# Supplementary material for: Hepatocyte-specific perturbation of NAD+ biosynthetic pathways in mice induces reversible nonalcoholic steatohepatitis–like phenotypes
Source: J Biol Chem. 2021 Nov 8;297(6):101388. doi: 10.1016/j.jbc.2021.101388 (PMC8648833; doi:10.1016/j.jbc.2021.101388)
Supplement: File S1 [file mmc2.xlsx]

## Sheet: Genotype_3
Accession

## Sheet: Genotype_6
Accession

## Sheet: Genotype_12
Accession

## Sheet: Genotype_21
Accession

## Sheet: HNKO_age_21_3
Accession

## Sheet: WT_age_21_3
Accession

## Sheet: Interaction
Accession
