# Supplementary material for: Hepatocyte-specific perturbation of NAD+ biosynthetic pathways in mice induces reversible nonalcoholic steatohepatitis–like phenotypes
Source: J Biol Chem. 2021 Nov 8;297(6):101388. doi: 10.1016/j.jbc.2021.101388 (PMC8648833; doi:10.1016/j.jbc.2021.101388)
Supplement: File S2 [file mmc3.xlsx]

## Sheet: Genotype_3d
ENSEMBL	logFC	logCPM	F	PValue	FDR	SYMBOL
ENSMUSG00000039385	2.87225	1.19232	70.7202	6.1068e-10	1.05281e-05	Cdh6
ENSMUSG00000031441	1.46568	5.1501	66.2667	1.3142e-09	1.13284e-05	Atp11a
ENSMUSG00000038677	2.87615	0.740468	59.0122	4.9451e-09	2.79074e-05	Scube3
ENSMUSG00000029304	2.67188	7.1194	57.6027	6.47503e-09	2.79074e-05	Spp1
ENSMUSG00000081303	3.97694	0.499317	47.8144	4.76764e-08	0.000164388	Gm16011
ENSMUSG00000014329	1.86233	3.84419	43.5919	1.2173e-07	0.000300514	Bicc1
ENSMUSG00000029217	-0.619187	4.88207	43.5815	1.22018e-07	0.000300514	Tec
ENSMUSG00000041301	2.56597	0.256552	41.3416	2.04966e-07	0.00043241	Cftr
ENSMUSG00000010651	-1.39534	8.44813	40.9321	2.25736e-07	0.00043241	Acaa1b
ENSMUSG00000052560	1.35744	2.78267	38.0281	4.5475e-07	0.000674201	Cpne8
ENSMUSG00000003534	2.28988	2.15667	37.4655	5.22568e-07	0.000674201	Ddr1
ENSMUSG00000034227	2.56567	0.261406	37.3881	5.32707e-07	0.000674201	Foxj1
ENSMUSG00000021508	2.5267	1.47778	37.0856	5.74382e-07	0.000674201	Cxcl14
ENSMUSG00000074923	2.61512	0.177241	36.8397	6.10787e-07	0.000674201	Pak6
ENSMUSG00000021090	2.91127	-1.0145	36.7771	6.20426e-07	0.000674201	Lrrc9
ENSMUSG00000001131	4.38067	0.625756	36.7433	6.25708e-07	0.000674201	Timp1
ENSMUSG00000055254	3.06116	5.11278	35.4176	8.75246e-07	0.000887603	Ntrk2
ENSMUSG00000031284	2.42306	-0.839169	34.5185	1.10312e-06	0.000993559	Pak3
ENSMUSG00000028555	1.83848	2.39072	34.3752	1.1449e-06	0.000993559	Ttc39a
ENSMUSG00000074240	4.38731	4.30739	34.3493	1.15262e-06	0.000993559	Cib3
ENSMUSG00000076431	1.93697	1.12899	34.0131	1.25811e-06	0.00103285	Sox4
ENSMUSG00000027004	1.90821	1.62754	33.7223	1.35758e-06	0.00106385	Frzb
ENSMUSG00000078700	0.780826	1.80189	32.2648	1.99815e-06	0.00143774	D030028A08Rik
ENSMUSG00000025790	0.848179	2.93609	32.2586	2.0015e-06	0.00143774	Slco3a1
ENSMUSG00000029095	0.782538	2.45472	31.9681	2.16407e-06	0.00149234	Ablim2
ENSMUSG00000101609	0.535119	7.52775	31.1757	2.68276e-06	0.00177888	Kcnq1ot1
ENSMUSG00000026479	1.49334	0.868418	30.7567	3.00889e-06	0.00192123	Lamc2
ENSMUSG00000027859	1.3322	2.44173	30.3847	3.33358e-06	0.0019937	Ngf
ENSMUSG00000025324	1.4737	0.765926	30.2483	3.4618e-06	0.0019937	Atp10a
ENSMUSG00000040722	1.06748	4.3709	30.2405	3.46931e-06	0.0019937	Scamp5
ENSMUSG00000056025	0.943889	3.75364	29.9755	3.73406e-06	0.00207662	Clca3a1
ENSMUSG00000019027	1.85633	0.949677	29.4337	4.34442e-06	0.00227651	Dnah1
ENSMUSG00000023906	2.33775	-0.749144	29.2583	4.56397e-06	0.00227651	Cldn6
ENSMUSG00000036040	1.50691	3.7331	29.2372	4.59111e-06	0.00227651	Adamtsl2
ENSMUSG00000022240	2.27365	-0.666545	29.2136	4.62168e-06	0.00227651	Ctnnd2
ENSMUSG00000063506	3.40386	-0.923703	28.6963	5.35006e-06	0.00256209	Arhgap22
ENSMUSG00000002808	2.42191	0.868135	28.5953	5.50584e-06	0.00256543	Epdr1
ENSMUSG00000052336	2.53184	1.97508	28.305	5.98126e-06	0.00258739	Cx3cr1
ENSMUSG00000039835	0.892299	3.79459	28.2821	6.02055e-06	0.00258739	Nhsl1
ENSMUSG00000025351	2.17771	2.44257	28.1913	6.17915e-06	0.00258739	Cd63
ENSMUSG00000021696	2.58258	1.14534	28.1349	6.27979e-06	0.00258739	Elovl7
ENSMUSG00000078672	3.78097	6.69288	28.115	6.31573e-06	0.00258739	Mup20
ENSMUSG00000043760	0.603246	6.07334	28.0399	6.45346e-06	0.00258739	Pkhd1
ENSMUSG00000019590	1.20857	3.11119	27.8825	6.75226e-06	0.00264566	Cyb561
ENSMUSG00000015094	1.32757	2.20612	27.5193	7.4993e-06	0.00287307	Npdc1
ENSMUSG00000021678	2.69897	-0.279613	27.4163	7.72677e-06	0.00289586	F2rl1
ENSMUSG00000057729	3.44293	0.796114	27.2917	8.01167e-06	0.00293875	Prtn3
ENSMUSG00000030725	1.20297	2.10725	27.02	8.67209e-06	0.00304454	Lipt2
ENSMUSG00000020010	-0.672554	6.70425	27.0074	8.70414e-06	0.00304454	Vnn3
ENSMUSG00000022181	1.24192	5.56022	26.921	8.92693e-06	0.00304454	C6
ENSMUSG00000034684	0.59732	3.37001	26.8866	9.01717e-06	0.00304454	Sema3f
ENSMUSG00000020312	4.89896	0.91871	26.7859	9.2875e-06	0.00304454	Shc2
ENSMUSG00000047501	3.88935	-0.529095	26.7595	9.35965e-06	0.00304454	Cldn4
ENSMUSG00000043079	1.40802	3.47447	26.6904	9.55161e-06	0.00304944	Synpo
ENSMUSG00000024598	3.70492	0.343359	26.5477	9.96139e-06	0.00308117	Fbn2
ENSMUSG00000049804	1.46484	3.62582	26.5317	1.00084e-05	0.00308117	Armcx4
ENSMUSG00000028278	1.5003	2.78482	26.3232	1.0644e-05	0.00317775	Rragd
ENSMUSG00000057715	3.56745	-1.53395	26.3083	1.06908e-05	0.00317775	A830018L16Rik
ENSMUSG00000018581	-1.38214	1.04612	26.234	1.09287e-05	0.00319339	Dnah11
ENSMUSG00000022615	-0.663533	6.62739	25.9731	1.18092e-05	0.00339319	Tymp
ENSMUSG00000050359	5.86757	-0.243918	25.8615	1.22083e-05	0.00344093	Sprr1a
ENSMUSG00000022754	1.75775	-0.310088	25.7766	1.25216e-05	0.00344093	Tmem45a
ENSMUSG00000031788	1.2487	4.43254	25.7249	1.27165e-05	0.00344093	Kifc3
ENSMUSG00000052942	1.51797	1.97914	25.7099	1.27738e-05	0.00344093	Glis3
ENSMUSG00000037095	1.19431	7.22504	25.553	1.33883e-05	0.00345305	Lrg1
ENSMUSG00000025555	0.519542	4.85154	25.5063	1.35768e-05	0.00345305	Farp1
ENSMUSG00000029816	3.70639	1.36209	25.498	1.36107e-05	0.00345305	Gpnmb
ENSMUSG00000028862	1.35107	1.19196	25.4789	1.36891e-05	0.00345305	Map3k6
ENSMUSG00000031626	0.774227	7.11742	25.4472	1.38202e-05	0.00345305	Sorbs2
ENSMUSG00000027831	2.07053	1.08396	25.2224	1.47876e-05	0.00361724	Veph1
ENSMUSG00000029602	2.80353	1.22987	25.198	1.4897e-05	0.00361724	Rasal1
ENSMUSG00000039159	-0.51148	6.04589	25.0364	1.56422e-05	0.00371507	Ube2h
ENSMUSG00000029822	3.10359	3.11586	25.0177	1.57309e-05	0.00371507	Osbpl3
ENSMUSG00000107198	1.40941	2.1657	24.9584	1.6016e-05	0.00373129	Gm19619
ENSMUSG00000031825	1.66922	1.16601	24.9108	1.62488e-05	0.00373505	Crispld2
ENSMUSG00000068463	-0.87057	6.08474	24.7872	1.68703e-05	0.00379957	C730014E05Rik
ENSMUSG00000041189	1.48762	0.716439	24.7678	1.69702e-05	0.00379957	Chrnb1
ENSMUSG00000029552	1.45949	1.85537	24.676	1.74511e-05	0.00383739	Tes
ENSMUSG00000045005	-0.5309	3.57156	24.5291	1.82508e-05	0.00383739	Fzd5
ENSMUSG00000053182	2.70501	1.38333	24.525	1.82734e-05	0.00383739	Gm609
ENSMUSG00000028127	-0.71768	9.20605	24.5194	1.83047e-05	0.00383739	Abcd3
ENSMUSG00000007613	0.518113	5.81117	24.5068	1.83755e-05	0.00383739	Tgfbr1
ENSMUSG00000056973	-1.03319	8.85479	24.4891	1.84747e-05	0.00383739	Ces1d
ENSMUSG00000012123	-1.37072	1.7839	24.4168	1.88881e-05	0.00387548	Crybg2
ENSMUSG00000039542	2.45372	0.895543	24.379	1.91077e-05	0.00387548	Ncam1
ENSMUSG00000029163	0.686077	5.36801	24.2315	1.99917e-05	0.00396585	Emilin1
ENSMUSG00000037784	1.1921	0.925277	24.201	2.01801e-05	0.00396585	Dzip1l
ENSMUSG00000092035	2.08837	0.914548	24.1575	2.04516e-05	0.00396585	Peg10
ENSMUSG00000032702	-0.460373	6.51814	24.154	2.04733e-05	0.00396585	Kank1
ENSMUSG00000103809	-1.49117	-0.264764	24.0578	2.10887e-05	0.00399769
ENSMUSG00000015653	0.960205	4.73378	24.0558	2.11015e-05	0.00399769	Steap2
ENSMUSG00000026547	1.1821	4.09865	24.009	2.14081e-05	0.00401168	Tagln2
ENSMUSG00000032715	-1.48894	3.40063	23.9456	2.1831e-05	0.00404695	Trib3
ENSMUSG00000078496	-1.0588	-0.204184	23.7835	2.29527e-05	0.00420962	Zfp982
ENSMUSG00000049800	-0.400449	4.87574	23.6965	2.35799e-05	0.00427913	Sertad2
ENSMUSG00000074052	-1.11307	3.05017	23.6615	2.3837e-05	0.00428073
ENSMUSG00000039967	-0.571571	6.32849	23.5102	2.49843e-05	0.00444051	Zfp292
ENSMUSG00000020099	1.65272	3.19169	23.4467	2.54831e-05	0.00448295	Unc5b
ENSMUSG00000072623	1.42796	1.7272	23.2597	2.70144e-05	0.00465794	Zfp9
ENSMUSG00000074115	2.56383	7.68031	23.2592	2.70182e-05	0.00465794	Saa1
ENSMUSG00000028807	0.873693	1.40345	23.1444	2.80066e-05	0.00478054	Zbtb8a
ENSMUSG00000070047	0.668447	6.90256	23.0072	2.9238e-05	0.0049418	Fat1
ENSMUSG00000097908	-0.835178	2.43025	22.9049	3.0194e-05	0.00505182	4933404O12Rik
ENSMUSG00000044734	-2.08551	2.16765	22.8589	3.06343e-05	0.00505182	Serpinb1a
ENSMUSG00000027820	-0.643863	6.0486	22.8451	3.0768e-05	0.00505182	Mme
ENSMUSG00000020695	1.7942	2.22762	22.7651	3.15532e-05	0.00506626	Mrc2
ENSMUSG00000031150	2.50998	1.35587	22.7275	3.19298e-05	0.00506626	Ccdc120
ENSMUSG00000112745	2.4464	-0.85983	22.7139	3.2068e-05	0.00506626
ENSMUSG00000074480	2.28701	-0.724063	22.6985	3.22241e-05	0.00506626	Mex3a
ENSMUSG00000034463	0.933435	2.19988	22.6886	3.23253e-05	0.00506626	Scara3
ENSMUSG00000029563	-0.678896	4.15285	22.6158	3.30771e-05	0.00513739	Foxp2
ENSMUSG00000030319	1.4256	1.52445	22.3811	3.56329e-05	0.00547765	Cand2
ENSMUSG00000049723	3.13813	1.81217	22.3573	3.59034e-05	0.00547765	Mmp12
ENSMUSG00000030208	2.0723	2.42615	22.3144	3.63969e-05	0.00550423	Emp1
ENSMUSG00000049115	-0.484348	6.40465	22.2635	3.69913e-05	0.00554548	Agtr1a
ENSMUSG00000019975	0.612036	2.54161	22.1897	3.78713e-05	0.00562846	Ikbip
ENSMUSG00000023992	2.01252	1.26589	21.867	4.19894e-05	0.00615415	Trem2
ENSMUSG00000019796	0.841939	1.49414	21.8572	4.21224e-05	0.00615415	Lrp11
ENSMUSG00000057465	2.47526	7.31406	21.8304	4.24868e-05	0.00615523	Saa2
ENSMUSG00000048249	-0.687901	6.02598	21.6256	4.53802e-05	0.00649867	Crebrf
ENSMUSG00000028028	1.13343	3.36489	21.5866	4.59546e-05	0.00649867	Alpk1
ENSMUSG00000027712	1.20797	6.87475	21.5843	4.59883e-05	0.00649867	Anxa5
ENSMUSG00000020553	-0.755427	6.89162	21.5515	4.64776e-05	0.00651442	Pctp
ENSMUSG00000024411	-2.51539	1.58048	21.4979	4.72902e-05	0.00652867	Aqp4
ENSMUSG00000104476	1.55035	0.337311	21.4948	4.73366e-05	0.00652867
ENSMUSG00000051236	0.503489	4.57837	21.3544	4.95382e-05	0.00677808	Msrb3
ENSMUSG00000006219	1.23841	1.79154	21.2642	5.10088e-05	0.00692434	Fblim1
ENSMUSG00000038775	1.42871	1.61689	21.1757	5.24967e-05	0.00703568	Vill
ENSMUSG00000030214	-0.451713	5.66676	21.1401	5.31092e-05	0.00703568	Plbd1
ENSMUSG00000022863	1.19139	2.38764	21.1308	5.32702e-05	0.00703568	Btg3
ENSMUSG00000023073	1.8732	3.91785	21.1198	5.34614e-05	0.00703568	Slc10a2
ENSMUSG00000039239	1.70993	1.03967	21.0078	5.54489e-05	0.00709908	Tgfb2
ENSMUSG00000028121	-0.455939	5.69125	20.9702	5.61324e-05	0.00709908	Bcar3
ENSMUSG00000085440	1.1342	1.99845	20.9339	5.68033e-05	0.00709908	Sorbs2os
ENSMUSG00000032898	-0.879752	6.72789	20.917	5.71174e-05	0.00709908	Fbxo21
ENSMUSG00000048371	-0.766326	6.05849	20.9009	5.74182e-05	0.00709908	Pdp2
ENSMUSG00000027276	0.64584	3.56798	20.8792	5.78281e-05	0.00709908	Jag1
ENSMUSG00000039131	3.28558	-0.0532903	20.8714	5.79748e-05	0.00709908	Gipc2
ENSMUSG00000028633	1.11128	2.18785	20.857	5.82485e-05	0.00709908	Ctps
ENSMUSG00000037989	1.5159	0.120887	20.8428	5.85194e-05	0.00709908	Wnk2
ENSMUSG00000015134	1.31322	0.934247	20.8101	5.91512e-05	0.00709908	Aldh1a3
ENSMUSG00000030659	1.03331	2.58627	20.8057	5.92351e-05	0.00709908	Nucb2
ENSMUSG00000019558	1.1505	2.94886	20.8048	5.92522e-05	0.00709908	Slc6a8
ENSMUSG00000023909	0.803624	1.07621	20.8026	5.92963e-05	0.00709908	Paqr4
ENSMUSG00000110199	-2.15171	0.977804	20.7555	6.02191e-05	0.00715984
ENSMUSG00000020681	1.36501	1.7692	20.6262	6.28301e-05	0.00741911	Ace
ENSMUSG00000053746	1.93234	-0.829287	20.5237	6.49859e-05	0.00758701	Ptrh1
ENSMUSG00000021614	2.45053	1.61062	20.5168	6.51321e-05	0.00758701	Vcan
ENSMUSG00000020905	2.82834	-1.14788	20.4638	6.62801e-05	0.00766244	Usp43
ENSMUSG00000027656	2.38844	-0.126527	20.4461	6.66686e-05	0.00766244	Ccn5
ENSMUSG00000018796	-0.816891	9.98233	20.3566	6.86677e-05	0.00783995	Acsl1
ENSMUSG00000053141	-2.09569	0.552133	20.3265	6.93563e-05	0.00786646	Ptprt
ENSMUSG00000022853	-0.838039	8.39003	20.2162	7.19344e-05	0.00810555	Ehhadh
ENSMUSG00000020520	0.670472	3.37076	20.1823	7.27492e-05	0.00814413	Galnt10
ENSMUSG00000025321	1.15799	1.48689	20.0943	7.49052e-05	0.00833139	Itgb8
ENSMUSG00000024712	-0.415139	5.83939	19.969	7.80934e-05	0.0086087	Rfk
ENSMUSG00000032411	-0.464135	5.04896	19.9573	7.83971e-05	0.0086087	Tfdp2
ENSMUSG00000025856	1.25239	2.69996	19.9258	7.92251e-05	0.00861055	Pdgfa
ENSMUSG00000027827	0.930686	1.58659	19.9187	7.94128e-05	0.00861055	Kcnab1
ENSMUSG00000110663	1.1504	0.420804	19.8661	8.08183e-05	0.00870817
ENSMUSG00000031785	0.869586	2.51388	19.8226	8.20011e-05	0.00874256	Adgrg1
ENSMUSG00000052504	1.14324	2.05245	19.8078	8.24063e-05	0.00874256	Epha3
ENSMUSG00000027171	1.84305	0.546712	19.7987	8.26588e-05	0.00874256	Prrg4
ENSMUSG00000014077	-0.609496	7.81432	19.7178	8.49246e-05	0.00887211	Chp1
ENSMUSG00000027536	0.900753	3.68941	19.711	8.5119e-05	0.00887211	Chmp4c
ENSMUSG00000010025	-0.776368	8.41613	19.7002	8.54275e-05	0.00887211	Aldh3a2
ENSMUSG00000034842	-0.912342	1.36616	19.6656	8.64241e-05	0.00891825	Art3
ENSMUSG00000004631	0.857815	2.91843	19.649	8.69064e-05	0.00891825	Sgce
ENSMUSG00000036872	3.16963	0.296131	19.5409	9.01151e-05	0.00919281	Abcc12
ENSMUSG00000110397	-0.78094	3.41632	19.5219	9.06924e-05	0.00919728
ENSMUSG00000085936	1.69455	-0.104656	19.4092	9.41997e-05	0.00934913
ENSMUSG00000050556	-0.908687	2.92362	19.4085	9.42199e-05	0.00934913	Kcnb1
ENSMUSG00000020546	0.448717	2.32999	19.3988	9.45287e-05	0.00934913	Stxbp4
ENSMUSG00000001089	0.360086	5.47198	19.3553	9.59263e-05	0.00934913	Luzp1
ENSMUSG00000033863	-0.806564	7.23945	19.3465	9.62121e-05	0.00934913	Klf9
ENSMUSG00000033318	-0.966434	6.05896	19.3108	9.73773e-05	0.00934913	Gstt2
ENSMUSG00000040957	-1.23096	2.9356	19.3056	9.75476e-05	0.00934913	Cables1
ENSMUSG00000036206	1.11314	1.79891	19.2988	9.77734e-05	0.00934913	Sh3bp4
ENSMUSG00000029171	0.757463	3.0208	19.2935	9.79485e-05	0.00934913	Pgm2
ENSMUSG00000026425	0.43084	5.6189	19.2789	9.8433e-05	0.00934913	Srgap2
ENSMUSG00000019261	0.710803	2.70176	19.2778	9.84689e-05	0.00934913	Map1s
ENSMUSG00000022999	-0.551323	3.90765	19.2709	9.86974e-05	0.00934913	Lmbr1l
ENSMUSG00000032231	1.42089	4.69685	19.2515	9.93487e-05	0.00935941	Anxa2
ENSMUSG00000022443	0.612247	8.58764	19.2045	0.000100938	0.00938039	Myh9
ENSMUSG00000033676	1.70832	0.447933	19.1738	0.000101992	0.00938039	Gabrb3
ENSMUSG00000036138	-0.662191	6.71177	19.1722	0.000102048	0.00938039	Acaa1a
ENSMUSG00000016763	2.46318	0.624799	19.1652	0.00010229	0.00938039	Scube1
ENSMUSG00000063015	-0.312126	6.7058	19.1549	0.000102649	0.00938039	Ccni
ENSMUSG00000028063	0.580828	5.6225	19.1323	0.000103436	0.00938039	Lmna
ENSMUSG00000026822	2.41607	6.92852	19.1259	0.00010366	0.00938039	Lcn2
ENSMUSG00000037440	-1.27559	6.02974	19.1184	0.000103924	0.00938039	Vnn1
ENSMUSG00000040711	1.62706	2.35903	19.0552	0.000106177	0.0095116	Sh3pxd2b
ENSMUSG00000035245	0.512791	3.12917	19.0467	0.000106481	0.0095116	Eogt
ENSMUSG00000024785	-0.602034	6.84792	18.9903	0.000108541	0.00955284	Rcl1
ENSMUSG00000051439	2.16508	3.49058	18.9813	0.000108875	0.00955284	Cd14
ENSMUSG00000018569	2.12188	-0.0332042	18.9709	0.000109259	0.00955284	Cldn7
ENSMUSG00000020530	-0.359854	6.63499	18.9646	0.000109492	0.00955284	Ggnbp2
ENSMUSG00000104735	1.34917	0.424936	18.9587	0.000109714	0.00955284
ENSMUSG00000006403	2.01098	0.941665	18.9439	0.000110268	0.0095529	Adamts4
ENSMUSG00000097113	1.93671	1.1596	18.9064	0.000111682	0.00962699	Gm19705
ENSMUSG00000022231	1.03423	2.23048	18.8723	0.000112988	0.00965565	Sema5a
ENSMUSG00000092134	1.20368	-0.122191	18.8537	0.000113706	0.00965565	Gm17089
ENSMUSG00000062991	2.32111	2.23098	18.8509	0.000113813	0.00965565	Nrg1
ENSMUSG00000040740	-1.07102	3.31542	18.8396	0.000114255	0.00965565	Slc25a34
ENSMUSG00000112592	1.84891	-0.640752	18.8219	0.000114944	0.00966647
ENSMUSG00000036718	0.708301	2.05919	18.7983	0.000115873	0.00969736	Micall2
ENSMUSG00000058013	0.610473	5.09323	18.7596	0.000117414	0.00977886	Septin11
ENSMUSG00000038879	1.5384	-0.244777	18.7405	0.000118183	0.00979552	Nipal2
ENSMUSG00000018599	-0.549715	3.90785	18.6907	0.00012021	0.00991592	Mief2
ENSMUSG00000031995	1.67519	0.724406	18.5276	0.000127117	0.0104357	St14
ENSMUSG00000042961	1.07573	0.391231	18.4556	0.000130296	0.010646	Egflam
ENSMUSG00000035439	1.48144	2.9753	18.4102	0.000132346	0.0107625	Haus8
ENSMUSG00000059493	2.24438	-0.836636	18.3188	0.000136576	0.0110544	Nhs
ENSMUSG00000031778	1.43629	0.865203	18.274	0.000138702	0.0111352	Cx3cl1
ENSMUSG00000001525	0.612882	6.50828	18.2705	0.000138868	0.0111352	Tubb5
ENSMUSG00000022270	-0.642513	6.94723	18.2305	0.000140799	0.0111429	Retreg1
ENSMUSG00000048497	0.985173	1.33839	18.2202	0.000141302	0.0111429	Mmgt2
ENSMUSG00000033389	1.10082	0.90889	18.2111	0.000141746	0.0111429	Arhgap44
ENSMUSG00000040370	-0.531416	5.24121	18.2091	0.000141843	0.0111429	Etfrf1
ENSMUSG00000034127	2.07001	1.56861	18.1842	0.000143068	0.0111429	Tspan8
ENSMUSG00000046167	3.71305	0.208544	18.1801	0.00014327	0.0111429	Gldn
ENSMUSG00000074802	1.14294	2.88804	18.1758	0.000143487	0.0111429	Gas2l3
ENSMUSG00000039831	-0.386519	7.28505	18.1374	0.000145404	0.0112411	Arhgap29
ENSMUSG00000011034	1.05014	1.63434	18.0859	0.000148015	0.0113919	Slc5a1
ENSMUSG00000030605	1.32992	4.54173	18.0072	0.000152111	0.0116411	Mfge8
ENSMUSG00000026956	1.23073	3.36122	17.9979	0.000152603	0.0116411	Uap1l1
ENSMUSG00000031799	0.722508	5.14895	17.976	0.000153764	0.0116779	Tpm4
ENSMUSG00000000303	0.758826	6.20963	17.9585	0.000154704	0.0116783	Cdh1
ENSMUSG00000029381	0.71452	4.15628	17.9507	0.000155123	0.0116783	Shroom3
ENSMUSG00000009291	-0.282534	7.65936	17.9234	0.0001566	0.0117382	Pttg1ip
ENSMUSG00000020300	-0.622871	7.05615	17.8961	0.000158093	0.0117988	Cpeb4
ENSMUSG00000036446	1.41777	4.20597	17.8677	0.000159664	0.011847	Lum
ENSMUSG00000025486	-0.517742	6.01789	17.8596	0.000160113	0.011847	Sirt3
ENSMUSG00000000567	1.12708	2.11044	17.8165	0.000162532	0.0119089	Sox9
ENSMUSG00000047153	-0.5692	5.84685	17.8126	0.00016275	0.0119089	Khnyn
ENSMUSG00000023805	1.22282	3.84926	17.8079	0.000163022	0.0119089	Synj2
ENSMUSG00000022587	0.905374	8.45585	17.7791	0.000164665	0.0119782	Ly6e
ENSMUSG00000118168	-0.928214	3.69776	17.7335	0.000167301	0.0121152
ENSMUSG00000041361	0.74541	1.59402	17.7224	0.000167954	0.0121152	Myzap
ENSMUSG00000014303	0.960791	1.92969	17.6558	0.000171904	0.0122526	Glis2
ENSMUSG00000074264	-0.749483	7.44652	17.6418	0.000172746	0.0122526	Amy1
ENSMUSG00000045394	1.27344	1.59681	17.6351	0.000173151	0.0122526	Epcam
ENSMUSG00000020805	2.06186	2.17491	17.6343	0.000173197	0.0122526	Slc13a5
ENSMUSG00000048376	0.587566	4.76205	17.6308	0.000173412	0.0122526	F2r
ENSMUSG00000018906	0.775672	2.22166	17.6103	0.000174661	0.0122904	P4ha2
ENSMUSG00000074064	-0.442453	6.1555	17.5771	0.0001767	0.0123834	Mlycd
ENSMUSG00000035385	2.61839	1.4094	17.5469	0.000178578	0.0124643	Ccl2
ENSMUSG00000026042	1.26662	4.37532	17.5178	0.000180408	0.0125412	Col5a2
ENSMUSG00000034612	1.7635	0.0599173	17.4485	0.000184848	0.0127983	Chst11
ENSMUSG00000035493	0.468078	6.21944	17.4305	0.000186019	0.0128279	Tgfbi
ENSMUSG00000031790	0.916523	5.31255	17.3864	0.000188925	0.0129179	Mmp15
ENSMUSG00000040322	1.03003	2.4033	17.3784	0.000189458	0.0129179	Slc25a24
ENSMUSG00000104687	1.42779	-0.136057	17.3754	0.000189656	0.0129179
ENSMUSG00000027907	2.10475	0.968628	17.3654	0.000190321	0.0129179	S100a11
ENSMUSG00000039646	0.599834	3.81883	17.3273	0.000192889	0.0130408	Vasn
ENSMUSG00000048612	0.965106	3.95549	17.2505	0.000198178	0.0133146	Myof
ENSMUSG00000020102	-0.537717	6.90105	17.2399	0.00019892	0.0133146	Slc16a7
ENSMUSG00000104828	1.14167	1.03253	17.2351	0.000199255	0.0133146
ENSMUSG00000026270	-0.579974	4.64107	17.1623	0.000204445	0.0135044	Capn10
ENSMUSG00000027356	1.41913	0.999967	17.1579	0.000204759	0.0135044	Fermt1
ENSMUSG00000040268	0.81519	4.37841	17.1537	0.000205062	0.0135044	Plekha1
ENSMUSG00000041199	0.946426	0.860181	17.1433	0.000205822	0.0135044	Rpusd1
ENSMUSG00000032925	1.69529	0.344101	17.1385	0.000206167	0.0135044	Itgbl1
ENSMUSG00000110235	2.24608	-0.716323	17.1299	0.000206796	0.0135044	Gm5086
ENSMUSG00000014602	1.51672	0.289405	17.0788	0.000210566	0.0136987	Kif1a
ENSMUSG00000035829	1.79526	-0.691257	17.0504	0.000212693	0.0137851	Ppp1r26
ENSMUSG00000025875	0.79561	1.07005	17.0065	0.00021603	0.0139489	Tspan17
ENSMUSG00000033102	-0.595056	5.7964	16.9764	0.000218343	0.0140457	Cdc14b
ENSMUSG00000022032	2.65675	0.885202	16.9344	0.000221624	0.0141673	Scara5
ENSMUSG00000053062	0.568145	4.91708	16.9274	0.000222176	0.0141673	Jam2
ENSMUSG00000028369	1.71686	2.83301	16.9207	0.0002227	0.0141673	Svep1
ENSMUSG00000020283	-0.388989	5.94876	16.8956	0.000224697	0.0142418	Pex13
ENSMUSG00000020830	-0.834914	0.717404	16.8668	0.000227005	0.0143354	Vmo1
ENSMUSG00000040520	-0.349595	5.1932	16.8468	0.000228624	0.0143498	Manea
ENSMUSG00000017868	-0.938082	5.56678	16.8435	0.000228898	0.0143498	Sgk2
ENSMUSG00000035863	0.908393	1.61941	16.7561	0.000236129	0.0147495	Palm
ENSMUSG00000048126	1.5617	5.43317	16.7179	0.000239368	0.0148979	Col6a3
ENSMUSG00000021773	1.00602	0.66642	16.6975	0.000241111	0.0149523	Comtd1
ENSMUSG00000030095	0.859975	3.99485	16.577	0.000251725	0.0154338	Tmem43
ENSMUSG00000064325	-1.13108	2.89446	16.5717	0.000252196	0.0154338	Hhip
ENSMUSG00000027559	-1.08313	10.178	16.5678	0.000252552	0.0154338	Car3
ENSMUSG00000024672	1.87962	0.836641	16.5608	0.000253186	0.0154338	Ms4a7
ENSMUSG00000095217	1.61391	0.702864	16.559	0.000253351	0.0154338	H2bc15
ENSMUSG00000041889	2.33724	-0.62823	16.5355	0.000255487	0.0154847	Shisa4
ENSMUSG00000037111	0.609147	4.00554	16.5301	0.000255983	0.0154847	Setd7
ENSMUSG00000097207	0.722321	1.48618	16.4975	0.000258983	0.0156114	6030443J06Rik
ENSMUSG00000022816	1.12276	3.86677	16.418	0.000266477	0.015967	Fstl1
ENSMUSG00000018166	-0.521609	8.05531	16.4153	0.000266734	0.015967	Erbb3
ENSMUSG00000029135	0.747468	4.03364	16.401	0.000268107	0.0159937	Fosl2
ENSMUSG00000028128	-0.725296	2.65792	16.3656	0.000271539	0.0161425	F3
ENSMUSG00000031538	2.286	1.14896	16.3448	0.000273574	0.0161818	Plat
ENSMUSG00000042215	0.829278	1.41776	16.3397	0.000274077	0.0161818	Bag2
ENSMUSG00000016200	2.95587	-0.290426	16.3088	0.000277142	0.0163069	Syt14
ENSMUSG00000035936	-0.447244	5.6447	16.2892	0.000279109	0.0163375	Aldh5a1
ENSMUSG00000020572	-0.93191	6.074	16.2847	0.000279557	0.0163375	Nampt
ENSMUSG00000038740	0.750642	2.54119	16.2571	0.000282349	0.0164449	Mvb12b
ENSMUSG00000071714	0.972057	1.74344	16.2456	0.000283526	0.0164579	Csf2rb2
ENSMUSG00000108897	0.959817	0.0896973	16.2301	0.000285118	0.0164947
ENSMUSG00000050103	-0.412186	6.55976	16.2137	0.000286804	0.0165368	Agmo
ENSMUSG00000004530	0.508476	4.78355	16.1943	0.000288819	0.0165803	Coro1c
ENSMUSG00000099398	2.54359	-1.69706	16.1879	0.000289482	0.0165803	Ms4a14
ENSMUSG00000021228	-2.21387	6.51784	16.1476	0.000293731	0.0166547	Acot3
ENSMUSG00000046727	1.14849	2.9408	16.1451	0.000293995	0.0166547	Cystm1
ENSMUSG00000024851	0.726728	3.24443	16.1315	0.000295435	0.0166547	Pitpnm1
ENSMUSG00000115388	0.647599	5.87155	16.1262	0.000296009	0.0166547
ENSMUSG00000031503	0.80882	6.09956	16.124	0.000296237	0.0166547	Col4a2
ENSMUSG00000018965	0.584688	4.40654	16.1209	0.000296577	0.0166547	Ywhah
ENSMUSG00000026788	-0.295387	5.36492	16.0965	0.000299203	0.0167182	Zbtb43
ENSMUSG00000021993	-0.396946	4.95541	16.0924	0.000299648	0.0167182	Mipep
ENSMUSG00000110411	1.01459	3.16786	16.0739	0.000301659	0.0167761
ENSMUSG00000035186	3.35761	0.557277	16.0494	0.000304338	0.0168707	Ubd
ENSMUSG00000026223	0.458425	5.48786	16.0348	0.00030595	0.0169057	Itm2c
ENSMUSG00000021779	-0.319165	5.8978	16.0243	0.000307126	0.0169165	Thrb
ENSMUSG00000024132	-0.586275	6.14382	16.0002	0.000309811	0.0170018	Eci1
ENSMUSG00000050373	-0.315327	3.88414	15.9842	0.000311618	0.0170018	Snx21
ENSMUSG00000041605	3.91355	-1.23548	15.9801	0.000312079	0.0170018	Inava
ENSMUSG00000041688	0.604163	4.31184	15.9749	0.000312671	0.0170018	Amot
ENSMUSG00000103199	1.27885	-0.681363	15.9666	0.000313607	0.0170018
ENSMUSG00000085204	1.68839	-1.25683	15.9374	0.000316953	0.0171294
ENSMUSG00000038305	0.925827	2.16959	15.9196	0.000319009	0.0171822	Spats2l
ENSMUSG00000049103	1.76432	3.20223	15.9117	0.000319923	0.0171822	Ccr2
ENSMUSG00000042712	0.563419	3.99437	15.8898	0.00032247	0.0172142	Tceal9
ENSMUSG00000028541	1.28335	-0.408379	15.8894	0.000322516	0.0172142	B4galt2
ENSMUSG00000042524	-0.457828	6.12871	15.8419	0.000328142	0.0174021	Sun2
ENSMUSG00000021725	0.818176	2.7218	15.8332	0.00032918	0.0174021	Parp8
ENSMUSG00000032068	1.32663	2.06005	15.8255	0.000330102	0.0174021	Plet1
ENSMUSG00000027601	-0.318259	6.20573	15.8176	0.000331053	0.0174021	Mtfr1
ENSMUSG00000020181	2.19053	-0.415122	15.814	0.000331484	0.0174021	Nav3
ENSMUSG00000066894	0.910013	2.14211	15.809	0.000332093	0.0174021	Vsig10
ENSMUSG00000051504	1.65647	0.579774	15.779	0.000335738	0.0175046	Siglech
ENSMUSG00000048832	0.548661	3.52449	15.77	0.000336837	0.0175046	Vps37c
ENSMUSG00000031906	1.88552	3.23328	15.7641	0.000337564	0.0175046	Smpd3
ENSMUSG00000024299	0.68815	3.98063	15.7596	0.00033811	0.0175046	Adamts10
ENSMUSG00000022621	0.666594	1.40041	15.7453	0.000339883	0.0175229	Rabl2
ENSMUSG00000027646	0.963621	2.82134	15.7403	0.000340498	0.0175229	Src
ENSMUSG00000005397	1.11575	6.02348	15.7263	0.000342244	0.0175604	Nid1
ENSMUSG00000052727	1.15055	2.12125	15.7155	0.000343589	0.0175771	Map1b
ENSMUSG00000031375	0.680978	6.5166	15.7073	0.000344619	0.0175776	Bgn
ENSMUSG00000027698	-0.700529	5.83356	15.6898	0.000346828	0.0176381	Nceh1
ENSMUSG00000000078	0.829554	4.91874	15.667	0.00034973	0.0177333	Klf6
ENSMUSG00000055541	0.605288	3.42173	15.6397	0.000353225	0.0177673	Lair1
ENSMUSG00000028519	1.98285	-0.485874	15.6394	0.000353271	0.0177673	Dab1
ENSMUSG00000040152	1.51667	3.32512	15.6377	0.000353491	0.0177673	Thbs1
ENSMUSG00000041828	-0.968957	7.73281	15.5949	0.000359059	0.0179744	Abca8a
ENSMUSG00000030109	-0.705556	6.4296	15.5901	0.000359697	0.0179744	Slc6a12
ENSMUSG00000045934	1.33053	3.37147	15.5648	0.000363032	0.0180626	Mtmr11
ENSMUSG00000033022	-0.615293	10.3614	15.5551	0.000364324	0.0180626	Cdo1
ENSMUSG00000047904	2.61445	-0.451919	15.553	0.000364605	0.0180626	Sstr2
ENSMUSG00000022146	0.784285	3.7278	15.5224	0.000368722	0.0182142	Osmr
ENSMUSG00000035299	0.747339	1.81731	15.5048	0.0003711	0.0182752	Mid1
ENSMUSG00000001473	0.831047	3.46275	15.4976	0.000372077	0.0182752	Tubb6
ENSMUSG00000040583	-1.9226	6.77568	15.4804	0.000374435	0.0183322	Cyp2b13
ENSMUSG00000041426	-0.547991	6.23455	15.4726	0.000375515	0.0183322	Hibch
ENSMUSG00000041078	-1.42656	0.775368	15.4659	0.000376428	0.0183322	Grid1
ENSMUSG00000071711	-0.482411	5.65005	15.4562	0.000377768	0.0183457	Mpst
ENSMUSG00000057997	-2.30836	-0.298581	15.4184	0.000383049	0.0185499	Olfr541
ENSMUSG00000032633	-0.551248	5.76661	15.4098	0.000384263	0.0185566	Flcn
ENSMUSG00000110614	1.66271	-0.658995	15.3775	0.00038885	0.0187256
ENSMUSG00000038168	0.93431	0.784984	15.3582	0.000391621	0.0187886	P3h2
ENSMUSG00000010461	0.916451	0.725837	15.3503	0.000392752	0.0187886	Eya4
ENSMUSG00000023905	2.00882	2.93582	15.3457	0.000393427	0.0187886	Tnfrsf12a
ENSMUSG00000027188	0.792272	2.98382	15.3216	0.000396924	0.0189032	Pamr1
ENSMUSG00000038641	-0.737235	7.95748	15.3019	0.000399813	0.0189883	Akr1d1
ENSMUSG00000021096	-0.346566	7.13997	15.2888	0.000401743	0.0190276	Ppm1a
ENSMUSG00000006576	0.981265	0.556054	15.1736	0.000419182	0.0197992	Slc4a3
ENSMUSG00000014606	-0.423312	6.17688	15.165	0.000420508	0.0198075	Slc25a11
ENSMUSG00000008845	-0.853393	4.83201	15.1409	0.00042427	0.0199303	Cd163
ENSMUSG00000020941	0.724131	2.57019	15.1251	0.000426752	0.0199924	Map3k14
ENSMUSG00000034591	1.33871	5.21281	15.1177	0.000427923	0.0199929	Slc41a2
ENSMUSG00000104378	0.839558	0.518017	15.0956	0.000431442	0.0200687
ENSMUSG00000036257	-0.376349	7.52121	15.0929	0.000431873	0.0200687	Pnpla8
ENSMUSG00000033386	0.326868	5.36185	15.037	0.000440905	0.0203793	Frrs1
ENSMUSG00000032434	-0.433581	6.43441	15.0333	0.000441497	0.0203793	Cmtm6
ENSMUSG00000004798	-0.38131	6.63961	15.0296	0.000442102	0.0203793	Ulk2
ENSMUSG00000029094	0.970947	2.22809	15.017	0.000444175	0.0204202	Afap1
ENSMUSG00000048218	-0.581403	3.4401	14.9732	0.000451447	0.0206993	Amigo2
ENSMUSG00000093661	0.683836	2.90397	14.9644	0.000452922	0.0207119	Eif4e3
ENSMUSG00000021690	-0.366849	5.27986	14.9236	0.00045983	0.0208943	Jmy
ENSMUSG00000022074	1.75186	0.608478	14.922	0.000460106	0.0208943	Tnfrsf10b
ENSMUSG00000024953	-0.344633	6.85475	14.9194	0.000460548	0.0208943	Prdx5
ENSMUSG00000042272	0.599767	2.85064	14.8964	0.000464502	0.0210184	Sestd1
ENSMUSG00000061959	-0.696213	6.40448	14.8748	0.000468255	0.0211328	Ces1e
ENSMUSG00000002980	0.823533	2.58277	14.8229	0.000477383	0.0213896	Bcam
ENSMUSG00000059714	0.613873	4.67335	14.8183	0.000478205	0.0213896	Flot1
ENSMUSG00000078566	-0.659242	6.00014	14.8127	0.000479194	0.0213896	Bnip3
ENSMUSG00000034394	2.82261	-1.26547	14.8074	0.000480134	0.0213896	Lif
ENSMUSG00000020399	1.68235	0.272968	14.8074	0.000480148	0.0213896	Havcr2
ENSMUSG00000116707	1.04553	2.56223	14.7922	0.000482863	0.0214551
ENSMUSG00000005968	1.09456	2.88053	14.7794	0.000485174	0.0214615	Tuft1
ENSMUSG00000024503	5.02845	-1.50451	14.7748	0.000486004	0.0214615	Spink1
ENSMUSG00000032431	0.563938	2.41066	14.7707	0.000486744	0.0214615	Crtap
ENSMUSG00000070720	0.759979	1.36418	14.7627	0.000488206	0.0214711	Tmem200b
ENSMUSG00000049339	-0.36191	7.14648	14.7388	0.000492582	0.0215925	Retreg2
ENSMUSG00000056133	-0.784071	1.71293	14.7339	0.00049347	0.0215925	Unc93a2
ENSMUSG00000045790	0.945352	1.59545	14.7222	0.000495637	0.0216324	Ccdc149
ENSMUSG00000106121	0.944741	1.78781	14.6773	0.000504011	0.0218889
ENSMUSG00000032875	0.53281	3.53684	14.6771	0.000504053	0.0218889	Arhgef17
ENSMUSG00000025764	-0.628464	6.56568	14.6676	0.000505836	0.0219111	Jade1
ENSMUSG00000042331	1.05769	2.65058	14.6356	0.000511937	0.0221198	Specc1
ENSMUSG00000067780	1.71413	0.672072	14.6257	0.000513828	0.022146	Pi15
ENSMUSG00000038121	-0.397738	6.70866	14.5986	0.000519063	0.0223158	Fam210a
ENSMUSG00000016194	-0.757808	8.96141	14.572	0.000524259	0.0224831	Hsd11b1
ENSMUSG00000031398	1.29601	1.1589	14.5214	0.000534286	0.0228295	Plxna3
ENSMUSG00000020621	-0.352936	4.20094	14.5179	0.000534984	0.0228295	Rdh14
ENSMUSG00000027204	0.917705	4.65827	14.4314	0.000552651	0.0235172	Fbn1
ENSMUSG00000038742	-0.774893	3.22579	14.4257	0.000553828	0.0235172	Angptl6
ENSMUSG00000036775	-0.527225	7.71986	14.401	0.000559002	0.0236786	Decr2
ENSMUSG00000027809	-0.451116	8.00817	14.3851	0.00056234	0.0237616	Etfdh
ENSMUSG00000043542	0.92859	1.84211	14.3655	0.000566508	0.0238202	Zc2hc1a
ENSMUSG00000108820	1.59296	-0.489973	14.3634	0.000566965	0.0238202
ENSMUSG00000050010	1.27926	0.272209	14.3591	0.000567871	0.0238202	Shisa3
ENSMUSG00000007989	1.16251	0.0307557	14.3271	0.000574749	0.0240492	Fzd3
ENSMUSG00000028036	1.44674	-0.114739	14.3208	0.00057612	0.0240492	Ptgfr
ENSMUSG00000017176	0.904479	1.75787	14.3115	0.000578148	0.0240695	Nt5c3b
ENSMUSG00000063146	0.853348	2.80233	14.3057	0.0005794	0.0240695	Clip2
ENSMUSG00000026258	-1.8152	-0.608676	14.2954	0.000581665	0.0240852	Snorc
ENSMUSG00000022562	-0.489598	6.85449	14.2882	0.000583233	0.0240852	Oplah
ENSMUSG00000078584	-0.438937	6.50125	14.2751	0.000586132	0.0240852	AU022252
ENSMUSG00000032135	0.581571	3.52558	14.2732	0.00058656	0.0240852	Mcam
ENSMUSG00000032754	-0.511963	5.98186	14.2722	0.000586762	0.0240852	Slc8b1
ENSMUSG00000073835	-2.40139	1.17183	14.2607	0.000589331	0.0240912
ENSMUSG00000030236	-0.79933	10.4326	14.259	0.000589704	0.0240912	Slco1b2
ENSMUSG00000030145	1.1068	0.35421	14.2497	0.000591766	0.0240987	Zfp248
ENSMUSG00000036687	-0.526883	4.00676	14.2254	0.00059723	0.0240987	Tmem184a
ENSMUSG00000034780	-0.817464	4.72228	14.223	0.000597756	0.0240987	B3galt1
ENSMUSG00000109141	2.97865	0.405089	14.2218	0.000598032	0.0240987
ENSMUSG00000055003	4.34631	-0.407854	14.2147	0.000599652	0.0240987	Lrtm2
ENSMUSG00000024501	0.779043	2.82288	14.2145	0.000599692	0.0240987	Dpysl3
ENSMUSG00000049382	0.808078	7.20222	14.2062	0.000601569	0.0240987	Krt8
ENSMUSG00000049791	-0.453846	5.69077	14.2034	0.000602219	0.0240987	Fzd4
ENSMUSG00000059325	-0.777045	4.28546	14.2023	0.000602468	0.0240987	Hopx
ENSMUSG00000030935	-0.720861	6.56488	14.1858	0.000606216	0.0241925	Acsm3
ENSMUSG00000041439	0.486102	4.29185	14.1422	0.000616292	0.0244936	Mfsd6
ENSMUSG00000018900	-0.701868	4.39021	14.1312	0.000618881	0.0244936	Slc22a5
ENSMUSG00000027555	1.24698	0.350541	14.1303	0.000619083	0.0244936	Car13
ENSMUSG00000042102	-0.513877	8.55413	14.1288	0.000619443	0.0244936	Dmgdh
ENSMUSG00000036561	-0.300602	5.71001	14.1166	0.00062231	0.0245506	Ppp6r2
ENSMUSG00000047412	-0.41172	6.58408	14.0996	0.00062632	0.0246524	Zbtb44
ENSMUSG00000028630	-0.538615	6.03637	14.0839	0.000630045	0.0247426	Dyrk2
ENSMUSG00000115919	-1.64576	4.66829	14.0296	0.000643146	0.0251103
ENSMUSG00000111977	4.43682	-1.24814	14.284	0.000643293	0.0251103
ENSMUSG00000020672	-0.616835	3.41135	14.027	0.00064378	0.0251103	Sntg2
ENSMUSG00000025003	-0.756065	3.67612	13.9964	0.000651318	0.0253086	Cyp2c39
ENSMUSG00000032939	0.608352	2.75553	13.9944	0.0006518	0.0253086	Nup93
ENSMUSG00000003464	-0.368366	6.91415	13.9788	0.000655667	0.0253121	Pex19
ENSMUSG00000061458	0.538482	2.42704	13.9744	0.000656763	0.0253121	Nol10
ENSMUSG00000032066	-0.433727	4.9585	13.9708	0.000657664	0.0253121	Bco2
ENSMUSG00000015647	0.822844	3.85006	13.9704	0.000657763	0.0253121	Lama5
ENSMUSG00000062380	3.69137	-1.55141	13.9625	0.000659738	0.0253316	Tubb3
ENSMUSG00000023367	0.504226	6.94264	13.9049	0.000674364	0.0257685	Tmem176a
ENSMUSG00000028456	0.99472	3.88647	13.9018	0.00067516	0.0257685	Unc13b
ENSMUSG00000015027	0.696275	3.02509	13.9001	0.000675601	0.0257685	Galns
ENSMUSG00000097353	-0.709871	1.83406	13.8885	0.000678577	0.0258249
ENSMUSG00000041660	-0.534871	7.4294	13.8803	0.000680693	0.0258483	Bbox1
ENSMUSG00000025323	-0.481421	4.25058	13.8669	0.000684182	0.0259163	Sp4
ENSMUSG00000039801	0.379422	4.10693	13.8597	0.000686068	0.0259163	Cplane1
ENSMUSG00000034255	0.644797	2.02955	13.8561	0.000686992	0.0259163	Arhgap27
ENSMUSG00000029762	0.720896	2.34981	13.8481	0.000689104	0.0259392	Akr1b8
ENSMUSG00000037887	2.07863	0.336045	13.8367	0.0006921	0.0259952	Dusp8
ENSMUSG00000003051	2.53579	1.16402	13.8274	0.000694549	0.0260305	Elf3
ENSMUSG00000041058	-0.324152	7.25625	13.794	0.000703457	0.0261548	Wwp1
ENSMUSG00000070003	0.83247	2.31678	13.7929	0.000703751	0.0261548	Ssbp4
ENSMUSG00000030774	0.880776	3.041	13.7847	0.000705964	0.0261548	Pak1
ENSMUSG00000000686	-0.693898	4.28067	13.7778	0.000707825	0.0261548	Abhd15
ENSMUSG00000072812	2.03097	1.13723	13.7756	0.000708416	0.0261548
ENSMUSG00000048537	0.636328	3.38107	13.773	0.000709129	0.0261548	Phldb1
ENSMUSG00000102758	-0.79898	4.56151	13.7695	0.000710062	0.0261548	Naaladl2
ENSMUSG00000046351	0.293342	4.10917	13.7647	0.000711373	0.0261548	Zfp322a
ENSMUSG00000090150	-0.504246	8.5505	13.7641	0.000711519	0.0261548	Acad11
ENSMUSG00000073599	0.651265	1.9296	13.7258	0.000722025	0.026451	Ecscr
ENSMUSG00000024413	-0.468864	7.99637	13.7235	0.000722646	0.026451	Npc1
ENSMUSG00000027315	1.50949	0.454797	13.7055	0.000727644	0.0265472	Spint1
ENSMUSG00000028378	1.0102	2.03441	13.7029	0.000728353	0.0265472	Ptgr1
ENSMUSG00000095930	-0.751191	3.03558	13.6352	0.000747468	0.0271864	Nim1k
ENSMUSG00000042804	1.31774	0.897829	13.6279	0.000749568	0.0272054	Gpr153
ENSMUSG00000059791	1.03825	0.479164	13.6216	0.000751376	0.0272137	Nrm
ENSMUSG00000003948	-0.616761	6.67809	13.6156	0.000753097	0.0272188	Mmd
ENSMUSG00000024673	-1.68333	0.757062	13.61	0.000754722	0.0272205	Ms4a1
ENSMUSG00000025780	0.799435	5.30871	13.598	0.000758203	0.0272828	Itih5
ENSMUSG00000037386	2.04667	0.466626	13.5932	0.000759614	0.0272828	Rims2
ENSMUSG00000038335	0.427869	3.72698	13.5832	0.000762528	0.0273305	Tsr1
ENSMUSG00000030789	1.40537	2.28311	13.5534	0.000771277	0.0275408	Itgax
ENSMUSG00000032528	-0.519027	5.72905	13.547	0.000773186	0.0275408	Vipr1
ENSMUSG00000019139	0.846305	2.5447	13.547	0.000773188	0.0275408	Isyna1
ENSMUSG00000109511	0.435869	3.1317	13.515	0.000782731	0.0278233	Nup62
ENSMUSG00000003411	1.58639	0.496922	13.5034	0.000786242	0.0278596	Rab3b
ENSMUSG00000009418	0.559879	4.2555	13.5009	0.000786987	0.0278596	Nav1
ENSMUSG00000024142	0.439307	2.68057	13.4926	0.000789491	0.027891	Mlst8
ENSMUSG00000072235	1.02404	2.14528	13.4865	0.000791348	0.0278995	Tuba1a
ENSMUSG00000040183	1.19363	0.114304	13.4667	0.000797399	0.0280554	Ankrd6
ENSMUSG00000022636	0.574481	6.97746	13.4551	0.000800963	0.0280948	Alcam
ENSMUSG00000040415	0.685661	2.35771	13.4525	0.000801778	0.0280948	Dtx3
ENSMUSG00000026304	-0.535067	4.29665	13.4352	0.000807112	0.0282244	Rab17
ENSMUSG00000022426	-0.384688	5.3304	13.4275	0.000809514	0.0282511	Josd1
ENSMUSG00000021217	0.776954	1.24329	13.421	0.000811552	0.028265	Tshz3
ENSMUSG00000017718	-0.903353	5.22374	13.4057	0.000816342	0.0283745	Afmid
ENSMUSG00000111375	0.816048	3.28514	13.3835	0.000823338	0.0284014	Btbd8
ENSMUSG00000044071	-1.09814	2.92369	13.3774	0.000825292	0.0284014	Tafa2
ENSMUSG00000018068	0.398215	3.63603	13.3684	0.000828167	0.0284014	Ints2
ENSMUSG00000038174	-0.573959	5.95813	13.3639	0.000829583	0.0284014	Fam126b
ENSMUSG00000027589	-0.403888	5.82052	13.3638	0.000829625	0.0284014	Pcmtd2
ENSMUSG00000061048	1.20361	0.316223	13.3624	0.000830087	0.0284014	Cdh3
ENSMUSG00000024430	-0.605531	2.49164	13.362	0.000830198	0.0284014	Cabyr
ENSMUSG00000025732	-0.606581	3.5478	13.3617	0.000830295	0.0284014	Mcrip2
ENSMUSG00000040663	1.3857	1.13068	13.3546	0.000832585	0.0284233	Clcf1
ENSMUSG00000112006	-0.718964	4.58187	13.3354	0.000838751	0.0285115
ENSMUSG00000027030	0.648418	2.46518	13.3273	0.000841382	0.0285115	Stk39
ENSMUSG00000023078	-1.83454	0.972179	13.3237	0.000842559	0.0285115	Cxcl13
ENSMUSG00000028613	1.56399	-0.454615	13.3212	0.000843366	0.0285115	Lrp8
ENSMUSG00000021400	-0.508373	4.96463	13.321	0.000843437	0.0285115	Wrnip1
ENSMUSG00000096956	1.19571	0.977706	13.3068	0.000848073	0.0286121	Snhg18
ENSMUSG00000038658	-0.272303	6.34641	13.2981	0.000850922	0.0286138	Ric1
ENSMUSG00000026610	-1.14984	2.37393	13.2942	0.000852203	0.0286138	Esrrg
ENSMUSG00000013593	-0.334573	7.33159	13.289	0.00085391	0.0286138	Ndufs2
ENSMUSG00000015536	-0.465896	6.3266	13.2865	0.000854761	0.0286138	Mocs2
ENSMUSG00000030137	1.88254	0.910917	13.2732	0.000859162	0.0286974	Tuba8
ENSMUSG00000023039	1.55238	0.686959	13.2689	0.00086059	0.0286974	Krt7
ENSMUSG00000090523	-0.470574	4.02944	13.2564	0.000864747	0.0287268	Gypc
ENSMUSG00000052151	0.639804	4.28997	13.2562	0.000864803	0.0287268	Plpp2
ENSMUSG00000031502	0.779071	6.86187	13.2433	0.000869148	0.0288025	Col4a1
ENSMUSG00000052934	-0.688234	4.75122	13.2374	0.000871108	0.0288025	Fbxo31
ENSMUSG00000078190	0.966716	1.38076	13.2341	0.000872229	0.0288025	Dnm3os
ENSMUSG00000021556	1.20927	2.75901	13.2239	0.000875682	0.0288025	Golm1
ENSMUSG00000028793	-0.467651	5.14247	13.2224	0.00087618	0.0288025	Rnf19b
ENSMUSG00000044502	-0.318987	4.11466	13.2172	0.000877945	0.0288025	Bod1
ENSMUSG00000027222	-0.452552	6.10286	13.2148	0.000878776	0.0288025	Pex16
ENSMUSG00000034282	1.2008	0.375916	13.2057	0.000881871	0.0288491	Evpl
ENSMUSG00000059022	0.617137	2.3526	13.1946	0.000885657	0.028918	Kcp
ENSMUSG00000026781	-0.47192	8.08608	13.1827	0.000889742	0.0289502	Acbd5
ENSMUSG00000035165	1.38127	0.36379	13.1793	0.000890926	0.0289502	Kcne3
ENSMUSG00000042851	-0.764617	2.98982	13.1724	0.000893324	0.0289502	Zc3h6
ENSMUSG00000037820	0.689947	7.42859	13.1723	0.000893358	0.0289502	Tgm2
ENSMUSG00000002625	-0.2606	5.42003	13.157	0.000898646	0.0290156	Akap8l
ENSMUSG00000064145	-0.280135	5.57201	13.1568	0.000898743	0.0290156	Arih2
ENSMUSG00000026737	0.493464	3.30177	13.1517	0.000900515	0.0290185	Pip4k2a
ENSMUSG00000051510	-0.4275	6.15173	13.1261	0.000909486	0.0292529	Mafg
ENSMUSG00000104325	0.864828	2.15365	13.1153	0.000913308	0.0293087
ENSMUSG00000033624	-0.379031	5.30508	13.1116	0.000914621	0.0293087	Pdpr
ENSMUSG00000003585	-0.486495	9.08285	13.1051	0.000916939	0.0293285	Sec14l2
ENSMUSG00000100277	-2.0698	2.17055	13.0948	0.000920603	0.0293911	1810053B23Rik
ENSMUSG00000114430	-0.954169	1.2597	13.0896	0.000922446	0.0293955
ENSMUSG00000027983	0.90977	4.52668	13.0694	0.000929705	0.0295138	Cyp2u1
ENSMUSG00000028517	-0.470237	7.67411	13.0681	0.000930172	0.0295138	Plpp3
ENSMUSG00000059571	1.16222	-0.943717	13.065	0.000931293	0.0295138	Gm16218
ENSMUSG00000058921	-0.479403	6.3713	13.0239	0.000946294	0.0297845	Slc10a5
ENSMUSG00000062157	1.6722	-0.818898	13.0214	0.000947239	0.0297845	Ifnlr1
ENSMUSG00000021493	0.882609	2.79986	13.0105	0.000951245	0.0297845	Pdlim7
ENSMUSG00000005410	1.25437	2.38672	13.006	0.000952919	0.0297845	Mcm5
ENSMUSG00000099858	-0.875916	2.25383	13.0046	0.000953423	0.0297845	Gm6652
ENSMUSG00000034957	-0.569226	7.99579	12.9974	0.00095611	0.0297845	Cebpa
ENSMUSG00000028076	-0.573436	7.37147	12.9935	0.000957562	0.0297845	Cd1d1
ENSMUSG00000031068	-0.236213	5.25622	12.9901	0.00095883	0.0297845	Glrx3
ENSMUSG00000036617	0.628786	4.71631	12.9865	0.000960172	0.0297845	Etl4
ENSMUSG00000040209	0.560652	5.19296	12.9863	0.000960242	0.0297845	Zfp704
ENSMUSG00000040687	-0.366664	4.91874	12.9834	0.000961313	0.0297845	Madd
ENSMUSG00000005510	-0.392911	5.79938	12.9777	0.000963459	0.0297845	Ndufs3
ENSMUSG00000095386	1.37728	-0.144566	12.9744	0.000964708	0.0297845
ENSMUSG00000086784	-0.488	5.93604	12.9686	0.000966888	0.0297845	Isoc2a
ENSMUSG00000038816	0.399174	3.00029	12.9676	0.000967244	0.0297845	Ctnnal1
ENSMUSG00000043068	-0.983138	2.55818	12.967	0.000967477	0.0297845	Fam89a
ENSMUSG00000071633	-0.984366	6.68839	12.9566	0.000971414	0.029802	Gm4952
ENSMUSG00000018983	0.904347	1.12526	12.9563	0.000971505	0.029802	E2f2
ENSMUSG00000021208	1.31878	4.20814	12.948	0.000974667	0.0298459	Ifi27l2b
ENSMUSG00000023057	-0.781518	5.63173	12.9315	0.00098097	0.0299797	Fabp2
ENSMUSG00000053929	-0.253609	5.7099	12.9274	0.000982513	0.0299797	Cyhr1
ENSMUSG00000107019	0.868307	0.280991	12.9204	0.0009852	0.0300086
ENSMUSG00000038515	-0.344191	4.33476	12.8771	0.001002	0.0303843	Grtp1
ENSMUSG00000000088	-0.401359	5.60923	12.8765	0.00100221	0.0303843	Cox5a
ENSMUSG00000013698	0.502017	4.83558	12.875	0.00100282	0.0303843	Pea15a
ENSMUSG00000050552	-0.370204	4.75396	12.859	0.00100909	0.0305206	Lamtor4
ENSMUSG00000083827	-0.735881	1.42229	12.8455	0.00101441	0.0306276	Gm15712
ENSMUSG00000090175	-1.22464	5.01266	12.8331	0.00101935	0.030723	Ugt1a9
ENSMUSG00000034613	0.579203	3.38287	12.8024	0.00103164	0.0310391	Ppm1h
ENSMUSG00000024259	-0.355951	5.62331	12.7943	0.00103491	0.0310834	Slc25a46
ENSMUSG00000030217	0.893157	2.22788	12.784	0.00103908	0.0311543	Art4
ENSMUSG00000025287	0.742576	2.98288	12.7677	0.00104574	0.0312997	Acot9
ENSMUSG00000034201	0.510294	3.9599	12.7493	0.00105331	0.0314714	Gas2l1
ENSMUSG00000066057	0.64658	1.39175	12.736	0.00105882	0.0314961	Gm1976
ENSMUSG00000024349	0.572355	2.06883	12.7342	0.00105953	0.0314961	Sting1
ENSMUSG00000038150	-0.334239	6.07614	12.734	0.00105961	0.0314961	Ormdl3
ENSMUSG00000025887	0.761028	1.89464	12.7275	0.00106232	0.0315221	Casp12
ENSMUSG00000023829	-0.472938	8.14816	12.709	0.00107004	0.0316967	Slc22a1
ENSMUSG00000051790	0.866734	1.2554	12.6849	0.00108022	0.0319141	Nlgn2
ENSMUSG00000034462	0.281498	5.30152	12.6829	0.00108108	0.0319141	Pkd2
ENSMUSG00000070810	-2.82857	1.20487	12.6746	0.00108459	0.031963	Sult2a6
ENSMUSG00000020810	1.00385	3.41456	12.6617	0.00109009	0.032003	Cygb
ENSMUSG00000034412	-0.568117	4.25286	12.6615	0.00109017	0.032003	Tbc1d10a
ENSMUSG00000025781	-0.361	7.59536	12.6584	0.00109152	0.032003	Atp5c1
ENSMUSG00000087590	-0.71239	2.48415	12.6442	0.0010976	0.0321266	Epb41l4aos
ENSMUSG00000034457	1.36387	1.47206	12.6348	0.00110166	0.0321909	Eda2r
ENSMUSG00000114800	-2.33623	-0.395916	12.6118	0.00111166	0.0324281
ENSMUSG00000045094	-0.692609	4.54113	12.6063	0.00111404	0.0324378	Arhgef37
ENSMUSG00000043924	-1.13798	1.572	12.6024	0.00111576	0.0324378	Ncmap
ENSMUSG00000025934	-0.499811	9.66296	12.5897	0.00112133	0.0324734	Gsta3
ENSMUSG00000058997	-0.568617	8.25111	12.5873	0.00112239	0.0324734	Vwa8
ENSMUSG00000000184	0.341228	4.49322	12.5868	0.00112263	0.0324734	Ccnd2
ENSMUSG00000029669	-0.432121	7.45363	12.5823	0.00112462	0.0324765	Tspan12
ENSMUSG00000012350	1.43495	1.7353	12.5752	0.00112775	0.0325125	Ehf
ENSMUSG00000020176	0.690051	3.68549	12.5686	0.00113071	0.0325432	Grb10
ENSMUSG00000022884	-0.434689	7.95373	12.5529	0.00113771	0.0326712	Eif4a2
ENSMUSG00000042439	0.481505	3.1028	12.5501	0.00113894	0.0326712	Zfp532
ENSMUSG00000068011	0.507313	4.03104	12.5395	0.0011437	0.032704	Mkrn2os
ENSMUSG00000115009	2.35389	-1.23017	12.5317	0.00114723	0.032704
ENSMUSG00000004677	0.544357	6.02887	12.5312	0.00114746	0.032704	Myo9b
ENSMUSG00000039031	0.449859	4.82327	12.5307	0.00114768	0.032704	Arhgap18
ENSMUSG00000046985	-0.508343	6.56479	12.526	0.00114979	0.0327102	Tapt1
ENSMUSG00000070462	0.476637	2.75699	12.5145	0.00115501	0.0328045	Tlnrd1
ENSMUSG00000001700	-0.400911	5.50122	12.4923	0.00116515	0.0330381	Gramd3
ENSMUSG00000031725	-0.669707	7.98795	12.4805	0.00117062	0.033097	Ces1f
ENSMUSG00000025200	-0.38864	4.18714	12.4795	0.00117107	0.033097	Cwf19l1
ENSMUSG00000018395	0.616789	2.66154	12.4716	0.0011747	0.0331012	Kif3a
ENSMUSG00000048332	0.657745	3.78642	12.4652	0.00117768	0.0331012	Lhfp
ENSMUSG00000027408	1.57875	1.50961	12.4639	0.00117828	0.0331012	Cpxm1
ENSMUSG00000043496	1.5462	-0.554044	12.4542	0.00118282	0.0331012	Tril
ENSMUSG00000029545	-0.391426	6.83109	12.4463	0.00118648	0.0331012	Acads
ENSMUSG00000026458	0.860297	1.41377	12.4458	0.00118673	0.0331012	Ppfia4
ENSMUSG00000032374	1.24892	1.50288	12.4443	0.00118745	0.0331012	Plod2
ENSMUSG00000020037	-1.30884	3.27152	12.4409	0.00118903	0.0331012	Rfx4
ENSMUSG00000027848	1.15055	3.01267	12.4399	0.00118949	0.0331012	Olfml3
ENSMUSG00000007039	0.643367	1.89089	12.435	0.00119177	0.0331012	Ddah2
ENSMUSG00000024620	0.794819	4.59248	12.4338	0.00119234	0.0331012	Pdgfrb
ENSMUSG00000027556	-1.41792	1.32168	12.4264	0.00119585	0.033135	Car1
ENSMUSG00000030772	0.942238	2.20549	12.4231	0.0011974	0.033135	Dkk3
ENSMUSG00000021620	-0.474119	7.47843	12.4175	0.00120006	0.0331555	Acot12
ENSMUSG00000060733	-0.356646	6.23662	12.389	0.00121363	0.0333814	Ipmk
ENSMUSG00000052516	0.9618	3.32553	12.3832	0.0012164	0.0333814	Robo2
ENSMUSG00000028364	1.52262	2.83191	12.3822	0.00121691	0.0333814	Tnc
ENSMUSG00000029195	-0.713711	6.25523	12.3789	0.00121851	0.0333814	Klb
ENSMUSG00000028715	-2.04071	8.27276	12.3765	0.00121963	0.0333814	Cyp4a14
ENSMUSG00000026295	-0.722165	6.71574	12.3747	0.00122049	0.0333814	Spp2
ENSMUSG00000033427	-0.472362	7.97816	12.3708	0.00122239	0.0333814	Upb1
ENSMUSG00000038754	-1.97252	0.926789	12.3645	0.00122543	0.0333814	Elovl3
ENSMUSG00000111292	1.22552	-0.466273	12.3635	0.0012259	0.0333814
ENSMUSG00000000957	0.537325	5.50636	12.3545	0.00123028	0.0333814	Mmp14
ENSMUSG00000018669	0.389631	5.53871	12.3532	0.00123093	0.0333814	Cdk5rap3
ENSMUSG00000078798	-3.65522	4.83513	12.3521	0.00123147	0.0333814	Sult2a1
ENSMUSG00000025912	1.7704	1.05333	12.3454	0.00123475	0.0334176	Mybl1
ENSMUSG00000049152	-0.610377	8.47036	12.3412	0.00123677	0.0334199	Ugt3a2
ENSMUSG00000036813	-0.459841	6.63211	12.3297	0.00124244	0.0335206	Entpd8
ENSMUSG00000055493	-0.424396	3.39659	12.3188	0.00124781	0.0336128	Epm2a
ENSMUSG00000027173	-0.449211	4.94288	12.2851	0.00126455	0.0340107	Depdc7
ENSMUSG00000112366	1.03487	2.12953	12.2358	0.0012895	0.0346278	C730027H18Rik
ENSMUSG00000084883	-0.427761	4.01961	12.2268	0.00129411	0.0346974	Ccdc85c
ENSMUSG00000032602	-0.606476	6.37466	12.2211	0.00129704	0.0347096	Slc25a20
ENSMUSG00000021704	-0.472122	4.84854	12.2181	0.00129859	0.0347096	Mtx3
ENSMUSG00000117105	1.97245	-1.2807	12.2079	0.00130386	0.0347219	Dreh
ENSMUSG00000001663	-0.470691	7.66006	12.2074	0.00130412	0.0347219	Gstt1
ENSMUSG00000030826	-0.529357	4.78125	12.202	0.0013069	0.0347219	Bcat2
ENSMUSG00000024245	1.23294	-0.4362	12.2016	0.00130711	0.0347219	Tmem178
ENSMUSG00000020282	0.618155	3.41317	12.1965	0.00130975	0.0347387	Rhbdf1
ENSMUSG00000001521	0.810906	1.304	12.1898	0.00131325	0.0347779	Tulp3
ENSMUSG00000061315	-0.298124	6.78478	12.1771	0.00131991	0.0348056	Naca
ENSMUSG00000021838	0.69274	2.86581	12.1763	0.00132034	0.0348056	Samd4
ENSMUSG00000035725	0.628411	3.28269	12.1763	0.00132035	0.0348056	Prkx
ENSMUSG00000061080	-1.2213	-0.115458	12.1604	0.00132871	0.0349724	Lsamp
ENSMUSG00000025862	-0.348663	7.04259	12.1388	0.00134013	0.035211	Stag2
ENSMUSG00000041112	0.701822	3.14029	12.1356	0.00134186	0.035211	Elmo1
ENSMUSG00000020334	-0.814006	1.64328	12.1266	0.00134667	0.0352836	Slc22a4
ENSMUSG00000071550	2.83449	-0.787726	12.1135	0.00135371	0.0354143	Cfap44
ENSMUSG00000040690	0.835495	2.7779	12.1034	0.00135915	0.0355026	Col16a1
ENSMUSG00000043648	-1.24183	0.207128	12.0896	0.00136666	0.0356448	Pld6
ENSMUSG00000020782	-0.385295	5.03564	12.075	0.00137461	0.0356885	Llgl2
ENSMUSG00000054417	-1.82432	7.71758	12.0736	0.00137536	0.0356885	Cyp3a44
ENSMUSG00000018428	-0.294223	7.0358	12.0728	0.0013758	0.0356885	Akap1
ENSMUSG00000008136	1.69828	-0.0192417	12.0714	0.00137661	0.0356885	Fhl2
ENSMUSG00000022235	-0.631899	6.73866	12.0642	0.00138052	0.035696	Cmbl
ENSMUSG00000024743	0.727338	0.922966	12.0574	0.00138431	0.035696	Syt7
ENSMUSG00000055320	0.502155	4.53802	12.0559	0.0013851	0.035696	Tead1
ENSMUSG00000022096	1.84686	1.21533	12.0549	0.00138567	0.035696	Hr
ENSMUSG00000035878	-0.481553	7.46631	12.052	0.00138726	0.035696	Hykk
ENSMUSG00000022253	-0.366019	7.34987	12.0419	0.00139288	0.0357873	Nadk2
ENSMUSG00000066072	-1.65235	7.94874	12.0329	0.00139788	0.0358245	Cyp4a10
ENSMUSG00000002588	-0.684333	9.54197	12.0318	0.00139848	0.0358245	Pon1
ENSMUSG00000058761	-0.351334	6.49223	12.0149	0.00140793	0.036013	Rnf169
ENSMUSG00000054757	-0.457351	6.54573	12.0062	0.00141285	0.0360306	Akr1c20
ENSMUSG00000028358	1.1115	2.11778	12.0002	0.00141622	0.0360306	Zfp618
ENSMUSG00000020402	-0.343749	7.18668	11.9937	0.0014199	0.0360306	Vdac1
ENSMUSG00000034610	-0.347733	6.01952	11.9903	0.00142184	0.0360306	Tut4
ENSMUSG00000062901	-0.461149	7.46121	11.9891	0.00142253	0.0360306	Klhl24
ENSMUSG00000117183	0.65689	1.54525	11.9881	0.00142311	0.0360306	Gm20008
ENSMUSG00000049493	1.66876	2.67998	11.9878	0.00142325	0.0360306	Pls1
ENSMUSG00000048852	-1.08507	-0.548558	11.9751	0.00143047	0.0361602	Gm12185
ENSMUSG00000031965	0.822322	3.50397	11.9586	0.00143997	0.0363471	Tbx20
ENSMUSG00000036155	0.490948	4.78381	11.9456	0.00144742	0.0364479	Mgat5
ENSMUSG00000047420	1.3185	0.421312	11.9443	0.00144819	0.0364479	Fam180a
ENSMUSG00000052062	0.469144	3.62431	11.9277	0.00145785	0.0366001	Pard3b
ENSMUSG00000035640	0.901849	1.00207	11.9266	0.00145849	0.0366001	Cbarp
ENSMUSG00000003810	0.427103	4.37986	11.9212	0.00146163	0.0366257	Mast2
ENSMUSG00000024187	-0.316594	5.46891	11.9133	0.00146628	0.0366391	Fam234a
ENSMUSG00000025317	-0.720858	5.27459	11.9119	0.00146705	0.0366391	Car5a
ENSMUSG00000054920	-0.256834	5.27928	11.9042	0.00147161	0.0366391	Klhl5
ENSMUSG00000027293	0.499528	3.61177	11.9038	0.00147182	0.0366391	Ehd4
ENSMUSG00000029269	-0.782763	4.46307	11.9022	0.00147279	0.0366391	Sult1b1
ENSMUSG00000046111	0.269123	3.91899	11.8873	0.0014816	0.0368052	Cep295
ENSMUSG00000026678	0.394245	6.29381	11.8657	0.00149445	0.037071	Rgs5
ENSMUSG00000070883	1.23478	-0.699435	11.8564	0.00150001	0.0371103	Ccdc173
ENSMUSG00000116270	-1.42302	0.816024	11.8559	0.00150034	0.0371103	Gm1600
ENSMUSG00000048186	-0.360345	3.62204	11.8452	0.00150676	0.0372156	Bend7
ENSMUSG00000031805	0.457761	3.99992	11.8374	0.00151148	0.0372787	Jak3
ENSMUSG00000025004	-1.15925	7.83661	11.8278	0.00151735	0.0373702	Cyp2c40
ENSMUSG00000026043	1.55062	7.24948	11.8204	0.00152183	0.0373948	Col3a1
ENSMUSG00000028789	-1.19236	1.62658	11.8164	0.00152426	0.0373948	Azin2
ENSMUSG00000027834	1.22229	-0.341805	11.8138	0.00152589	0.0373948	Serpini1
ENSMUSG00000107086	1.06593	-0.361281	11.8102	0.00152809	0.0373948
ENSMUSG00000022594	1.18486	1.77091	11.8048	0.00153137	0.0373948	Lynx1
ENSMUSG00000024580	-0.534566	6.20317	11.8019	0.00153317	0.0373948	Grpel2
ENSMUSG00000035109	1.49618	-1.08942	11.8013	0.00153354	0.0373948	Shc4
ENSMUSG00000015085	1.00531	1.31934	11.7954	0.00153717	0.0374305	Entpd2
ENSMUSG00000029622	0.554345	5.68127	11.7891	0.00154108	0.0374727	Arpc1b
ENSMUSG00000031328	0.735988	7.0216	11.7843	0.00154405	0.037492	Flna
ENSMUSG00000000708	-0.348613	7.11724	11.7765	0.00154889	0.037532	Kat2b
ENSMUSG00000078656	0.86223	-0.502189	11.7746	0.00155004	0.037532	Vps25
ENSMUSG00000000247	-0.618424	1.51367	11.7644	0.00155642	0.037618	Lhx2
ENSMUSG00000074219	-0.9023	1.66595	11.7619	0.00155796	0.037618	Gm10644
ENSMUSG00000049502	-0.276471	6.62564	11.7543	0.00156274	0.0376541	Dtx3l
ENSMUSG00000012519	0.650022	3.41332	11.7513	0.00156461	0.0376541	Mlkl
ENSMUSG00000020063	-0.29427	4.29862	11.7491	0.00156601	0.0376541	Sirt1
ENSMUSG00000027673	-0.408999	5.96182	11.7408	0.00157122	0.0376867	Ndufb5
ENSMUSG00000044783	-0.388235	7.82449	11.74	0.00157174	0.0376867	A730008H23Rik
ENSMUSG00000044783	-0.388235	7.82449	11.74	0.00157174	0.0376867	Hjurp
ENSMUSG00000026687	-0.316545	7.7892	11.7353	0.00157473	0.037706	Aldh9a1
ENSMUSG00000021223	-0.674863	2.55215	11.7143	0.00158807	0.0379446	Papln
ENSMUSG00000059970	1.11245	1.51912	11.7127	0.0015891	0.0379446	Hspa2
ENSMUSG00000022752	-0.41202	7.33826	11.7074	0.00159245	0.0379721	Tomm70a
ENSMUSG00000024803	1.74283	0.606332	11.7029	0.00159538	0.0379894	Ankrd1
ENSMUSG00000051279	1.16229	0.254267	11.6879	0.00160502	0.0381574	Gdf6
ENSMUSG00000021365	0.592822	3.93365	11.6851	0.00160686	0.0381574	Nedd9
ENSMUSG00000022311	1.91658	-0.87777	11.6783	0.00161125	0.0382089	Csmd3
ENSMUSG00000031226	0.338341	3.44887	11.6533	0.00162752	0.0385418	Pbdc1
ENSMUSG00000026858	-0.449961	6.07189	11.6449	0.00163303	0.0386168	Miga2
ENSMUSG00000018339	1.17202	2.19524	11.641	0.00163563	0.0386168	Gpx3
ENSMUSG00000022383	-0.640778	7.83341	11.6383	0.00163741	0.0386168	Ppara
ENSMUSG00000027799	0.57985	3.50292	11.6241	0.0016468	0.0387515	Nbea
ENSMUSG00000024909	0.691149	2.36029	11.6229	0.00164761	0.0387515	Efemp2
ENSMUSG00000027406	-0.343282	7.22599	11.6115	0.00165515	0.0387984	Idh3b
ENSMUSG00000020840	-0.299946	5.48343	11.6078	0.00165768	0.0387984	Blmh
ENSMUSG00000040158	0.543753	2.11593	11.6063	0.00165864	0.0387984	Tax1bp3
ENSMUSG00000021576	-0.291208	5.74206	11.6054	0.00165924	0.0387984	Pdcd6
ENSMUSG00000040502	1.24593	-0.805058	11.603	0.00166086	0.0387984	Marchf9
ENSMUSG00000097039	0.810583	1.71216	11.5958	0.00166571	0.0388591	Pvt1
ENSMUSG00000034634	2.47179	2.81466	11.5715	0.0016821	0.0391884	Ly6d
ENSMUSG00000058392	0.366163	3.00759	11.568	0.00168447	0.0391906	Rrp1b
ENSMUSG00000006456	0.383548	4.18787	11.5599	0.00168997	0.0392461	Rbm14
ENSMUSG00000053007	1.51048	0.543723	11.5548	0.00169345	0.0392461	Creb5
ENSMUSG00000042628	-0.369296	6.22538	11.5542	0.00169387	0.0392461	Zfyve1
ENSMUSG00000036545	1.05947	3.62433	11.5512	0.00169596	0.0392461	Adamts2
ENSMUSG00000079363	-0.421829	3.37676	11.5447	0.0017004	0.0392962	Gbp4
ENSMUSG00000034424	-0.422473	6.21886	11.5353	0.00170684	0.0393922	Gcsh
ENSMUSG00000028217	3.47155	-1.63175	11.5153	0.00172073	0.0396595	Cdh17
ENSMUSG00000026135	0.41826	3.28276	11.5062	0.00172703	0.0397516	Zfp142
ENSMUSG00000034911	-0.282475	4.30786	11.4924	0.00173671	0.0398875	Ushbp1
ENSMUSG00000101800	-1.72328	1.58586	11.4902	0.00173829	0.0398875
ENSMUSG00000027737	2.79828	-0.211063	11.4879	0.00173987	0.0398875	Slc7a11
ENSMUSG00000078817	-0.912259	4.34829	11.468	0.00175395	0.0401454	Nlrp12
ENSMUSG00000004383	0.456083	3.87882	11.4654	0.00175578	0.0401454	Large1
ENSMUSG00000035873	0.75508	2.97918	11.4582	0.0017609	0.0402091	Pawr
ENSMUSG00000061393	-0.689842	2.60271	11.4502	0.00176663	0.0402867	Acvr2b
ENSMUSG00000038903	0.620395	1.65449	11.4342	0.00177812	0.040495	Ccdc68
ENSMUSG00000026674	0.523498	3.97854	11.4197	0.00178863	0.0406807	Ddr2
ENSMUSG00000075254	0.467688	5.85335	11.4086	0.00179666	0.0408095	Heg1
ENSMUSG00000001506	1.83424	5.10783	11.3961	0.00180576	0.0408853	Col1a1
ENSMUSG00000070469	1.35305	0.359951	11.3946	0.00180689	0.0408853	Adamtsl3
ENSMUSG00000030747	-0.620159	9.1728	11.3943	0.00180711	0.0408853	Dgat2
ENSMUSG00000021417	-0.697401	7.08543	11.3897	0.00181049	0.0409081	Eci2
ENSMUSG00000022040	-0.545975	8.5349	11.376	0.00182057	0.0410524	Ephx2
ENSMUSG00000021134	-0.439976	8.03212	11.3746	0.00182164	0.0410524	Srsf5
ENSMUSG00000029478	0.535797	4.99579	11.3623	0.00183071	0.0412029	Ncor2
ENSMUSG00000033715	-0.804507	8.31495	11.3567	0.00183492	0.0412094	Akr1c14
ENSMUSG00000020072	-0.618916	6.63051	11.3531	0.00183755	0.0412094	Pbld2
ENSMUSG00000026355	0.921906	3.51955	11.3523	0.00183817	0.0412094	Mcm6
ENSMUSG00000017686	-0.297158	5.74342	11.3425	0.00184549	0.0412531	Rhot1
ENSMUSG00000031740	1.33954	2.61527	11.342	0.0018459	0.0412531	Mmp2
ENSMUSG00000037316	-0.543964	5.24436	11.339	0.00184809	0.0412531	Bag4
ENSMUSG00000040714	1.49924	-1.1683	11.3369	0.00184969	0.0412531	Klc3
ENSMUSG00000038495	0.384721	5.53678	11.3147	0.00186644	0.041573	Otud7b
ENSMUSG00000089872	0.369924	4.62864	11.3108	0.00186945	0.0415853	Rps6kc1
ENSMUSG00000110237	-1.11754	0.653773	11.3076	0.00187182	0.0415853	Gm18258
ENSMUSG00000003531	-0.359217	4.48942	11.2912	0.00188436	0.04181	Dgcr6
ENSMUSG00000047205	2.58041	-1.37756	11.2869	0.00188764	0.0418201	Dusp18
ENSMUSG00000035365	1.68693	-0.310576	11.2843	0.00188967	0.0418201	Parpbp
ENSMUSG00000030352	0.298997	5.66907	11.2725	0.00189878	0.0419679	Tspan9
ENSMUSG00000021754	0.583567	5.5506	11.2663	0.00190354	0.0420192	Map3k1
ENSMUSG00000022149	0.82304	8.07328	11.261	0.00190767	0.0420565	C9
ENSMUSG00000027439	-0.375586	6.33002	11.2559	0.0019116	0.0420719	Gzf1
ENSMUSG00000019876	0.846299	0.916649	11.252	0.00191469	0.0420719	Pkib
ENSMUSG00000074364	0.908842	2.48678	11.2507	0.00191569	0.0420719	Ehd2
ENSMUSG00000030084	0.382773	4.35002	11.2315	0.00193068	0.0422504	Plxna1
ENSMUSG00000032965	0.926562	0.550074	11.2312	0.00193095	0.0422504	Ift57
ENSMUSG00000022262	1.11026	1.44336	11.2309	0.00193117	0.0422504	Dnah5
ENSMUSG00000063065	0.398505	4.50623	11.2256	0.00193536	0.0422574	Mapk3
ENSMUSG00000111505	1.1533	-0.71163	11.2243	0.00193639	0.0422574
ENSMUSG00000059742	0.786643	1.20373	11.2046	0.00195197	0.0423138	Kcnh7
ENSMUSG00000062661	1.81268	-1.01946	11.2038	0.00195267	0.0423138	Ncs1
ENSMUSG00000060613	-0.643968	9.10837	11.2037	0.00195273	0.0423138	Cyp2c70
ENSMUSG00000019977	-0.44259	5.99402	11.2007	0.00195511	0.0423138	Hbs1l
ENSMUSG00000031489	-0.789082	2.08211	11.1979	0.00195736	0.0423138	Adrb3
ENSMUSG00000084793	-1.11029	0.32081	11.1978	0.00195745	0.0423138
ENSMUSG00000032607	-0.291831	6.07146	11.1966	0.0019584	0.0423138	Amt
ENSMUSG00000026571	-0.413423	6.33455	11.1942	0.00196028	0.0423138	Dcaf6
ENSMUSG00000051378	1.96531	-0.792928	11.1932	0.00196106	0.0423138	Kif18b
ENSMUSG00000037742	-0.269182	11.6858	11.1771	0.00197398	0.0425392	Eef1a1
ENSMUSG00000039670	-0.46292	3.14445	11.1724	0.0019778	0.0425452	Oxld1
ENSMUSG00000085133	0.544279	2.92757	11.1659	0.00198306	0.0425452
ENSMUSG00000032966	0.512642	4.58976	11.164	0.00198457	0.0425452	Fkbp1a
ENSMUSG00000051220	1.30147	-0.101139	11.1602	0.00198768	0.0425452	Ercc6l
ENSMUSG00000031821	1.41315	-0.0799326	11.16	0.00198784	0.0425452	Gins2
ENSMUSG00000050742	1.08313	-0.698442	11.157	0.00199026	0.0425452	Olfr164
ENSMUSG00000039323	-0.993319	8.26257	11.1554	0.00199153	0.0425452	Igfbp2
ENSMUSG00000028634	0.599334	2.18567	11.1497	0.00199619	0.0425921	Hivep3
ENSMUSG00000112615	-0.60062	3.9075	11.1365	0.00200703	0.0427703
ENSMUSG00000034636	-0.265172	6.65316	11.1221	0.00201879	0.0429678	Zyg11b
ENSMUSG00000035031	0.857419	8.65309	11.1165	0.00202349	0.0430138	C8a
ENSMUSG00000033610	-0.536382	8.35554	11.1114	0.00202768	0.0430138	Pank1
ENSMUSG00000031613	-0.604513	6.89054	11.108	0.00203053	0.0430138	Hpgd
ENSMUSG00000027984	-0.37828	8.06677	11.1075	0.00203093	0.0430138	Hadh
ENSMUSG00000020400	0.61972	3.72312	11.0872	0.0020478	0.0433178	Tnip1
ENSMUSG00000034551	1.1054	-0.520452	11.0737	0.00205914	0.0434694	Hdx
ENSMUSG00000036944	0.994415	1.1827	11.0727	0.00206001	0.0434694	Tmem71
ENSMUSG00000114218	2.45724	-0.957755	11.0658	0.00206583	0.043539
ENSMUSG00000032285	0.524166	1.4709	11.0609	0.00206995	0.0435725	Dnaja4
ENSMUSG00000032363	-0.66169	3.60177	11.0455	0.00208309	0.0437956	Adamts7
ENSMUSG00000031438	-0.402488	6.7619	11.0324	0.00209424	0.0439765	Rnf128
ENSMUSG00000001228	1.48424	1.06289	11.0267	0.00209919	0.0440269	Uhrf1
ENSMUSG00000034206	1.37455	0.0125487	11.0234	0.00210204	0.044033	Polq
ENSMUSG00000038400	1.0121	1.90367	11.012	0.00211188	0.0441204	Pmepa1
ENSMUSG00000028085	-0.305679	5.14829	11.0104	0.00211325	0.0441204	Gatb
ENSMUSG00000005338	-0.453349	2.99832	11.0096	0.00211389	0.0441204	Cadm3
ENSMUSG00000025103	-0.246754	4.93659	10.9923	0.00212896	0.0443813	Btbd1
ENSMUSG00000076617	-2.03412	3.83877	10.9863	0.00213422	0.0444372	Ighm
ENSMUSG00000043903	1.98324	-0.193988	10.9812	0.00213866	0.0444758	Zfp469
ENSMUSG00000067377	1.35537	-0.532789	10.9775	0.00214193	0.0444785	Tspan6
ENSMUSG00000029442	0.878999	0.599253	10.9752	0.00214395	0.0444785	Wdr66
ENSMUSG00000022439	0.745816	1.32853	10.9651	0.00215285	0.0445681	Parvg
ENSMUSG00000026456	0.417444	3.04508	10.9628	0.00215484	0.0445681	Cyb5r1
ENSMUSG00000001270	0.655752	3.08123	10.9593	0.002158	0.0445681	Ckb
ENSMUSG00000019971	0.417016	3.49994	10.9559	0.00216102	0.0445681	Cep290
ENSMUSG00000047747	0.694365	2.5208	10.9557	0.00216119	0.0445681	Rnf150
ENSMUSG00000033769	0.334386	4.2481	10.9494	0.00216678	0.0446245	Exoc6b
ENSMUSG00000054263	-0.820208	8.99692	10.944	0.0021716	0.0446245	Lifr
ENSMUSG00000056148	-0.725698	4.64706	10.9439	0.00217169	0.0446245	Rdh9
ENSMUSG00000021286	-0.375513	4.81138	10.9315	0.00218278	0.044799	Zfyve21
ENSMUSG00000026701	-0.451991	8.55585	10.9281	0.00218582	0.0448081	Prdx6
ENSMUSG00000116581	0.649007	1.3287	10.9235	0.00218994	0.044832
ENSMUSG00000022263	0.343038	6.31897	10.921	0.00219219	0.044832	Trio
ENSMUSG00000038217	-0.495464	5.88414	10.9106	0.00220161	0.0449712	Tlcd2
ENSMUSG00000046722	0.359822	4.59243	10.9054	0.00220623	0.0450123	Cdc42se1
ENSMUSG00000042041	1.31905	4.34843	10.8841	0.00222566	0.045355	2010003K11Rik
ENSMUSG00000052688	0.814062	1.71606	10.8558	0.00225171	0.0457871	Rab7b
ENSMUSG00000015112	-0.468646	7.83025	10.8553	0.00225217	0.0457871	Slc25a13
ENSMUSG00000004709	1.18574	0.480201	10.8496	0.00225749	0.0458412	Cd244a
ENSMUSG00000028986	-0.432261	4.15252	10.8454	0.00226138	0.0458662	Klhl7
ENSMUSG00000110344	-0.846539	2.45665	10.8309	0.00227491	0.0460864
ENSMUSG00000075256	-0.805081	2.16393	10.8191	0.00228604	0.0462484	Cerkl
ENSMUSG00000035992	-0.446607	6.65439	10.8167	0.00228827	0.0462484	Fnip1
ENSMUSG00000042350	-0.222828	5.93491	10.8026	0.00230157	0.0464626	Arel1
ENSMUSG00000030847	0.690837	3.83676	10.7995	0.00230451	0.0464676	Bag3
ENSMUSG00000054942	0.724926	2.0375	10.7918	0.00231188	0.0465617	Miga1
ENSMUSG00000108297	2.47893	-0.285123	10.7779	0.00232519	0.0467375
ENSMUSG00000048087	-1.30939	1.17964	10.777	0.00232603	0.0467375	Gm4737
ENSMUSG00000028669	-0.438281	3.82112	10.7703	0.00233248	0.0468124	Pithd1
ENSMUSG00000087516	-1.29099	2.01237	10.7649	0.00233768	0.0468624	AW549542
ENSMUSG00000037833	1.55152	-0.700635	10.7565	0.00234575	0.0469695	Sh2d4b
ENSMUSG00000069273	0.565057	2.84462	10.7506	0.00235152	0.0469777	H3c6
ENSMUSG00000027665	-0.251466	6.21249	10.7505	0.00235161	0.0469777	Pik3ca
ENSMUSG00000087684	1.53074	-0.627524	10.7458	0.00235617	0.0470143
ENSMUSG00000044147	0.271249	5.11497	10.7377	0.00236407	0.0471175	Arf6
ENSMUSG00000030647	-0.354138	5.4362	10.7347	0.00236702	0.0471217	Ndufc2
ENSMUSG00000015133	0.336057	5.01695	10.7296	0.00237195	0.0471655	Lrrk1
ENSMUSG00000024992	-1.39188	2.07518	10.7161	0.00238527	0.0473757	Pde6c
ENSMUSG00000034908	-0.283999	6.95274	10.7099	0.0023914	0.0474428	Sidt2
ENSMUSG00000027663	0.523843	3.09622	10.6952	0.00240598	0.0476771	Zmat3
ENSMUSG00000027469	1.99775	1.27677	10.681	0.0024201	0.0478879	Tpx2
ENSMUSG00000027048	-0.501707	9.98141	10.6789	0.00242217	0.0478879	Abcb11
ENSMUSG00000025815	-0.729503	6.39682	10.6759	0.00242517	0.0478923	Dhtkd1
ENSMUSG00000062115	0.404154	4.15052	10.6524	0.00244888	0.048241	Rai1
ENSMUSG00000054619	-0.438991	7.56391	10.6496	0.00245174	0.048241	Mettl7a1
ENSMUSG00000044813	0.630218	4.73797	10.6457	0.00245565	0.048241	Shb
ENSMUSG00000026343	0.743363	2.1573	10.6449	0.00245648	0.048241	Gpr39
ENSMUSG00000040139	-0.524647	3.1131	10.6443	0.00245713	0.048241	9430038I01Rik
ENSMUSG00000033478	-0.393379	6.26466	10.6418	0.00245962	0.048241	Fam160b1
ENSMUSG00000030536	0.529124	5.82153	10.6341	0.00246751	0.0483407	Iqgap1
ENSMUSG00000074738	1.37486	-0.622543	10.6138	0.0024883	0.0486259	Fndc10
ENSMUSG00000082065	-2.2205	0.176204	10.6117	0.00249055	0.0486259
ENSMUSG00000017307	-0.492083	3.34877	10.6116	0.00249063	0.0486259	Acot8
ENSMUSG00000040918	-0.62161	7.20356	10.609	0.00249335	0.0486259	Slc19a2
ENSMUSG00000030272	0.381336	4.33197	10.6014	0.00250119	0.0487057	Camk1
ENSMUSG00000047040	0.968292	1.45353	10.5994	0.00250319	0.0487057	Prr15l
ENSMUSG00000109946	1.12475	-0.257639	10.5945	0.00250838	0.0487057	Brd3os
ENSMUSG00000079105	1.35832	0.879272	10.5941	0.00250874	0.0487057	C7
ENSMUSG00000040213	-0.649679	7.33139	10.5858	0.00251741	0.0488192	Kyat3
ENSMUSG00000024378	-0.542748	7.1112	10.5828	0.00252057	0.0488253	Stard4
ENSMUSG00000042211	-0.165078	5.60831	10.576	0.00252768	0.0489083	Fbxo38
ENSMUSG00000032557	0.411196	5.03383	10.56	0.00254443	0.0491476	Uba5
ENSMUSG00000068452	5.68353	0.720999	10.71	0.00254575	0.0491476	Duox2
ENSMUSG00000031214	0.458169	3.17215	10.548	0.00255714	0.0493122	Ophn1
ENSMUSG00000010122	-0.509609	6.99782	10.5371	0.00256873	0.0493828	Slc47a1
ENSMUSG00000003123	-0.578459	3.80493	10.5349	0.00257116	0.0493828	Lipe
ENSMUSG00000038524	1.06119	1.19516	10.5345	0.00257155	0.0493828	Fchsd1
ENSMUSG00000039770	-0.370734	5.39911	10.5335	0.00257263	0.0493828	Ypel5
ENSMUSG00000032113	1.23648	-0.00673071	10.5307	0.00257564	0.0493828	Chek1
ENSMUSG00000059060	1.44478	3.69684	10.5285	0.00257799	0.0493828	Rad51b
ENSMUSG00000044921	0.961193	0.474957	10.524	0.00258275	0.049419	Rassf9
ENSMUSG00000029810	0.485964	7.35456	10.5065	0.00260162	0.0496864	Tmem176b
ENSMUSG00000009013	0.725799	3.25992	10.5057	0.00260249	0.0496864	Dynll1
ENSMUSG00000040848	-0.238618	6.55965	10.5009	0.00260764	0.0497299	Sft2d2
ENSMUSG00000079523	1.06899	3.20607	10.4916	0.00261778	0.0498679	Tmsb10
ENSMUSG00000047728	-0.494501	7.0539	10.488	0.00262176	0.0498888	Ly6g2
ENSMUSG00000049721	1.19882	1.50127	10.4695	0.00264198	0.05014	Gal3st1
ENSMUSG00000057230	0.256466	5.26225	10.4661	0.00264569	0.05014	Aak1
ENSMUSG00000106625	1.56549	-0.864032	10.4622	0.00264997	0.05014
ENSMUSG00000006818	-0.363095	7.23213	10.4606	0.00265173	0.05014	Sod2
ENSMUSG00000021943	0.89601	2.86754	10.4544	0.00265863	0.05014	Gdf10
ENSMUSG00000030353	1.0053	0.0132665	10.4533	0.00265978	0.05014	Tead4
ENSMUSG00000023021	0.520947	2.28704	10.4524	0.00266084	0.05014	Cers5
ENSMUSG00000022742	-0.499815	6.60827	10.4523	0.00266089	0.05014	Cpox
ENSMUSG00000064225	-0.675746	8.71431	10.4521	0.00266114	0.05014	Paqr9
ENSMUSG00000046818	0.978516	0.735334	10.4401	0.00267444	0.0501524	Ddit4l
ENSMUSG00000021846	-0.277339	4.9802	10.4382	0.00267659	0.0501524	Peli2
ENSMUSG00000021846	-0.277339	4.9802	10.4382	0.00267659	0.0501524	Gm6498
ENSMUSG00000116846	-1.1277	1.9213	10.4379	0.00267695	0.0501524
ENSMUSG00000027870	-1.87974	3.76246	10.4368	0.00267815	0.0501524	Hao2
ENSMUSG00000042305	-0.355571	6.74712	10.4365	0.00267845	0.0501524	Tmem183a
ENSMUSG00000039738	0.588191	2.88082	10.4358	0.00267926	0.0501524	Slx4
ENSMUSG00000015711	0.309535	4.23273	10.411	0.00270706	0.050585	Prune1
ENSMUSG00000067369	-0.269402	5.2612	10.41	0.00270824	0.050585	Trmt2b
ENSMUSG00000031146	1.25773	0.00716561	10.4057	0.00271312	0.0506214	Plp2
ENSMUSG00000034450	-0.453569	8.59894	10.4011	0.0027183	0.0506632	Gulo
ENSMUSG00000036667	0.548367	3.19115	10.3957	0.00272443	0.0506705	Tcaf1
ENSMUSG00000071176	0.448025	2.61707	10.3956	0.00272457	0.0506705	Arhgef10
ENSMUSG00000014599	0.511666	4.39523	10.3914	0.00272926	0.050703	Csf1
ENSMUSG00000060093	1.28562	0.638238	10.3886	0.00273254	0.0507093	H4c1
ENSMUSG00000022139	0.295567	6.15111	10.3768	0.00274597	0.0509037	Mbnl2
ENSMUSG00000066607	3.13101	-1.73683	10.3731	0.00275018	0.050927	Insyn1
ENSMUSG00000080316	0.735387	3.15515	10.3649	0.00275963	0.0510035	Spaca6
ENSMUSG00000050931	-0.300241	6.76567	10.3644	0.00276023	0.0510035	Sgms2
ENSMUSG00000037818	-0.372774	5.0344	10.3596	0.00276574	0.0510035	Abhd18
ENSMUSG00000053646	0.270098	6.47013	10.3592	0.00276614	0.0510035	Plxnb1
ENSMUSG00000024300	0.742438	3.46767	10.3516	0.00277502	0.0511014	Myo1f
ENSMUSG00000073684	0.390402	3.26345	10.3495	0.00277738	0.0511014	Faap20
ENSMUSG00000074882	-0.551919	8.17848	10.3377	0.00279115	0.0513001	Cyp2c68
ENSMUSG00000033356	0.551386	1.16619	10.3343	0.00279511	0.0513073	Pus7l
ENSMUSG00000030629	-0.451888	6.37471	10.3322	0.0027975	0.0513073	Zfand6
ENSMUSG00000103401	-1.43086	-0.86632	10.3208	0.00281091	0.0514244
ENSMUSG00000049091	-0.530627	9.2543	10.3195	0.0028124	0.0514244	Sephs2
ENSMUSG00000085785	0.658336	1.04551	10.3192	0.00281283	0.0514244	Sox5os3
ENSMUSG00000035273	0.406739	3.2952	10.3159	0.00281665	0.0514396	Hpse
ENSMUSG00000105728	0.401891	2.26567	10.2962	0.00283991	0.0518095
ENSMUSG00000075028	0.442885	1.84498	10.2776	0.00286208	0.0520333	Prdm11
ENSMUSG00000013155	1.21444	-0.968663	10.2768	0.00286303	0.0520333	Enkd1
ENSMUSG00000028998	-0.323735	4.9739	10.2763	0.00286369	0.0520333	Tomm7
ENSMUSG00000117061	1.13212	-0.0190013	10.2734	0.00286712	0.0520333
ENSMUSG00000005677	-0.920949	6.25376	10.2728	0.00286786	0.0520333	Nr1i3
ENSMUSG00000026413	2.01891	-0.809359	10.2661	0.00287596	0.0520333	Pkp1
ENSMUSG00000031381	0.49468	2.84576	10.265	0.0028772	0.0520333	Piga
ENSMUSG00000027900	-0.401288	6.07019	10.263	0.00287968	0.0520333	Dram2
ENSMUSG00000085772	-1.19172	0.64706	10.2615	0.0028815	0.0520333	D630024D03Rik
ENSMUSG00000028223	-0.577267	7.44068	10.2608	0.00288236	0.0520333	Decr1
ENSMUSG00000022883	0.763803	5.17441	10.2507	0.00289448	0.052068	Robo1
ENSMUSG00000024998	0.338321	5.37317	10.2502	0.00289514	0.052068	Plce1
ENSMUSG00000003809	-0.530071	8.77548	10.2493	0.00289617	0.052068	Gcdh
ENSMUSG00000057074	-0.452403	7.61119	10.2476	0.00289823	0.052068	Ces1g
ENSMUSG00000031494	1.71611	-0.543125	10.2467	0.00289938	0.052068	Cd209a
ENSMUSG00000023266	-0.582393	1.43715	10.2422	0.00290477	0.0521105	Frs3
ENSMUSG00000038205	0.576242	2.32039	10.231	0.00291852	0.0523028	Prkab2
ENSMUSG00000097715	0.647485	2.90417	10.2232	0.00292805	0.0524191
ENSMUSG00000021662	1.39859	0.082544	10.2196	0.00293242	0.05243	Arhgef28
ENSMUSG00000032310	-0.997949	8.04521	10.2177	0.00293474	0.05243	Cyp1a2
ENSMUSG00000017754	-0.997476	5.26727	10.2084	0.00294621	0.0525803	Pltp
ENSMUSG00000026669	-1.15971	4.70393	10.2057	0.00294954	0.0525853	Mcm10
ENSMUSG00000117030	1.3494	-0.590081	10.2012	0.0029551	0.0525964
ENSMUSG00000061878	1.61657	-0.303926	10.1965	0.00296099	0.0525964	Sphk1
ENSMUSG00000085148	-0.665792	4.5797	10.1959	0.00296176	0.0525964	Mir22hg
ENSMUSG00000001665	-1.01161	5.63337	10.1951	0.00296273	0.0525964	Gstt3
ENSMUSG00000034930	0.348844	2.6536	10.1929	0.00296541	0.0525964	Rtkn
ENSMUSG00000035104	-0.555558	6.44385	10.184	0.00297654	0.0526962	Eva1a
ENSMUSG00000048486	-0.573153	5.72264	10.1825	0.00297841	0.0526962	Fitm2
ENSMUSG00000026626	-0.339352	7.84385	10.1787	0.00298318	0.0526962	Ppp2r5a
ENSMUSG00000018593	0.741764	6.40678	10.1752	0.00298749	0.0526962	Sparc
ENSMUSG00000025393	-0.307626	10.0554	10.1688	0.0029956	0.0526962	Atp5b
ENSMUSG00000018920	0.664601	3.50456	10.1685	0.00299592	0.0526962	Cxcl16
ENSMUSG00000000320	0.980487	0.679195	10.167	0.00299783	0.0526962	Alox12
ENSMUSG00000039176	-0.294921	5.77091	10.1618	0.00300434	0.0526962	Polg
ENSMUSG00000026585	0.363557	3.33807	10.1604	0.00300621	0.0526962	Kifap3
ENSMUSG00000028434	-0.493477	6.47625	10.1588	0.0030081	0.0526962	Epb41l4b
ENSMUSG00000036246	0.404952	3.46296	10.1572	0.00301016	0.0526962	Gmip
ENSMUSG00000029722	-0.338652	5.16131	10.1548	0.00301323	0.0526962	Agfg2
ENSMUSG00000052565	0.936302	4.17451	10.1533	0.00301509	0.0526962	H1f3
ENSMUSG00000032067	-0.335532	5.05587	10.153	0.00301551	0.0526962	Pts
ENSMUSG00000024271	0.203519	5.23277	10.1519	0.00301689	0.0526962	Elp2
ENSMUSG00000027598	-0.306607	6.75976	10.1492	0.00302032	0.0527027	Itch
ENSMUSG00000046876	-0.540908	5.72967	10.1395	0.00303264	0.0528643	Atxn1
ENSMUSG00000033174	-0.695605	7.46918	10.1346	0.00303886	0.0528823	Mgll
ENSMUSG00000058174	1.41527	-0.293558	10.1339	0.00303981	0.0528823	Gm5148
ENSMUSG00000033688	-0.424976	9.16075	10.1266	0.00304908	0.0529901	1300017J02Rik
ENSMUSG00000069274	0.789141	2.46558	10.1181	0.00305997	0.0531257	H4c6
ENSMUSG00000028737	-0.46589	7.79529	10.1073	0.00307389	0.0532246	Aldh4a1
ENSMUSG00000024462	0.613155	1.95136	10.1073	0.00307398	0.0532246	Gabbr1
ENSMUSG00000028111	1.0853	0.394519	10.1059	0.00307575	0.0532246	Ctsk
ENSMUSG00000029260	-0.451145	8.70563	10.1041	0.00307801	0.0532246	Ugt2b34
ENSMUSG00000029833	-0.45633	6.72003	10.1003	0.003083	0.0532574	Trim24
ENSMUSG00000112937	2.26166	-0.601691	10.0922	0.00309355	0.0533861
ENSMUSG00000052105	1.24103	0.503207	10.0879	0.00309905	0.0534068	Mtcl1
ENSMUSG00000005973	0.380772	3.68033	10.0865	0.00310094	0.0534068	Rcn1
ENSMUSG00000027765	-0.714168	3.02378	10.0833	0.00310509	0.0534101	P2ry1
ENSMUSG00000022178	0.766649	3.50752	10.0816	0.00310733	0.0534101	Ajuba
ENSMUSG00000026421	0.579061	4.45061	10.0748	0.00311618	0.053509	Csrp1
ENSMUSG00000025199	-0.479497	7.27447	10.0627	0.00313211	0.0537281	Chuk
ENSMUSG00000063600	-1.29547	0.155283	10.0604	0.00313518	0.0537281	Egfem1
ENSMUSG00000061780	-7.19551	0.808633	10.0571	0.00313956	0.0537498	Cfd
ENSMUSG00000111080	-0.38407	4.46058	10.0542	0.00314342	0.0537624	Gm20300
ENSMUSG00000047497	1.18076	1.97465	10.0455	0.00315486	0.0539047	Adamts12
ENSMUSG00000035836	-0.896797	7.61538	10.0368	0.00316647	0.0539715	Ugt2b1
ENSMUSG00000029377	1.46618	-0.432695	10.033	0.0031715	0.0539715	Ereg
ENSMUSG00000061740	-0.421471	7.4466	10.0307	0.00317457	0.0539715	Cyp2d22
ENSMUSG00000000340	-0.52647	6.38548	10.0301	0.00317535	0.0539715	Dbt
ENSMUSG00000002550	-0.606001	4.8675	10.0297	0.00317598	0.0539715	Uck1
ENSMUSG00000040875	1.28	-0.556132	10.0253	0.0031818	0.0539715	Osbpl10
ENSMUSG00000023008	0.47213	3.1104	10.0249	0.00318235	0.0539715	Fmnl3
ENSMUSG00000027306	1.19131	1.34402	10.0238	0.00318382	0.0539715	Nusap1
ENSMUSG00000029020	-0.376806	6.61566	10.0175	0.00319236	0.0539764	Mfn2
ENSMUSG00000036093	-0.361617	7.11673	10.0136	0.00319757	0.0539764	Arl5a
ENSMUSG00000109628	-0.615719	7.68279	10.0101	0.0032023	0.0539764	BC024386
ENSMUSG00000058022	-0.589543	6.3859	10.0092	0.00320352	0.0539764	Adtrp
ENSMUSG00000028339	0.950091	4.11452	10.0074	0.00320587	0.0539764	Col15a1
ENSMUSG00000027332	-0.59345	7.22722	10.007	0.00320643	0.0539764	Ivd
ENSMUSG00000031818	-0.339295	7.84324	10.0066	0.00320702	0.0539764	Cox4i1
ENSMUSG00000028108	-0.537776	6.28608	10.005	0.00320915	0.0539764	Ecm1
ENSMUSG00000028607	-0.442127	6.42709	9.99993	0.00321604	0.0540151	Cpt2
ENSMUSG00000028008	-0.912454	1.76909	9.99869	0.00321772	0.0540151	Asic5
ENSMUSG00000035828	-1.10184	5.61413	9.99492	0.00322284	0.0540483	Pim3
ENSMUSG00000024529	1.72585	0.675904	9.98828	0.00323188	0.0540641	Lox
ENSMUSG00000040093	-1.21685	5.09617	9.98785	0.00323246	0.0540641	Bmf
ENSMUSG00000038264	1.70875	-1.02375	9.98732	0.00323319	0.0540641	Sema7a
ENSMUSG00000033436	0.560346	2.54761	9.97836	0.00324543	0.0541688	Armcx2
ENSMUSG00000026003	-0.34761	7.14086	9.97814	0.00324573	0.0541688	Acadl
ENSMUSG00000035948	-0.562416	6.01023	9.97112	0.00325536	0.054277	Acss3
ENSMUSG00000025964	0.405894	5.73377	9.96562	0.00326292	0.0543505	Adam23
ENSMUSG00000026398	-0.31604	6.84735	9.95846	0.00327279	0.0544238	Nr5a2
ENSMUSG00000059974	-0.828025	1.26926	9.95711	0.00327466	0.0544238	Ntm
ENSMUSG00000061132	1.28672	2.38418	9.95557	0.0032768	0.0544238	Blnk
ENSMUSG00000084939	1.7287	0.00979866	9.94798	0.00328731	0.0545459
ENSMUSG00000015083	-0.551031	7.82424	9.94281	0.00329449	0.0546125	C8g
ENSMUSG00000020900	0.613319	4.76522	9.9397	0.00329881	0.0546316	Myh10
ENSMUSG00000042246	1.14659	1.48155	9.93307	0.00330807	0.0547026	Tmc7
ENSMUSG00000021466	-0.251783	5.47153	9.93209	0.00330944	0.0547026	Ptch1
ENSMUSG00000029915	1.77538	-0.704427	9.9281	0.00331501	0.0547422	Clec5a
ENSMUSG00000036880	-0.504103	9.23083	9.9204	0.00332582	0.054868	Acaa2
ENSMUSG00000026020	0.409197	4.40144	9.91524	0.00333308	0.0549353	Nop58
ENSMUSG00000060671	0.611524	2.7233	9.90992	0.00334058	0.0550063	Atp8b2
ENSMUSG00000022037	0.63068	10.3264	9.89409	0.00336301	0.0552744	Clu
ENSMUSG00000031173	-0.584739	8.649	9.89252	0.00336525	0.0552744	Otc
ENSMUSG00000047139	1.50689	2.87794	9.88998	0.00336887	0.0552744	Cd24a
ENSMUSG00000003352	1.10262	0.32984	9.8894	0.00336969	0.0552744	Cacnb3
ENSMUSG00000099413	1.53301	-1.12747	9.88123	0.00338135	0.0554131	Gm17767
ENSMUSG00000027359	-0.693772	10.0804	9.85894	0.0034134	0.0558851	Slc27a2
ENSMUSG00000030199	0.354806	4.6497	9.85599	0.00341766	0.0558937	Etv6
ENSMUSG00000002870	0.904545	2.45899	9.8541	0.00342041	0.0558937	Mcm2
ENSMUSG00000022722	0.709032	1.26897	9.84658	0.00343131	0.0560187	Arl6
ENSMUSG00000038827	0.392598	2.00215	9.82856	0.00345759	0.0563521	Abitram
ENSMUSG00000030545	-0.618635	5.33633	9.82811	0.00345826	0.0563521	Pex11a
ENSMUSG00000037622	-0.458831	6.44098	9.82403	0.00346425	0.0563714	Wdtc1
ENSMUSG00000005936	-0.243985	5.55951	9.82251	0.00346648	0.0563714	Kctd20
ENSMUSG00000030382	-0.585721	9.83395	9.82062	0.00346926	0.0563714	Slc27a5
ENSMUSG00000027435	0.688717	4.79307	9.81787	0.0034733	0.0563839	Cd93
ENSMUSG00000041012	-0.382368	5.52766	9.81555	0.00347672	0.0563863	Cmtm8
ENSMUSG00000054715	0.500773	2.29456	9.80927	0.00348599	0.0564367	Zscan22
ENSMUSG00000034205	0.867281	2.41202	9.80901	0.00348637	0.0564367	Loxl2
ENSMUSG00000115643	-0.744325	0.363329	9.8054	0.00349171	0.0564701
ENSMUSG00000111155	0.704809	0.268791	9.80048	0.00349899	0.0565348
ENSMUSG00000027239	1.46014	-0.408123	9.79547	0.00350644	0.0566021	Mdk
ENSMUSG00000041654	0.260529	4.46241	9.78812	0.00351738	0.0566837	Slc39a11
ENSMUSG00000033124	-0.317978	4.93247	9.78766	0.00351807	0.0566837	Atg9a
ENSMUSG00000026313	0.279643	4.57985	9.77891	0.00353116	0.0568415	Hdac4
ENSMUSG00000042485	0.784421	2.40843	9.77563	0.00353608	0.0568675	Mustn1
ENSMUSG00000049971	-0.69738	5.19192	9.76977	0.00354488	0.0569443	Glt1d1
ENSMUSG00000029787	-0.361551	5.66354	9.76805	0.00354746	0.0569443	Avl9
ENSMUSG00000038591	-0.525236	5.98622	9.7608	0.0035584	0.0570233	Colec10
ENSMUSG00000021585	0.247168	6.17538	9.76041	0.00355899	0.0570233	Cast
ENSMUSG00000002365	-0.256194	5.96791	9.74203	0.00358687	0.0574166	Snx9
ENSMUSG00000038522	-0.547348	5.74836	9.73841	0.00359239	0.0574186	Mfsd4b1
ENSMUSG00000031451	0.908033	6.58628	9.73758	0.00359366	0.0574186	Gas6
ENSMUSG00000079429	-0.586851	4.12969	9.73532	0.00359711	0.0574205	Mroh2a
ENSMUSG00000026260	-0.314317	6.78993	9.73117	0.00360347	0.0574688	Ndufa10
ENSMUSG00000022099	1.03115	-0.207566	9.72545	0.00361223	0.057532	Dmtn
ENSMUSG00000116862	0.819864	1.16824	9.72423	0.00361411	0.057532
ENSMUSG00000054889	0.324263	7.26681	9.7207	0.00361953	0.0575423	Dsp
ENSMUSG00000078670	-0.550313	2.2127	9.71947	0.00362142	0.0575423	Fam174b
ENSMUSG00000022982	-0.388095	8.77847	9.71583	0.00362704	0.0575658	Sod1
ENSMUSG00000030089	0.787902	1.63571	9.71333	0.00363089	0.0575658	Slc41a3
ENSMUSG00000056076	0.238752	5.89158	9.71201	0.00363292	0.0575658	Eif3b
ENSMUSG00000034867	0.307957	5.36978	9.70931	0.0036371	0.0575791	Ankrd27
ENSMUSG00000006373	-0.366736	9.38006	9.70034	0.00365099	0.057746	Pgrmc1
ENSMUSG00000074785	0.330331	6.08196	9.69717	0.00365592	0.0577709	Plxnc1
ENSMUSG00000050856	-0.449229	6.05516	9.6935	0.00366163	0.0578081	Atp5k
ENSMUSG00000022665	0.920929	4.84138	9.6833	0.00367755	0.0580064	Ccdc80
ENSMUSG00000057738	0.353118	8.2083	9.67364	0.00369271	0.0581922	Sptan1
ENSMUSG00000033059	0.672981	3.83097	9.66352	0.00370865	0.0583895	Pygb
ENSMUSG00000038860	0.833251	0.121536	9.66139	0.00371201	0.0583895	Garnl3
ENSMUSG00000038069	-0.433539	4.05648	9.65925	0.00371539	0.0583895	Cdkn2aip
ENSMUSG00000043154	-0.222233	5.72088	9.65304	0.00372523	0.0584908	Ppp2r3a
ENSMUSG00000112129	-0.567474	7.87946	9.64464	0.00373858	0.0586471	Pbld1
ENSMUSG00000010830	0.984798	0.547744	9.63927	0.00374715	0.0586962	Kdelr3
ENSMUSG00000060063	0.729125	1.29197	9.6364	0.00375173	0.0586962	Alox5ap
ENSMUSG00000033590	1.55475	0.38849	9.63628	0.00375193	0.0586962	Myo5c
ENSMUSG00000063458	1.01835	0.787398	9.61995	0.00377813	0.0590266	Lrmda
ENSMUSG00000032204	-0.475947	8.79194	9.61885	0.00377989	0.0590266	Aqp9
ENSMUSG00000067203	-0.75802	4.1119	9.60536	0.0038017	0.0593133	H2-K2
ENSMUSG00000069170	0.781779	1.59323	9.60026	0.00380998	0.0593889	Adgrv1
ENSMUSG00000016494	1.32868	2.17209	9.59742	0.0038146	0.0594072	Cd34
ENSMUSG00000037458	-0.552987	6.9535	9.58738	0.00383098	0.0595601	Azin1
ENSMUSG00000003873	0.470765	3.42346	9.58439	0.00383587	0.0595601	Bax
ENSMUSG00000005667	1.22791	0.712888	9.58006	0.00384295	0.0595601	Mthfd2
ENSMUSG00000026941	-0.500625	2.86131	9.57986	0.00384328	0.0595601	Mamdc4
ENSMUSG00000021577	-0.290773	8.83563	9.57724	0.00384758	0.0595601	Sdha
ENSMUSG00000028312	0.682317	3.08017	9.57572	0.00385008	0.0595601	Smc2
ENSMUSG00000022620	0.471921	4.14464	9.57536	0.00385068	0.0595601	Arsa
ENSMUSG00000032740	0.488218	3.42124	9.57452	0.00385206	0.0595601	Ccdc88a
ENSMUSG00000027201	0.45687	3.07775	9.56826	0.00386236	0.0596658	Myef2
ENSMUSG00000041144	1.04934	0.665828	9.56554	0.00386685	0.0596818	Dnah7b
ENSMUSG00000050370	1.78387	-1.23724	9.5399	0.00390943	0.0602471	Ch25h
ENSMUSG00000085395	1.50157	-1.24384	9.53928	0.00391047	0.0602471	Gm13056
ENSMUSG00000000958	0.485978	2.38991	9.5221	0.00393928	0.0606368	Slc7a7
ENSMUSG00000053101	1.55347	-0.612446	9.51108	0.00395789	0.0608688	Gpr141
ENSMUSG00000069668	-1.96788	5.71973	9.50154	0.00397408	0.0610298	Sult3a1
ENSMUSG00000049922	0.477165	3.35905	9.50074	0.00397543	0.0610298	Slc35c1
ENSMUSG00000021198	-1.69422	-0.151925	9.49753	0.0039809	0.0610594	Unc79
ENSMUSG00000025791	-0.329048	7.56441	9.49311	0.00398844	0.0611206	Pgm1
ENSMUSG00000035455	1.61624	-0.121482	9.48982	0.00399405	0.0611523	Fignl1
ENSMUSG00000097080	0.563967	1.39171	9.4818	0.00400779	0.0613081	1700086O06Rik
ENSMUSG00000107096	-0.652952	2.18054	9.47253	0.00402372	0.0614973
ENSMUSG00000023043	0.566303	7.68061	9.47023	0.00402768	0.0615033	Krt18
ENSMUSG00000039470	1.0071	0.485881	9.46632	0.00403443	0.0615518	Zdhhc2
ENSMUSG00000050069	-0.826839	3.98662	9.46184	0.00404218	0.0616156	Grem2
ENSMUSG00000025203	0.672153	3.95527	9.45651	0.00405143	0.0616669	Scd2
ENSMUSG00000027215	-0.267927	6.03578	9.45577	0.00405271	0.0616669	Cd82
ENSMUSG00000003316	0.21574	6.27872	9.44894	0.00406458	0.061793	Glg1
ENSMUSG00000056888	0.783084	0.194968	9.44171	0.0040772	0.0619303	Glipr1
ENSMUSG00000097042	-0.410262	3.27673	9.43608	0.00408704	0.0619371
ENSMUSG00000001666	-0.426144	6.98666	9.43484	0.00408921	0.0619371	Ddt
ENSMUSG00000022507	-0.389938	5.87885	9.43351	0.00409155	0.0619371	1810013L24Rik
ENSMUSG00000079555	0.428197	2.50996	9.43252	0.00409329	0.0619371	Haus3
ENSMUSG00000025588	-0.895859	0.616286	9.43106	0.00409585	0.0619371	Nat1
ENSMUSG00000033854	-1.37401	1.85605	9.42493	0.00410662	0.0619371	Kcnk10
ENSMUSG00000047866	-0.363286	8.58526	9.42423	0.00410785	0.0619371	Lonp2
ENSMUSG00000066477	-0.958755	2.66651	9.42226	0.00411132	0.0619371	Gm16551
ENSMUSG00000048482	1.0641	-0.0630263	9.42194	0.00411189	0.0619371	Bdnf
ENSMUSG00000017861	1.2649	-0.707622	9.42033	0.00411474	0.0619371	Mybl2
ENSMUSG00000020386	-0.47739	6.92145	9.41881	0.00411741	0.0619371	Sar1b
ENSMUSG00000032783	1.78751	-1.30932	9.41567	0.00412297	0.0619371	Troap
ENSMUSG00000029231	0.56443	4.16628	9.41489	0.00412435	0.0619371	Pdgfra
ENSMUSG00000030587	0.756722	2.23528	9.41085	0.00413149	0.0619904	2200002D01Rik
ENSMUSG00000027261	-0.551379	7.15729	9.40378	0.00414406	0.0621248	Hao1
ENSMUSG00000017802	-0.297995	6.33445	9.39865	0.00415319	0.0621415	Retreg3
ENSMUSG00000086152	1.79275	-0.966458	9.39663	0.00415679	0.0621415
ENSMUSG00000112375	-1.26176	-0.64146	9.39467	0.00416029	0.0621415
ENSMUSG00000001555	0.96566	1.08248	9.39397	0.00416152	0.0621415	Fkbp10
ENSMUSG00000030533	0.43862	3.49766	9.39257	0.00416403	0.0621415	Unc45a
ENSMUSG00000046841	0.705948	2.28898	9.39046	0.0041678	0.0621415	Ckap4
ENSMUSG00000086968	0.730669	1.93495	9.38901	0.0041704	0.0621415	4933431E20Rik
ENSMUSG00000097350	1.07355	0.102369	9.38471	0.0041781	0.0621645	4732491K20Rik
ENSMUSG00000028059	0.599697	3.86128	9.38412	0.00417916	0.0621645	Arhgef2
ENSMUSG00000028864	0.309882	5.64835	9.38028	0.00418605	0.0622134	Hgf
ENSMUSG00000116305	-0.501211	2.92189	9.37669	0.00419251	0.0622557
ENSMUSG00000033777	0.743768	2.25849	9.36659	0.00421073	0.0624286	Tlr13
ENSMUSG00000029455	-0.319126	10.0405	9.36623	0.00421139	0.0624286	Aldh2
ENSMUSG00000040616	0.504414	2.9942	9.36337	0.00421656	0.0624514	Tmem51
ENSMUSG00000024883	1.05033	-0.229095	9.36094	0.00422096	0.0624629	Rin1
ENSMUSG00000033767	-0.322705	5.81749	9.35462	0.00423245	0.0625793	Tmem131l
ENSMUSG00000023972	0.856067	1.35947	9.3508	0.0042394	0.0626108	Ptk7
ENSMUSG00000056938	-0.32111	5.38691	9.3459	0.00424834	0.0626108	Acbd4
ENSMUSG00000111528	1.64402	-1.25782	9.34565	0.00424879	0.0626108	Gm39460
ENSMUSG00000052125	1.10996	-0.826681	9.34547	0.00424911	0.0626108	F730043M19Rik
ENSMUSG00000003355	0.52236	3.01256	9.34164	0.00425612	0.0626286	Fkbp11
ENSMUSG00000060147	0.635687	4.54537	9.34084	0.00425759	0.0626286	Serpinb6a
ENSMUSG00000112599	-1.04586	0.719231	9.33885	0.00426122	0.0626286
ENSMUSG00000000739	-1.6541	3.83807	9.33108	0.00427548	0.0626903	Sult5a1
ENSMUSG00000024990	-0.451921	10.0125	9.33067	0.00427623	0.0626903	Rbp4
ENSMUSG00000032024	0.916775	1.5094	9.33062	0.00427632	0.0626903	Clmp
ENSMUSG00000029440	-0.323344	5.12186	9.32472	0.00428718	0.0627914	Psmd9
ENSMUSG00000056394	0.844281	2.77391	9.32293	0.0042905	0.0627914	Lig1
ENSMUSG00000087366	0.820768	-0.000619053	9.31122	0.00431217	0.0630549
ENSMUSG00000027206	-0.233114	6.20433	9.30766	0.00431877	0.0630979	Cops2
ENSMUSG00000016942	-0.334883	8.66455	9.29996	0.0043331	0.0632537	Tmprss6
ENSMUSG00000048807	1.04859	-0.218519	9.29534	0.00434174	0.0633262	Slc35e4
ENSMUSG00000047260	-0.385442	5.02788	9.29209	0.0043478	0.0633507	Emc6
ENSMUSG00000021636	0.472376	3.88679	9.29051	0.00435076	0.0633507	Marveld2
ENSMUSG00000020601	0.470287	2.31918	9.28748	0.00435645	0.06338	Trib2
ENSMUSG00000033596	0.262785	4.53476	9.28341	0.00436408	0.0634374	Rfwd3
ENSMUSG00000118366	-0.396537	4.98479	9.27642	0.00437725	0.063539
ENSMUSG00000034379	0.503656	2.04097	9.27442	0.00438101	0.063539	Wdr5b
ENSMUSG00000066900	-0.25285	6.11797	9.27259	0.00438446	0.063539	Suds3
ENSMUSG00000046814	-0.502838	5.70854	9.27188	0.00438581	0.063539	Gchfr
ENSMUSG00000019779	0.505882	3.7149	9.26355	0.00440158	0.0637139	Frk
ENSMUSG00000019899	0.851703	3.43164	9.25492	0.00441797	0.063857	Lama2
ENSMUSG00000020886	0.834061	1.18444	9.25265	0.0044223	0.063857	Dlg4
ENSMUSG00000027931	-0.334645	4.24388	9.2525	0.00442258	0.063857	Npr1
ENSMUSG00000022440	1.13319	0.477042	9.24994	0.00442746	0.063874	C1qtnf6
ENSMUSG00000045136	2.16804	-1.02686	9.23254	0.0044608	0.0642402	Tubb2b
ENSMUSG00000105601	0.797438	0.514898	9.23102	0.00446373	0.0642402
ENSMUSG00000039607	0.380265	4.16673	9.2274	0.00447071	0.0642402	Rbms3
ENSMUSG00000032328	-0.428728	7.60628	9.22636	0.0044727	0.0642402	Tmem30a
ENSMUSG00000029701	0.223151	4.64166	9.22505	0.00447524	0.0642402	Rbm28
ENSMUSG00000059534	-0.492824	5.8505	9.22455	0.0044762	0.0642402	Uqcr10
ENSMUSG00000001211	-0.243764	7.56208	9.22314	0.00447893	0.0642402	Agpat3
ENSMUSG00000022214	-0.428165	7.72162	9.21673	0.00449133	0.0642876	Dcaf11
ENSMUSG00000080626	-1.1155	0.167326	9.21662	0.00449155	0.0642876	Mir1192
ENSMUSG00000002015	-0.224283	6.35706	9.21533	0.00449405	0.0642876	Bcap31
ENSMUSG00000002847	-0.356039	6.05858	9.21373	0.00449715	0.0642876	Pla1a
ENSMUSG00000062585	-0.465422	2.8931	9.2061	0.00451198	0.0644462	Cnr2
ENSMUSG00000024660	0.783702	1.83886	9.20158	0.00452078	0.0645185	Incenp
ENSMUSG00000020773	0.731557	2.64703	9.19409	0.00453544	0.0646741	Trim47
ENSMUSG00000045328	1.55272	1.57283	9.18704	0.00454926	0.0648175	Cenpe
ENSMUSG00000053768	-0.28006	6.47185	9.18358	0.00455606	0.0648264	Chchd3
ENSMUSG00000105776	0.807921	0.406999	9.18205	0.00455908	0.0648264
ENSMUSG00000024431	-0.322358	7.46096	9.18008	0.00456296	0.0648264	Nr3c1
ENSMUSG00000050989	0.621382	2.30599	9.17908	0.00456492	0.0648264	Selenon
ENSMUSG00000000563	-0.357597	7.74953	9.17098	0.00458092	0.0650001	Atp5pb
ENSMUSG00000024795	1.13865	1.51322	9.16878	0.00458528	0.0650084	Kif20b
ENSMUSG00000025651	-0.271156	7.69928	9.15964	0.00460342	0.0651315	Uqcrc1
ENSMUSG00000042842	1.12963	1.88517	9.15949	0.00460372	0.0651315	Serpinb6b
ENSMUSG00000090298	-2.54011	1.23406	9.15785	0.004607	0.0651315	Sult3a2
ENSMUSG00000072763	-0.471308	1.92397	9.1568	0.00460909	0.0651315	5430403G16Rik
ENSMUSG00000031594	0.692877	9.09371	9.15491	0.00461285	0.0651315	Fgl1
ENSMUSG00000027340	-0.536979	5.97392	9.14995	0.00462276	0.0651902	Slc23a2
ENSMUSG00000071226	-0.371348	5.40096	9.14904	0.00462457	0.0651902	Cecr2
ENSMUSG00000021884	-0.940364	6.28651	9.14362	0.00463543	0.0652899	Hacl1
ENSMUSG00000033187	2.86261	-1.45863	9.13045	0.0046619	0.0656091	BC016579
ENSMUSG00000029851	0.626763	1.0499	9.12696	0.00466894	0.0656545	Tcaf2
ENSMUSG00000017309	-0.382299	4.08261	9.12253	0.00467791	0.0657271	Cd300lg
ENSMUSG00000101356	1.27254	-0.882517	9.11752	0.00468805	0.0658159
ENSMUSG00000060166	0.375955	3.0482	9.10829	0.00470682	0.0659617	Zdhhc8
ENSMUSG00000069268	1.92467	-1.09232	9.10722	0.004709	0.0659617	H2bc7
ENSMUSG00000103284	1.02917	-0.76003	9.10572	0.00471207	0.0659617
ENSMUSG00000058385	0.835298	1.32514	9.10319	0.00471722	0.0659617	H2bc8
ENSMUSG00000074733	0.279456	5.59239	9.10302	0.00471757	0.0659617	Zfp950
ENSMUSG00000021973	0.281791	5.40733	9.09679	0.00473031	0.0660864	Micu2
ENSMUSG00000021112	-0.247419	5.10812	9.08645	0.00475154	0.0663292	Mpp5
ENSMUSG00000031668	0.5051	4.57658	9.07767	0.00476965	0.0665281	Eif2ak3
ENSMUSG00000078485	-0.302281	3.82779	9.06564	0.00479458	0.0668219	Plekhn1
ENSMUSG00000078485	-0.302281	3.82779	9.06564	0.00479458	0.0668219	Klhl17
ENSMUSG00000002820	-0.371099	4.6562	9.0579	0.0048107	0.0669923	Atg4d
ENSMUSG00000084622	-1.01797	-0.111859	9.0532	0.00482052	0.0670748
ENSMUSG00000004038	1.13442	4.87553	9.04634	0.00483487	0.0672203	Gstm3
ENSMUSG00000032481	0.234266	5.19694	9.04174	0.00484453	0.0673003	Smarcc1
ENSMUSG00000062480	-0.381325	6.58565	9.03668	0.00485518	0.0673657	Acat3
ENSMUSG00000073481	-0.43566	8.29516	9.03579	0.00485705	0.0673657	Mtarc2
ENSMUSG00000021027	0.276889	5.30702	9.03336	0.00486217	0.0673825	Ralgapa1
ENSMUSG00000038379	1.78911	-0.301206	9.02977	0.00486976	0.0674334	Ttk
ENSMUSG00000021036	0.378312	5.42504	9.02537	0.00487906	0.067508	Sptlc2
ENSMUSG00000017778	-0.396737	5.72795	9.0207	0.00488896	0.0675907	Cox7c
ENSMUSG00000105419	-0.960657	-0.503348	9.01529	0.00490045	0.0676499
ENSMUSG00000032489	0.581545	0.780688	9.01499	0.00490109	0.0676499	Kif9
ENSMUSG00000110830	0.709755	1.04646	9.01145	0.00490863	0.0676633
ENSMUSG00000002475	-0.35278	5.54793	9.00931	0.00491319	0.0676633	Abhd3
ENSMUSG00000020794	-0.277071	5.57349	9.00901	0.00491383	0.0676633	Ube2g1
ENSMUSG00000006736	-0.282418	6.72341	9.0059	0.00492047	0.0677006	Tspan31
ENSMUSG00000025428	-0.340519	9.84538	9.00087	0.00493124	0.0677392	Atp5a1
ENSMUSG00000071657	-0.310114	4.80833	8.99974	0.00493366	0.0677392	Bscl2
ENSMUSG00000032050	-0.303508	8.37208	8.99908	0.00493506	0.0677392	Rdx
ENSMUSG00000049130	1.11757	0.528109	8.99208	0.0049501	0.0678835	C5ar1
ENSMUSG00000005057	0.502012	1.93204	8.99052	0.00495345	0.0678835	Sh2b2
ENSMUSG00000056124	0.750517	2.50284	8.98656	0.00496198	0.0679309	B4galt6
ENSMUSG00000057329	0.489661	2.72097	8.98526	0.00496479	0.0679309	Bcl2
ENSMUSG00000016487	0.310824	6.35422	8.98161	0.00497266	0.0679847	Ppfibp1
ENSMUSG00000039153	0.758776	0.369215	8.96995	0.00499793	0.0680826	Runx2
ENSMUSG00000026494	0.821417	1.2207	8.96938	0.00499917	0.0680826	Kif26b
ENSMUSG00000024942	0.367411	4.285	8.96871	0.00500062	0.0680826	Capn1
ENSMUSG00000050248	0.614643	2.65515	8.96672	0.00500496	0.0680826	Evc2
ENSMUSG00000032839	0.627436	0.268415	8.96539	0.00500785	0.0680826	Trpc1
ENSMUSG00000031864	0.336719	3.08772	8.96501	0.00500868	0.0680826	Ints10
ENSMUSG00000089940	0.940537	0.858123	8.96397	0.00501094	0.0680826
ENSMUSG00000024999	0.353661	3.33022	8.96375	0.00501142	0.0680826	Noc3l
ENSMUSG00000076434	2.13129	-1.19014	8.95936	0.00502099	0.0681459	Wfdc3
ENSMUSG00000050675	-0.930507	0.53092	8.95799	0.00502398	0.0681459	Gp1ba
ENSMUSG00000033257	0.242574	5.21665	8.95427	0.00503212	0.0681527	Ttll4
ENSMUSG00000029311	-0.401825	5.69625	8.95415	0.00503239	0.0681527	Hsd17b11
ENSMUSG00000031637	-0.879228	0.881342	8.94959	0.00504238	0.0682344	Lrp2bp
ENSMUSG00000058006	0.353459	5.65514	8.94385	0.005055	0.0683188	Mdn1
ENSMUSG00000033282	0.410084	2.9065	8.94153	0.00506009	0.0683188	Rpgrip1l
ENSMUSG00000001507	0.537414	3.57593	8.94134	0.00506051	0.0683188	Itga3
ENSMUSG00000068798	-0.239516	5.07794	8.93609	0.00507209	0.0683646	Rap1a
ENSMUSG00000028159	0.700805	1.90524	8.9343	0.00507603	0.0683646	Dapp1
ENSMUSG00000033159	-0.280687	5.67674	8.9334	0.00507802	0.0683646	Cnppd1
ENSMUSG00000105970	0.590976	2.51895	8.93262	0.00507976	0.0683646
ENSMUSG00000013629	0.582873	3.9154	8.92488	0.0050969	0.0685417	Cad
ENSMUSG00000004500	0.346025	3.88165	8.92089	0.00510575	0.068587	Zfp324
ENSMUSG00000032263	-0.29053	6.00894	8.91908	0.00510977	0.068587	Bckdhb
ENSMUSG00000030643	-0.841067	4.7083	8.91799	0.0051122	0.068587	Rab30
ENSMUSG00000033952	1.46318	1.66451	8.9066	0.00513762	0.0688745	Aspm
ENSMUSG00000071253	-0.342905	5.94109	8.90468	0.00514192	0.0688785	Slc25a16
ENSMUSG00000024391	-0.459193	7.96823	8.89515	0.00516333	0.0690352	Apom
ENSMUSG00000036528	-0.269009	5.70699	8.89452	0.00516475	0.0690352	Ppfibp2
ENSMUSG00000103646	0.71174	0.145747	8.89412	0.00516563	0.0690352
ENSMUSG00000024899	-0.535078	8.46283	8.89119	0.00517223	0.0690699	Papss2
ENSMUSG00000000776	0.484473	2.98283	8.88413	0.00518818	0.0692256	Polr3d
ENSMUSG00000037795	-0.431183	6.08798	8.88248	0.00519192	0.0692256	N4bp2
ENSMUSG00000039347	1.00798	0.29304	8.87631	0.00520589	0.0693405	Atp6v0e2
ENSMUSG00000058056	0.350153	5.45131	8.87513	0.00520858	0.0693405	Palld
ENSMUSG00000030591	0.408048	6.61857	8.86915	0.00522216	0.0694192	Psmd8
ENSMUSG00000025396	-1.21075	7.44746	8.8678	0.00522524	0.0694192	Hsd17b6
ENSMUSG00000061607	0.364293	4.11481	8.86583	0.00522974	0.0694192	Mdc1
ENSMUSG00000022285	0.261764	5.76116	8.8626	0.00523711	0.0694192	Ywhaz
ENSMUSG00000086430	-0.735354	1.67479	8.86209	0.00523828	0.0694192
ENSMUSG00000037375	-0.518655	1.8113	8.86192	0.00523866	0.0694192	Hhat
ENSMUSG00000112532	1.48115	0.245597	8.85169	0.00526209	0.0696762	Gm36283
ENSMUSG00000022684	-0.364819	5.95963	8.84991	0.00526617	0.0696768	Bfar
ENSMUSG00000053693	1.03279	0.247758	8.8358	0.00529872	0.0699483	Mast1
ENSMUSG00000027247	0.251314	4.26476	8.83497	0.00530063	0.0699483	Arhgap1
ENSMUSG00000021238	-0.441536	8.77188	8.83494	0.0053007	0.0699483	Aldh6a1
ENSMUSG00000025278	0.375463	7.72158	8.83398	0.00530292	0.0699483	Flnb
ENSMUSG00000105597	-0.622218	3.08683	8.83089	0.00531008	0.0699891
ENSMUSG00000019312	-0.368313	6.40797	8.82468	0.0053245	0.0701255	Grb7
ENSMUSG00000062127	0.483397	3.48264	8.81836	0.00533922	0.0702657	Cttnbp2nl
ENSMUSG00000038618	-0.298954	4.20399	8.81532	0.00534631	0.0703054	Rassf7
ENSMUSG00000035472	-0.460907	3.74079	8.81183	0.00535446	0.0703589	Slc25a21
ENSMUSG00000037725	2.12191	1.02049	8.80264	0.00537601	0.0705882	Ckap2
ENSMUSG00000026748	1.13062	2.12574	8.80033	0.00538145	0.0706059	Plxdc2
ENSMUSG00000032369	0.629022	4.368	8.79777	0.00538747	0.0706312	Plscr1
ENSMUSG00000013236	0.536822	3.66947	8.79578	0.00539215	0.0706388	Ptprs
ENSMUSG00000053168	-0.841215	5.52008	8.79279	0.00539921	0.0706579	9030619P08Rik
ENSMUSG00000057880	-0.592919	8.34052	8.79169	0.00540181	0.0706579	Abat
ENSMUSG00000025225	0.65201	3.70099	8.78767	0.00541131	0.0706788	Nfkb2
ENSMUSG00000037826	-0.833671	7.16026	8.78596	0.00541536	0.0706788	Ppm1k
ENSMUSG00000020884	-0.426133	8.64449	8.78581	0.0054157	0.0706788	Asgr1
ENSMUSG00000041974	0.349402	3.06847	8.78204	0.00542464	0.0707419	Spidr
ENSMUSG00000020841	0.20577	6.34507	8.77732	0.00543584	0.0708344	Cpd
ENSMUSG00000001672	0.979316	-0.211036	8.77308	0.00544594	0.0709124	Marveld3
ENSMUSG00000025911	-0.491472	6.33683	8.76746	0.00545934	0.0710333	Adhfe1
ENSMUSG00000038943	1.4496	1.49175	8.76503	0.00546516	0.0710382	Prc1
ENSMUSG00000037415	-0.363399	6.29747	8.76385	0.00546797	0.0710382	Ranbp10
ENSMUSG00000060206	0.728072	1.97901	8.75318	0.00549357	0.0713171	Zfp462
ENSMUSG00000117604	2.79454	-1.81506	8.74557	0.00551189	0.0715011
ENSMUSG00000036499	-0.215041	6.34642	8.73916	0.00552738	0.0716482	Eea1
ENSMUSG00000044461	1.43904	-1.0149	8.73733	0.0055318	0.0716516	Shisa2
ENSMUSG00000014776	1.30012	-0.331865	8.73465	0.00553831	0.0716629	Nol3
ENSMUSG00000030970	0.377029	2.61821	8.73354	0.00554099	0.0716629	Ctbp2
ENSMUSG00000094338	1.94313	-0.613845	8.72145	0.00557042	0.0719403	H2bc13
ENSMUSG00000037922	-0.490129	3.08727	8.7213	0.00557078	0.0719403	Bank1
ENSMUSG00000020153	-0.336376	5.53028	8.71463	0.00558709	0.0720969	Ndufs7
ENSMUSG00000029247	-0.328219	7.66455	8.70234	0.00561725	0.0724319	Paics
ENSMUSG00000017774	0.336082	5.85516	8.69851	0.0056267	0.0724755	Myo1c
ENSMUSG00000031299	-0.321883	6.74527	8.69572	0.00563358	0.0724755	Pdha1
ENSMUSG00000024026	-0.478066	7.47023	8.69265	0.00564118	0.0724755	Glo1
ENSMUSG00000024158	-0.499059	7.33377	8.6922	0.00564228	0.0724755	Hagh
ENSMUSG00000022890	-0.291307	6.36052	8.69138	0.00564432	0.0724755	Atp5j
ENSMUSG00000053889	1.26945	-0.172957	8.68975	0.00564837	0.0724755
ENSMUSG00000022995	0.700995	1.23672	8.68615	0.00565729	0.0724755	Enah
ENSMUSG00000074377	-2.5537	1.51327	8.68582	0.00565811	0.0724755	Sult2a4
ENSMUSG00000114438	0.992945	-0.948008	8.68445	0.00566151	0.0724755
ENSMUSG00000086914	-0.697292	1.37609	8.68398	0.00566268	0.0724755
ENSMUSG00000025804	1.96792	0.049254	8.68039	0.00567161	0.072536	Ccr1
ENSMUSG00000002379	-0.315416	4.77587	8.66864	0.0057009	0.0728566	Ndufa11
ENSMUSG00000029108	0.740934	2.23829	8.65886	0.00572544	0.0730744	Pcdh7
ENSMUSG00000032578	-1.01501	4.31225	8.65601	0.0057326	0.0730744	Cish
ENSMUSG00000029207	0.274731	4.85432	8.65539	0.00573416	0.0730744	Apbb2
ENSMUSG00000052407	-0.456118	3.64195	8.6551	0.0057349	0.0730744	Ccdc171
ENSMUSG00000066643	0.344115	2.75817	8.64949	0.00574903	0.0732003	Wdr35
ENSMUSG00000068220	1.09739	4.03899	8.64545	0.00575923	0.0732761	Lgals1
ENSMUSG00000020105	-0.363127	4.1176	8.64207	0.0057678	0.073331	Lrig3
ENSMUSG00000093916	0.82479	1.11838	8.63905	0.00577546	0.0733742
ENSMUSG00000030681	0.581236	5.63119	8.63711	0.00578038	0.0733828	Mvp
ENSMUSG00000013622	-0.265915	5.83489	8.62317	0.00581589	0.0737792	Atraid
ENSMUSG00000038845	-0.226469	5.09516	8.616	0.00583424	0.0739575	Phb
ENSMUSG00000022956	-0.331632	6.35427	8.60804	0.00585469	0.0741623	Atp5o
ENSMUSG00000025132	0.372054	6.15244	8.59877	0.0058786	0.0744105	Arhgdia
ENSMUSG00000057054	-0.532353	4.36453	8.59558	0.00588685	0.0744531	Inca1
ENSMUSG00000020653	-0.788238	4.36602	8.59413	0.0058906	0.0744531	Klf11
ENSMUSG00000020728	0.86478	0.582842	8.59059	0.0058998	0.0744859	Cep112
ENSMUSG00000056515	0.428706	3.74528	8.58855	0.00590509	0.0744859	Rab31
ENSMUSG00000021245	0.200291	4.25908	8.58814	0.00590616	0.0744859	Mlh3
ENSMUSG00000001034	0.691944	1.85529	8.5793	0.00592919	0.0746408	Mapk7
ENSMUSG00000028518	-0.274503	6.65848	8.57746	0.00593397	0.0746408	Prkaa2
ENSMUSG00000070287	0.849452	-0.136454	8.5759	0.00593806	0.0746408	Slc35g2
ENSMUSG00000052271	1.497	-0.707444	8.57566	0.00593868	0.0746408	Bhlha15
ENSMUSG00000020227	0.895604	1.7382	8.57507	0.00594021	0.0746408	Irak3
ENSMUSG00000044986	-0.421395	7.23821	8.57347	0.00594442	0.0746408	Tst
ENSMUSG00000068742	-0.632747	5.2753	8.56708	0.00596116	0.0747965	Cry2
ENSMUSG00000028976	-1.05792	2.55204	8.56446	0.00596802	0.0748105	Slc2a5
ENSMUSG00000022442	0.455505	1.33337	8.56101	0.00597711	0.0748105	Ttll1
ENSMUSG00000054199	0.25308	4.0748	8.56	0.00597977	0.0748105	Gon4l
ENSMUSG00000029176	0.232159	4.77648	8.55849	0.00598374	0.0748105	Anapc4
ENSMUSG00000026621	-0.332511	8.27506	8.55651	0.00598895	0.0748105	Mtarc1
ENSMUSG00000004451	0.267011	4.39411	8.55468	0.00599378	0.0748105	Ralb
ENSMUSG00000020003	-0.361654	6.23094	8.55267	0.0059991	0.0748105	Pex7
ENSMUSG00000042770	-0.41141	7.39394	8.55132	0.00600267	0.0748105	Hebp1
ENSMUSG00000030717	1.37058	1.93	8.54926	0.00600812	0.0748105	Nupr1
ENSMUSG00000029074	1.50247	-0.824317	8.54722	0.0060135	0.0748105	Ttll10
ENSMUSG00000025085	0.512461	5.65211	8.54706	0.00601393	0.0748105	Ablim1
ENSMUSG00000020472	-0.343335	4.6799	8.54678	0.00601468	0.0748105	Zkscan17
ENSMUSG00000045868	0.774604	0.897909	8.54527	0.00601868	0.0748105	Gvin1
ENSMUSG00000090641	-0.471168	1.2497	8.54228	0.00602662	0.0748552	Zfp712
ENSMUSG00000029326	0.319477	2.48701	8.53931	0.00603452	0.0748855	Enoph1
ENSMUSG00000039914	-0.300852	4.43897	8.53809	0.00603775	0.0748855	Coq10a
ENSMUSG00000018800	0.584744	4.02107	8.53269	0.00605214	0.0750082	Abca5
ENSMUSG00000060260	0.591101	1.80786	8.53111	0.00605635	0.0750082	Pwwp2b
ENSMUSG00000024270	0.678899	2.07576	8.52536	0.00607171	0.0751252	Slc39a6
ENSMUSG00000020774	-0.708741	3.66197	8.52432	0.00607451	0.0751252	Aspa
ENSMUSG00000061119	0.426732	3.54715	8.52101	0.00608338	0.075181	Prcp
ENSMUSG00000062209	-0.878566	4.1188	8.5192	0.00608822	0.0751869	Erbb4
ENSMUSG00000031059	-0.399361	6.10681	8.51364	0.00610317	0.0753172	Ndufb11
ENSMUSG00000040473	1.38966	1.06531	8.51203	0.00610751	0.0753172	Cfap69
ENSMUSG00000002233	0.818062	3.46856	8.50957	0.00611413	0.075345	Rhoc
ENSMUSG00000107624	-1.08292	2.83257	8.50734	0.00612015	0.0753653
ENSMUSG00000007029	0.341881	4.98141	8.49695	0.00614829	0.0756348	Vars
ENSMUSG00000077148	1.66272	-0.481704	8.49602	0.00615081	0.0756348	Gm22935
ENSMUSG00000030688	-0.293357	9.02248	8.49398	0.00615633	0.0756487	Stard10
ENSMUSG00000041774	0.769716	-0.119457	8.47405	0.00621072	0.0762569	Ydjc
ENSMUSG00000032802	0.594506	5.40003	8.47261	0.00621467	0.0762569	Srxn1
ENSMUSG00000045211	0.802424	2.93017	8.46615	0.00623243	0.0764205	Nudt18
ENSMUSG00000026480	0.544371	3.13441	8.46301	0.00624108	0.0764721	Ncf2
ENSMUSG00000047749	0.951029	0.0911065	8.45858	0.00625332	0.076509	Zc3hav1l
ENSMUSG00000032400	1.05176	0.302494	8.45698	0.00625773	0.076509	Zwilch
ENSMUSG00000061859	0.285491	4.87169	8.4557	0.00626128	0.076509	Patj
ENSMUSG00000028416	-0.225332	5.76009	8.45549	0.00626185	0.076509	Bag1
ENSMUSG00000032207	-0.496272	7.54766	8.45086	0.00627468	0.0765936	Lipc
ENSMUSG00000050953	0.483742	3.47901	8.44979	0.00627765	0.0765936	Gja1
ENSMUSG00000028580	-0.201669	6.18347	8.43809	0.00631019	0.0769361	Pum1
ENSMUSG00000062908	-0.387863	7.82439	8.43564	0.00631702	0.076965	Acadm
ENSMUSG00000002458	0.602252	1.79563	8.42903	0.00633553	0.077136	Rgs19
ENSMUSG00000099338	-0.561607	1.03099	8.40842	0.00639354	0.0777873
ENSMUSG00000068874	-0.420894	7.66443	8.40306	0.00640873	0.0778941	Selenbp1
ENSMUSG00000032006	0.457245	1.8702	8.40213	0.00641135	0.0778941	Pdgfd
ENSMUSG00000022945	0.770612	1.28187	8.3996	0.00641853	0.0779263	Chaf1b
ENSMUSG00000064210	0.463566	4.55371	8.39266	0.00643827	0.0781111	Ano6
ENSMUSG00000038644	0.498683	2.49692	8.38662	0.00645552	0.0782653	Pold1
ENSMUSG00000027227	-0.535752	9.67552	8.38381	0.00646357	0.0783078	Sord
ENSMUSG00000021135	-0.764864	9.14842	8.3789	0.00647763	0.078423	Slc10a1
ENSMUSG00000041515	0.393123	3.88704	8.37666	0.00648406	0.0784457	Irf8
ENSMUSG00000036752	0.589405	5.77103	8.37196	0.00649757	0.0784964	Tubb4b
ENSMUSG00000090061	-1.243	-0.768276	8.37036	0.00650217	0.0784964	Nwd2
ENSMUSG00000027597	-0.762603	8.39934	8.36877	0.00650677	0.0784964	Ahcy
ENSMUSG00000019853	1.29135	0.213543	8.36814	0.00650857	0.0784964	Hebp2
ENSMUSG00000043336	0.529597	3.7912	8.36703	0.00651179	0.0784964	Filip1l
ENSMUSG00000037552	0.467712	3.26158	8.36572	0.00651557	0.0784964	Plekhg2
ENSMUSG00000100210	0.864228	1.44211	8.36295	0.00652356	0.0785379	H3c7
ENSMUSG00000106682	-0.46768	1.89127	8.35667	0.00654176	0.0785826
ENSMUSG00000027654	2.01852	-1.03639	8.35639	0.00654256	0.0785826	Fam83d
ENSMUSG00000030861	-0.421746	6.94119	8.35341	0.00655119	0.0785826	Acadsb
ENSMUSG00000038690	-0.431256	6.59771	8.35331	0.00655149	0.0785826	Atp5j2
ENSMUSG00000000049	-0.430024	10.7839	8.3527	0.00655328	0.0785826	Apoh
ENSMUSG00000020280	-0.260142	4.77761	8.34731	0.00656896	0.0785826	Pus10
ENSMUSG00000021823	0.297793	5.50211	8.34666	0.00657083	0.0785826	Vcl
ENSMUSG00000020929	0.257562	4.57545	8.34466	0.00657667	0.0785826	Eftud2
ENSMUSG00000075224	2.60748	-1.54489	8.34133	0.00658639	0.0785826	Lrrc55
ENSMUSG00000048503	1.278	0.448589	8.34115	0.00658691	0.0785826	Tlcd5
ENSMUSG00000029291	-0.273241	6.10295	8.33988	0.00659061	0.0785826	Rufy3
ENSMUSG00000003923	-0.368196	5.41149	8.33612	0.00660163	0.0785826	Tfam
ENSMUSG00000026112	-0.22511	6.27101	8.33559	0.00660317	0.0785826	Coa5
ENSMUSG00000046275	-1.21098	-0.235015	8.334	0.00660782	0.0785826	Trarg1
ENSMUSG00000107603	1.42712	-0.45912	8.33389	0.00660815	0.0785826
ENSMUSG00000043391	0.341092	4.4205	8.33281	0.00661131	0.0785826	2510009E07Rik
ENSMUSG00000107970	-0.40105	2.89373	8.32953	0.00662093	0.0785826
ENSMUSG00000061461	-0.365159	4.34414	8.32501	0.00663423	0.0785826	Smim20
ENSMUSG00000021211	-0.336448	5.57149	8.32443	0.00663595	0.0785826	Akr1c12
ENSMUSG00000063193	0.722498	1.43172	8.32409	0.00663694	0.0785826	Cd300lb
ENSMUSG00000028576	0.429341	2.18712	8.32222	0.00664246	0.0785826	Ift74
ENSMUSG00000076498	-0.864199	-0.0424469	8.32114	0.00664563	0.0785826	Trbc2
ENSMUSG00000003779	1.28071	1.60528	8.31921	0.00665134	0.0785826	Kif20a
ENSMUSG00000003617	0.421139	11.0783	8.31891	0.00665223	0.0785826	Cp
ENSMUSG00000020741	-0.285987	8.11681	8.31865	0.00665297	0.0785826	Cluh
ENSMUSG00000038370	-1.14238	2.35357	8.31464	0.00666482	0.0785826	Pcp4l1
ENSMUSG00000020142	0.900152	3.15627	8.31456	0.00666507	0.0785826	Slc1a4
ENSMUSG00000036275	-0.179064	6.98737	8.31431	0.00666579	0.0785826	9530068E07Rik
ENSMUSG00000070690	-0.555012	5.87669	8.31369	0.00666763	0.0785826	Albfm1
ENSMUSG00000048922	1.31105	0.425516	8.31265	0.00667072	0.0785826	Cdca2
ENSMUSG00000097589	-0.437531	5.79098	8.31028	0.00667773	0.0785826	Dleu2
ENSMUSG00000025903	-0.408445	6.49422	8.30992	0.0066788	0.0785826	Lypla1
ENSMUSG00000006678	0.319693	3.76998	8.30991	0.00667885	0.0785826	Pola1
ENSMUSG00000053580	0.348953	3.6881	8.30747	0.00668608	0.0785826	Tanc2
ENSMUSG00000052609	-0.377679	5.69289	8.30658	0.00668873	0.0785826	Plekhg3
ENSMUSG00000015143	0.26257	5.40069	8.30568	0.00669138	0.0785826	Actn1
ENSMUSG00000041406	0.714427	0.743369	8.30074	0.00670608	0.0786239	BC055324
ENSMUSG00000070436	0.888063	4.30819	8.30074	0.00670608	0.0786239	Serpinh1
ENSMUSG00000031722	0.544713	10.9973	8.29875	0.006712	0.0786239	Hp
ENSMUSG00000041482	-0.477516	2.57383	8.29837	0.00671313	0.0786239	Piezo2
ENSMUSG00000039100	-0.484286	7.73542	8.29325	0.00672843	0.0786239	Marchf6
ENSMUSG00000032251	0.681643	0.582475	8.29252	0.00673059	0.0786239	Irak1bp1
ENSMUSG00000025479	-0.874617	12.207	8.29236	0.00673109	0.0786239	Cyp2e1
ENSMUSG00000022656	-0.311988	6.24363	8.2913	0.00673425	0.0786239	Nectin3
ENSMUSG00000040312	0.543386	2.11894	8.29054	0.00673653	0.0786239	Cchcr1
ENSMUSG00000027708	-0.287945	5.55591	8.28921	0.00674049	0.0786239	Dcun1d1
ENSMUSG00000036777	1.16093	1.66742	8.28424	0.00675541	0.078699	Anln
ENSMUSG00000045316	-0.369594	5.10735	8.28402	0.00675606	0.078699	Fahd1
ENSMUSG00000031563	0.226342	4.80167	8.27755	0.00677552	0.0788076	Wwc2
ENSMUSG00000028970	0.858806	0.672057	8.27673	0.00677799	0.0788076	Abcb1b
ENSMUSG00000022110	-0.331542	7.03291	8.27636	0.0067791	0.0788076	Sucla2
ENSMUSG00000050088	-0.19021	4.8074	8.27074	0.00679605	0.0788887	1600012H06Rik
ENSMUSG00000025008	0.806567	0.976368	8.27043	0.00679697	0.0788887	Tctn3
ENSMUSG00000097574	-0.503505	1.80652	8.2695	0.0067998	0.0788887	C920006O11Rik
ENSMUSG00000020656	1.27968	0.959522	8.26524	0.00681267	0.0789848	Grhl1
ENSMUSG00000089682	-0.233248	4.56548	8.26091	0.0068258	0.079032	Bcl2l2
ENSMUSG00000032053	-1.20527	-0.0151328	8.26088	0.00682591	0.079032	Pou2af1
ENSMUSG00000015869	-0.253572	5.27472	8.25894	0.00683178	0.0790469	Prpsap1
ENSMUSG00000042605	-0.327913	6.74336	8.25405	0.00684666	0.079166	Atxn2
ENSMUSG00000040592	-0.937059	1.08372	8.24583	0.00687173	0.0793738	Cd79b
ENSMUSG00000036256	0.51815	6.46438	8.24514	0.00687384	0.0793738	Igfbp7
ENSMUSG00000045751	0.650016	2.02219	8.23816	0.00689523	0.0795675	Mms22l
ENSMUSG00000100660	-3.68402	0.945226	8.23304	0.00691094	0.0796954	Kat6b-ps2
ENSMUSG00000017002	2.03368	2.24934	8.23142	0.00691592	0.0796996	Slpi
ENSMUSG00000020231	0.371075	3.38582	8.22767	0.00692749	0.0797459	Dip2a
ENSMUSG00000021668	0.359609	3.80721	8.22711	0.0069292	0.0797459	Polk
ENSMUSG00000009863	-0.392937	7.2876	8.2246	0.00693694	0.0797818	Sdhb
ENSMUSG00000000399	-0.35167	6.32912	8.22241	0.00694373	0.0798067	Ndufa9
ENSMUSG00000044252	-0.32906	7.14505	8.22049	0.00694966	0.0798216	Osbpl1a
ENSMUSG00000026288	0.417215	3.97814	8.21312	0.00697251	0.0800167	Inpp5d
ENSMUSG00000033453	0.69592	1.53958	8.21201	0.00697593	0.0800167	Adamts15
ENSMUSG00000086813	1.14355	1.31158	8.20786	0.00698885	0.0801081
ENSMUSG00000028068	1.75323	0.675304	8.20468	0.00699877	0.0801081	Iqgap3
ENSMUSG00000023994	0.292043	3.8094	8.20305	0.00700383	0.0801081	Nfya
ENSMUSG00000011263	-0.371089	3.50615	8.20224	0.00700636	0.0801081	Exoc3l2
ENSMUSG00000035757	-0.372041	5.49493	8.20199	0.00700713	0.0801081	Selenoo
ENSMUSG00000071890	-2.02923	-0.394271	8.19855	0.00701789	0.0801779	Mroh9
ENSMUSG00000106375	0.500685	3.65693	8.18552	0.00705874	0.0805669
ENSMUSG00000019432	0.270266	5.6686	8.1845	0.00706197	0.0805669	Ddx39b
ENSMUSG00000036459	0.687036	0.977683	8.18323	0.00706596	0.0805669	Wtip
ENSMUSG00000024253	1.02421	0.351309	8.17959	0.00707745	0.0806446	Dync2li1
ENSMUSG00000041261	-0.517942	6.87478	8.16482	0.00712419	0.0810749	Car8
ENSMUSG00000034868	0.514718	3.24569	8.16382	0.00712737	0.0810749	Myl12b
ENSMUSG00000038070	0.482612	2.46635	8.16321	0.00712932	0.0810749	Cntln
ENSMUSG00000046417	0.693976	0.919618	8.15724	0.00714833	0.0812258	Lrrc75a
ENSMUSG00000047735	0.341809	5.97712	8.15608	0.00715201	0.0812258	Samd9l
ENSMUSG00000037263	0.885024	2.01541	8.15427	0.00715779	0.0812379	Aldh3b3
ENSMUSG00000039903	1.06289	-0.66698	8.14459	0.00718879	0.081536	Eva1c
ENSMUSG00000017631	0.448268	3.89569	8.14253	0.0071954	0.081544	Abr
ENSMUSG00000032624	0.224721	5.03298	8.14077	0.00720106	0.081544	Eml4
ENSMUSG00000078247	0.885235	2.02567	8.13975	0.00720434	0.081544	Airn
ENSMUSG00000060376	-0.369561	6.12785	8.13785	0.00721045	0.081544	Bckdha
ENSMUSG00000047407	0.452638	4.50365	8.13671	0.00721411	0.081544	Tgif1
ENSMUSG00000026197	-0.379939	4.07526	8.13554	0.00721787	0.081544	Zfand2b
ENSMUSG00000042167	-0.230778	4.80064	8.13398	0.00722292	0.0815476	Tent2
ENSMUSG00000032366	0.714849	5.55835	8.12878	0.0072397	0.0816281	Tpm1
ENSMUSG00000031985	-0.245788	5.40727	8.12838	0.00724099	0.0816281	Gnpat
ENSMUSG00000041734	0.639789	2.19671	8.12633	0.00724762	0.0816281	Kirrel
ENSMUSG00000003282	-0.82494	0.668687	8.12591	0.00724899	0.0816281	Plag1
ENSMUSG00000027613	0.32327	5.62528	8.12389	0.00725552	0.0816294	Eif6
ENSMUSG00000046826	0.603569	2.31845	8.12295	0.00725858	0.0816294	Fam187b
ENSMUSG00000043909	0.264217	4.77285	8.11992	0.00726838	0.0816716	Trp53bp1
ENSMUSG00000019066	0.418209	3.67326	8.11883	0.00727192	0.0816716	Rab3d
ENSMUSG00000039201	0.46389	1.61324	8.11626	0.00728028	0.0816716	Tbc1d25
ENSMUSG00000045103	0.266584	5.75664	8.11463	0.00728558	0.0816716	Dmd
ENSMUSG00000040003	0.991077	-0.487731	8.1145	0.00728602	0.0816716	Magi2
ENSMUSG00000097910	1.04967	0.0859004	8.10707	0.00731023	0.0818765	Hdnr
ENSMUSG00000068758	0.60673	0.95631	8.10598	0.00731379	0.0818765	Il3ra
ENSMUSG00000086771	-0.712075	1.81595	8.09898	0.0073367	0.0820797
ENSMUSG00000049086	1.12571	-0.605453	8.09521	0.00734908	0.0821648	Bmyc
ENSMUSG00000019872	-0.268767	5.53044	8.09163	0.00736085	0.0821846	Smpdl3a
ENSMUSG00000007594	0.738792	3.16477	8.09048	0.00736463	0.0821846	Hapln4
ENSMUSG00000042073	-0.344862	6.58685	8.08913	0.00736908	0.0821846	Abhd14b
ENSMUSG00000085315	-0.991328	0.177618	8.08888	0.00736991	0.0821846	A430018G15Rik
ENSMUSG00000060477	-0.360507	4.81605	8.08633	0.0073783	0.0822249	Irak2
ENSMUSG00000030967	-0.200118	6.28308	8.08136	0.00739472	0.082341	Zranb1
ENSMUSG00000057497	-0.286081	5.43664	8.0793	0.00740156	0.082341	Fam136a
ENSMUSG00000057497	-0.286081	5.43664	8.0793	0.00740156	0.082341	Gm30502
ENSMUSG00000020022	-0.330421	4.91565	8.07885	0.00740304	0.082341	Ndufa12
ENSMUSG00000037709	-0.588988	5.7378	8.07699	0.00740919	0.0823562	Fam13a
ENSMUSG00000031812	-0.243577	6.32248	8.06917	0.00743518	0.0825423	Map1lc3b
ENSMUSG00000037251	0.324587	3.45038	8.0683	0.00743807	0.0825423	Pomk
ENSMUSG00000021763	1.38617	-0.845058	8.06763	0.0074403	0.0825423	Cspg4b
ENSMUSG00000024782	-0.297596	8.34166	8.04477	0.00751681	0.0833375	Ak3
ENSMUSG00000030060	0.380018	2.81232	8.03284	0.00755706	0.0837299	Hmces
ENSMUSG00000054150	-0.713424	3.87865	8.03119	0.00756264	0.083738	Syne3
ENSMUSG00000017418	-0.355133	6.10012	8.02775	0.00757432	0.0838134	Arl5b
ENSMUSG00000019988	-0.289374	4.7184	8.0223	0.00759285	0.0839645	Nedd1
ENSMUSG00000027715	1.44172	1.54211	8.01828	0.00760653	0.0839879	Ccna2
ENSMUSG00000078688	-1.40849	2.04817	8.01757	0.00760896	0.0839879	Mup2
ENSMUSG00000033799	0.201976	5.5268	8.01739	0.00760957	0.0839879	Tasor2
ENSMUSG00000039824	0.650779	0.793223	8.01383	0.0076217	0.0840128	Myl6b
ENSMUSG00000032322	1.04325	0.483551	8.01305	0.00762439	0.0840128	Pstpip1
ENSMUSG00000037594	1.18097	-0.766577	8.01244	0.00762645	0.0840128	Clba1
ENSMUSG00000029415	0.293873	3.99653	8.00899	0.00763828	0.0840894	Sdad1
ENSMUSG00000037946	0.675008	2.06522	8.00426	0.00765446	0.084148	Fgd3
ENSMUSG00000031782	-0.288558	6.44962	8.00328	0.00765785	0.084148	Coq9
ENSMUSG00000026211	0.865395	1.11161	8.00316	0.00765825	0.084148	Obsl1
ENSMUSG00000059136	-2.10031	-0.30232	7.99958	0.00767056	0.0842152	Olfr539
ENSMUSG00000044749	-0.32855	9.07451	7.99729	0.00767845	0.0842152	Abca6
ENSMUSG00000036805	-0.607975	1.39638	7.99712	0.00767902	0.0842152	Noxa1
ENSMUSG00000061731	0.232555	5.68538	7.99195	0.00769686	0.0843147	Ext1
ENSMUSG00000116535	0.884013	0.0461452	7.99165	0.00769787	0.0843147	Gm5962
ENSMUSG00000028745	0.247648	5.75779	7.98926	0.00770614	0.0843347	Capzb
ENSMUSG00000022505	0.667171	4.72027	7.98829	0.00770949	0.0843347	Emp2
ENSMUSG00000028138	-0.349682	8.2578	7.98034	0.00773704	0.0845825	Adh5
ENSMUSG00000041219	0.810068	1.86582	7.972	0.00776605	0.0848458	Arhgap11a
ENSMUSG00000032051	-0.493138	5.67167	7.96641	0.00778555	0.0849836	Fdx1
ENSMUSG00000034744	0.330141	4.35004	7.96556	0.00778852	0.0849836	Nagk
ENSMUSG00000084957	-0.318486	3.81047	7.96161	0.00780236	0.0850807	Bbip1
ENSMUSG00000100786	0.860595	-0.266472	7.95525	0.00782466	0.08527
ENSMUSG00000034616	0.241228	4.21953	7.95321	0.00783185	0.085272	Ssh3
ENSMUSG00000024068	-0.215917	5.35936	7.95227	0.00783513	0.085272	Spast
ENSMUSG00000026249	1.20774	1.57224	7.95098	0.00783968	0.085272	Serpine2
ENSMUSG00000026097	-0.433949	3.95435	7.94595	0.00785743	0.0854112	Ormdl1
ENSMUSG00000049717	0.429795	2.24154	7.94339	0.00786646	0.0854162	Lig4
ENSMUSG00000031951	0.838342	-0.693502	7.94301	0.0078678	0.0854162	Tmem231
ENSMUSG00000035910	0.654091	2.83147	7.94096	0.00787506	0.0854412	Dcdc2a
ENSMUSG00000063160	0.791099	1.11152	7.9389	0.00788234	0.0854537	Numbl
ENSMUSG00000051319	-0.437521	2.9953	7.93628	0.00789162	0.0854537	Mtln
ENSMUSG00000029456	-0.351108	5.10731	7.93341	0.00790183	0.0854537	Acad10
ENSMUSG00000029036	-0.281475	5.77891	7.93036	0.00791265	0.0854537	Atad3a
ENSMUSG00000029111	0.299257	3.4024	7.92849	0.00791931	0.0854537	Nelfa
ENSMUSG00000024952	0.361171	3.28478	7.92837	0.00791973	0.0854537
ENSMUSG00000053477	0.220131	5.67698	7.92786	0.00792156	0.0854537	Tcf4
ENSMUSG00000034593	1.05917	2.50879	7.92743	0.00792307	0.0854537	Myo5a
ENSMUSG00000028411	-0.29896	3.66527	7.92697	0.00792471	0.0854537	Aptx
ENSMUSG00000014444	0.370356	3.59471	7.92667	0.00792579	0.0854537	Piezo1
ENSMUSG00000020536	0.335492	3.36744	7.9211	0.00794564	0.0856143	Llgl1
ENSMUSG00000029776	-0.39997	7.82972	7.91681	0.00796099	0.085713	Hibadh
ENSMUSG00000079505	-0.531064	1.23922	7.91501	0.00796744	0.085713
ENSMUSG00000041859	0.563418	3.06934	7.91438	0.00796971	0.085713	Mcm3
ENSMUSG00000006711	-0.651331	3.76668	7.90843	0.00799104	0.0858888	D130043K22Rik
ENSMUSG00000049327	0.537011	4.55728	7.90173	0.00801518	0.0860945	Kmt5a
ENSMUSG00000030882	0.627334	1.44131	7.89712	0.00803183	0.0862197	Dnhd1
ENSMUSG00000025041	0.305381	5.09616	7.8908	0.00805468	0.0864111	Nt5c2
ENSMUSG00000022244	-0.333948	6.92037	7.88774	0.00806578	0.0864755	Amacr
ENSMUSG00000034675	0.705495	1.49772	7.88638	0.00807071	0.0864755	Dbn1
ENSMUSG00000029919	0.546381	2.461	7.88191	0.008087	0.0865698	Hpgds
ENSMUSG00000096606	-0.390007	2.67824	7.8812	0.00808956	0.0865698	Tpbgl
ENSMUSG00000009633	-1.08092	5.8788	7.87697	0.00810498	0.086681	G0s2
ENSMUSG00000023861	-0.357529	6.30237	7.86911	0.00813372	0.086881	Mpc1
ENSMUSG00000105148	0.799555	0.291917	7.8691	0.00813375	0.086881
ENSMUSG00000030022	0.610763	3.60556	7.86759	0.00813929	0.0868863	Adamts9
ENSMUSG00000020100	0.393386	2.76888	7.86185	0.00816037	0.0869478	Slc29a3
ENSMUSG00000097148	1.3143	0.613177	7.86154	0.00816151	0.0869478
ENSMUSG00000023088	0.540519	3.00253	7.86065	0.00816479	0.0869478	Abcc1
ENSMUSG00000024099	-0.295937	6.27691	7.86053	0.00816523	0.0869478	Ndufv2
ENSMUSG00000029071	-0.215249	6.17644	7.85611	0.0081815	0.0870218	Dvl1
ENSMUSG00000030304	-0.262207	5.42648	7.85532	0.00818442	0.0870218	Ergic2
ENSMUSG00000022822	0.419744	3.94728	7.85453	0.00818732	0.0870218	Abcc5
ENSMUSG00000111147	1.80768	0.0685709	7.85168	0.00819783	0.0870798
ENSMUSG00000036817	-0.234187	4.858	7.84576	0.00821974	0.0872588	Sun1
ENSMUSG00000058192	0.313201	2.60581	7.84239	0.00823225	0.0873284	Zfp846
ENSMUSG00000097317	1.43633	-0.491059	7.84126	0.00823642	0.0873284
ENSMUSG00000085842	1.02931	-0.227708	7.83669	0.00825341	0.0874547
ENSMUSG00000023921	-0.368828	7.63183	7.83334	0.00826588	0.0874994	Mmut
ENSMUSG00000030671	-0.377879	6.66341	7.83283	0.00826778	0.0874994	Pde3b
ENSMUSG00000024165	0.396886	5.07561	7.8269	0.00828992	0.0876676	Jpt2
ENSMUSG00000028140	-0.293425	5.03943	7.82585	0.00829384	0.0876676	Mrpl9
ENSMUSG00000023886	0.897931	3.37805	7.82161	0.00830974	0.0877818	Smoc2
ENSMUSG00000082361	0.791748	2.24245	7.81951	0.00831762	0.0878112	Btc
ENSMUSG00000038252	0.647632	2.64327	7.81562	0.0083322	0.0879114	Ncapd2
ENSMUSG00000074698	-0.21284	6.48821	7.81325	0.00834114	0.0879519	Csnk2a1
ENSMUSG00000027864	0.749441	3.05611	7.81104	0.00834944	0.0879574	Ptgfrn
ENSMUSG00000011884	0.555848	2.13604	7.80991	0.00835373	0.0879574	Gltp
ENSMUSG00000023908	1.22141	0.452683	7.80905	0.00835697	0.0879574	Pkmyt1
ENSMUSG00000020415	-0.213882	4.19086	7.80548	0.00837042	0.0880451	Pttg1
ENSMUSG00000034645	-0.516174	2.69542	7.79779	0.00839953	0.0882975	Zyg11a
ENSMUSG00000004815	-0.30925	4.81732	7.79195	0.0084217	0.0883418	Dgkq
ENSMUSG00000032220	0.331291	6.18945	7.78993	0.0084294	0.0883418	Myo1e
ENSMUSG00000053769	-0.490991	1.24584	7.78844	0.00843508	0.0883418	Lysmd1
ENSMUSG00000022533	-0.335246	7.76103	7.7876	0.00843828	0.0883418	Atp13a3
ENSMUSG00000028399	-0.318946	8.35929	7.78757	0.00843837	0.0883418	Ptprd
ENSMUSG00000005907	-0.26029	5.35507	7.78741	0.00843899	0.0883418	Pex1
ENSMUSG00000023505	1.24056	1.35911	7.78697	0.00844067	0.0883418	Cdca3
ENSMUSG00000049295	0.284793	4.29478	7.78438	0.00845055	0.0883418	Zfp219
ENSMUSG00000040963	-0.356602	7.31017	7.78321	0.00845501	0.0883418	Asgr2
ENSMUSG00000034108	-0.42539	6.66017	7.78304	0.00845567	0.0883418	Ccs
ENSMUSG00000079014	1.01177	-0.216148	7.78138	0.00846199	0.0883418	Serpina3i
ENSMUSG00000022673	0.504703	2.97967	7.77925	0.00847014	0.0883418	Mcm4
ENSMUSG00000074375	-5.44112	1.51448	7.7792	0.00847036	0.0883418	Sult2a3
ENSMUSG00000034566	-0.371206	6.77383	7.77453	0.00848823	0.0884747	Atp5h
ENSMUSG00000020230	0.883366	0.771877	7.77149	0.0084999	0.0885427	Prmt2
ENSMUSG00000069910	1.23744	-0.0882629	7.76885	0.00851003	0.0885948	Spdl1
ENSMUSG00000073678	-0.45799	5.917	7.762	0.00853643	0.088816	Pgap1
ENSMUSG00000035683	1.70078	-0.658984	7.75989	0.00854459	0.0888185	Melk
ENSMUSG00000027281	0.36892	2.51184	7.75901	0.00854797	0.0888185	Slx4ip
ENSMUSG00000027761	-0.533313	8.79864	7.757	0.00855575	0.0888185	Aadac
ENSMUSG00000044221	-0.310768	6.30716	7.7566	0.00855728	0.0888185	Grsf1
ENSMUSG00000058152	0.310349	3.87034	7.7527	0.0085724	0.0889219	Chsy3
ENSMUSG00000025366	0.285326	4.73081	7.74809	0.0085903	0.089054	Esyt1
ENSMUSG00000035242	-0.35432	6.65419	7.74608	0.00859811	0.0890814	Oaz1
ENSMUSG00000026938	-0.47869	5.44433	7.73946	0.00862387	0.0892946	Fcna
ENSMUSG00000040329	1.08683	0.512763	7.73679	0.00863429	0.0893489	Il7
ENSMUSG00000040264	-1.06602	2.37721	7.72969	0.00866207	0.0895826	Gbp2b
ENSMUSG00000021213	-0.267767	5.79712	7.71296	0.0087279	0.0902092	Akr1c13
ENSMUSG00000054693	0.212723	5.67451	7.70554	0.00875728	0.0904587	Adam10
ENSMUSG00000028357	1.02515	0.747843	7.69989	0.00877971	0.0906361	Kif12
ENSMUSG00000069267	1.49443	0.278364	7.69647	0.00879332	0.0907163	H3c2
ENSMUSG00000027180	-0.282865	7.11525	7.6953	0.008798	0.0907163	Fbxo3
ENSMUSG00000090394	-0.405912	4.63462	7.69122	0.00881427	0.0908297	4930523C07Rik
ENSMUSG00000045975	-0.302805	7.27834	7.68643	0.00883342	0.0909459	C2cd2
ENSMUSG00000109558	-1.34021	0.707988	7.68545	0.00883736	0.0909459
ENSMUSG00000005672	0.421567	3.9414	7.68444	0.00884138	0.0909459	Kit
ENSMUSG00000024778	-0.412792	4.11328	7.68211	0.00885072	0.0909877	Fas
ENSMUSG00000024736	0.631811	1.39046	7.68036	0.00885774	0.0910057	Tmem132a
ENSMUSG00000031231	-0.465827	6.98303	7.67703	0.00887112	0.0910888	Cox7b
ENSMUSG00000027610	0.396284	5.62507	7.67502	0.0088792	0.0911175	Gss
ENSMUSG00000022721	0.261572	4.19652	7.66491	0.00892001	0.0914818	Trmt2a
ENSMUSG00000026548	1.05306	0.20911	7.66209	0.00893142	0.0915444	Slamf9
ENSMUSG00000029368	-0.470223	16.3382	7.65897	0.00894409	0.0916198	Alb
ENSMUSG00000106560	-0.751253	1.4962	7.65695	0.00895226	0.091649
ENSMUSG00000031889	-0.369861	5.65856	7.64612	0.00899637	0.092046	D230025D16Rik
ENSMUSG00000053898	-0.458548	7.56659	7.63733	0.00903232	0.0923589	Ech1
ENSMUSG00000027087	0.341501	6.09075	7.63161	0.0090558	0.0925442	Itgav
ENSMUSG00000010047	-0.239477	5.55329	7.62887	0.0090671	0.0926047	Hyal2
ENSMUSG00000000881	-0.397197	4.58523	7.6243	0.00908592	0.0927164	Dlg3
ENSMUSG00000041238	0.393381	3.66451	7.62361	0.00908878	0.0927164	Rbbp8
ENSMUSG00000030483	-1.39633	1.70713	7.62186	0.00909601	0.0927352	Cyp2b10
ENSMUSG00000063558	0.381523	6.13373	7.61595	0.00912042	0.0929291	Aox1
ENSMUSG00000025036	-0.360223	5.69753	7.61316	0.009132	0.0929921	Sfxn2
ENSMUSG00000114496	-0.88715	-0.677994	7.61159	0.00913854	0.0930037
ENSMUSG00000024940	0.917763	1.95441	7.60963	0.00914665	0.0930314	Ltbp3
ENSMUSG00000031262	1.63408	-0.531794	7.60704	0.00915743	0.0930496	Cenpi
ENSMUSG00000032036	0.634455	1.01163	7.60661	0.00915923	0.0930496	Kirrel3
ENSMUSG00000003746	-0.234913	8.18679	7.60493	0.0091662	0.0930655	Man1a
ENSMUSG00000058076	-0.358038	6.85748	7.60144	0.00918076	0.0931558	Sdhc
ENSMUSG00000005087	0.64058	4.73382	7.59909	0.00919058	0.0931558	Cd44
ENSMUSG00000019467	0.612232	1.87071	7.59892	0.0091913	0.0931558	Arhgef25
ENSMUSG00000039620	-0.696958	2.82296	7.5865	0.00924331	0.0936279	Trmt9b
ENSMUSG00000039395	-0.606465	5.29468	7.57705	0.00928313	0.093976	Mreg
ENSMUSG00000002108	-0.266968	6.60903	7.57437	0.00929447	0.093993	Nr1h3
ENSMUSG00000020159	2.65139	-0.542409	7.57394	0.00929629	0.093993	Gabrp
ENSMUSG00000046671	-0.235104	5.94339	7.57203	0.00930437	0.093993	Mtfr1l
ENSMUSG00000050410	0.658529	1.87182	7.57081	0.00930951	0.093993	Tcf19
ENSMUSG00000066829	0.442057	3.2244	7.57021	0.00931206	0.093993	Zfp810
ENSMUSG00000029198	-0.278599	6.58837	7.5664	0.00932821	0.0940635	Grpel1
ENSMUSG00000021497	-0.360071	5.86218	7.56599	0.00932997	0.0940635	Txndc15
ENSMUSG00000064288	0.80854	1.98729	7.56193	0.00934721	0.0941695	H4c12
ENSMUSG00000033365	0.372149	3.30785	7.56094	0.0093514	0.0941695	Ipo13
ENSMUSG00000000732	0.842869	1.33097	7.55827	0.00936281	0.0942293	Icosl
ENSMUSG00000106073	0.514893	3.16556	7.55275	0.00938636	0.0944112
ENSMUSG00000037638	0.586902	2.23507	7.54668	0.00941231	0.094617	Zbtb42
ENSMUSG00000035958	-0.311932	4.95081	7.54312	0.00942758	0.0947153	Tdp2
ENSMUSG00000026856	-0.29151	3.97407	7.54044	0.00943908	0.0947362	Dolpp1
ENSMUSG00000030322	0.605111	1.85561	7.54008	0.00944065	0.0947362	Mbd4
ENSMUSG00000037628	1.17622	-0.323346	7.5368	0.00945475	0.0948225	Cdkn3
ENSMUSG00000037949	0.334717	4.16128	7.53141	0.00947803	0.0950007	Ano10
ENSMUSG00000048938	-0.434645	2.09438	7.52578	0.00950236	0.0951892	Nr1h5
ENSMUSG00000030867	1.63277	-0.219351	7.52216	0.00951803	0.0952909	Plk1
ENSMUSG00000027865	0.240425	5.2142	7.50915	0.00957466	0.0958022	Gdap2
ENSMUSG00000024063	0.451133	3.62151	7.50568	0.00958981	0.0958981	Lbh
ENSMUSG00000074639	-0.512614	7.65744	7.50237	0.00960429	0.0959873	Rdh16f2
ENSMUSG00000024072	-0.285509	4.93277	7.49748	0.00962572	0.0961456	Yipf4
ENSMUSG00000010453	-0.245825	5.61207	7.4921	0.00964938	0.0962957	Kansl3
ENSMUSG00000023827	0.511846	1.21387	7.49029	0.00965734	0.0962957	Agpat4
ENSMUSG00000023067	1.71202	2.27695	7.4895	0.00966084	0.0962957	Cdkn1a
ENSMUSG00000045667	0.855371	0.834119	7.48899	0.00966309	0.0962957	Smtnl2
ENSMUSG00000014313	-0.312577	7.11601	7.48698	0.00967194	0.0963238	Cox6c
ENSMUSG00000039879	-0.254457	5.97928	7.48582	0.00967708	0.0963238	Heca
ENSMUSG00000032086	-0.171359	5.33667	7.47606	0.00972024	0.0966732	Bace1
ENSMUSG00000032064	-0.324294	5.75613	7.47535	0.00972339	0.0966732	Dixdc1
ENSMUSG00000025268	0.474869	3.47949	7.47404	0.00972924	0.0966756	Maged2
ENSMUSG00000001761	0.453522	3.66525	7.46853	0.00975372	0.0967392	Smo
ENSMUSG00000031600	-0.210571	6.22904	7.46752	0.00975824	0.0967392	Vps37a
ENSMUSG00000102172	-0.69857	-0.0494494	7.46629	0.00976369	0.0967392
ENSMUSG00000005470	1.17939	-0.553772	7.46613	0.00976443	0.0967392	Asf1b
ENSMUSG00000097121	-0.368849	2.62157	7.46571	0.00976631	0.0967392	D130020L05Rik
ENSMUSG00000024831	0.296446	2.61407	7.46503	0.00976931	0.0967392	Ighmbp2
ENSMUSG00000037902	0.557379	5.58281	7.46287	0.00977896	0.0967791	Sirpa
ENSMUSG00000024969	0.334269	4.37405	7.45812	0.0098002	0.0969338	Mark2
ENSMUSG00000029070	0.461301	3.3392	7.4545	0.00981644	0.0970055	Mxra8
ENSMUSG00000038179	0.998235	0.979706	7.45399	0.00981871	0.0970055	Slamf7
ENSMUSG00000092266	0.909464	-0.484568	7.44421	0.00986268	0.09732
ENSMUSG00000050022	0.796629	1.12879	7.4439	0.00986407	0.09732	Amz1
ENSMUSG00000022553	-0.335103	4.19378	7.44314	0.00986748	0.09732	Maf1
ENSMUSG00000020534	-0.49481	8.00453	7.43141	0.00992052	0.0977872	Shmt1
ENSMUSG00000035168	0.28955	5.22367	7.42648	0.0099429	0.0979518	Tanc1
ENSMUSG00000015880	1.30323	0.425922	7.42247	0.00996117	0.0980757	Ncapg
ENSMUSG00000102869	-0.254039	6.32597	7.42111	0.00996737	0.0980807	Norad
ENSMUSG00000056069	0.648561	2.23503	7.40807	0.010027	0.0986046	Otulinl
ENSMUSG00000060950	0.550686	1.63082	7.40697	0.010032	0.0986046	Trmt61a
ENSMUSG00000037686	-0.524349	8.0852	7.40353	0.0100478	0.098621	Aspg
ENSMUSG00000069833	0.63934	7.21888	7.40311	0.0100498	0.098621	Ahnak
ENSMUSG00000023991	0.443831	3.59122	7.40287	0.0100509	0.098621	Foxp4
ENSMUSG00000039063	-0.280507	6.29678	7.40096	0.0100597	0.0986511	Echdc3
ENSMUSG00000068373	-1.43671	0.227803	7.39735	0.0100763	0.0987579	D430041D05Rik
ENSMUSG00000023939	-0.353056	4.36477	7.39374	0.010093	0.0988652	Mrpl14
ENSMUSG00000039983	-0.279598	2.66501	7.39146	0.0101035	0.0988672	Ccdc32
ENSMUSG00000006720	1.51232	-1.15604	7.3903	0.0101088	0.0988672	Zfp184
ENSMUSG00000087138	0.502924	0.980537	7.38895	0.0101151	0.0988672	Gm15545
ENSMUSG00000055491	0.500808	3.5315	7.38873	0.0101161	0.0988672	Pprc1
ENSMUSG00000112023	0.663243	2.88862	7.38401	0.010138	0.0990024	Lilr4b
ENSMUSG00000030218	1.09303	1.45733	7.38328	0.0101414	0.0990024	Mgp
ENSMUSG00000046768	0.411092	2.76835	7.37677	0.0101717	0.0991775	Rhoj
ENSMUSG00000112771	-0.97866	-0.425394	7.37638	0.0101735	0.0991775
ENSMUSG00000038745	-0.527116	6.92431	7.37571	0.0101766	0.0991775	Nlrp6
ENSMUSG00000042918	1.20354	-0.757391	7.37025	0.0102021	0.0993697	Mamstr
ENSMUSG00000104945	1.083	-0.774281	7.36832	0.0102111	0.0994014	Gm35715
ENSMUSG00000074227	0.425414	5.05819	7.36359	0.0102333	0.0995484	Spint2
ENSMUSG00000034300	0.33823	3.63135	7.36263	0.0102378	0.0995484	Fam53c
ENSMUSG00000010277	-0.21707	7.86234	7.347	0.0103114	0.100207	2610507B11Rik
ENSMUSG00000085457	0.692749	-0.332761	7.3455	0.0103185	0.10022	1110046J04Rik
ENSMUSG00000073077	1.20069	-0.516826	7.34028	0.0103432	0.100322	Cfap47
ENSMUSG00000024807	0.495322	4.92361	7.33947	0.0103471	0.100322	Syvn1
ENSMUSG00000040043	0.275135	3.51833	7.33906	0.010349	0.100322	Rbms2
ENSMUSG00000018398	0.389034	3.07932	7.33838	0.0103522	0.100322	Septin8
ENSMUSG00000037710	-0.614821	6.6133	7.33601	0.0103635	0.100374	Cisd1
ENSMUSG00000011427	0.256892	3.84161	7.33431	0.0103716	0.100396	Zfp790
ENSMUSG00000020330	1.57343	0.879199	7.33228	0.0103812	0.100434	Hmmr
ENSMUSG00000039656	-0.213276	4.66775	7.3304	0.0103902	0.100464	Rxrb
ENSMUSG00000038776	0.705558	6.97174	7.32014	0.0104392	0.100881	Ephx1
ENSMUSG00000026574	1.36373	3.26779	7.31527	0.0104626	0.10105	Dpt
ENSMUSG00000004609	0.539357	1.48718	7.30851	0.0104951	0.101307	Cd33
ENSMUSG00000039384	0.523341	2.8322	7.30343	0.0105196	0.101488	Dusp10
ENSMUSG00000027860	0.396566	3.5922	7.29706	0.0105504	0.101709	Vangl1
ENSMUSG00000024694	-0.808126	5.38879	7.2953	0.010559	0.101709	Keg1
ENSMUSG00000039740	0.536743	3.80159	7.29504	0.0105602	0.101709	Alg2
ENSMUSG00000046618	1.34883	-0.252722	7.28954	0.0105869	0.101848	Olfml2a
ENSMUSG00000028943	0.986635	0.594217	7.28909	0.0105891	0.101848	Espn
ENSMUSG00000037204	-0.43807	4.53888	7.28841	0.0105924	0.101848	Atg101
ENSMUSG00000029661	1.08742	5.55363	7.28697	0.0105994	0.101858	Col1a2
ENSMUSG00000047496	-0.499932	5.75143	7.28003	0.0106333	0.102127	Rnf152
ENSMUSG00000038712	-0.24557	6.36604	7.27703	0.0106479	0.102211	Mindy1
ENSMUSG00000097275	0.421725	1.30466	7.2746	0.0106599	0.102226
ENSMUSG00000026811	-0.309827	5.47276	7.27429	0.0106614	0.102226	St6galnac6
ENSMUSG00000101972	0.938845	0.424606	7.26936	0.0106856	0.102401	H3c11
ENSMUSG00000046997	0.931733	0.716036	7.26583	0.0107029	0.10251	Spsb4
ENSMUSG00000035469	-0.255299	6.624	7.26181	0.0107227	0.102625	Rcbtb1
ENSMUSG00000040118	0.809583	2.16869	7.25947	0.0107343	0.102625	Cacna2d1
ENSMUSG00000063550	0.193278	6.0729	7.25923	0.0107354	0.102625	Nup98
ENSMUSG00000020821	-0.284184	7.89779	7.25858	0.0107387	0.102625	Kif1c
ENSMUSG00000001366	-0.288072	5.73577	7.25688	0.010747	0.10264	Fbxo9
ENSMUSG00000103132	0.660589	2.41059	7.25585	0.0107522	0.10264
ENSMUSG00000035062	0.57	0.468419	7.25332	0.0107647	0.102662	Zc4h2
ENSMUSG00000099517	1.5476	-1.02903	7.25297	0.0107664	0.102662	H3c8
ENSMUSG00000029076	-0.22705	6.91693	7.24736	0.0107942	0.102871	Sdf4
ENSMUSG00000108342	-1.62784	1.93824	7.24542	0.0108039	0.102906	Gm29920
ENSMUSG00000025001	0.850699	1.68804	7.24377	0.0108121	0.102927	Hells
ENSMUSG00000036989	0.309668	3.57545	7.24154	0.0108232	0.102957	Trim3
ENSMUSG00000021975	0.331021	3.30552	7.23999	0.0108309	0.102957	Ints9
ENSMUSG00000036057	0.472583	4.20386	7.23838	0.0108389	0.102957	Ptpn23
ENSMUSG00000020134	-0.258319	4.8143	7.23834	0.0108391	0.102957	Peli1
ENSMUSG00000079138	1.40536	-1.09085	7.23066	0.0108775	0.103208
ENSMUSG00000103642	-0.725192	1.91649	7.22863	0.0108877	0.103208
ENSMUSG00000069456	-0.745364	7.07745	7.22855	0.0108881	0.103208	Rdh16
ENSMUSG00000000489	0.830192	1.36519	7.2273	0.0108944	0.103208	Pdgfb
ENSMUSG00000116718	-0.514829	2.80282	7.22708	0.0108955	0.103208
ENSMUSG00000002032	-0.543859	5.08521	7.22579	0.0109019	0.103212	Tmem25
ENSMUSG00000027506	0.434472	4.02409	7.21883	0.0109369	0.103418	Tpd52
ENSMUSG00000012705	-4.55407	-1.64186	7.21793	0.0109414	0.103418	Retn
ENSMUSG00000045382	1.15649	0.985026	7.21789	0.0109417	0.103418	Cxcr4
ENSMUSG00000027263	0.237636	4.14547	7.21162	0.0109733	0.10366	Tubgcp4
ENSMUSG00000022323	-0.428609	8.89094	7.21044	0.0109793	0.10366	Rida
ENSMUSG00000049288	0.332431	3.16189	7.20801	0.0109916	0.103719	Lix1l
ENSMUSG00000027249	-0.289714	10.8146	7.20634	0.011	0.103742	F2
ENSMUSG00000052392	-0.788978	5.92496	7.20246	0.0110197	0.103811	Acot4
ENSMUSG00000022129	-1.56899	2.65473	7.20205	0.0110218	0.103811	Dct
ENSMUSG00000103288	-1.91039	-0.06249	7.20103	0.011027	0.103811
ENSMUSG00000033898	-0.444925	8.2805	7.19996	0.0110324	0.103811	Cfhr2
ENSMUSG00000024975	-0.440435	7.18952	7.19898	0.0110374	0.103811	Pdcd4
ENSMUSG00000100975	-0.868955	1.21396	7.19427	0.0110614	0.103979
ENSMUSG00000042743	-0.462977	2.43877	7.19209	0.0110725	0.104022	Sgtb
ENSMUSG00000040618	0.544264	2.35546	7.19101	0.011078	0.104022	Pck2
ENSMUSG00000070348	0.837144	6.6438	7.18813	0.0110928	0.104104	Ccnd1
ENSMUSG00000062762	-0.259739	7.14142	7.18673	0.0110999	0.104109	Ei24
ENSMUSG00000029376	0.526339	1.32196	7.18566	0.0111054	0.104109	Mthfd2l
ENSMUSG00000002731	-0.275493	4.06881	7.17931	0.0111379	0.104358	Prkra
ENSMUSG00000062995	0.480336	2.00992	7.17271	0.0111719	0.104594	Ica1
ENSMUSG00000020477	-0.302418	4.49397	7.17206	0.0111753	0.104594	Mrps24
ENSMUSG00000020309	-0.450093	4.23765	7.1689	0.0111916	0.104687	Chac2
ENSMUSG00000033031	0.835578	1.63931	7.16777	0.0111974	0.104687	Cip2a
ENSMUSG00000040151	0.218091	4.51996	7.16618	0.0112056	0.104707	Hs2st1
ENSMUSG00000070811	-1.95831	4.26196	7.16156	0.0112295	0.104821	Sult2a2
ENSMUSG00000028926	0.456257	2.81146	7.15511	0.011263	0.104821	Cdk14
ENSMUSG00000029369	-0.396613	8.55643	7.15491	0.011264	0.104821	Afm
ENSMUSG00000031289	1.08196	0.233147	7.15453	0.011266	0.104821	Il13ra2
ENSMUSG00000029102	-0.375042	8.33084	7.15253	0.0112765	0.104821	Hgfac
ENSMUSG00000034042	-0.215628	6.34176	7.14985	0.0112904	0.104821	Gpbp1l1
ENSMUSG00000042156	0.716661	0.730119	7.14956	0.0112919	0.104821	Dzip1
ENSMUSG00000046861	-0.374274	6.13636	7.14944	0.0112925	0.104821	Hectd3
ENSMUSG00000068744	1.83332	-0.942184	7.14853	0.0112973	0.104821	Psrc1
ENSMUSG00000019806	0.331964	4.32291	7.1481	0.0112995	0.104821	Aig1
ENSMUSG00000022878	-6.22776	-0.266836	7.14671	0.0113068	0.104821	Adipoq
ENSMUSG00000020747	-0.270992	5.52464	7.14668	0.0113069	0.104821	Tmem94
ENSMUSG00000047534	0.963023	0.718693	7.14583	0.0113114	0.104821	Mis18bp1
ENSMUSG00000109674	-0.757741	2.65902	7.14544	0.0113134	0.104821
ENSMUSG00000005362	-0.24592	5.22925	7.145	0.0113157	0.104821	Crbn
ENSMUSG00000041445	-0.259556	4.39091	7.14395	0.0113212	0.104821	Mmrn2
ENSMUSG00000038604	0.324722	3.44427	7.14363	0.0113229	0.104821	Ripor1
ENSMUSG00000029675	1.06758	2.58076	7.14274	0.0113275	0.104821	Eln
ENSMUSG00000038990	-0.273765	4.7722	7.14089	0.0113372	0.104821	Cables2
ENSMUSG00000073437	-0.465834	1.02222	7.14048	0.0113394	0.104821	D330041H03Rik
ENSMUSG00000018648	1.19252	0.0429328	7.13759	0.0113545	0.104858	Dusp14
ENSMUSG00000063972	-0.330153	4.39527	7.13739	0.0113555	0.104858	Nr6a1
ENSMUSG00000117879	0.874785	2.84883	7.12749	0.0114076	0.105132
ENSMUSG00000034738	0.218675	4.79724	7.12662	0.0114122	0.105132	Nostrin
ENSMUSG00000045763	0.837546	1.04528	7.12658	0.0114124	0.105132	Basp1
ENSMUSG00000074183	2.65109	-1.75679	7.12558	0.0114177	0.105132	Gsta1
ENSMUSG00000102428	0.619945	0.827682	7.12541	0.0114186	0.105132	Pcdhga12
ENSMUSG00000073700	-0.570075	4.925	7.1247	0.0114223	0.105132	Klhl21
ENSMUSG00000097867	-0.422809	3.17405	7.12365	0.0114279	0.105132
ENSMUSG00000024679	0.596277	1.74087	7.11963	0.0114491	0.105271	Ms4a6d
ENSMUSG00000048271	-0.252632	6.2395	7.11769	0.0114594	0.105309	Rbm33
ENSMUSG00000025969	-0.261712	5.48683	7.11574	0.0114697	0.105348	Nrp2
ENSMUSG00000030884	-0.269944	7.45092	7.11457	0.0114759	0.105349	Uqcrc2
ENSMUSG00000104339	0.591507	2.00712	7.1122	0.0114885	0.105407
ENSMUSG00000041881	-0.32455	6.12482	7.11108	0.0114945	0.105407	Ndufa7
ENSMUSG00000030378	-1.2013	8.27471	7.10551	0.0115241	0.105607	Sult2a8
ENSMUSG00000051674	-0.306395	5.15502	7.10468	0.0115285	0.105607	Dcun1d4
ENSMUSG00000025260	-0.412565	6.25754	7.10223	0.0115416	0.10567	Hsd17b10
ENSMUSG00000097431	0.403473	2.28245	7.09934	0.011557	0.105755
ENSMUSG00000025968	-0.30405	6.92481	7.09328	0.0115894	0.105996	Ndufs1
ENSMUSG00000005107	-0.411639	5.84035	7.08548	0.0116314	0.106285	Slc2a9
ENSMUSG00000051343	0.603715	1.96673	7.0851	0.0116334	0.106285	Rab11fip5
ENSMUSG00000095315	0.495601	0.973049	7.08252	0.0116473	0.106356	Gm10130
ENSMUSG00000066705	1.89677	0.0170202	7.08104	0.0116553	0.106372	Fxyd6
ENSMUSG00000108218	0.924848	1.44977	7.07603	0.0116823	0.106563
ENSMUSG00000021120	0.483823	1.79202	7.07481	0.0116889	0.106566	Pigh
ENSMUSG00000103101	0.714079	0.855777	7.07353	0.0116958	0.106573
ENSMUSG00000028247	-0.329915	4.31105	7.07023	0.0117137	0.10667	Coq3
ENSMUSG00000039457	0.887422	4.52331	7.06759	0.0117281	0.10667	Ppl
ENSMUSG00000086039	1.25811	-1.11898	7.06736	0.0117294	0.10667
ENSMUSG00000086247	-0.425068	1.31036	7.06702	0.0117312	0.10667	Gm15787
ENSMUSG00000061665	0.313479	6.59912	7.06361	0.0117497	0.106782	Cd2ap
ENSMUSG00000032803	-0.250788	6.26	7.06075	0.0117653	0.106867	Cdv3
ENSMUSG00000024642	0.271507	4.27197	7.05808	0.0117799	0.106875	Tle4
ENSMUSG00000097415	0.435607	2.87104	7.05742	0.0117835	0.106875
ENSMUSG00000045672	0.531419	4.04214	7.0563	0.0117895	0.106875	Col27a1
ENSMUSG00000112491	-0.62	0.160047	7.05605	0.0117909	0.106875	Gm19801
ENSMUSG00000073016	0.38337	2.13518	7.05279	0.0118087	0.106924	Uprt
ENSMUSG00000019809	-0.270765	4.98261	7.05279	0.0118087	0.106924	Pex3
ENSMUSG00000105434	0.593151	3.29228	7.05074	0.01182	0.106958
ENSMUSG00000021451	0.80393	2.12813	7.04983	0.011825	0.106958	Sema4d
ENSMUSG00000019978	0.332448	5.28736	7.04683	0.0118414	0.107051	Epb41l2
ENSMUSG00000079470	0.562269	5.76578	7.04493	0.0118518	0.107089	Utp14b
ENSMUSG00000015714	-0.336183	8.02139	7.04362	0.011859	0.107098	Cers2
ENSMUSG00000103553	-0.685833	0.918621	7.03993	0.0118793	0.107175
ENSMUSG00000021221	-0.50754	1.52203	7.03981	0.01188	0.107175	Dpf3
ENSMUSG00000038175	-0.28797	4.29299	7.03148	0.011926	0.107533	Mylip
ENSMUSG00000020255	0.350873	4.70496	7.02812	0.0119445	0.107615	Nopchap1
ENSMUSG00000042104	0.381508	2.6555	7.02758	0.0119476	0.107615	Uggt2
ENSMUSG00000037712	-0.332424	7.2099	7.02464	0.0119639	0.107659	Fermt2
ENSMUSG00000079547	0.694196	1.9696	7.02444	0.0119649	0.107659	H2-DMb1
ENSMUSG00000060560	-1.29436	0.482955	7.02042	0.0119873	0.107804	Ces4a
ENSMUSG00000020163	-0.336706	6.56785	7.01595	0.0120122	0.107972	Uqcr11
ENSMUSG00000059588	-0.237938	5.58201	7.00481	0.0120744	0.108473	Calcrl
ENSMUSG00000056698	-0.375377	3.84743	7.00372	0.0120805	0.108473	Elmod3
ENSMUSG00000028936	-0.251621	6.31969	7.00151	0.0120929	0.108528	Rpl22
ENSMUSG00000020272	0.426953	3.68899	6.99686	0.012119	0.108705	Stk10
ENSMUSG00000002020	1.14745	2.28588	6.99238	0.0121443	0.108875	Ltbp2
ENSMUSG00000040594	1.02276	-0.928691	6.99014	0.0121569	0.108917	Ranbp17
ENSMUSG00000033538	0.440538	1.74796	6.98784	0.0121699	0.108917	Casp4
ENSMUSG00000019986	0.420427	1.28962	6.98724	0.0121733	0.108917	Ahi1
ENSMUSG00000009654	-0.256732	5.49145	6.98686	0.0121754	0.108917	Oit3
ENSMUSG00000041429	0.335623	2.21447	6.9853	0.0121843	0.108917	Nthl1
ENSMUSG00000030846	-0.190473	5.81718	6.98485	0.0121868	0.108917	Tial1
ENSMUSG00000039747	0.588037	1.21157	6.98357	0.0121941	0.108925	Orai2
ENSMUSG00000006651	1.08977	-0.645838	6.97935	0.012218	0.109083	Aplp1
ENSMUSG00000043681	0.797773	3.62212	6.97588	0.0122377	0.109202	Fam25c
ENSMUSG00000024228	-0.339417	6.22947	6.97231	0.012258	0.109327	Nudt12
ENSMUSG00000029484	0.575557	3.27135	6.96707	0.0122879	0.109511	Anxa3
ENSMUSG00000033166	0.250903	4.04349	6.96646	0.0122914	0.109511	Dis3
ENSMUSG00000022385	1.26729	0.431356	6.96374	0.0123069	0.109548	Gtse1
ENSMUSG00000020319	0.351764	2.03758	6.96308	0.0123107	0.109548	Wdpcp
ENSMUSG00000032531	-0.393034	5.46173	6.9624	0.0123146	0.109548	Amotl2
ENSMUSG00000025357	-0.307002	3.26625	6.95903	0.0123339	0.109633	Dgka
ENSMUSG00000040339	0.466303	2.86668	6.95794	0.0123401	0.109633	Fam102b
ENSMUSG00000046550	1.26913	-0.929193	6.9574	0.0123432	0.109633	Spin2c
ENSMUSG00000047878	0.953935	0.407116	6.95567	0.0123532	0.109665	A4galt
ENSMUSG00000036768	1.00689	0.837518	6.95314	0.0123677	0.109712	Kif15
ENSMUSG00000018008	0.507896	3.91977	6.95253	0.0123712	0.109712	Cyth4
ENSMUSG00000036030	0.936599	-0.59814	6.94999	0.0123859	0.109785	Prtg
ENSMUSG00000022526	0.391977	1.99766	6.94861	0.0123938	0.109799	Zfp251
ENSMUSG00000038671	-0.31614	3.8016	6.94351	0.0124233	0.10997	Arfrp1
ENSMUSG00000002222	-0.419186	8.04113	6.94306	0.0124258	0.10997	Rmnd5a
ENSMUSG00000113831	-0.544847	1.84894	6.93729	0.0124592	0.110199
ENSMUSG00000030849	-0.361364	6.29383	6.93515	0.0124716	0.110199	Fgfr2
ENSMUSG00000009376	-0.348062	7.44209	6.93511	0.0124719	0.110199	Met
ENSMUSG00000007207	0.806283	0.0493577	6.93339	0.0124818	0.110199	Stx1a
ENSMUSG00000056919	0.348809	3.56665	6.93308	0.0124837	0.110199	Cep162
ENSMUSG00000054321	0.455472	2.14177	6.92855	0.01251	0.110333	Taf4b
ENSMUSG00000118312	-0.859219	0.856218	6.92827	0.0125116	0.110333
ENSMUSG00000085862	-0.904928	-0.371006	6.92711	0.0125184	0.110336	Gm13483
ENSMUSG00000031904	0.847018	0.407009	6.92165	0.0125502	0.11056	Slc7a6
ENSMUSG00000041695	1.00651	1.22129	6.91655	0.0125801	0.110735	Kcnj2
ENSMUSG00000034910	-0.787645	1.4927	6.91577	0.0125846	0.110735	Pygo1
ENSMUSG00000113669	0.682844	0.238224	6.91497	0.0125893	0.110735
ENSMUSG00000096696	-0.507466	1.57031	6.91316	0.0125999	0.110747	Zfp960
ENSMUSG00000040809	1.61114	0.0429531	6.91255	0.0126035	0.110747	Chil3
ENSMUSG00000022358	-0.648778	3.09974	6.90744	0.0126335	0.110954	Fbxo32
ENSMUSG00000026749	0.298482	5.78483	6.90578	0.0126433	0.110966	Nek6
ENSMUSG00000039929	0.407211	3.30059	6.90501	0.0126479	0.110966	Urb1
ENSMUSG00000024885	0.511107	2.06729	6.90281	0.0126609	0.111024	Aldh3b1
ENSMUSG00000074269	0.815676	0.512745	6.89811	0.0126886	0.11117	Rec114
ENSMUSG00000038582	-0.395849	4.46062	6.8978	0.0126904	0.11117	Pptc7
ENSMUSG00000043501	-1.04528	-0.026147	6.89104	0.0127304	0.111427	Lgals2
ENSMUSG00000046157	0.399979	2.11501	6.89067	0.0127327	0.111427	Tmem229b
ENSMUSG00000005534	-0.265586	8.15043	6.88924	0.0127412	0.111445	Insr
ENSMUSG00000091742	1.13546	-0.387566	6.88248	0.0127814	0.11172	Gm5093
ENSMUSG00000026691	-1.79039	6.98126	6.87979	0.0127974	0.11172	Fmo3
ENSMUSG00000032306	0.314782	3.1098	6.87927	0.0128005	0.11172	Mpi
ENSMUSG00000042029	0.696495	2.67327	6.87912	0.0128014	0.11172	Ncapg2
ENSMUSG00000027075	-0.690821	3.30277	6.87851	0.012805	0.11172	Slc43a1
ENSMUSG00000042198	-0.404261	3.46993	6.87524	0.0128245	0.111834	Chchd7
ENSMUSG00000023882	0.446464	1.74041	6.87098	0.0128501	0.112	Zfp54
ENSMUSG00000019945	-0.666172	1.56925	6.86924	0.0128605	0.112034	Cabcoco1
ENSMUSG00000023070	-0.477974	10.2024	6.86745	0.0128712	0.112071	Rgn
ENSMUSG00000037379	1.45954	4.02544	6.8626	0.0129004	0.112268	Spon2
ENSMUSG00000036002	-0.335222	3.68541	6.85982	0.0129171	0.112315	Fam214b
ENSMUSG00000004317	0.448761	3.8253	6.85955	0.0129188	0.112315	Clcn5
ENSMUSG00000114113	-0.800183	-0.559223	6.84831	0.0129867	0.112833
ENSMUSG00000015533	0.729964	1.92594	6.84752	0.0129915	0.112833	Itga2
ENSMUSG00000042737	-0.267323	3.49943	6.84233	0.013023	0.113016	Dpm3
ENSMUSG00000087881	-0.414874	6.0946	6.84171	0.0130268	0.113016	Gm22442
ENSMUSG00000035236	0.257151	3.87377	6.84082	0.0130322	0.113016	Scai
ENSMUSG00000054477	-0.419926	4.81794	6.83801	0.0130493	0.113064	Kcnn2
ENSMUSG00000110167	0.484282	1.35425	6.83774	0.0130509	0.113064
ENSMUSG00000002346	-0.48792	5.44876	6.83525	0.0130661	0.113139	Slc25a42
ENSMUSG00000019487	0.43149	3.23771	6.83248	0.0130831	0.113201	Trip10
ENSMUSG00000001855	0.238432	4.52008	6.83088	0.0130928	0.113201	Nup214
ENSMUSG00000028405	-0.224296	7.96455	6.8305	0.0130952	0.113201	Aco1
ENSMUSG00000048779	0.659958	1.37971	6.82819	0.0131093	0.113201	P2ry6
[truncated: 15,308 more rows]

## Sheet: Genotype_6d
ENSEMBL	logFC	logCPM	F	PValue	FDR	SYMBOL
ENSMUSG00000031441	1.7938	5.1501	82.0117	1.00445e-10	1.69215e-06	Atp11a
ENSMUSG00000057465	6.03331	7.31406	77.6836	1.96305e-10	1.69215e-06	Saa2
ENSMUSG00000000204	4.02049	1.12724	73.1192	4.0962e-10	2.18481e-06	Slfn4
ENSMUSG00000027820	-1.20518	6.0486	71.5448	5.31804e-10	2.18481e-06	Mme
ENSMUSG00000074115	5.66217	7.68031	70.5012	6.33644e-10	2.18481e-06	Saa1
ENSMUSG00000029304	3.21254	7.1194	66.3891	1.28622e-09	3.69574e-06	Spp1
ENSMUSG00000037095	2.13353	7.22504	65.4904	1.50732e-09	3.71232e-06	Lrg1
ENSMUSG00000019590	2.03257	3.11119	63.7002	2.07643e-09	4.4747e-06	Cyb561
ENSMUSG00000030895	1.38558	12.1373	61.8016	2.93558e-09	5.25637e-06	Hpx
ENSMUSG00000026072	1.28765	5.62379	61.3256	3.20531e-09	5.25637e-06	Il1r1
ENSMUSG00000049804	2.51477	3.62582	60.8752	3.48468e-09	5.25637e-06	Armcx4
ENSMUSG00000040026	4.10368	2.84541	60.6136	3.65872e-09	5.25637e-06	Saa3
ENSMUSG00000046688	1.24736	4.79549	59.6504	4.38289e-09	5.81239e-06	Tifa
ENSMUSG00000012428	1.79129	7.56664	57.0815	7.16129e-09	8.81862e-06	Steap4
ENSMUSG00000031722	1.55466	10.9973	55.6627	9.44897e-09	1.086e-05	Hp
ENSMUSG00000046417	1.97105	0.919618	53.5432	1.44168e-08	1.52793e-05	Lrrc75a
ENSMUSG00000019139	1.84329	2.5447	53.0526	1.59214e-08	1.52793e-05	Isyna1
ENSMUSG00000002897	0.781561	4.67296	53.0429	1.59529e-08	1.52793e-05	Il17ra
ENSMUSG00000057729	6.13813	0.796114	52.652	1.7273e-08	1.54859e-05	Prtn3
ENSMUSG00000039385	2.84887	1.19232	52.4595	1.79651e-08	1.54859e-05	Cdh6
ENSMUSG00000061947	0.874605	7.83935	51.9889	1.97839e-08	1.62416e-05	Serpina10
ENSMUSG00000035493	0.865606	6.21944	51.4678	2.20269e-08	1.72611e-05	Tgfbi
ENSMUSG00000028028	1.91008	3.36489	50.9748	2.43977e-08	1.80285e-05	Alpk1
ENSMUSG00000001131	6.29731	0.625756	50.8389	2.50977e-08	1.80285e-05	Timp1
ENSMUSG00000059182	0.559005	5.07309	49.8641	3.07844e-08	2.07942e-05	Skap2
ENSMUSG00000052560	1.70487	2.78267	49.7762	3.13601e-08	2.07942e-05	Cpne8
ENSMUSG00000056025	1.31418	3.75364	49.0954	3.62259e-08	2.25e-05	Clca3a1
ENSMUSG00000035031	2.01464	8.65309	49.0544	3.65429e-08	2.25e-05	C8a
ENSMUSG00000026822	4.68753	6.92852	48.4068	4.1967e-08	2.49487e-05	Lcn2
ENSMUSG00000021728	2.36191	0.57033	48.1116	4.47159e-08	2.56968e-05	Emb
ENSMUSG00000039109	4.46971	0.956408	47.0135	5.67346e-08	3.15518e-05	F13a1
ENSMUSG00000018927	1.46245	3.49758	45.7975	7.41331e-08	3.99392e-05	Ccl6
ENSMUSG00000040152	2.97437	3.32512	45.3747	8.14388e-08	4.25456e-05	Thbs1
ENSMUSG00000022853	-1.31378	8.39003	44.7531	9.35927e-08	4.7457e-05	Ehhadh
ENSMUSG00000071714	1.74326	1.74344	43.8386	1.15079e-07	5.34185e-05	Csf2rb2
ENSMUSG00000022146	1.43685	3.7278	43.5813	1.22024e-07	5.34185e-05	Osmr
ENSMUSG00000015653	1.40968	4.73378	43.5741	1.22224e-07	5.34185e-05	Steap2
ENSMUSG00000049130	2.8172	0.528109	43.5357	1.233e-07	5.34185e-05	C5ar1
ENSMUSG00000029552	2.17315	1.85537	43.525	1.23602e-07	5.34185e-05	Tes
ENSMUSG00000061540	4.1231	6.09262	43.2594	1.31343e-07	5.34185e-05	Orm2
ENSMUSG00000040809	4.78772	0.0429531	43.1618	1.34315e-07	5.34185e-05	Chil3
ENSMUSG00000004609	1.42086	1.48718	43.1231	1.35514e-07	5.34185e-05	Cd33
ENSMUSG00000010651	-1.49463	8.44813	43.1093	1.35943e-07	5.34185e-05	Acaa1b
ENSMUSG00000006403	3.59604	0.941665	43.0967	1.36335e-07	5.34185e-05	Adamts4
ENSMUSG00000026042	2.22528	4.37532	42.6099	1.52512e-07	5.74803e-05	Col5a2
ENSMUSG00000026687	-0.636355	7.7892	42.5857	1.5337e-07	5.74803e-05	Aldh9a1
ENSMUSG00000021196	1.37722	3.12734	42.3053	1.63659e-07	6.00316e-05	Pfkp
ENSMUSG00000034612	3.173	0.0599173	41.7777	1.85049e-07	6.64636e-05	Chst11
ENSMUSG00000051439	3.67873	3.49058	41.5101	1.97014e-07	6.80707e-05	Cd14
ENSMUSG00000037405	1.51785	4.35029	41.5013	1.97421e-07	6.80707e-05	Icam1
ENSMUSG00000051236	0.752784	4.57837	41.157	2.14064e-07	7.2362e-05	Msrb3
ENSMUSG00000025161	2.00669	1.14615	40.9819	2.23091e-07	7.39631e-05	Slc16a3
ENSMUSG00000024036	1.79932	2.80177	40.8898	2.28e-07	7.41644e-05	Slc37a1
ENSMUSG00000056071	3.48277	0.923354	39.87	2.90681e-07	9.28025e-05	S100a9
ENSMUSG00000028364	3.15739	2.83191	39.622	3.08527e-07	9.67091e-05	Tnc
ENSMUSG00000027540	0.705644	4.69976	39.3881	3.26425e-07	0.000100492	Ptpn1
ENSMUSG00000028859	2.088	2.63942	39.268	3.36037e-07	0.000101636	Csf3r
ENSMUSG00000025790	1.00563	2.93609	39.1051	3.49554e-07	0.000103902	Slco3a1
ENSMUSG00000049103	3.16884	3.20223	38.8644	3.70599e-07	0.00010829	Ccr2
ENSMUSG00000042272	1.05458	2.85064	38.7578	3.80341e-07	0.000109121	Sestd1
ENSMUSG00000029322	1.17433	3.50216	38.6961	3.86101e-07	0.000109121	Plac8
ENSMUSG00000026580	1.52368	1.52046	38.6072	3.9457e-07	0.000109711	Selp
ENSMUSG00000033777	1.63939	2.25849	38.5418	4.00918e-07	0.000109711	Tlr13
ENSMUSG00000019027	2.31209	0.949677	38.2061	4.35273e-07	0.000117252	Dnah1
ENSMUSG00000041301	2.8026	0.256552	37.9264	4.66281e-07	0.000123672	Cftr
ENSMUSG00000020553	-1.05052	6.89162	37.6831	4.95148e-07	0.000128259	Pctp
ENSMUSG00000030022	1.48021	3.60556	37.6562	4.98456e-07	0.000128259	Adamts9
ENSMUSG00000003534	2.5305	2.15667	37.3091	5.4327e-07	0.00013717	Ddr1
ENSMUSG00000022952	1.31763	2.05532	37.2539	5.50784e-07	0.00013717	Runx1
ENSMUSG00000027293	0.95081	3.61177	37.2092	5.56953e-07	0.00013717	Ehd4
ENSMUSG00000075254	0.909591	5.85335	37.0261	5.82974e-07	0.000140368	Heg1
ENSMUSG00000001506	4.01244	5.10783	37.0038	5.86226e-07	0.000140368	Col1a1
ENSMUSG00000031103	1.12923	2.64438	36.8936	6.02592e-07	0.000142311	Elf4
ENSMUSG00000015950	1.33624	2.98877	36.7928	6.17992e-07	0.000143038	Ncf1
ENSMUSG00000036040	1.88906	3.7331	36.7217	6.29109e-07	0.000143038	Adamtsl2
ENSMUSG00000071713	1.20476	3.73963	36.7125	6.30561e-07	0.000143038	Csf2rb
ENSMUSG00000038775	2.08803	1.61689	36.6209	6.45233e-07	0.000144465	Vill
ENSMUSG00000026180	4.21248	-0.4436	36.5313	6.59918e-07	0.000145859	Cxcr2
ENSMUSG00000020120	1.58111	3.56709	36.358	6.89351e-07	0.000150436	Plek
ENSMUSG00000050370	3.73364	-1.23724	36.0812	7.39301e-07	0.000159319	Ch25h
ENSMUSG00000023186	0.425427	5.85333	35.9268	7.68789e-07	0.000161792	Vwa5a
ENSMUSG00000026479	1.78603	0.868418	35.923	7.69543e-07	0.000161792	Lamc2
ENSMUSG00000026547	1.56653	4.09865	35.4462	8.68865e-07	0.000177484	Tagln2
ENSMUSG00000029602	3.79997	1.22987	35.4395	8.7036e-07	0.000177484	Rasal1
ENSMUSG00000050335	1.61868	3.18054	35.3751	8.84812e-07	0.000177484	Lgals3
ENSMUSG00000025324	1.7837	0.765926	35.3727	8.8536e-07	0.000177484	Atp10a
ENSMUSG00000028127	-0.905689	9.20605	35.3123	8.99151e-07	0.000178177	Abcd3
ENSMUSG00000056973	-1.3013	8.85479	35.2654	9.10013e-07	0.00017828	Ces1d
ENSMUSG00000074240	6.0782	4.30739	35.2212	9.20396e-07	0.000178288	Cib3
ENSMUSG00000025804	4.50805	0.049254	35.1284	9.42563e-07	0.000180553	Ccr1
ENSMUSG00000028874	1.33621	2.8611	35.0584	9.59662e-07	0.000181809	Fgr
ENSMUSG00000010025	-1.08648	8.41613	34.8682	1.0078e-06	0.000186827	Aldh3a2
ENSMUSG00000062210	1.06245	2.25807	34.8682	1.00782e-06	0.000186827	Tnfaip8
ENSMUSG00000048440	1.19981	2.32655	34.735	1.04305e-06	0.00019073	Cyp4f16
ENSMUSG00000030536	1.03356	5.82153	34.7056	1.051e-06	0.00019073	Iqgap1
ENSMUSG00000014329	1.8148	3.84419	34.6363	1.07e-06	0.000192155	Bicc1
ENSMUSG00000022032	5.26772	0.885202	34.5857	1.08409e-06	0.000192678	Scara5
ENSMUSG00000037820	1.21314	7.42859	34.507	1.10642e-06	0.000193317	Tgm2
ENSMUSG00000018398	0.915407	3.07932	34.4662	1.11817e-06	0.000193317	Septin8
ENSMUSG00000034591	2.26669	5.21281	34.4554	1.12133e-06	0.000193317	Slc41a2
ENSMUSG00000020695	2.55746	2.22762	34.3476	1.15314e-06	0.000196834	Mrc2
ENSMUSG00000024679	1.41012	1.74087	34.0998	1.22996e-06	0.000207888	Ms4a6d
ENSMUSG00000006219	1.70164	1.79154	34.0381	1.24991e-06	0.000208047	Fblim1
ENSMUSG00000060063	1.47503	1.29197	34.0224	1.25504e-06	0.000208047	Alox5ap
ENSMUSG00000022615	-0.797567	6.62739	33.7659	1.34215e-06	0.000220368	Tymp
ENSMUSG00000025934	-0.861744	9.66296	33.6756	1.3743e-06	0.000222887	Gsta3
ENSMUSG00000029816	4.75311	1.36209	33.6097	1.39827e-06	0.000222887	Gpnmb
ENSMUSG00000023367	0.843493	6.94264	33.5802	1.40915e-06	0.000222887	Tmem176a
ENSMUSG00000027737	6.39852	-0.211063	33.5801	1.40921e-06	0.000222887	Slc7a11
ENSMUSG00000018008	1.20577	3.91977	33.4722	1.44977e-06	0.000227219	Cyth4
ENSMUSG00000024300	1.44745	3.46767	33.3121	1.51225e-06	0.000234876	Myo1f
ENSMUSG00000026288	0.90295	3.97814	33.2739	1.5276e-06	0.000235142	Inpp5d
ENSMUSG00000061959	-1.0956	6.40448	33.2169	1.55076e-06	0.000235807	Ces1e
ENSMUSG00000037111	0.937071	4.00554	33.14	1.58262e-06	0.000235807	Setd7
ENSMUSG00000035673	0.59374	5.36711	33.1335	1.58533e-06	0.000235807	Sbno2
ENSMUSG00000038623	1.03842	2.23871	33.1304	1.58664e-06	0.000235807	Tm6sf1
ENSMUSG00000004709	2.24214	0.480201	32.8244	1.72082e-06	0.000253564	Cd244a
ENSMUSG00000030208	2.87357	2.42615	32.7902	1.73652e-06	0.000253709	Emp1
ENSMUSG00000021614	3.60767	1.61062	32.695	1.78109e-06	0.000258034	Vcan
ENSMUSG00000024349	0.989822	2.06883	32.6629	1.7964e-06	0.000258083	Sting1
ENSMUSG00000029163	0.852763	5.36801	32.5659	1.8435e-06	0.00026266	Emilin1
ENSMUSG00000112023	1.50022	2.88862	32.428	1.91269e-06	0.000270285	Lilr4b
ENSMUSG00000024675	1.81493	0.783251	32.3962	1.92904e-06	0.00027038	Ms4a4c
ENSMUSG00000021451	1.89601	2.12813	32.1527	2.05922e-06	0.000286298	Sema4d
ENSMUSG00000031284	2.89814	-0.839169	32.0879	2.0954e-06	0.000288997	Pak3
ENSMUSG00000027506	0.98735	4.02409	32.0327	2.12676e-06	0.000289138	Tpd52
ENSMUSG00000046223	2.18424	0.661539	32.0271	2.12996e-06	0.000289138	Plaur
ENSMUSG00000017631	0.955396	3.89569	31.956	2.17113e-06	0.000292423	Abr
ENSMUSG00000048612	1.43119	3.95549	31.9205	2.19203e-06	0.000292951	Myof
ENSMUSG00000024803	3.47179	0.606332	31.873	2.22029e-06	0.000294342	Ankrd1
ENSMUSG00000015134	1.75793	0.934247	31.8249	2.24931e-06	0.000294342	Aldh1a3
ENSMUSG00000055805	1.47903	1.98374	31.7954	2.2673e-06	0.000294342	Fmnl1
ENSMUSG00000024132	-0.870346	6.14382	31.7898	2.27074e-06	0.000294342	Eci1
ENSMUSG00000050010	2.2037	0.272209	31.6967	2.32862e-06	0.000299474	Shisa3
ENSMUSG00000056054	3.52544	0.29138	31.6707	2.34507e-06	0.000299474	S100a8
ENSMUSG00000024810	1.19964	2.48217	31.6388	2.36542e-06	0.000299852	Il33
ENSMUSG00000021831	1.10617	4.52361	31.5001	2.45604e-06	0.000309067	Ero1a
ENSMUSG00000017737	2.25765	0.752772	31.3471	2.56038e-06	0.000319862	Mmp9
ENSMUSG00000093916	1.77049	1.11838	31.2911	2.59968e-06	0.000322435
ENSMUSG00000042102	-0.802996	8.55413	31.0575	2.77082e-06	0.000341207	Dmgdh
ENSMUSG00000026821	1.35166	2.2551	31.0195	2.79971e-06	0.000342319	Ralgds
ENSMUSG00000056515	0.879312	3.74528	30.8423	2.93901e-06	0.000356821	Rab31
ENSMUSG00000074743	0.998425	3.21223	30.5716	3.166e-06	0.000381691	Thbd
ENSMUSG00000022443	0.829838	8.58764	30.5348	3.1983e-06	0.000382907	Myh9
ENSMUSG00000033453	1.48469	1.53958	30.3859	3.33248e-06	0.000394918	Adamts15
ENSMUSG00000049382	1.28456	7.20222	30.3729	3.34444e-06	0.000394918	Krt8
ENSMUSG00000031825	2.00373	1.16601	30.3181	3.39551e-06	0.000398222	Crispld2
ENSMUSG00000027559	-1.5408	10.178	30.2724	3.43879e-06	0.000398358	Car3
ENSMUSG00000027204	1.45654	4.65827	30.2681	3.44289e-06	0.000398358	Fbn1
ENSMUSG00000074342	1.40979	0.796504	30.1811	3.52682e-06	0.000405349	I830077J02Rik
ENSMUSG00000055541	0.899887	3.42173	30.1506	3.55679e-06	0.000406086	Lair1
ENSMUSG00000022816	1.67369	3.86677	30.0252	3.68283e-06	0.000417711	Fstl1
ENSMUSG00000029135	1.09012	4.03364	29.9997	3.70906e-06	0.000417936	Fosl2
ENSMUSG00000038217	-0.866533	5.88414	29.8995	3.81395e-06	0.000426482	Tlcd2
ENSMUSG00000025648	1.60576	1.42868	29.8803	3.83438e-06	0.000426482	Pfkfb4
ENSMUSG00000038677	2.23372	0.740468	29.8525	3.86414e-06	0.000427038	Scube3
ENSMUSG00000049723	4.14772	1.81217	29.7766	3.94687e-06	0.000433401	Mmp12
ENSMUSG00000086771	-1.42185	1.81595	29.6644	4.07248e-06	0.000444364
ENSMUSG00000029455	-0.598877	10.0405	29.6217	4.12142e-06	0.000446876	Aldh2
ENSMUSG00000052160	0.77407	3.80308	29.5331	4.225e-06	0.000451944	Pld4
ENSMUSG00000030144	3.7726	-1.1098	29.5284	4.2306e-06	0.000451944	Clec4d
ENSMUSG00000118168	-1.25811	3.69776	29.5147	4.2468e-06	0.000451944
ENSMUSG00000066072	-2.76987	7.94874	29.4368	4.34061e-06	0.000459093	Cyp4a10
ENSMUSG00000018796	-1.03086	9.98233	29.351	4.44648e-06	0.000467423	Acsl1
ENSMUSG00000020901	1.59069	1.55748	29.215	4.61995e-06	0.000479846	Pik3r5
ENSMUSG00000023088	1.13405	3.00253	29.2147	4.62033e-06	0.000479846	Abcc1
ENSMUSG00000026728	1.54657	5.13629	29.1243	4.73955e-06	0.00048928	Vim
ENSMUSG00000090523	-0.734348	4.02944	29.0445	4.84756e-06	0.000492669	Gypc
ENSMUSG00000036764	1.08932	2.84479	29.0304	4.86688e-06	0.000492669	Dnajc12
ENSMUSG00000086564	3.90001	-1.17767	29.004	4.90331e-06	0.000492669	Cd101
ENSMUSG00000052336	2.85614	1.97508	28.9847	4.93017e-06	0.000492669	Cx3cr1
ENSMUSG00000026542	1.20439	7.18069	28.9783	4.93902e-06	0.000492669	Apcs
ENSMUSG00000025351	2.44675	2.44257	28.9749	4.94384e-06	0.000492669	Cd63
ENSMUSG00000079227	1.03165	3.52213	28.9002	5.04942e-06	0.000500299	Ccr5
ENSMUSG00000111394	1.35788	1.14371	28.8698	5.09307e-06	0.000501741
ENSMUSG00000054757	-0.747514	6.54573	28.8217	5.16296e-06	0.000503708	Akr1c20
ENSMUSG00000027004	1.90468	1.62754	28.8159	5.17148e-06	0.000503708	Frzb
ENSMUSG00000072620	1.10157	2.91685	28.7403	5.28367e-06	0.000511744	Slfn2
ENSMUSG00000056529	1.96753	1.82051	28.6557	5.41211e-06	0.000521255	Ptafr
ENSMUSG00000022754	2.08196	-0.310088	28.5673	5.55002e-06	0.000531569	Tmem45a
ENSMUSG00000029661	2.44889	5.55363	28.5399	5.59349e-06	0.000532772	Col1a2
ENSMUSG00000031805	0.757718	3.99992	28.4392	5.75627e-06	0.000545265	Jak3
ENSMUSG00000075284	0.718867	3.39692	28.3195	5.95645e-06	0.000561144	Wipf1
ENSMUSG00000006522	1.12452	10.5795	28.2396	6.09426e-06	0.000568891	Itih3
ENSMUSG00000025473	2.20627	0.50517	28.219	6.13021e-06	0.000568891	Adam8
ENSMUSG00000040711	2.19728	2.35903	28.2104	6.14538e-06	0.000568891	Sh3pxd2b
ENSMUSG00000029352	2.12382	1.36789	28.1961	6.17069e-06	0.000568891	Crybb3
ENSMUSG00000039936	0.844723	3.6665	28.0935	6.3548e-06	0.000582748	Pik3cd
ENSMUSG00000042712	0.803305	3.99437	27.9702	6.58392e-06	0.000597188	Tceal9
ENSMUSG00000027435	1.25958	4.79307	27.9527	6.61722e-06	0.000597188	Cd93
ENSMUSG00000021068	0.632773	4.14206	27.9493	6.62377e-06	0.000597188	Nin
ENSMUSG00000020101	0.858022	4.04183	27.9351	6.65082e-06	0.000597188	Vsir
ENSMUSG00000024663	0.649083	3.36215	27.8708	6.77508e-06	0.000602453	Rab3il1
ENSMUSG00000017002	5.0205	2.24934	27.8686	6.77934e-06	0.000602453	Slpi
ENSMUSG00000043903	3.84954	-0.193988	27.8426	6.83025e-06	0.000603864	Zfp469
ENSMUSG00000043154	-0.398741	5.72088	27.7637	6.98753e-06	0.000614617	Ppp2r3a
ENSMUSG00000021696	2.87842	1.14534	27.6925	7.1326e-06	0.000624193	Elovl7
ENSMUSG00000051790	1.43043	1.2554	27.6561	7.20808e-06	0.000626667	Nlgn2
ENSMUSG00000027406	-0.559056	7.22599	27.6439	7.23357e-06	0.000626667	Idh3b
ENSMUSG00000027809	-0.65849	8.00817	27.5779	7.37314e-06	0.000633376	Etfdh
ENSMUSG00000034595	0.949075	2.86031	27.5725	7.38448e-06	0.000633376	Ppp1r18
ENSMUSG00000047045	0.604785	4.24916	27.5516	7.42948e-06	0.00063408	Tmem164
ENSMUSG00000000958	0.88586	2.38991	27.4664	7.61524e-06	0.000646732	Slc7a7
ENSMUSG00000029915	3.27652	-0.704427	27.4292	7.69781e-06	0.00065054	Clec5a
ENSMUSG00000074364	1.56737	2.48678	27.4008	7.7615e-06	0.000652723	Ehd2
ENSMUSG00000027254	2.40168	0.456126	27.2802	8.03831e-06	0.000672684	Map1a
ENSMUSG00000074264	-0.979511	7.44652	27.246	8.11884e-06	0.000672684	Amy1
ENSMUSG00000023043	1.03906	7.68061	27.2349	8.14508e-06	0.000672684	Krt18
ENSMUSG00000055320	0.821816	4.53802	27.2241	8.1708e-06	0.000672684	Tead1
ENSMUSG00000026480	1.05133	3.13441	27.2144	8.19395e-06	0.000672684	Ncf2
ENSMUSG00000028369	2.4611	2.83301	27.1816	8.27265e-06	0.000675922	Svep1
ENSMUSG00000030403	0.745689	4.58514	27.1532	8.34137e-06	0.000675922	Vasp
ENSMUSG00000034684	0.639909	3.37001	27.1492	8.35101e-06	0.000675922	Sema3f
ENSMUSG00000029381	0.944419	4.15628	27.0022	8.71721e-06	0.000702265	Shroom3
ENSMUSG00000021577	-0.514878	8.83563	26.9494	8.853e-06	0.000709887	Sdha
ENSMUSG00000078763	2.00685	0.750481	26.9242	8.91851e-06	0.000711829	Slfn1
ENSMUSG00000026043	2.65429	7.24948	26.8806	9.03311e-06	0.000717654	Col3a1
ENSMUSG00000046841	1.28764	2.28898	26.755	9.37205e-06	0.000740704	Ckap4
ENSMUSG00000037946	1.34158	2.06522	26.7416	9.40917e-06	0.000740704	Fgd3
ENSMUSG00000031594	1.28909	9.09371	26.7088	9.50023e-06	0.000743684	Fgl1
ENSMUSG00000023992	2.39086	1.26589	26.6969	9.5333e-06	0.000743684	Trem2
ENSMUSG00000003352	2.05127	0.32984	26.6679	9.61495e-06	0.000746675	Cacnb3
ENSMUSG00000031778	1.94184	0.865203	26.6069	9.78902e-06	0.000756784	Cx3cl1
ENSMUSG00000018381	0.815977	1.83952	26.5609	9.9227e-06	0.000763694	Abi3
ENSMUSG00000043017	2.9812	-0.673614	26.5087	1.00766e-05	0.00077209	Ptgir
ENSMUSG00000025003	-1.098	3.67612	26.449	1.02555e-05	0.000778923	Cyp2c39
ENSMUSG00000047798	1.74375	1.62162	26.4446	1.02689e-05	0.000778923	Cd300lf
ENSMUSG00000028059	1.08904	3.86128	26.4312	1.03094e-05	0.000778923	Arhgef2
ENSMUSG00000026600	0.80231	4.05662	26.4191	1.03465e-05	0.000778923	Soat1
ENSMUSG00000021678	2.98388	-0.279613	26.3682	1.05032e-05	0.000787287	F2rl1
ENSMUSG00000020805	2.90609	2.17491	26.3185	1.06587e-05	0.000795481	Slc13a5
ENSMUSG00000021091	0.841831	8.87682	26.2883	1.07544e-05	0.000799166	Serpina3n
ENSMUSG00000041515	0.744675	3.88704	26.2571	1.08543e-05	0.000803122	Irf8
ENSMUSG00000030589	2.08786	-0.18573	26.2387	1.09137e-05	0.000804066	Rasgrp4
ENSMUSG00000032135	0.847112	3.52558	26.1926	1.10638e-05	0.000811326	Mcam
ENSMUSG00000058427	5.26868	-0.159756	26.1796	1.11063e-05	0.000811326	Cxcl2
ENSMUSG00000024659	1.42854	2.58225	26.1519	1.11981e-05	0.000814579	Anxa1
ENSMUSG00000101389	4.32769	-1.12397	26.1243	1.12903e-05	0.000815002	Ms4a4a
ENSMUSG00000053158	0.801265	3.62013	26.1218	1.12985e-05	0.000815002	Fes
ENSMUSG00000058818	1.16347	3.18987	26.048	1.15488e-05	0.00082651	Pirb
ENSMUSG00000014599	0.870728	4.39523	26.0084	1.16857e-05	0.00082651	Csf1
ENSMUSG00000030789	2.17136	2.28311	26.0063	1.1693e-05	0.00082651	Itgax
ENSMUSG00000030657	2.23997	0.197779	26.0026	1.1706e-05	0.00082651	Xylt1
ENSMUSG00000032528	-0.759092	5.72905	25.9986	1.17197e-05	0.00082651	Vipr1
ENSMUSG00000045502	2.52116	0.0624512	25.9912	1.17457e-05	0.00082651	Hcar2
ENSMUSG00000028159	1.30508	1.90524	25.9412	1.19217e-05	0.000835485	Dapp1
ENSMUSG00000026858	-0.706827	6.07189	25.9212	1.19931e-05	0.000837088	Miga2
ENSMUSG00000036943	0.812256	3.70543	25.9008	1.20661e-05	0.00083879	Rab8b
ENSMUSG00000056737	1.50974	2.21642	25.88	1.2141e-05	0.000840607	Capg
ENSMUSG00000008226	-0.495723	5.70833	25.8596	1.22154e-05	0.000842371	Scrn3
ENSMUSG00000057074	-0.755172	7.61119	25.6756	1.29052e-05	0.000882951	Ces1g
ENSMUSG00000020077	0.826006	3.55979	25.6754	1.29062e-05	0.000882951	Srgn
ENSMUSG00000034463	1.07423	2.19988	25.645	1.30241e-05	0.000883777	Scara3
ENSMUSG00000033949	1.91585	-0.398163	25.6142	1.3145e-05	0.000883777	Trim36
ENSMUSG00000024529	3.3058	0.675904	25.611	1.31576e-05	0.000883777	Lox
ENSMUSG00000050103	-0.546523	6.55976	25.6082	1.31686e-05	0.000883777	Agmo
ENSMUSG00000040663	2.20533	1.13068	25.6066	1.31746e-05	0.000883777	Clcf1
ENSMUSG00000024401	2.35962	-0.511804	25.553	1.33881e-05	0.000892897	Tnf
ENSMUSG00000024235	0.698269	2.97253	25.5465	1.34142e-05	0.000892897	Map3k8
ENSMUSG00000052727	1.62366	2.12125	25.3825	1.40915e-05	0.000926517	Map1b
ENSMUSG00000052384	0.81416	3.50335	25.3753	1.4122e-05	0.000926517	Nrros
ENSMUSG00000047501	4.10879	-0.529095	25.3603	1.41859e-05	0.000926517	Cldn4
ENSMUSG00000023861	-0.677146	6.30237	25.3521	1.42211e-05	0.000926517	Mpc1
ENSMUSG00000024851	0.980493	3.24443	25.3511	1.4225e-05	0.000926517	Pitpnm1
ENSMUSG00000025875	1.0545	1.07005	25.3437	1.42571e-05	0.000926517	Tspan17
ENSMUSG00000103307	-1.88397	-0.528378	25.3347	1.42954e-05	0.000926517
ENSMUSG00000026003	-0.583891	7.14086	25.3043	1.44269e-05	0.000930364	Acadl
ENSMUSG00000038679	1.08377	2.97286	25.2862	1.45059e-05	0.000930364	Trps1
ENSMUSG00000022534	2.03783	0.890378	25.2732	1.45627e-05	0.000930364	Mefv
ENSMUSG00000025321	1.46634	1.48689	25.267	1.45899e-05	0.000930364	Itgb8
ENSMUSG00000001555	1.73821	1.08248	25.2591	1.46246e-05	0.000930364	Fkbp10
ENSMUSG00000001025	2.57935	1.46559	25.2308	1.47503e-05	0.000934911	S100a6
ENSMUSG00000026395	1.038	5.61599	25.1158	1.5271e-05	0.000964368	Ptprc
ENSMUSG00000031502	1.16225	6.86187	25.1019	1.53352e-05	0.000964889	Col4a1
ENSMUSG00000048537	0.927312	3.38107	24.9988	1.58215e-05	0.000991866	Phldb1
ENSMUSG00000069516	1.18749	6.52581	24.9648	1.59851e-05	0.00099849	Lyz2
ENSMUSG00000020340	0.815607	2.59516	24.9478	1.60677e-05	0.00100002	Cyfip2
ENSMUSG00000020941	0.992871	2.57019	24.8769	1.64169e-05	0.00101808	Map3k14
ENSMUSG00000034675	1.37773	1.49772	24.8569	1.65168e-05	0.00101904	Dbn1
ENSMUSG00000030162	3.31475	-0.718126	24.8502	1.65505e-05	0.00101904	Olr1
ENSMUSG00000020437	0.975298	2.4823	24.8317	1.66438e-05	0.00102114	Myo1g
ENSMUSG00000015094	1.37241	2.20612	24.8041	1.67841e-05	0.00102556	Npdc1
ENSMUSG00000048865	0.99573	3.7162	24.7941	1.68349e-05	0.00102556	Arhgap30
ENSMUSG00000016344	-0.534541	4.76179	24.7795	1.69099e-05	0.0010265	Ppdpf
ENSMUSG00000009654	-0.510799	5.49145	24.741	1.71092e-05	0.00103496	Oit3
ENSMUSG00000029484	1.17783	3.27135	24.7053	1.72959e-05	0.00104221	Anxa3
ENSMUSG00000080316	1.24049	3.15515	24.6951	1.735e-05	0.00104221	Spaca6
ENSMUSG00000027315	2.22334	0.454797	24.6073	1.78199e-05	0.00106672	Spint1
ENSMUSG00000028634	0.967326	2.18567	24.5813	1.79623e-05	0.00107152	Hivep3
ENSMUSG00000031486	0.637468	3.42645	24.5157	1.83253e-05	0.00108387	Adgra2
ENSMUSG00000031938	-0.914159	6.32061	24.5119	1.83465e-05	0.00108387	4931406C07Rik
ENSMUSG00000030786	2.52652	0.322992	24.5099	1.83579e-05	0.00108387	Itgam
ENSMUSG00000024501	1.11423	2.82288	24.4914	1.8462e-05	0.0010863	Dpysl3
ENSMUSG00000026610	-1.62685	2.37393	24.4429	1.87378e-05	0.00109878	Esrrg
ENSMUSG00000049988	0.987737	2.14008	24.421	1.88638e-05	0.00110241	Lrrc25
ENSMUSG00000023915	0.844411	3.52951	24.3712	1.91536e-05	0.00111557	Tnfrsf21
ENSMUSG00000078122	1.18095	2.62055	24.296	1.96002e-05	0.00113715	F630028O10Rik
ENSMUSG00000031328	1.14487	7.0216	24.2867	1.9656e-05	0.00113715	Flna
ENSMUSG00000036155	0.75468	4.78381	24.2609	1.98119e-05	0.00114233	Mgat5
ENSMUSG00000053101	2.69976	-0.612446	24.2369	1.99584e-05	0.00114694	Gpr141
ENSMUSG00000037411	3.67738	3.94815	24.1603	2.04337e-05	0.00116134	Serpine1
ENSMUSG00000003541	2.2484	1.53185	24.1596	2.04384e-05	0.00116134	Ier3
ENSMUSG00000025887	1.15257	1.89464	24.1594	2.04396e-05	0.00116134	Casp12
ENSMUSG00000019558	1.34246	2.94886	24.1532	2.04783e-05	0.00116134	Slc6a8
ENSMUSG00000008318	1.48453	0.236512	24.1368	2.05822e-05	0.00116257	Relt
ENSMUSG00000056888	1.38442	0.194968	24.1224	2.06736e-05	0.00116257	Glipr1
ENSMUSG00000030142	4.4292	-0.724714	24.1179	2.07023e-05	0.00116257	Clec4e
ENSMUSG00000024063	0.87811	3.62151	24.0565	2.10968e-05	0.00118035	Lbh
ENSMUSG00000052726	1.92194	1.67922	24.0475	2.11559e-05	0.00118035	Kcnt2
ENSMUSG00000044811	0.911787	2.56583	23.9676	2.16835e-05	0.00120497	Cd300c2
ENSMUSG00000039159	-0.527525	6.04589	23.9596	2.1737e-05	0.00120497	Ube2h
ENSMUSG00000018819	1.50219	2.79202	23.9264	2.19605e-05	0.00121193	Lsp1
ENSMUSG00000022372	1.00756	2.92199	23.9164	2.20287e-05	0.00121193	Sla
ENSMUSG00000064147	3.16149	-1.3105	23.9098	2.20734e-05	0.00121193	Rab44
ENSMUSG00000056666	-1.46614	7.10407	23.8977	2.21561e-05	0.00121261	Retsat
ENSMUSG00000021508	2.18203	1.47778	23.8584	2.24269e-05	0.00122306	Cxcl14
ENSMUSG00000010307	0.815174	3.17926	23.8495	2.2489e-05	0.00122306	Tmem86a
ENSMUSG00000022504	1.42868	2.99134	23.8274	2.26432e-05	0.00122758	Ciita
ENSMUSG00000061048	1.76124	0.316223	23.8038	2.28091e-05	0.00123269	Cdh3
ENSMUSG00000022231	1.28891	2.23048	23.7927	2.28873e-05	0.00123305	Sema5a
ENSMUSG00000031725	-0.973349	7.98795	23.7791	2.29839e-05	0.0012344	Ces1f
ENSMUSG00000026271	1.47021	1.00489	23.738	2.32785e-05	0.00124634	Gpr35
ENSMUSG00000026773	1.36063	4.20106	23.7213	2.3399e-05	0.00124891	Pfkfb3
ENSMUSG00000028581	0.937602	4.72411	23.6871	2.36489e-05	0.00125836	Laptm5
ENSMUSG00000022240	2.37934	-0.666545	23.6727	2.37541e-05	0.00126006	Ctnnd2
ENSMUSG00000063193	1.29245	1.43172	23.6448	2.39607e-05	0.00126707	Cd300lb
ENSMUSG00000027339	1.19043	2.49356	23.6351	2.40331e-05	0.00126707	Rassf2
ENSMUSG00000027995	1.66136	2.60378	23.6147	2.41859e-05	0.00126964	Tlr2
ENSMUSG00000017309	-0.650903	4.08261	23.6089	2.42292e-05	0.00126964	Cd300lg
ENSMUSG00000029380	2.56832	4.21509	23.5881	2.43867e-05	0.00127402	Cxcl1
ENSMUSG00000032231	1.71579	4.69685	23.5738	2.4495e-05	0.00127581	Anxa2
ENSMUSG00000087684	2.29009	-0.627524	23.557	2.46231e-05	0.00127862
ENSMUSG00000097585	0.8429	1.68771	23.4712	2.52897e-05	0.00130929	E230029C05Rik
ENSMUSG00000015852	4.35443	-1.28937	23.4497	2.54595e-05	0.00131414	Fcrls
ENSMUSG00000004933	1.2322	0.523217	23.3678	2.61176e-05	0.00134408	Matk
ENSMUSG00000001663	-0.686005	7.66006	23.3234	2.64819e-05	0.00135133	Gstt1
ENSMUSG00000050359	6.84192	-0.243918	23.321	2.65018e-05	0.00135133	Sprr1a
ENSMUSG00000013707	0.879758	1.38733	23.321	2.65023e-05	0.00135133	Tnfaip8l2
ENSMUSG00000015947	1.08353	2.67589	23.3126	2.6572e-05	0.00135133	Fcgr1
ENSMUSG00000004040	0.769058	7.24051	23.1863	2.76419e-05	0.00140161	Stat3
ENSMUSG00000036545	1.66072	3.62433	23.1564	2.79022e-05	0.00140908	Adamts2
ENSMUSG00000035936	-0.563017	5.6447	23.1506	2.79528e-05	0.00140908	Aldh5a1
ENSMUSG00000033389	1.3995	0.90889	23.1362	2.80791e-05	0.00141132	Arhgap44
ENSMUSG00000028715	-2.96795	8.27276	23.0741	2.86306e-05	0.00143124	Cyp4a14
ENSMUSG00000034593	2.01808	2.50879	23.0647	2.87158e-05	0.00143124	Myo5a
ENSMUSG00000048120	0.713492	3.5751	23.0531	2.88198e-05	0.00143124	Entpd1
ENSMUSG00000092035	2.15251	0.914548	23.0509	2.88399e-05	0.00143124	Peg10
ENSMUSG00000085335	1.38346	0.134161	23.0453	2.88904e-05	0.00143124
ENSMUSG00000045094	-0.990474	4.54113	23.01	2.92125e-05	0.00144305	Arhgef37
ENSMUSG00000031503	1.04049	6.09956	22.9359	2.99006e-05	0.00147219	Col4a2
ENSMUSG00000028552	0.403452	6.11916	22.9248	3.00059e-05	0.00147219	Eps15
ENSMUSG00000038150	-0.473441	6.07614	22.9103	3.01422e-05	0.00147219	Ormdl3
ENSMUSG00000074570	2.45266	-1.06235	22.9101	3.01441e-05	0.00147219	Cass4
ENSMUSG00000032294	1.08448	4.8934	22.8607	3.06171e-05	0.00149107	Pkm
ENSMUSG00000029311	-0.678594	5.69625	22.7854	3.13518e-05	0.00152001	Hsd17b11
ENSMUSG00000042292	0.727846	3.19336	22.7818	3.13877e-05	0.00152001	Mrtfa
ENSMUSG00000034116	0.933333	3.1904	22.7696	3.15085e-05	0.00152159	Vav1
ENSMUSG00000035373	3.60226	-1.07194	22.7558	3.16464e-05	0.00152398	Ccl7
ENSMUSG00000061740	-0.668332	7.4466	22.6778	3.24356e-05	0.00155524	Cyp2d22
ENSMUSG00000022040	-0.812071	8.5349	22.6738	3.2476e-05	0.00155524	Ephx2
ENSMUSG00000040907	3.25399	-0.563834	22.573	3.35289e-05	0.00159899	Atp1a3
ENSMUSG00000039747	1.15084	1.21157	22.5686	3.3575e-05	0.00159899	Orai2
ENSMUSG00000034330	0.995726	2.97174	22.5467	3.38092e-05	0.0016057	Plcg2
ENSMUSG00000020826	4.12674	-0.175031	22.5323	3.39631e-05	0.00160858	Nos2
ENSMUSG00000040212	0.999302	1.71241	22.4977	3.43376e-05	0.00162186	Emp3
ENSMUSG00000022253	-0.52767	7.34987	22.481	3.452e-05	0.00162428	Nadk2
ENSMUSG00000052056	0.446328	4.35818	22.4758	3.45772e-05	0.00162428	Zfp217
ENSMUSG00000000318	1.70982	-0.0372813	22.4537	3.48203e-05	0.00163126	Clec10a
ENSMUSG00000031207	0.780839	5.69932	22.4446	3.49219e-05	0.00163158	Msn
ENSMUSG00000053113	2.18674	4.75979	22.3823	3.56192e-05	0.00165966	Socs3
ENSMUSG00000030111	3.34584	-0.987954	22.3518	3.59661e-05	0.00167131	A2m
ENSMUSG00000078771	0.901166	1.87686	22.3321	3.61923e-05	0.00167587	Evi2a
ENSMUSG00000039959	0.592758	4.41917	22.3263	3.62587e-05	0.00167587	Hip1
ENSMUSG00000007041	0.6832	4.15546	22.3041	3.65162e-05	0.00167919	Clic1
ENSMUSG00000027408	2.45845	1.50961	22.3023	3.65367e-05	0.00167919	Cpxm1
ENSMUSG00000000290	1.00373	4.05469	22.2949	3.66228e-05	0.00167919	Itgb2
ENSMUSG00000073460	-1.57224	1.51285	22.2784	3.68156e-05	0.00168356	Pnldc1
ENSMUSG00000031662	1.23536	1.00549	22.2314	3.73715e-05	0.00170373	Snx20
ENSMUSG00000062908	-0.663849	7.82439	22.2244	3.74543e-05	0.00170373	Acadm
ENSMUSG00000031563	0.395927	4.80167	22.2143	3.75751e-05	0.00170472	Wwc2
ENSMUSG00000042379	2.90148	0.0388135	22.1873	3.79004e-05	0.00171152	Esm1
ENSMUSG00000051506	0.83313	4.5658	22.1837	3.79436e-05	0.00171152	Wdfy4
ENSMUSG00000050953	0.838744	3.47901	22.1772	3.80228e-05	0.00171152	Gja1
ENSMUSG00000025212	1.29811	1.29405	22.161	3.82201e-05	0.00171592	Sfxn3
ENSMUSG00000022477	-0.555169	7.30976	22.138	3.85015e-05	0.00172407	Aco2
ENSMUSG00000027601	-0.397137	6.20573	22.0773	3.92548e-05	0.00175324	Mtfr1
ENSMUSG00000027984	-0.562033	8.06677	22.0405	3.97199e-05	0.00176943	Hadh
ENSMUSG00000041836	0.950679	3.12541	22.0104	4.01038e-05	0.00178083	Ptpre
ENSMUSG00000026321	1.2802	2.05573	22.0043	4.01824e-05	0.00178083	Tnfrsf11a
ENSMUSG00000038641	-0.929502	7.95748	21.9896	4.03723e-05	0.00178466	Akr1d1
ENSMUSG00000020102	-0.639153	6.90105	21.977	4.05356e-05	0.0017873	Slc16a7
ENSMUSG00000044092	0.989831	0.546645	21.9628	4.072e-05	0.00178952	C130050O18Rik
ENSMUSG00000027639	0.448858	5.17414	21.9531	4.08465e-05	0.00178952	Samhd1
ENSMUSG00000037685	0.517252	4.54918	21.9492	4.08975e-05	0.00178952	Atp8a1
ENSMUSG00000042524	-0.567394	6.12871	21.9319	4.11245e-05	0.0017949	Sun2
ENSMUSG00000024677	1.23724	2.42437	21.9152	4.13454e-05	0.00179999	Ms4a6b
ENSMUSG00000029810	0.752974	7.35456	21.8678	4.19788e-05	0.00182296	Tmem176b
ENSMUSG00000091337	0.73527	3.50914	21.8511	4.22053e-05	0.00182819	Eid1
ENSMUSG00000003617	0.732839	11.0783	21.8287	4.25095e-05	0.00183675	Cp
ENSMUSG00000034613	0.814166	3.38287	21.8053	4.28298e-05	0.00184248	Ppm1h
ENSMUSG00000020573	0.970542	2.07222	21.8034	4.28559e-05	0.00184248	Pik3cg
ENSMUSG00000067780	2.42417	0.672072	21.7676	4.33526e-05	0.0018592	Pi15
ENSMUSG00000019737	1.63632	0.989069	21.7337	4.38269e-05	0.00187488	Syne4
ENSMUSG00000021756	0.454216	8.49094	21.6949	4.43784e-05	0.00189377	Il6st
ENSMUSG00000060131	1.25573	1.56014	21.672	4.47071e-05	0.00190309	Atp8b4
ENSMUSG00000045763	1.58062	1.04528	21.6141	4.55486e-05	0.00193413	Basp1
ENSMUSG00000029456	-0.611526	5.10731	21.5895	4.59124e-05	0.00194006	Acad10
ENSMUSG00000047747	1.05686	2.5208	21.5894	4.59132e-05	0.00194006	Rnf150
ENSMUSG00000049744	0.968046	2.29204	21.5385	4.6673e-05	0.00196554	Arhgap15
ENSMUSG00000027797	3.86404	0.530379	21.5338	4.67443e-05	0.00196554	Dclk1
ENSMUSG00000027222	-0.608893	6.10286	21.5128	4.70621e-05	0.00197409	Pex16
ENSMUSG00000028041	1.03191	2.04053	21.4781	4.75936e-05	0.00198816	Adam15
ENSMUSG00000027994	2.13373	-1.13165	21.4758	4.76283e-05	0.00198816	Mcub
ENSMUSG00000052504	1.31789	2.05245	21.4521	4.79955e-05	0.00199499	Epha3
ENSMUSG00000042485	1.2587	2.40843	21.4396	4.81904e-05	0.00199499	Mustn1
ENSMUSG00000028541	1.65121	-0.408379	21.4378	4.82185e-05	0.00199499	B4galt2
ENSMUSG00000030707	1.35127	3.5808	21.4354	4.82547e-05	0.00199499	Coro1a
ENSMUSG00000070003	1.1086	2.31678	21.4216	4.84719e-05	0.00199918	Ssbp4
ENSMUSG00000026223	0.566841	5.48786	21.4095	4.86624e-05	0.00200224	Itm2c
ENSMUSG00000004631	0.969626	2.91843	21.3996	4.88183e-05	0.00200388	Sgce
ENSMUSG00000022378	0.572357	4.54197	21.3875	4.90096e-05	0.00200695	Cyrib
ENSMUSG00000074677	2.68935	-0.957164	21.3713	4.92682e-05	0.00201276	Sirpb1c
ENSMUSG00000011034	1.22341	1.63434	21.3565	4.95049e-05	0.00201765	Slc5a1
ENSMUSG00000040370	-0.606156	5.24121	21.2928	5.05368e-05	0.00205485	Etfrf1
ENSMUSG00000000303	0.890404	6.20963	21.2252	5.16592e-05	0.00209554	Cdh1
ENSMUSG00000037638	1.06092	2.23507	21.2097	5.19199e-05	0.00209893	Zbtb42
ENSMUSG00000031133	0.73589	3.23455	21.2047	5.2004e-05	0.00209893	Arhgef6
ENSMUSG00000035385	3.24731	1.4094	21.1986	5.2108e-05	0.00209893	Ccl2
ENSMUSG00000057193	0.5694	3.98349	21.1908	5.224e-05	0.00209934	Slc44a2
ENSMUSG00000020363	1.9746	0.20947	21.1578	5.28033e-05	0.00211389	Gfpt2
ENSMUSG00000039899	1.17621	3.36975	21.143	5.30581e-05	0.00211389	Fgl2
ENSMUSG00000009585	1.03902	2.6788	21.134	5.32139e-05	0.00211389	Apobec3
ENSMUSG00000025651	-0.434945	7.69928	21.133	5.32312e-05	0.00211389	Uqcrc1
ENSMUSG00000034205	1.38259	2.41202	21.128	5.33174e-05	0.00211389	Loxl2
ENSMUSG00000039153	1.26639	0.369215	21.121	5.34395e-05	0.00211389	Runx2
ENSMUSG00000078780	1.49264	0.598915	21.1198	5.34603e-05	0.00211389	Gm5150
ENSMUSG00000103560	1.30186	3.65916	21.0691	5.43511e-05	0.00213943
ENSMUSG00000026837	1.13472	4.78792	21.0689	5.43544e-05	0.00213943	Col5a1
ENSMUSG00000112148	1.10277	3.03572	21.0583	5.45431e-05	0.00214196	Lilrb4a
ENSMUSG00000048497	1.15019	1.33839	21.0281	5.50831e-05	0.00215799	Mmgt2
ENSMUSG00000024598	4.36097	0.343359	21.0215	5.52016e-05	0.00215799	Fbn2
ENSMUSG00000042331	1.37104	2.65058	21.0045	5.55083e-05	0.00216183	Specc1
ENSMUSG00000024642	0.503118	4.27197	21.0021	5.55506e-05	0.00216183	Tle4
ENSMUSG00000032640	0.528255	3.29745	20.9727	5.60875e-05	0.00217781	Chsy1
ENSMUSG00000043832	0.88036	1.93841	20.9654	5.62212e-05	0.0021781	Clec4a3
ENSMUSG00000038642	0.828715	5.94605	20.8834	5.77484e-05	0.00223225	Ctss
ENSMUSG00000052688	1.20991	1.71606	20.8362	5.86477e-05	0.00226194	Rab7b
ENSMUSG00000046949	-0.61017	6.76571	20.8281	5.8802e-05	0.00226283	Nqo2
ENSMUSG00000030659	1.12125	2.58627	20.8187	5.89844e-05	0.00226479	Nucb2
ENSMUSG00000003051	3.55734	1.16402	20.7977	5.93914e-05	0.00227535	Elf3
ENSMUSG00000068452	10.1213	0.720999	21.3139	5.95428e-05	0.00227609	Duox2
ENSMUSG00000025103	-0.358846	4.93659	20.7549	6.02306e-05	0.00229729	Btbd1
ENSMUSG00000031904	1.62993	0.407009	20.7309	6.07069e-05	0.00230809	Slc7a6
ENSMUSG00000027834	1.9471	-0.341805	20.7271	6.07814e-05	0.00230809	Serpini1
ENSMUSG00000022074	2.36686	0.608478	20.6915	6.14971e-05	0.00233013	Tnfrsf10b
ENSMUSG00000031995	2.01604	0.724406	20.6841	6.16458e-05	0.00233064	St14
ENSMUSG00000038843	1.44537	1.14777	20.6556	6.22265e-05	0.00233485	Gcnt1
ENSMUSG00000038146	0.951049	2.25934	20.6532	6.22753e-05	0.00233485	Notch3
ENSMUSG00000026786	0.827599	2.39114	20.6334	6.26813e-05	0.00233485	Apbb1ip
ENSMUSG00000048126	1.90976	5.43317	20.6288	6.27759e-05	0.00233485	Col6a3
ENSMUSG00000104888	1.9401	-0.704986	20.6247	6.2861e-05	0.00233485
ENSMUSG00000116581	0.987742	1.3287	20.6209	6.29384e-05	0.00233485
ENSMUSG00000028194	-0.618072	6.98359	20.6182	6.29951e-05	0.00233485	Ddah1
ENSMUSG00000022126	3.68098	-0.540431	20.6171	6.3017e-05	0.00233485	Acod1
ENSMUSG00000030688	-0.482459	9.02248	20.6151	6.3059e-05	0.00233485	Stard10
ENSMUSG00000015340	0.803157	5.38188	20.6108	6.31477e-05	0.00233485	Cybb
ENSMUSG00000030579	0.942331	4.07433	20.6043	6.32833e-05	0.00233485	Tyrobp
ENSMUSG00000005087	1.14367	4.73382	20.5996	6.33824e-05	0.00233485	Cd44
ENSMUSG00000029171	0.842023	3.0208	20.5835	6.37184e-05	0.00234223	Pgm2
ENSMUSG00000024065	-0.648407	6.70902	20.5646	6.41159e-05	0.00235183	Ehd3
ENSMUSG00000026674	0.755876	3.97854	20.5349	6.47466e-05	0.00236136	Ddr2
ENSMUSG00000026956	1.4291	3.36122	20.5314	6.48214e-05	0.00236136	Uap1l1
ENSMUSG00000021596	1.77979	-0.0729874	20.5279	6.48953e-05	0.00236136	Mctp1
ENSMUSG00000021418	-0.527597	2.37331	20.5266	6.49238e-05	0.00236136	Rpp40
ENSMUSG00000022500	0.815392	6.29582	20.4893	6.57252e-05	0.00238548	Litaf
ENSMUSG00000057329	0.802064	2.72097	20.4751	6.60335e-05	0.00239164	Bcl2
ENSMUSG00000027864	1.32205	3.05611	20.4241	6.71552e-05	0.00242716	Ptgfrn
ENSMUSG00000022488	0.798179	4.53657	20.3827	6.80792e-05	0.00244521	Nckap1l
ENSMUSG00000059883	0.467349	3.9076	20.3805	6.81292e-05	0.00244521	Irak4
ENSMUSG00000039239	1.88088	1.03967	20.3746	6.82617e-05	0.00244521	Tgfb2
ENSMUSG00000002808	2.30059	0.868135	20.3716	6.83301e-05	0.00244521	Epdr1
ENSMUSG00000014444	0.635495	3.59471	20.3701	6.83638e-05	0.00244521	Piezo1
ENSMUSG00000014303	1.12439	1.92969	20.3583	6.863e-05	0.00244965	Glis2
ENSMUSG00000044734	-2.0318	2.16765	20.3438	6.896e-05	0.00245634	Serpinb1a
ENSMUSG00000025044	0.608265	5.03565	20.3295	6.92877e-05	0.0024565	Msr1
ENSMUSG00000020905	3.0077	-1.14788	20.3224	6.94502e-05	0.0024565	Usp43
ENSMUSG00000020227	1.49919	1.7382	20.3217	6.94657e-05	0.0024565	Irak3
ENSMUSG00000023913	1.32802	2.27582	20.3187	6.95343e-05	0.0024565	Pla2g7
ENSMUSG00000048779	1.23872	1.37971	20.2496	7.11425e-05	0.00250408	P2ry6
ENSMUSG00000024620	1.1023	4.59248	20.2484	7.11717e-05	0.00250408	Pdgfrb
ENSMUSG00000079014	1.79684	-0.216148	20.2233	7.17665e-05	0.00251987	Serpina3i
ENSMUSG00000102752	1.13616	2.87493	20.2168	7.19208e-05	0.00252015	Gm7694
ENSMUSG00000047497	1.85849	1.97465	20.2049	7.22044e-05	0.00252352	Adamts12
ENSMUSG00000036368	-0.769311	6.00393	20.195	7.24414e-05	0.00252352	Rmdn2
ENSMUSG00000032374	1.78122	1.50288	20.1944	7.24561e-05	0.00252352	Plod2
ENSMUSG00000021190	0.713674	6.62977	20.1362	7.38693e-05	0.00256755	Lgmn
ENSMUSG00000023972	1.38694	1.35947	20.1197	7.42756e-05	0.00257648	Ptk7
ENSMUSG00000042988	-0.791882	4.7816	20.101	7.47385e-05	0.00258733	Notum
ENSMUSG00000041153	0.629932	1.81	20.0909	7.49896e-05	0.00259082	Osgin2
ENSMUSG00000006395	-0.638834	5.78185	20.0754	7.53757e-05	0.00259895	Hyi
ENSMUSG00000069833	1.14157	7.21888	20.0251	7.66468e-05	0.00263751	Ahnak
ENSMUSG00000104476	1.606	0.337311	19.9894	7.75639e-05	0.00266116
ENSMUSG00000018339	1.68473	2.19524	19.9797	7.78161e-05	0.00266116	Gpx3
ENSMUSG00000026582	3.63443	-0.0853911	19.9765	7.78967e-05	0.00266116	Sele
ENSMUSG00000064080	1.52439	2.3485	19.9744	7.79516e-05	0.00266116	Fbln2
ENSMUSG00000029822	3.03719	3.11586	19.9478	7.86461e-05	0.00267956	Osbpl3
ENSMUSG00000025366	0.489085	4.73081	19.939	7.88778e-05	0.00268215	Esyt1
ENSMUSG00000054640	0.933904	3.64969	19.9244	7.92619e-05	0.00268991	Slc8a1
ENSMUSG00000031799	0.815222	5.14895	19.9081	7.9693e-05	0.00269923	Tpm4
ENSMUSG00000024899	-0.843292	8.46283	19.8863	8.0275e-05	0.00271361	Papss2
ENSMUSG00000032369	1.02052	4.368	19.8749	8.05827e-05	0.00271868	Plscr1
ENSMUSG00000073902	0.699104	4.27412	19.8553	8.11102e-05	0.00273113
ENSMUSG00000030681	0.94801	5.63119	19.8342	8.1684e-05	0.00274501	Mvp
ENSMUSG00000041632	-0.454427	3.95311	19.8285	8.18407e-05	0.00274501	Mrps27
ENSMUSG00000037649	0.957968	2.41256	19.82	8.20719e-05	0.00274633	H2-DMa
ENSMUSG00000001020	3.03028	-0.879602	19.8154	8.21988e-05	0.00274633	S100a4
ENSMUSG00000028555	1.48028	2.39072	19.7927	8.28255e-05	0.00276192	Ttc39a
ENSMUSG00000024011	2.8851	-0.564119	19.776	8.32869e-05	0.00276931	Pi16
ENSMUSG00000026028	0.405118	5.32335	19.773	8.33714e-05	0.00276931	Trak2
ENSMUSG00000022043	0.658888	3.39115	19.7674	8.35291e-05	0.00276931	Trim35
ENSMUSG00000055003	5.65975	-0.407854	19.7377	8.43607e-05	0.00279151	Lrtm2
ENSMUSG00000019806	0.59118	4.32291	19.7173	8.49409e-05	0.00280101	Aig1
ENSMUSG00000020407	1.47807	0.991674	19.7128	8.50672e-05	0.00280101	Upp1
ENSMUSG00000062380	4.93122	-1.55141	19.7104	8.51352e-05	0.00280101	Tubb3
ENSMUSG00000021754	0.829746	5.5506	19.6896	8.57318e-05	0.00281527	Map3k1
ENSMUSG00000052889	0.697491	2.98612	19.6707	8.62765e-05	0.00282777	Prkcb
ENSMUSG00000052310	0.442057	6.17627	19.6407	8.71494e-05	0.00285096	Slc39a1
ENSMUSG00000115009	4.48933	-1.23017	19.5949	8.84977e-05	0.00288959
ENSMUSG00000030884	-0.472578	7.45092	19.5567	8.96407e-05	0.00292137	Uqcrc2
ENSMUSG00000029095	0.65597	2.45472	19.5478	8.9908e-05	0.00292455	Ablim2
ENSMUSG00000038807	1.22676	1.67615	19.5106	9.10396e-05	0.00295195	Rap1gap2
ENSMUSG00000005615	-0.356028	6.46907	19.5048	9.12169e-05	0.00295195	Pcyt1a
ENSMUSG00000035948	-0.829608	6.01023	19.5033	9.12639e-05	0.00295195	Acss3
ENSMUSG00000021365	0.829825	3.93365	19.4912	9.16351e-05	0.00295841	Nedd9
ENSMUSG00000070469	1.99576	0.359951	19.4825	9.1903e-05	0.00296151	Adamtsl3
ENSMUSG00000062762	-0.45151	7.14142	19.4623	9.25311e-05	0.00297619	Ei24
ENSMUSG00000031565	1.04987	2.88439	19.4506	9.28946e-05	0.00298232	Fgfr1
ENSMUSG00000037185	2.44807	-0.666825	19.4331	9.34449e-05	0.00299384	Krt80
ENSMUSG00000040339	0.841045	2.86668	19.4281	9.36008e-05	0.00299384	Fam102b
ENSMUSG00000022742	-0.717659	6.60827	19.4057	9.43098e-05	0.00301093	Cpox
ENSMUSG00000061119	0.692043	3.54715	19.3993	9.45141e-05	0.00301187	Prcp
ENSMUSG00000059498	1.01669	3.42223	19.3902	9.48053e-05	0.00301558	Fcgr3
ENSMUSG00000035919	0.485034	3.16895	19.3788	9.51695e-05	0.00301971	Bbs9
ENSMUSG00000041112	0.956077	3.14029	19.3748	9.52989e-05	0.00301971	Elmo1
ENSMUSG00000050373	-0.366342	3.88414	19.3697	9.54606e-05	0.00301971	Snx21
ENSMUSG00000053898	-0.769439	7.56659	19.3543	9.59592e-05	0.00302992	Ech1
ENSMUSG00000054942	1.05998	2.0375	19.3416	9.63706e-05	0.00303735	Miga1
ENSMUSG00000022181	1.13672	5.56022	19.3345	9.66012e-05	0.00303744	C6
ENSMUSG00000039196	1.06708	9.2912	19.3307	9.67259e-05	0.00303744	Orm1
ENSMUSG00000041734	1.07205	2.19671	19.3011	9.7696e-05	0.00306232	Kirrel
ENSMUSG00000034227	2.00752	0.261406	19.295	9.78996e-05	0.00306314	Foxj1
ENSMUSG00000002602	0.601582	5.7508	19.2783	9.84521e-05	0.00306744	Axl
ENSMUSG00000001270	0.931442	3.08123	19.2766	9.85067e-05	0.00306744	Ckb
ENSMUSG00000026737	0.638529	3.30177	19.268	9.87947e-05	0.00306744	Pip4k2a
ENSMUSG00000015143	0.426522	5.40069	19.2633	9.89528e-05	0.00306744	Actn1
ENSMUSG00000016194	-0.915765	8.96141	19.2595	9.90789e-05	0.00306744	Hsd11b1
ENSMUSG00000039542	2.47072	0.895543	19.2587	9.91046e-05	0.00306744	Ncam1
ENSMUSG00000105597	-0.955548	3.08683	19.2259	0.000100211	0.0030928
ENSMUSG00000049690	-1.40667	1.46199	19.2238	0.000100283	0.0030928	Nckap5
ENSMUSG00000090150	-0.627607	8.5505	19.2061	0.000100883	0.00310131	Acad11
ENSMUSG00000032431	0.689681	2.41066	19.2046	0.000100936	0.00310131	Crtap
ENSMUSG00000029373	1.6435	0.114482	19.1998	0.000101098	0.00310131	Pf4
ENSMUSG00000037784	1.18406	0.925277	19.1929	0.000101334	0.00310302	Dzip1l
ENSMUSG00000044103	3.70204	-1.73817	19.1858	0.000101578	0.00310497	Il36g
ENSMUSG00000020176	0.921918	3.68549	19.1615	0.000102418	0.00312511	Grb10
ENSMUSG00000034255	0.81048	2.02955	19.1525	0.000102732	0.00312915	Arhgap27
ENSMUSG00000021457	0.866423	4.06012	19.0839	0.000105145	0.00319702	Syk
ENSMUSG00000018428	-0.390497	7.0358	19.0678	0.000105724	0.00320894	Akap1
ENSMUSG00000027276	0.662645	3.56798	19.0576	0.00010609	0.00321439	Jag1
ENSMUSG00000019975	0.608956	2.54161	19.0348	0.000106915	0.0032337	Ikbip
ENSMUSG00000053768	-0.42573	6.47185	19.0253	0.000107257	0.00323838	Chchd3
ENSMUSG00000024299	0.813425	3.98063	19.019	0.00010749	0.00323973	Adamts10
ENSMUSG00000024712	-0.427158	5.83939	18.9937	0.000108416	0.00325577	Rfk
ENSMUSG00000020681	1.4066	1.7692	18.9913	0.000108504	0.00325577	Ace
ENSMUSG00000033386	0.393267	5.36185	18.989	0.000108589	0.00325577	Frrs1
ENSMUSG00000034342	0.584368	5.0066	18.9725	0.0001092	0.00326843	Cbl
ENSMUSG00000005413	1.06151	4.75253	18.9597	0.000109675	0.00327478	Hmox1
ENSMUSG00000028970	1.44225	0.672057	18.9566	0.000109793	0.00327478	Abcb1b
ENSMUSG00000023349	1.19394	1.77051	18.9462	0.000110181	0.00328069	Clec4n
ENSMUSG00000021773	1.18608	0.66642	18.912	0.00011147	0.00331336	Comtd1
ENSMUSG00000029622	0.751712	5.68127	18.8843	0.000112525	0.00333755	Arpc1b
ENSMUSG00000021223	-0.907567	2.55215	18.8805	0.000112671	0.00333755	Papln
ENSMUSG00000021886	1.0175	1.52118	18.8687	0.000113126	0.00334527	Gpr65
ENSMUSG00000046768	0.708749	2.76835	18.8593	0.000113489	0.00335024	Rhoj
ENSMUSG00000115388	0.753305	5.87155	18.8291	0.000114663	0.00337912
ENSMUSG00000031150	2.53304	1.35587	18.822	0.000114941	0.00338153	Ccdc120
ENSMUSG00000038816	0.51878	3.00029	18.8156	0.000115193	0.00338319	Ctnnal1
ENSMUSG00000052595	-0.572814	7.4968	18.8056	0.000115584	0.00338888	A1cf
ENSMUSG00000043263	0.860614	2.50284	18.7962	0.000115956	0.00339403	Ifi209
ENSMUSG00000022235	-0.83032	6.73866	18.7885	0.000116263	0.00339723	Cmbl
ENSMUSG00000013974	2.76525	-1.22857	18.7773	0.000116708	0.00339883	Mcemp1
ENSMUSG00000042073	-0.554432	6.58685	18.7772	0.000116711	0.00339883	Abhd14b
ENSMUSG00000005681	-0.772355	12.0143	18.7624	0.000117301	0.00341024	Apoa2
ENSMUSG00000047228	1.35571	2.36971	18.7246	0.000118825	0.00344717	A2ml1
ENSMUSG00000039063	-0.47162	6.29678	18.721	0.000118971	0.00344717	Echdc3
ENSMUSG00000029673	1.34963	1.10807	18.6956	0.000120009	0.00346891	Auts2
ENSMUSG00000026360	0.934166	3.19863	18.6928	0.000120124	0.00346891	Rgs2
ENSMUSG00000069456	-1.26343	7.07745	18.6811	0.000120604	0.00347694	Rdh16
ENSMUSG00000029752	2.88797	1.15301	18.6751	0.000120852	0.00347827	Asns
ENSMUSG00000040522	0.847167	2.44539	18.6637	0.000121326	0.00348122	Tlr8
ENSMUSG00000018411	-0.755842	2.35119	18.6629	0.000121358	0.00348122	Mapt
ENSMUSG00000053062	0.638902	4.91708	18.629	0.000122775	0.00351342	Jam2
ENSMUSG00000020782	-0.504358	5.03564	18.6217	0.000123083	0.00351342	Llgl2
ENSMUSG00000095386	1.9944	-0.144566	18.6215	0.000123092	0.00351342
ENSMUSG00000032411	-0.471357	5.04896	18.605	0.000123789	0.00351937	Tfdp2
ENSMUSG00000036391	-0.425583	7.36562	18.6004	0.000123985	0.00351937	Sec24a
ENSMUSG00000058099	0.815368	3.75139	18.6	0.000124	0.00351937	Nfam1
ENSMUSG00000025534	0.415993	4.66172	18.5973	0.000124117	0.00351937	Gusb
ENSMUSG00000053411	-0.572106	4.18599	18.5798	0.000124862	0.00353469	Cbx7
ENSMUSG00000052749	1.13789	0.743719	18.5674	0.000125394	0.00354391	Trim30b
ENSMUSG00000052749	1.13789	0.743719	18.5674	0.000125394	0.00354391	Gm38525
ENSMUSG00000003283	0.931668	3.43866	18.5074	0.000128002	0.0036117	Hck
ENSMUSG00000005907	-0.423063	5.35507	18.4447	0.000130787	0.00368063	Pex1
ENSMUSG00000039254	-0.563112	4.31631	18.4428	0.000130871	0.00368063	Pomt1
ENSMUSG00000031709	0.942611	2.47629	18.4285	0.000131518	0.00369277	Tbc1d9
ENSMUSG00000071068	1.42769	0.0175499	18.4195	0.000131924	0.00369817	Treml2
ENSMUSG00000020810	1.30829	3.41456	18.4124	0.000132246	0.00370118	Cygb
ENSMUSG00000028405	-0.38881	7.96455	18.3821	0.000133633	0.00373274	Aco1
ENSMUSG00000040722	0.893058	4.3709	18.3783	0.000133807	0.00373274	Scamp5
ENSMUSG00000031375	0.790902	6.5166	18.3492	0.000135154	0.00376422	Bgn
ENSMUSG00000005981	-0.367836	7.25724	18.3179	0.00013662	0.00379893	Trap1
ENSMUSG00000004069	-0.4105	6.2888	18.3039	0.000137281	0.00381116	Dnaja3
ENSMUSG00000019979	0.874436	3.8859	18.2932	0.000137785	0.00381901	Apaf1
ENSMUSG00000026365	0.742438	10.2218	18.2856	0.000138149	0.00382234	Cfh
ENSMUSG00000000732	1.44956	1.33097	18.2786	0.000138482	0.00382234	Icosl
ENSMUSG00000028085	-0.416466	5.14829	18.2768	0.000138571	0.00382234	Gatb
ENSMUSG00000037306	0.688423	2.58127	18.2393	0.000140375	0.00386119	Man1c1
ENSMUSG00000025225	1.00498	3.70099	18.2382	0.000140427	0.00386119	Nfkb2
ENSMUSG00000026110	1.02666	2.55688	18.2204	0.000141291	0.00387876	Mgat4a
ENSMUSG00000028381	0.574041	5.58468	18.2074	0.000141926	0.00388543	Ugcg
ENSMUSG00000045394	1.39889	1.59681	18.2062	0.000141985	0.00388543	Epcam
ENSMUSG00000079293	1.21598	3.9385	18.1969	0.000142442	0.00389082	Clec7a
ENSMUSG00000038879	1.7359	-0.244777	18.193	0.000142633	0.00389082	Nipal2
ENSMUSG00000032456	-0.547603	3.5974	18.1817	0.000143194	0.00389995	Nmnat3
ENSMUSG00000032089	0.830863	3.43509	18.1722	0.000143662	0.00390353	Il10ra
ENSMUSG00000059791	1.28085	0.479164	18.1699	0.000143778	0.00390353	Nrm
ENSMUSG00000017670	0.5455	4.03628	18.1079	0.000146894	0.00398185	Elmo2
ENSMUSG00000040660	-1.06642	9.25548	18.0921	0.000147701	0.00399743	Cyp2b9
ENSMUSG00000049999	1.62687	-0.474677	18.0526	0.000149734	0.00404361	Ppp1r3d
ENSMUSG00000042961	1.16222	0.391231	18.0499	0.000149876	0.00404361	Egflam
ENSMUSG00000028413	0.501754	5.61859	18.0415	0.000150311	0.004049	B4galt1
ENSMUSG00000066894	1.05616	2.14211	18.0345	0.000150674	0.00405245	Vsig10
ENSMUSG00000033192	1.04106	2.42264	18.0103	0.000151947	0.00408032	Lpcat2
ENSMUSG00000030223	1.19231	0.668975	17.9955	0.000152731	0.00409499	Ptpro
ENSMUSG00000038084	-0.371059	6.92818	17.9858	0.000153242	0.00410232	Opa1
ENSMUSG00000031906	2.2072	3.23328	17.9768	0.00015372	0.00410874	Smpd3
ENSMUSG00000036565	0.743045	3.29475	17.9608	0.000154578	0.00412527	Ttyh3
ENSMUSG00000031380	1.23509	0.605081	17.9556	0.000154858	0.00412598	Vegfd
ENSMUSG00000027955	1.81786	0.618836	17.9514	0.000155083	0.00412598	Gask1b
ENSMUSG00000026626	-0.475282	7.84385	17.9276	0.000156371	0.00414813	Ppp2r5a
ENSMUSG00000042225	0.637931	2.1337	17.9271	0.000156397	0.00414813	Ammecr1
ENSMUSG00000095028	2.29722	-0.920803	17.8827	0.000158831	0.00420621	Sirpb1b
ENSMUSG00000027171	1.88006	0.546712	17.8684	0.000159624	0.00421527	Prrg4
ENSMUSG00000043740	0.983355	2.30433	17.8677	0.000159662	0.00421527	B430306N03Rik
ENSMUSG00000028270	0.796776	4.05848	17.8251	0.000162049	0.00426686	Gbp2
ENSMUSG00000020773	1.09846	2.64703	17.8239	0.000162111	0.00426686	Trim47
ENSMUSG00000029299	0.688122	3.23387	17.8091	0.000162949	0.00428238	Abcg3
ENSMUSG00000086784	-0.603303	5.93604	17.8011	0.000163403	0.00428778	Isoc2a
ENSMUSG00000042228	0.388535	5.47364	17.7836	0.000164405	0.00430687	Lyn
ENSMUSG00000022354	-0.578165	6.88515	17.7782	0.000164717	0.00430687	Ndufb9
ENSMUSG00000073599	0.799178	1.9296	17.7753	0.00016488	0.00430687	Ecscr
ENSMUSG00000002625	-0.320089	5.42003	17.7695	0.000165216	0.00430911	Akap8l
ENSMUSG00000035472	-0.690847	3.74079	17.7531	0.000166161	0.00432721	Slc25a21
ENSMUSG00000053279	-0.765207	8.805	17.7206	0.000168056	0.00436996	Aldh1a1
ENSMUSG00000053279	-0.765207	8.805	17.7206	0.000168056	0.00436996	E030003E18Rik
ENSMUSG00000030352	0.399796	5.66907	17.6995	0.000169299	0.00439566	Tspan9
ENSMUSG00000110838	-1.82562	-0.622365	17.6924	0.000169718	0.0043999
ENSMUSG00000027555	1.50364	0.350541	17.6737	0.000170832	0.00442213	Car13
ENSMUSG00000039252	2.88209	0.196256	17.6668	0.000171241	0.00442609	Lgi2
ENSMUSG00000023906	2.01192	-0.749144	17.6579	0.000171776	0.00443326	Cldn6
ENSMUSG00000030047	0.829615	2.67815	17.6425	0.000172705	0.00444367	Arhgap25
ENSMUSG00000039911	0.956843	1.34459	17.6363	0.000173078	0.00444367	Spsb1
ENSMUSG00000023039	2.01882	0.686959	17.6362	0.000173085	0.00444367	Krt7
ENSMUSG00000033721	0.592959	2.40651	17.6341	0.00017321	0.00444367	Vav3
ENSMUSG00000024909	0.916628	2.36029	17.6281	0.000173576	0.00444645	Efemp2
ENSMUSG00000033436	0.805828	2.54761	17.6129	0.000174498	0.00444732	Armcx2
ENSMUSG00000022324	1.34848	1.91737	17.6122	0.000174546	0.00444732	Matn2
ENSMUSG00000037022	-0.591809	4.03083	17.6107	0.000174638	0.00444732	Mmaa
ENSMUSG00000040552	1.15212	2.77653	17.6106	0.000174643	0.00444732	C3ar1
ENSMUSG00000038301	0.462149	5.4088	17.6055	0.000174951	0.0044486	Snx10
ENSMUSG00000079547	1.18877	1.9696	17.5947	0.000175614	0.00445888	H2-DMb1
ENSMUSG00000022636	0.704052	6.97746	17.5755	0.0001768	0.00447248	Alcam
ENSMUSG00000074361	0.703415	2.1449	17.5749	0.000176837	0.00447248	C5ar2
ENSMUSG00000097908	-0.763911	2.43025	17.5727	0.000176971	0.00447248	4933404O12Rik
ENSMUSG00000056413	1.45857	1.35707	17.5663	0.000177371	0.00447248	Adap1
ENSMUSG00000044921	1.36119	0.474957	17.5632	0.000177562	0.00447248	Rassf9
ENSMUSG00000020009	0.568203	4.92401	17.5609	0.000177706	0.00447248	Ifngr1
ENSMUSG00000036561	-0.354337	5.71001	17.5562	0.000178	0.00447336	Ppp6r2
ENSMUSG00000025511	0.937445	4.71032	17.5374	0.000179176	0.00449635	Tspan4
ENSMUSG00000031659	0.823575	3.99131	17.515	0.000180583	0.00452507	Adcy7
ENSMUSG00000098112	0.933236	2.9073	17.4804	0.000182789	0.0045737	Bin2
ENSMUSG00000032661	0.940486	2.44306	17.4692	0.000183508	0.00457425	Oas3
ENSMUSG00000032607	-0.385612	6.07146	17.4648	0.000183796	0.00457425	Amt
ENSMUSG00000097462	-1.03655	1.39498	17.4636	0.00018387	0.00457425	9530026P05Rik
ENSMUSG00000059714	0.711952	4.67335	17.4636	0.000183872	0.00457425	Flot1
ENSMUSG00000030148	1.32945	0.824749	17.4313	0.000185967	0.00461969	Clec4a2
ENSMUSG00000030772	1.22214	2.20549	17.4212	0.000186626	0.00462754	Dkk3
ENSMUSG00000036667	0.767687	3.19115	17.4183	0.000186819	0.00462754	Tcaf1
ENSMUSG00000079105	1.94052	0.879272	17.4037	0.000187777	0.0046446	C7
ENSMUSG00000026873	-0.812695	2.38513	17.3961	0.000188282	0.00464902	Phf19
ENSMUSG00000058997	-0.703722	8.25111	17.3928	0.000188496	0.00464902	Vwa8
ENSMUSG00000021998	0.441337	6.84447	17.3704	0.000189987	0.00467912	Lcp1
ENSMUSG00000082173	-3.63994	-1.07455	17.328	0.000192844	0.0047427
ENSMUSG00000029036	-0.438888	5.77891	17.3137	0.000193816	0.00475981	Atad3a
ENSMUSG00000028862	1.16426	1.19196	17.2697	0.000196841	0.00482723	Map3k6
ENSMUSG00000050022	1.29751	1.12879	17.2588	0.0001976	0.00483722	Amz1
ENSMUSG00000033022	-0.682009	10.3614	17.2558	0.00019781	0.00483722	Cdo1
ENSMUSG00000031963	1.4263	1.70651	17.244	0.000198631	0.00485041	Bmper
ENSMUSG00000036775	-0.607507	7.71986	17.2319	0.000199485	0.00486438	Decr2
ENSMUSG00000047878	1.59866	0.407116	17.1994	0.000201783	0.00491346	A4galt
ENSMUSG00000018727	-0.936759	2.32903	17.1791	0.000203234	0.00494181	Cpsf4l
ENSMUSG00000026928	1.08614	0.538309	17.1591	0.000204671	0.00496977	Card9
ENSMUSG00000042190	0.780308	2.95738	17.1209	0.000207454	0.00503025	Cmklr1
ENSMUSG00000002550	-0.831881	4.8675	17.1121	0.000208102	0.00503888	Uck1
ENSMUSG00000028992	-0.433959	3.95273	17.0989	0.000209072	0.0050547	Nmnat1
ENSMUSG00000034573	0.978453	2.7075	17.0917	0.000209605	0.0050547	Ptpn13
ENSMUSG00000041361	0.791245	1.59402	17.0913	0.000209635	0.0050547	Myzap
ENSMUSG00000029020	-0.519274	6.61566	17.0838	0.000210199	0.00506121	Mfn2
ENSMUSG00000019850	1.33015	3.05679	17.0719	0.000211082	0.0050754	Tnfaip3
ENSMUSG00000004707	0.912779	2.1619	17.0636	0.000211706	0.00508161	Ly9
ENSMUSG00000004665	0.740119	3.37089	17.0555	0.000212308	0.00508161	Cnn2
ENSMUSG00000062232	0.38276	5.88664	17.0491	0.000212791	0.00508161	Rapgef2
ENSMUSG00000042349	0.815701	5.21974	17.0454	0.000213072	0.00508161	Ikbke
ENSMUSG00000033538	0.734762	1.74796	17.04	0.000213475	0.00508161	Casp4
ENSMUSG00000039232	1.09745	0.928822	17.0392	0.000213542	0.00508161	Stx11
ENSMUSG00000048163	1.06313	2.39449	17.0378	0.000213649	0.00508161	Selplg
ENSMUSG00000031101	0.880416	1.77526	17.0338	0.000213948	0.00508161	Sash3
ENSMUSG00000030217	1.11707	2.22788	17.0315	0.000214126	0.00508161	Art4
ENSMUSG00000079685	1.01334	0.901718	17.0293	0.000214288	0.00508161	Ulbp1
ENSMUSG00000097047	-0.778636	0.680192	17.0123	0.000215584	0.00509986	1110020A21Rik
ENSMUSG00000026494	1.229	1.2207	17.0093	0.000215811	0.00509986	Kif26b
ENSMUSG00000056069	1.05579	2.23503	17.0076	0.000215945	0.00509986	Otulinl
ENSMUSG00000017466	1.00336	3.90024	16.9999	0.000216532	0.00510673	Timp2
ENSMUSG00000002699	0.724145	3.67683	16.9926	0.000217094	0.00511299	Lcp2
ENSMUSG00000022982	-0.541306	8.77847	16.9874	0.000217495	0.00511392	Sod1
ENSMUSG00000035448	2.85896	-1.49326	16.9844	0.000217727	0.00511392	Ccr3
ENSMUSG00000047810	0.903618	2.30775	16.9764	0.000218346	0.00512147	Ccdc88b
ENSMUSG00000038145	-0.446509	6.50234	16.9625	0.000219421	0.00513898	Snrk
ENSMUSG00000019809	-0.443012	4.98261	16.9591	0.000219688	0.00513898	Pex3
ENSMUSG00000052151	0.772886	4.28997	16.9411	0.000221097	0.00516255	Plpp2
ENSMUSG00000035863	0.962239	1.61941	16.9386	0.000221295	0.00516255	Palm
ENSMUSG00000020386	-0.674695	6.92145	16.9285	0.000222089	0.00517408	Sar1b
ENSMUSG00000026930	0.758433	1.63482	16.9184	0.000222885	0.00518487	Gpsm1
ENSMUSG00000026260	-0.43765	6.78993	16.915	0.000223154	0.00518487	Ndufa10
ENSMUSG00000025745	-0.514265	8.38761	16.8811	0.000225859	0.00524065	Hadha
ENSMUSG00000023947	0.987882	2.48554	16.8245	0.000230444	0.00533986	Nfkbie
ENSMUSG00000034394	3.32962	-1.26547	16.8184	0.000230948	0.00534435	Lif
ENSMUSG00000042129	0.768982	3.79545	16.8134	0.000231362	0.00534676	Rassf4
ENSMUSG00000068284	-0.406402	6.55823	16.8008	0.000232399	0.00536039	Usf3
ENSMUSG00000027907	2.2842	0.968628	16.7987	0.000232574	0.00536039	S100a11
ENSMUSG00000020038	-0.937956	2.55948	16.7605	0.000235756	0.00542648	Cry1
ENSMUSG00000063972	-0.535888	4.39527	16.7446	0.0002371	0.00544817	Nr6a1
ENSMUSG00000005103	0.413444	6.35106	16.7419	0.00023733	0.00544817	Wdr1
ENSMUSG00000108752	1.11179	0.269909	16.7365	0.000237786	0.00545136
ENSMUSG00000036067	1.35393	0.493453	16.7244	0.000238813	0.00546763	Slc2a6
ENSMUSG00000001473	0.925651	3.46275	16.7031	0.000240637	0.00550209	Tubb6
ENSMUSG00000052821	1.08224	1.32685	16.6864	0.000242069	0.0055275	Cysltr1
ENSMUSG00000095609	2.81152	-1.35781	16.6784	0.000242766	0.0055361	Gm21188
ENSMUSG00000026068	1.4166	0.344822	16.6414	0.000245993	0.00560226	Il18rap
ENSMUSG00000027514	1.01149	3.70804	16.6319	0.000246832	0.00561175	Zbp1
ENSMUSG00000030218	1.80731	1.45733	16.6293	0.00024706	0.00561175	Mgp
ENSMUSG00000001755	-0.363737	6.62965	16.6104	0.000248734	0.00564234	Coasy
ENSMUSG00000014778	0.521394	3.18591	16.6014	0.000249533	0.00565301	Fhod1
ENSMUSG00000062661	2.57909	-1.01946	16.5727	0.000252105	0.00570379	Ncs1
ENSMUSG00000003585	-0.576445	9.08285	16.5638	0.000252915	0.00571301	Sec14l2
ENSMUSG00000028497	0.765752	2.92405	16.5609	0.000253175	0.00571301	Hacd4
ENSMUSG00000071715	1.13639	1.30828	16.5381	0.00025525	0.0057523	Ncf4
ENSMUSG00000003316	0.304232	6.27872	16.528	0.000256172	0.00576554	Glg1
ENSMUSG00000030357	-0.543405	6.71645	16.5219	0.000256731	0.00577059	Fkbp4
ENSMUSG00000034586	0.609292	1.5717	16.5151	0.000257362	0.00577723	Hid1
ENSMUSG00000006369	2.23412	1.57709	16.4942	0.000259297	0.0058131	Fbln1
ENSMUSG00000054920	-0.31953	5.27928	16.4899	0.000259699	0.00581455	Klhl5
ENSMUSG00000038156	1.24263	2.14011	16.4857	0.000260081	0.00581556	Spon1
ENSMUSG00000028378	1.21826	2.03441	16.4556	0.000262904	0.00586857	Ptgr1
ENSMUSG00000074375	-4.79015	1.51448	16.4521	0.000263238	0.00586857	Sult2a3
ENSMUSG00000020143	0.761397	4.34586	16.4496	0.000263473	0.00586857	Dock2
ENSMUSG00000041000	0.794537	0.667787	16.445	0.000263914	0.0058708	Trim62
ENSMUSG00000038302	-0.432306	3.47325	16.4091	0.000267331	0.00593916	Afg1l
ENSMUSG00000009687	1.60322	2.76014	16.4013	0.00026808	0.00594813	Fxyd5
ENSMUSG00000030545	-0.839801	5.33633	16.3949	0.0002687	0.00595316	Pex11a
ENSMUSG00000021620	-0.57423	7.47843	16.3918	0.000268997	0.00595316	Acot12
ENSMUSG00000070476	0.990949	0.673999	16.3709	0.000271027	0.0059904	Fam217b
ENSMUSG00000029581	0.906653	2.35275	16.3544	0.000272641	0.00601835	Fscn1
ENSMUSG00000009418	0.661811	4.2555	16.3399	0.000274061	0.00604196	Nav1
ENSMUSG00000026421	0.791176	4.45061	16.3171	0.000276319	0.00608281	Csrp1
ENSMUSG00000069844	-0.346338	3.96679	16.3141	0.000276619	0.00608281	Sco1
ENSMUSG00000058013	0.608805	5.09323	16.3055	0.00027747	0.00609374	Septin11
ENSMUSG00000015027	0.80636	3.02509	16.2929	0.00027874	0.00611384	Galns
ENSMUSG00000019194	1.23371	2.22392	16.289	0.000279129	0.0061146	Scn1b
ENSMUSG00000040010	0.632284	2.17004	16.2688	0.000281164	0.00615135	Slc7a5
ENSMUSG00000060671	0.844191	2.7233	16.2576	0.000282303	0.00616845	Atp8b2
ENSMUSG00000056492	-0.375947	6.44563	16.2425	0.000283843	0.00619425	Adgrf5
ENSMUSG00000025195	-0.447855	5.90739	16.2268	0.000285448	0.00622139	Dnmbp
ENSMUSG00000079419	1.26913	1.82188	16.219	0.000286256	0.00623113	Ms4a6c
ENSMUSG00000033722	1.21217	0.263311	16.2115	0.000287029	0.00623403	BC034090
ENSMUSG00000021238	-0.63056	8.77188	16.2107	0.000287113	0.00623403	Aldh6a1
ENSMUSG00000008734	1.78381	0.0242818	16.1958	0.00028866	0.00625974	Gprc5b
ENSMUSG00000079316	-0.431467	5.52906	16.1815	0.000290158	0.00628433	Rab9
ENSMUSG00000039646	0.6223	3.81883	16.1744	0.000290894	0.00629237	Vasn
ENSMUSG00000019944	-0.733111	6.32812	16.1701	0.000291346	0.00629423	Rhobtb1
ENSMUSG00000038587	0.895659	4.16266	16.1547	0.000292978	0.00632158	Akap12
ENSMUSG00000040415	0.8125	2.35771	16.1419	0.000294328	0.0063418	Dtx3
ENSMUSG00000071711	-0.520531	5.65005	16.1388	0.000294663	0.0063418	Mpst
ENSMUSG00000087107	0.963112	1.02693	16.1331	0.000295268	0.0063418	AI662270
ENSMUSG00000027556	-1.72831	1.32168	16.1269	0.00029593	0.0063418	Car1
ENSMUSG00000020037	-1.57106	3.27152	16.125	0.000296131	0.0063418	Rfx4
ENSMUSG00000012819	1.27887	-0.0207056	16.1236	0.00029628	0.0063418	Cdh23
ENSMUSG00000020415	-0.324995	4.19086	16.1217	0.00029649	0.0063418	Pttg1
ENSMUSG00000002588	-0.832828	9.54197	16.1063	0.000298148	0.00636936	Pon1
ENSMUSG00000010122	-0.66364	6.99782	16.1028	0.000298524	0.0063695	Slc47a1
ENSMUSG00000022995	1.02792	1.23672	16.0806	0.000300925	0.00640552	Enah
ENSMUSG00000050989	0.880621	2.30599	16.0745	0.000301593	0.00640552	Selenon
ENSMUSG00000019899	1.23329	3.43164	16.0738	0.000301672	0.00640552	Lama2
ENSMUSG00000004789	-0.347932	7.15521	16.0735	0.000301699	0.00640552	Dlst
ENSMUSG00000032997	1.04009	1.56525	16.0562	0.000303596	0.00642672	Chpf
ENSMUSG00000068463	-0.735425	6.08474	16.0531	0.000303932	0.00642672	C730014E05Rik
ENSMUSG00000003484	2.18852	0.252097	16.0517	0.000304094	0.00642672	Cyp4f18
ENSMUSG00000022150	0.533323	4.85545	16.0508	0.000304188	0.00642672	Dab2
ENSMUSG00000027333	1.16061	2.18418	16.0342	0.000306026	0.00645614	Smox
ENSMUSG00000039316	0.758376	2.36999	16.0298	0.000306513	0.00645614	Rftn1
ENSMUSG00000103199	1.34754	-0.681363	16.028	0.000306704	0.00645614
ENSMUSG00000024924	-1.23536	4.22138	16.0225	0.00030732	0.00646121	Vldlr
ENSMUSG00000005677	-1.20615	6.25376	16.017	0.000307936	0.00646628	Nr1i3
ENSMUSG00000000957	0.655865	5.50636	16.0089	0.00030884	0.00647737	Mmp14
ENSMUSG00000015468	0.496646	2.8107	15.9872	0.000311282	0.00652066	Notch4
ENSMUSG00000034127	2.12153	1.56861	15.9651	0.000313784	0.00656509	Tspan8
ENSMUSG00000029204	1.0267	1.48926	15.9574	0.000314655	0.00657535	Rhoh
ENSMUSG00000028214	0.750159	2.25357	15.9188	0.000319091	0.00665997	Gem
ENSMUSG00000009291	-0.281382	7.65936	15.908	0.000320353	0.00667822	Pttg1ip
ENSMUSG00000095788	2.367	-0.785835	15.8891	0.000322554	0.00671597	Sirpb1a
ENSMUSG00000011256	0.928824	2.3741	15.8824	0.000323347	0.00671869	Adam19
ENSMUSG00000042842	1.65142	1.88517	15.8814	0.000323463	0.00671869	Serpinb6b
ENSMUSG00000004677	0.655773	6.02887	15.8624	0.000325703	0.00675706	Myo9b
ENSMUSG00000022037	0.858776	10.3264	15.8578	0.000326243	0.00676013	Clu
ENSMUSG00000045975	-0.459321	7.27834	15.8526	0.000326867	0.00676492	C2cd2
ENSMUSG00000090307	1.77595	-0.617856	15.846	0.000327645	0.00677289	1700071M16Rik
ENSMUSG00000046805	0.73847	6.91207	15.8402	0.000328344	0.00677923	Mpeg1
ENSMUSG00000038742	-0.856562	3.22579	15.8324	0.000329269	0.00678682	Angptl6
ENSMUSG00000037902	0.873091	5.58281	15.8305	0.000329499	0.00678682	Sirpa
ENSMUSG00000072812	2.54301	1.13723	15.8141	0.000331473	0.00681932
ENSMUSG00000106087	-0.992686	3.82199	15.7554	0.000338633	0.00695472
ENSMUSG00000031827	0.731241	4.41801	15.7532	0.0003389	0.00695472	Cotl1
ENSMUSG00000023942	-0.713591	7.73296	15.7487	0.000339463	0.00695472	Slc29a1
ENSMUSG00000026483	0.684109	4.29084	15.7452	0.000339892	0.00695472	Niban1
ENSMUSG00000057715	4.28667	-1.53395	15.7438	0.000340071	0.00695472	A830018L16Rik
ENSMUSG00000031538	2.58272	1.14896	15.7375	0.000340854	0.00696248	Plat
ENSMUSG00000032657	0.926217	-0.0665226	15.7322	0.000341506	0.00696754	Fam189b
ENSMUSG00000028093	-0.334602	5.0896	15.7033	0.000345128	0.00702587	Acp6
ENSMUSG00000032370	-0.527822	4.96528	15.7029	0.000345181	0.00702587	Lactb
ENSMUSG00000013593	-0.383848	7.33159	15.6857	0.000347352	0.00706173	Ndufs2
ENSMUSG00000027962	0.909116	4.95339	15.6555	0.000351201	0.00713158	Vcam1
ENSMUSG00000007987	0.683786	2.01905	15.637	0.000353579	0.00717141	Ift22
ENSMUSG00000030790	1.16047	0.745337	15.6317	0.00035427	0.00717699	Adm
ENSMUSG00000019718	-0.486683	4.41271	15.6162	0.000356276	0.00720914	L3hypdh
ENSMUSG00000029570	0.681216	2.6422	15.6102	0.000357057	0.00721648	Lfng
ENSMUSG00000037337	1.20405	0.55183	15.568	0.000362614	0.00731669	Map4k1
ENSMUSG00000003053	-1.04544	9.28074	15.5621	0.000363399	0.00731669	Cyp2c29
ENSMUSG00000057191	0.7461	2.30499	15.5598	0.000363703	0.00731669	AB124611
ENSMUSG00000026581	1.00094	1.96007	15.5597	0.000363712	0.00731669	Sell
ENSMUSG00000012519	0.806417	3.41332	15.5521	0.000364735	0.00732201	Mlkl
ENSMUSG00000021922	0.709027	11.4939	15.5514	0.000364827	0.00732201	Itih4
ENSMUSG00000022912	0.378539	6.33678	15.5415	0.000366141	0.00732883	Pros1
ENSMUSG00000042677	0.601733	2.27584	15.5378	0.000366639	0.00732883	Zc3h12a
ENSMUSG00000030605	1.33726	4.54173	15.5364	0.000366836	0.00732883	Mfge8
ENSMUSG00000045039	0.672596	4.23636	15.5331	0.000367272	0.00732883	Megf8
ENSMUSG00000030921	0.519695	4.56351	15.533	0.000367292	0.00732883	Trim30a
ENSMUSG00000000567	1.14161	2.11044	15.5159	0.000369594	0.00736624	Sox9
ENSMUSG00000045136	3.91695	-1.02686	15.4886	0.000373317	0.00743186	Tubb2b
ENSMUSG00000004383	0.56849	3.87882	15.4781	0.000374753	0.00745184	Large1
ENSMUSG00000026556	1.18831	0.193782	15.4639	0.000376711	0.00748215	Vangl2
ENSMUSG00000024533	1.10433	1.27199	15.459	0.000377381	0.00748682	Spire1
ENSMUSG00000001918	1.54401	2.02085	15.4451	0.000379316	0.00750641	Slc1a5
ENSMUSG00000073609	-0.348388	4.46526	15.4449	0.000379337	0.00750641	D2hgdh
ENSMUSG00000045875	-0.74167	3.52629	15.4425	0.000379675	0.00750641	Adra1a
ENSMUSG00000062991	2.31522	2.23098	15.437	0.000380445	0.00751303	Nrg1
ENSMUSG00000047139	2.11269	2.87794	15.4189	0.000382986	0.00755456	Cd24a
ENSMUSG00000037386	2.61682	0.466626	15.4135	0.000383743	0.00756084	Rims2
ENSMUSG00000112902	-0.924538	1.57746	15.3981	0.000385921	0.00759507
ENSMUSG00000055493	-0.49944	3.39659	15.3884	0.000387293	0.00761338	Epm2a
ENSMUSG00000019996	-0.349161	4.99788	15.3821	0.000388193	0.0076174	Map7
ENSMUSG00000028416	-0.321339	5.76009	15.3808	0.000388381	0.0076174	Bag1
ENSMUSG00000040322	1.04966	2.4033	15.3719	0.000389647	0.00763091	Slc25a24
ENSMUSG00000030935	-0.788065	6.56488	15.3698	0.000389955	0.00763091	Acsm3
ENSMUSG00000015536	-0.528393	6.3266	15.3535	0.000392295	0.00766475	Mocs2
ENSMUSG00000031093	0.78465	2.83201	15.3515	0.00039259	0.00766475	Dock11
ENSMUSG00000070044	-0.395156	5.07572	15.3474	0.000393181	0.00766475	Fam149a
ENSMUSG00000097352	1.14292	-0.0535026	15.3454	0.000393463	0.00766475
ENSMUSG00000019564	0.871785	1.36059	15.3407	0.000394141	0.0076693	Arid3a
ENSMUSG00000033059	0.913574	3.83097	15.3346	0.000395037	0.00767714	Pygb
ENSMUSG00000074480	2.08933	-0.724063	15.3318	0.000395435	0.00767714	Mex3a
ENSMUSG00000005397	1.18895	6.02348	15.3278	0.000396024	0.00767992	Nid1
ENSMUSG00000070436	1.31147	4.30819	15.315	0.000397896	0.00770756	Serpinh1
ENSMUSG00000009013	0.946401	3.25992	15.3004	0.000400036	0.00773726	Dynll1
ENSMUSG00000004748	-0.601872	4.37865	15.2984	0.000400327	0.00773726	Mtfp1
ENSMUSG00000095115	0.557509	4.19506	15.2833	0.000402565	0.00776576	Itpripl2
ENSMUSG00000002980	0.902214	2.58277	15.2823	0.000402703	0.00776576	Bcam
ENSMUSG00000117604	3.33152	-1.81506	15.2774	0.000403434	0.00777117
ENSMUSG00000028756	-0.312649	7.35178	15.2588	0.000406208	0.00781466	Pink1
ENSMUSG00000029545	-0.457208	6.83109	15.2562	0.000406598	0.00781466	Acads
ENSMUSG00000020255	0.552023	4.70496	15.2485	0.000407753	0.00782812	Nopchap1
ENSMUSG00000020010	-0.531083	6.70425	15.2425	0.000408654	0.00783671	Vnn3
ENSMUSG00000031782	-0.420207	6.44962	15.2179	0.000412384	0.00789945	Coq9
ENSMUSG00000035711	0.917121	1.58448	15.2027	0.0004147	0.00792741	Dok3
ENSMUSG00000032322	1.53773	0.483551	15.2023	0.000414763	0.00792741	Pstpip1
ENSMUSG00000020283	-0.389449	5.94876	15.1899	0.000416665	0.00795494	Pex13
ENSMUSG00000031785	0.824076	2.51388	15.1732	0.000419243	0.0079953	Adgrg1
ENSMUSG00000001665	-1.29774	5.63337	15.1652	0.000420478	0.00800328	Gstt3
ENSMUSG00000028633	1.00854	2.18785	15.1645	0.00042059	0.00800328	Ctps
ENSMUSG00000040329	1.62132	0.512763	15.1581	0.000421591	0.0080103	Il7
ENSMUSG00000061878	2.23209	-0.303926	15.1542	0.000422191	0.0080103	Sphk1
ENSMUSG00000036257	-0.397957	7.52121	15.1532	0.000422353	0.0080103	Pnpla8
ENSMUSG00000032740	0.659143	3.42124	15.1289	0.000426158	0.00807359	Ccdc88a
ENSMUSG00000022210	-0.572225	5.983	15.0935	0.000431767	0.00817087	Dhrs4
ENSMUSG00000042248	-1.51612	8.27908	15.0865	0.000432899	0.0081833	Cyp2c37
ENSMUSG00000030725	0.970397	2.10725	15.0776	0.000434326	0.0082013	Lipt2
ENSMUSG00000038195	-0.434455	4.46598	15.0647	0.000436397	0.00822617	Rilp
ENSMUSG00000062960	-0.374965	7.04486	15.0612	0.000436967	0.00822617	Kdr
ENSMUSG00000110018	2.66416	-1.31655	15.057	0.000437648	0.00822617	5430437J10Rik
ENSMUSG00000029718	0.89489	3.44675	15.053	0.000438289	0.00822617	Pcolce
ENSMUSG00000027180	-0.41783	7.11525	15.0514	0.000438554	0.00822617	Fbxo3
ENSMUSG00000023905	2.14282	2.93582	15.0506	0.000438685	0.00822617	Tnfrsf12a
ENSMUSG00000000682	1.00641	2.96187	15.0488	0.000438983	0.00822617	Cd52
ENSMUSG00000040747	0.841525	3.63425	15.0422	0.000440042	0.00823706	Cd53
ENSMUSG00000024556	0.552095	3.01627	15.0261	0.00044269	0.00826178	Me2
ENSMUSG00000029084	0.419858	4.552	15.0258	0.000442726	0.00826178	Cd38
ENSMUSG00000022687	2.57739	0.0892659	15.0254	0.000442801	0.00826178	Boc
ENSMUSG00000025268	0.723667	3.47949	15.0222	0.000443316	0.00826241	Maged2
ENSMUSG00000041272	-0.632429	4.29791	15.0179	0.000444022	0.00826241	Tox
ENSMUSG00000043157	1.52133	-0.642021	15.0126	0.000444897	0.00826241	Arl11
ENSMUSG00000046167	3.19176	0.208544	15.0124	0.000444929	0.00826241	Gldn
ENSMUSG00000024053	0.994534	2.83957	15.0106	0.000445231	0.00826241	Emilin2
ENSMUSG00000097431	0.630966	2.28245	15.0073	0.000445769	0.0082635
ENSMUSG00000021725	0.850853	2.7218	15.0041	0.000446301	0.00826448	Parp8
ENSMUSG00000031788	1.02434	4.43254	14.9846	0.000449538	0.0083155	Kifc3
ENSMUSG00000028607	-0.570297	6.42709	14.9812	0.000450118	0.0083173	Cpt2
ENSMUSG00000076431	1.39964	1.12899	14.9551	0.000454497	0.00838921	Sox4
ENSMUSG00000012350	1.72591	1.7353	14.9508	0.000455211	0.00839341	Ehf
ENSMUSG00000024965	0.608891	3.56209	14.94	0.000457052	0.00841836	Fermt3
ENSMUSG00000029675	1.74707	2.58076	14.9179	0.000460819	0.00847132	Eln
ENSMUSG00000044827	1.36209	1.45172	14.9146	0.000461369	0.00847132	Tlr1
ENSMUSG00000051343	0.937517	1.96673	14.9145	0.000461402	0.00847132	Rab11fip5
ENSMUSG00000022149	1.02077	8.07328	14.8977	0.000464283	0.00851516	C9
ENSMUSG00000105987	1.45172	2.41444	14.888	0.000465961	0.00853684	AI506816
ENSMUSG00000042757	2.39628	-0.661753	14.8805	0.000467252	0.00854326	Tmem108
ENSMUSG00000030319	1.28681	1.52445	14.8803	0.000467302	0.00854326	Cand2
ENSMUSG00000041144	1.50424	0.665828	14.8728	0.000468598	0.00854475	Dnah7b
ENSMUSG00000002458	0.854171	1.79563	14.8715	0.000468832	0.00854475	Rgs19
ENSMUSG00000041238	0.589671	3.66451	14.8712	0.000468871	0.00854475	Rbbp8
ENSMUSG00000024743	0.874863	0.922966	14.8666	0.000469679	0.00855045	Syt7
ENSMUSG00000022439	0.918874	1.32853	14.8604	0.000470759	0.00856107	Parvg
ENSMUSG00000031749	0.824149	2.25256	14.8505	0.000472505	0.00858376	St3gal2
ENSMUSG00000016494	1.8615	2.17209	14.8435	0.000473729	0.00858822	Cd34
ENSMUSG00000028553	-0.733774	9.01664	14.8434	0.000473747	0.00858822	Angptl3
ENSMUSG00000021948	0.624608	4.12515	14.8276	0.000476547	0.0086299	Prkcd
ENSMUSG00000030970	0.524874	2.61821	14.8196	0.000477966	0.00864131	Ctbp2
ENSMUSG00000021804	-1.04054	2.62733	14.8184	0.000478179	0.00864131	Rgr
ENSMUSG00000028278	1.21877	2.78482	14.8113	0.000479437	0.00865498	Rragd
ENSMUSG00000091345	2.9796	1.327	14.7958	0.000482221	0.00869612	Col6a5
ENSMUSG00000025732	-0.670885	3.5478	14.7909	0.000483101	0.00870289	Mcrip2
ENSMUSG00000116506	-1.01789	2.35111	14.7825	0.000484618	0.0087211
ENSMUSG00000021591	-0.478216	4.13574	14.7788	0.000485279	0.00872389	Glrx
ENSMUSG00000038648	0.723867	4.98849	14.7744	0.000486085	0.00872927	Creb3l2
ENSMUSG00000005667	1.64795	0.712888	14.7552	0.000489577	0.00878283	Mthfd2
ENSMUSG00000038372	0.739439	1.59283	14.7441	0.000491597	0.00880254	Gmds
ENSMUSG00000020823	0.430126	4.04549	14.7432	0.000491761	0.00880254	Sec14l1
ENSMUSG00000045382	1.79947	0.985026	14.7408	0.000492207	0.00880254	Cxcr4
ENSMUSG00000051331	1.48795	0.673348	14.7332	0.000493597	0.00881825	Cacna1c
ENSMUSG00000024507	-0.574435	8.34212	14.7295	0.000494278	0.00882128	Hsd17b4
ENSMUSG00000025888	0.622291	2.08132	14.7203	0.000495987	0.00884263	Casp1
ENSMUSG00000040713	-0.505281	7.76077	14.7139	0.000497172	0.00884615	Creg1
ENSMUSG00000031023	-0.401864	3.47296	14.7101	0.000497886	0.00884615	Akip1
ENSMUSG00000069911	0.933507	1.44568	14.7091	0.000498069	0.00884615	Insyn2b
ENSMUSG00000052125	1.57015	-0.826681	14.7081	0.000498246	0.00884615	F730043M19Rik
ENSMUSG00000010461	0.963719	0.725837	14.7022	0.00049935	0.00884615	Eya4
ENSMUSG00000018593	0.961236	6.40678	14.701	0.000499579	0.00884615	Sparc
ENSMUSG00000021779	-0.323194	5.8978	14.6999	0.000499777	0.00884615	Thrb
ENSMUSG00000078672	2.90108	6.69288	14.6915	0.000501345	0.0088648	Mup20
ENSMUSG00000037035	1.01901	2.17687	14.6728	0.000504861	0.00891784	Inhbb
ENSMUSG00000029869	1.17297	0.617644	14.6561	0.000508014	0.00896435	Ephb6
ENSMUSG00000003411	1.91395	0.496922	14.6472	0.000509711	0.00898509	Rab3b
ENSMUSG00000041707	0.811192	0.785443	14.6177	0.00051537	0.00907556	Tmem273
ENSMUSG00000107603	2.12024	-0.45912	14.6097	0.000516917	0.00908659
ENSMUSG00000079017	0.97738	3.0846	14.6063	0.000517572	0.00908659	Ifi27l2a
ENSMUSG00000056602	0.856602	2.79321	14.6036	0.000518094	0.00908659	Fry
ENSMUSG00000006360	1.43498	2.51835	14.6024	0.000518325	0.00908659	Crip1
ENSMUSG00000109245	0.929318	1.50567	14.5984	0.000519096	0.00908659
ENSMUSG00000047945	0.66021	3.71907	14.5962	0.00051952	0.00908659	Marcksl1
ENSMUSG00000027774	-0.497459	6.33741	14.5954	0.000519686	0.00908659	Gfm1
ENSMUSG00000071633	-1.09696	6.68839	14.5884	0.00052104	0.00910105	Gm4952
ENSMUSG00000083844	-0.37927	3.35154	14.5816	0.000522382	0.00910467	Ube2d-ps
ENSMUSG00000067369	-0.337127	5.2612	14.5793	0.000522822	0.00910467	Trmt2b
ENSMUSG00000072235	1.16047	2.14528	14.5793	0.000522832	0.00910467	Tuba1a
ENSMUSG00000025277	-0.816405	3.98643	14.57	0.000524653	0.00912715	Abhd6
ENSMUSG00000009566	-0.592036	6.87162	14.5611	0.000526391	0.00914817	Fpgs
ENSMUSG00000026960	-0.422384	3.15225	14.5574	0.000527121	0.00915163	Arl6ip6
ENSMUSG00000021993	-0.399596	4.95541	14.5546	0.000527686	0.00915221	Mipep
ENSMUSG00000063884	-0.29371	5.48129	14.5507	0.000528459	0.00915232	Ptcd3
ENSMUSG00000002204	1.81756	0.326456	14.5448	0.000529622	0.00915232	Napsa
ENSMUSG00000049625	0.901768	2.33101	14.5447	0.000529637	0.00915232	Tifab
ENSMUSG00000038845	-0.311357	5.09516	14.5426	0.00053006	0.00915232	Phb
ENSMUSG00000001666	-0.558002	6.98666	14.5412	0.000530346	0.00915232	Ddt
ENSMUSG00000043681	1.24662	3.62212	14.5375	0.000531073	0.00915571	Fam25c
ENSMUSG00000023073	1.6749	3.91785	14.532	0.000532175	0.00916553	Slc10a2
ENSMUSG00000029705	0.28482	5.43685	14.5251	0.000533545	0.00917286	Cux1
ENSMUSG00000106030	-1.44969	4.36792	14.5245	0.000533665	0.00917286
ENSMUSG00000043079	1.10239	3.47447	14.51	0.000536573	0.00921366	Synpo
ENSMUSG00000021048	-0.534756	8.13168	14.5045	0.00053768	0.00922152	Mthfd1
ENSMUSG00000041426	-0.559051	6.23455	14.5019	0.000538203	0.00922152	Hibch
ENSMUSG00000032047	-0.716439	8.46677	14.4998	0.000538635	0.00922152	Acat1
ENSMUSG00000038147	0.480178	3.96899	14.4885	0.000540924	0.00925152	Cd84
ENSMUSG00000006576	1.05184	0.556054	14.4643	0.000545863	0.00932673	Slc4a3
ENSMUSG00000022594	1.44992	1.77091	14.4569	0.000547367	0.00934318	Lynx1
ENSMUSG00000025555	0.418035	4.85154	14.4435	0.000550138	0.00938119	Farp1
ENSMUSG00000041313	1.36004	1.58071	14.4295	0.000553033	0.00942123	Slc7a1
ENSMUSG00000058022	-0.744953	6.3859	14.4106	0.000556978	0.00947908	Adtrp
ENSMUSG00000022587	0.873696	8.45585	14.4077	0.000557585	0.00948004	Ly6e
ENSMUSG00000035186	3.61145	0.557277	14.4007	0.000559049	0.00949558	Ubd
ENSMUSG00000039470	1.40104	0.485881	14.3974	0.000559747	0.00949806	Zdhhc2
ENSMUSG00000039835	0.688274	3.79459	14.3905	0.000561215	0.00951362	Nhsl1
ENSMUSG00000029762	0.787819	2.34981	14.3861	0.000562129	0.00951728	Akr1b8
ENSMUSG00000025142	-0.379727	5.77452	14.3842	0.000562535	0.00951728	Aspscr1
ENSMUSG00000032020	0.592232	2.27771	14.3791	0.000563628	0.00952641	Ubash3b
ENSMUSG00000000489	1.27029	1.36519	14.3688	0.000565803	0.00955381	Pdgfb
ENSMUSG00000026621	-0.45475	8.27506	14.3616	0.00056733	0.00957022	Mtarc1
ENSMUSG00000022876	1.18978	0.602658	14.3539	0.000568997	0.00958895	Samsn1
ENSMUSG00000030187	0.926144	2.21888	14.3454	0.000570811	0.00961014	Klra2
ENSMUSG00000032122	0.749788	2.56555	14.3419	0.000571552	0.00961323	Slc37a2
ENSMUSG00000035000	-0.303795	7.69014	14.2987	0.000580929	0.00976141	Dpp4
ENSMUSG00000041797	0.469693	3.89803	14.296	0.00058153	0.009762	Abca9
ENSMUSG00000036941	-0.649874	3.7907	14.2763	0.000585865	0.0098252	Elac1
ENSMUSG00000006519	0.816193	3.46366	14.2723	0.000586739	0.00983031	Cyba
ENSMUSG00000034041	1.07355	0.657223	14.2675	0.000587813	0.00983874	Lyl1
ENSMUSG00000041920	0.765128	3.4253	14.2626	0.000588902	0.00984741	Slc16a6
ENSMUSG00000001761	0.677973	3.66525	14.2527	0.000591099	0.00987455	Smo
ENSMUSG00000006435	1.68449	0.444291	14.2382	0.000594342	0.00991499	Neurl1a
ENSMUSG00000038119	1.21813	2.09726	14.2326	0.000595604	0.00991499	Cdon
ENSMUSG00000039167	-0.295819	4.98854	14.232	0.000595747	0.00991499	Adgrl4
ENSMUSG00000051344	0.812824	3.57265	14.2316	0.00059582	0.00991499	Plekhm3
ENSMUSG00000019997	1.34477	2.82967	14.2045	0.000601962	0.0100075	Ccn2
ENSMUSG00000014313	-0.454363	7.11601	14.1974	0.000603572	0.0100246	Cox6c
ENSMUSG00000038860	1.07432	0.121536	14.1784	0.000607914	0.0100871	Garnl3
ENSMUSG00000070942	1.25606	0.265475	14.1734	0.000609084	0.0100946	Il1rl2
ENSMUSG00000053182	2.3696	1.38333	14.1704	0.000609761	0.0100946	Gm609
ENSMUSG00000025209	-0.326823	4.65767	14.1688	0.000610128	0.0100946	Twnk
ENSMUSG00000025137	-0.36122	8.48904	14.1545	0.000613451	0.0101399	Pcyt2
ENSMUSG00000054733	-0.425092	6.62159	14.1513	0.000614181	0.0101422	Msra
ENSMUSG00000078190	1.09522	1.38076	14.1461	0.0006154	0.0101526	Dnm3os
ENSMUSG00000027870	-2.2815	3.76246	14.1354	0.000617899	0.010178	Hao2
ENSMUSG00000029368	-0.673259	16.3382	14.1344	0.000618119	0.010178	Alb
ENSMUSG00000025781	-0.40232	7.59536	14.1063	0.000624729	0.0102699	Atp5c1
ENSMUSG00000039286	0.680283	5.97882	14.1056	0.000624889	0.0102699	Fndc3b
ENSMUSG00000026832	1.29115	1.93902	14.097	0.000626947	0.0102939	Cytip
ENSMUSG00000017715	0.553198	3.61438	14.0884	0.00062897	0.0103173	Pgs1
ENSMUSG00000038695	-0.402608	4.73642	14.0807	0.00063081	0.0103376	Josd2
ENSMUSG00000021978	0.282372	5.33829	14.0697	0.000633442	0.0103709	Extl3
ENSMUSG00000030759	0.729659	3.30365	14.0572	0.000636455	0.0104049	Far1
ENSMUSG00000032477	0.786958	2.39978	14.0542	0.000637176	0.0104049	Cdc25a
ENSMUSG00000026788	-0.291693	5.36492	14.0522	0.000637669	0.0104049	Zbtb43
ENSMUSG00000020400	0.74742	3.72312	14.0511	0.000637931	0.0104049	Tnip1
ENSMUSG00000029108	1.02191	2.23829	14.0425	0.000640022	0.0104291	Pcdh7
ENSMUSG00000111923	-0.663574	3.54157	14.0269	0.000643808	0.0104809
ENSMUSG00000003531	-0.422495	4.48942	14.0178	0.000646046	0.0105074	Dgcr6
ENSMUSG00000045639	-0.39026	4.83939	14.0072	0.000648636	0.0105396	Zfp629
ENSMUSG00000032925	1.7048	0.344101	14.0023	0.000649852	0.0105494	Itgbl1
ENSMUSG00000060679	-0.351237	4.67274	13.9881	0.000653367	0.0105965	Mrps9
ENSMUSG00000027848	1.32782	3.01267	13.9814	0.00065502	0.0106048	Olfml3
ENSMUSG00000003573	0.900384	1.20621	13.9811	0.000655112	0.0106048	Homer3
ENSMUSG00000027230	1.61782	0.380127	13.9702	0.000657819	0.0106311	Creb3l1
ENSMUSG00000104828	1.13967	1.03253	13.9696	0.000657968	0.0106311
ENSMUSG00000021096	-0.349691	7.13997	13.962	0.000659879	0.010652	Ppm1a
ENSMUSG00000054693	0.305242	5.67451	13.9531	0.000662113	0.010678	Adam10
ENSMUSG00000018909	0.414058	5.26348	13.9476	0.0006635	0.0106849	Arrb1
ENSMUSG00000021318	1.08447	0.70129	13.9465	0.000663775	0.0106849	Gli3
ENSMUSG00000017652	1.06826	0.327016	13.942	0.000664907	0.0106931	Cd40
ENSMUSG00000020399	1.7715	0.272968	13.9323	0.000667371	0.0107227	Havcr2
ENSMUSG00000025486	-0.481903	6.01789	13.9294	0.000668103	0.0107245	Sirt3
ENSMUSG00000022304	-0.753146	7.96241	13.9192	0.000670699	0.0107561	Dpys
ENSMUSG00000031274	1.03813	3.16456	13.912	0.000672531	0.0107755	Col4a5
ENSMUSG00000003500	0.735397	2.03622	13.8786	0.000681127	0.0109031	Impdh1
ENSMUSG00000081303	2.21686	0.499317	13.8743	0.000682259	0.0109111	Gm16011
ENSMUSG00000021423	0.89482	3.07954	13.8706	0.000683219	0.0109163	Ly86
ENSMUSG00000026979	0.487673	3.50164	13.862	0.000685461	0.010929	Psd4
ENSMUSG00000036362	0.614254	2.65611	13.8593	0.000686175	0.010929	P2ry13
ENSMUSG00000029776	-0.558234	7.82972	13.859	0.000686245	0.010929	Hibadh
ENSMUSG00000020572	-0.89757	6.074	13.8578	0.000686548	0.010929	Nampt
ENSMUSG00000027646	0.978942	2.82134	13.8531	0.000687787	0.0109341	Src
ENSMUSG00000052337	-0.345885	6.86065	13.8514	0.000688224	0.0109341	Immt
ENSMUSG00000038417	-0.309787	4.34535	13.8492	0.000688815	0.0109341	Fig4
ENSMUSG00000001034	0.946024	1.85529	13.8469	0.000689408	0.0109341	Mapk7
ENSMUSG00000038967	-0.793617	5.88466	13.8395	0.00069135	0.0109548	Pdk2
ENSMUSG00000035967	0.592602	3.27788	13.8238	0.000695505	0.011002	Ints6l
ENSMUSG00000019853	1.88219	0.213543	13.8234	0.000695602	0.011002	Hebp2
ENSMUSG00000058806	-0.828286	2.79467	13.8189	0.000696803	0.0110109	Col13a1
ENSMUSG00000023008	0.591259	3.1104	13.8107	0.000698992	0.0110259	Fmnl3
ENSMUSG00000031485	-0.34639	6.08075	13.8072	0.000699921	0.0110259	Plpbp
ENSMUSG00000019873	-0.298976	7.01926	13.8057	0.000700312	0.0110259	Reep3
ENSMUSG00000037905	-0.326184	5.14901	13.8057	0.000700313	0.0110259	Bri3bp
ENSMUSG00000017765	0.668055	4.33641	13.797	0.000702644	0.0110525	Slc12a4
ENSMUSG00000117597	-0.891564	0.460795	13.7947	0.000703282	0.0110525
ENSMUSG00000022228	-0.296277	6.09474	13.7801	0.000707195	0.0111039	Zscan26
ENSMUSG00000038296	0.579818	1.78149	13.7674	0.000710624	0.0111475	Galnt18
ENSMUSG00000015745	0.704959	2.96563	13.7629	0.000711851	0.0111567	Plekho1
ENSMUSG00000030766	0.429125	4.27083	13.7492	0.0007156	0.0112019	Arhgap17
ENSMUSG00000030263	0.481996	2.63021	13.7476	0.000716038	0.0112019	Lrmp
ENSMUSG00000022323	-0.623576	8.89094	13.7258	0.000722023	0.0112823	Rida
ENSMUSG00000021556	1.33823	2.75901	13.724	0.000722496	0.0112823	Golm1
ENSMUSG00000001750	0.379967	5.27393	13.7207	0.00072342	0.0112823	Tcirg1
ENSMUSG00000025140	1.32971	-0.409116	13.7193	0.000723798	0.0112823	Pycr1
ENSMUSG00000040618	0.812117	2.35546	13.7137	0.000725369	0.0112956	Pck2
ENSMUSG00000031672	-0.405729	7.84022	13.7115	0.000725957	0.0112956	Got2
ENSMUSG00000028423	-0.292894	6.47216	13.6951	0.000730536	0.0113566	Nfx1
ENSMUSG00000020272	0.638247	3.68899	13.684	0.000733644	0.0113946	Stk10
ENSMUSG00000042118	-0.469949	7.70279	13.6779	0.000735362	0.0114042	Bhmt2
ENSMUSG00000020473	2.03661	2.21795	13.6771	0.000735585	0.0114042	Aebp1
ENSMUSG00000003153	1.28946	0.431697	13.6679	0.000738173	0.0114341	Slc2a3
ENSMUSG00000050721	0.610131	3.99811	13.6634	0.000739457	0.0114437	Plekho2
ENSMUSG00000046722	0.429995	4.59243	13.6593	0.00074061	0.0114512	Cdc42se1
ENSMUSG00000072949	-2.00819	2.81701	13.6478	0.000743867	0.0114913	Acot1
ENSMUSG00000039131	3.26654	-0.0532903	13.6387	0.000746468	0.0115211	Gipc2
ENSMUSG00000020256	1.41835	-0.0483646	13.6212	0.000751493	0.0115883	Aldh1l2
ENSMUSG00000024228	-0.49987	6.22947	13.6054	0.000756057	0.0116056	Nudt12
ENSMUSG00000028411	-0.412933	3.66527	13.6049	0.000756202	0.0116056	Aptx
ENSMUSG00000064043	0.990341	1.1726	13.6045	0.000756323	0.0116056	Trerf1
ENSMUSG00000004270	-0.541122	6.78989	13.6026	0.000756872	0.0116056	Lpcat3
ENSMUSG00000039395	-0.860853	5.29468	13.6019	0.000757082	0.0116056	Mreg
ENSMUSG00000033220	0.748994	3.24957	13.6016	0.000757154	0.0116056	Rac2
ENSMUSG00000048371	-0.648735	6.05849	13.601	0.000757323	0.0116056	Pdp2
ENSMUSG00000036817	-0.325022	4.858	13.5982	0.00075814	0.0116078	Sun1
ENSMUSG00000096956	1.31653	0.977706	13.5789	0.00076379	0.0116756	Snhg18
ENSMUSG00000043613	3.49657	-1.59117	13.5784	0.000763925	0.0116756	Mmp3
ENSMUSG00000030844	0.958207	1.35282	13.5736	0.000765342	0.0116869	Rgs10
ENSMUSG00000037916	-0.483511	6.96745	13.5572	0.000770174	0.0117503	Ndufv1
ENSMUSG00000036334	0.715415	2.66134	13.5517	0.000771797	0.0117646	Igsf10
ENSMUSG00000029269	-0.877198	4.46307	13.5445	0.000773936	0.0117868	Sult1b1
ENSMUSG00000030753	-0.361591	5.31269	13.5417	0.000774761	0.0117889	Thap12
ENSMUSG00000038608	0.646458	5.09606	13.5328	0.00077741	0.0118087	Dock10
ENSMUSG00000050556	-0.780703	2.92362	13.5327	0.000777429	0.0118087	Kcnb1
ENSMUSG00000040473	1.96571	1.06531	13.5276	0.000778953	0.0118214	Cfap69
ENSMUSG00000026203	-0.433395	5.02052	13.5183	0.000781736	0.0118532	Dnajb2
ENSMUSG00000111080	-0.470986	4.46058	13.5147	0.000782834	0.0118594	Gm20300
ENSMUSG00000020057	1.16381	0.98163	13.5093	0.000784449	0.0118735	Dram1
ENSMUSG00000036894	1.03663	1.17784	13.4908	0.000790044	0.0119421	Rap2b
ENSMUSG00000045790	0.995369	1.59545	13.4897	0.000790369	0.0119421	Ccdc149
ENSMUSG00000026458	0.959961	1.41377	13.4763	0.000794464	0.0119935	Ppfia4
ENSMUSG00000038179	1.48487	0.979706	13.461	0.000799161	0.0120538	Slamf7
ENSMUSG00000005973	0.46891	3.68033	13.4536	0.000801439	0.0120776	Rcn1
ENSMUSG00000017718	-0.952691	5.22374	13.4493	0.000802751	0.0120868	Afmid
ENSMUSG00000028790	0.255185	5.06043	13.4442	0.000804331	0.0121001	Khdrbs1
ENSMUSG00000022450	-0.436417	6.86669	13.4322	0.000808071	0.0121255	Ndufa6
ENSMUSG00000021904	2.46761	-0.677798	13.432	0.000808121	0.0121255	Sema3g
ENSMUSG00000028532	0.606662	1.72272	13.432	0.00080813	0.0121255	Cachd1
ENSMUSG00000020241	1.4585	3.41167	13.4202	0.000811806	0.0121659	Col6a2
ENSMUSG00000015112	-0.549113	7.83025	13.4186	0.000812285	0.0121659	Slc25a13
ENSMUSG00000056899	-0.455126	4.61566	13.4143	0.000813631	0.0121659	Immp2l
ENSMUSG00000027536	0.797944	3.68941	13.4143	0.000813645	0.0121659	Chmp4c
ENSMUSG00000031608	0.728361	2.31331	13.408	0.000815612	0.0121847	Galnt7
ENSMUSG00000028480	1.74457	1.46345	13.4048	0.000816627	0.0121893	Glipr2
ENSMUSG00000114800	-2.19531	-0.395916	13.3902	0.000821218	0.0122472
ENSMUSG00000015568	1.08176	5.12172	13.3731	0.00082667	0.0123179	Lpl
ENSMUSG00000063286	0.650234	4.54924	13.3632	0.000829819	0.0123541	Gm8995
ENSMUSG00000079164	-0.789539	3.29355	13.3574	0.000831673	0.012371	Tlr5
ENSMUSG00000035778	0.605486	2.78977	13.3517	0.000833512	0.0123823	Ggta1
ENSMUSG00000056130	1.19767	-0.0427528	13.3506	0.000833869	0.0123823	Ticam2
ENSMUSG00000021090	1.99695	-1.0145	13.3459	0.000835369	0.0123939	Lrrc9
ENSMUSG00000005510	-0.420679	5.79938	13.3413	0.000836853	0.0124053	Ndufs3
ENSMUSG00000033187	4.0439	-1.45863	13.3363	0.000838472	0.0124186	BC016579
ENSMUSG00000033767	-0.406165	5.81749	13.3319	0.000839886	0.0124289	Tmem131l
ENSMUSG00000026456	0.490303	3.04508	13.3173	0.00084463	0.0124734	Cyb5r1
ENSMUSG00000000078	0.818667	4.91874	13.3168	0.000844812	0.0124734	Klf6
ENSMUSG00000104378	0.848192	0.518017	13.316	0.000845069	0.0124734
ENSMUSG00000053897	-0.357432	5.53899	13.2979	0.000850993	0.0125419	Slc39a8
ENSMUSG00000020003	-0.47599	6.23094	13.2974	0.000851159	0.0125419	Pex7
ENSMUSG00000051768	-0.484097	3.77572	13.2904	0.000853447	0.0125648	Xrcc1
ENSMUSG00000042613	0.5252	4.40487	13.2758	0.000858279	0.0126252	Pbxip1
ENSMUSG00000049339	-0.362512	7.14648	13.2721	0.000859524	0.0126327	Retreg2
ENSMUSG00000024953	-0.343272	6.85475	13.2598	0.000863602	0.0126819	Prdx5
ENSMUSG00000073835	-2.18658	1.17183	13.2531	0.000865858	0.0126985
ENSMUSG00000037818	-0.445961	5.0344	13.252	0.000866212	0.0126985	Abhd18
ENSMUSG00000052914	-0.415074	6.23418	13.2492	0.000867145	0.0127014	Cyp2j6
ENSMUSG00000020153	-0.438173	5.53028	13.2418	0.000869649	0.0127273	Ndufs7
ENSMUSG00000072763	-0.599436	1.92397	13.2363	0.000871486	0.0127422	5430403G16Rik
ENSMUSG00000007989	1.22242	0.0307557	13.2344	0.000872146	0.0127422	Fzd3
ENSMUSG00000018920	0.815578	3.50456	13.2109	0.000880098	0.0128475	Cxcl16
ENSMUSG00000030711	-0.657636	8.79721	13.2028	0.000882869	0.012877	Sult1a1
ENSMUSG00000070691	1.57944	-0.456306	13.1836	0.000889453	0.0129621	Runx3
ENSMUSG00000049791	-0.459829	5.69077	13.1705	0.000893982	0.0130171	Fzd4
ENSMUSG00000028926	0.663488	2.81146	13.1504	0.000900947	0.0130984	Cdk14
ENSMUSG00000064061	0.769121	2.67648	13.15	0.000901084	0.0130984	Dzip3
ENSMUSG00000003809	-0.632036	8.77548	13.1321	0.000907374	0.0131787	Gcdh
ENSMUSG00000029919	0.749412	2.461	13.1241	0.000910188	0.0132085	Hpgds
ENSMUSG00000028223	-0.686979	7.44068	13.1112	0.000914743	0.0132521	Decr1
ENSMUSG00000043760	0.440333	6.07334	13.1098	0.000915253	0.0132521	Pkhd1
ENSMUSG00000030587	0.966259	2.23528	13.105	0.000916965	0.0132521	2200002D01Rik
ENSMUSG00000013275	0.634874	3.32023	13.1034	0.000917525	0.0132521	Slc41a1
ENSMUSG00000022445	-0.51308	9.70967	13.1028	0.00091775	0.0132521	Cyp2d26
ENSMUSG00000045930	-0.370647	4.89578	13.1026	0.000917809	0.0132521	Clec14a
ENSMUSG00000027111	0.831047	3.77061	13.0979	0.000919502	0.0132655	Itga6
ENSMUSG00000041889	2.51972	-0.62823	13.0868	0.000923451	0.0133113	Shisa4
ENSMUSG00000048636	1.45468	-0.524297	13.0633	0.000931921	0.013418	A730049H05Rik
ENSMUSG00000030671	-0.51476	6.66341	13.0619	0.000932414	0.013418	Pde3b
ENSMUSG00000001211	-0.306552	7.56208	13.0585	0.000933669	0.0134249	Agpat3
ENSMUSG00000041012	-0.464942	5.52766	13.0471	0.000937801	0.0134723	Cmtm8
ENSMUSG00000023169	0.785461	2.56177	13.0444	0.000938784	0.0134723	Slc38a1
ENSMUSG00000025017	0.506015	6.8519	13.043	0.000939312	0.0134723	Pik3ap1
ENSMUSG00000017868	-0.863387	5.56678	13.0407	0.000940154	0.0134732	Sgk2
ENSMUSG00000107955	1.03464	0.0155961	13.0311	0.000943663	0.0135123
ENSMUSG00000030020	0.639009	2.76652	13.0232	0.000946575	0.0135427	Prickle2
ENSMUSG00000034911	-0.318254	4.30786	13.0102	0.000951354	0.0135939	Ushbp1
ENSMUSG00000037816	0.555497	1.583	13.0092	0.000951732	0.0135939	Fbxw17
ENSMUSG00000040706	-0.578487	6.8667	12.995	0.000957007	0.0136469	Agmat
ENSMUSG00000026988	0.450926	2.87564	12.9949	0.000957025	0.0136469	Wdsub1
ENSMUSG00000000628	1.15971	2.59257	12.9831	0.000961452	0.0136987	Hk2
ENSMUSG00000024785	-0.523764	6.84792	12.9797	0.000962696	0.0137051	Rcl1
ENSMUSG00000021666	-0.328248	5.74784	12.9721	0.000965575	0.0137269	Gfm2
ENSMUSG00000036278	-0.696216	3.85618	12.9714	0.000965821	0.0137269	Macrod1
ENSMUSG00000043004	0.778366	1.6165	12.9661	0.000967828	0.0137353	Gng2
ENSMUSG00000060487	0.672688	2.04832	12.9656	0.000968003	0.0137353	Samd5
ENSMUSG00000043336	0.707516	3.7912	12.9456	0.000975574	0.013826	Filip1l
ENSMUSG00000097039	0.935354	1.71216	12.9445	0.000975997	0.013826	Pvt1
ENSMUSG00000044770	1.2801	-0.0929077	12.9267	0.000982772	0.0139105	Scml4
ENSMUSG00000032066	-0.441127	4.9585	12.9214	0.000984835	0.0139283	Bco2
ENSMUSG00000031271	1.68452	5.90102	12.912	0.000988451	0.0139679	Serpina7
ENSMUSG00000041439	0.498512	4.29185	12.9046	0.000991302	0.0139968	Mfsd6
ENSMUSG00000021094	-0.511525	5.39889	12.8769	0.00100207	0.0141372	Dhrs7
ENSMUSG00000047067	-0.547984	2.3982	12.8735	0.00100338	0.0141441	Dusp28
ENSMUSG00000024990	-0.559232	10.0125	12.8566	0.00101004	0.0142207	Rbp4
ENSMUSG00000103642	-1.03953	1.91649	12.8555	0.00101046	0.0142207
ENSMUSG00000028133	-0.560815	3.05836	12.8527	0.00101158	0.0142248	Rwdd3
ENSMUSG00000006711	-0.866926	3.76668	12.846	0.00101421	0.0142502	D130043K22Rik
ENSMUSG00000036036	1.38974	-0.207177	12.8338	0.00101905	0.0143065	Zfp57
ENSMUSG00000024696	0.956002	1.51089	12.8289	0.00102101	0.0143224	Lpxn
ENSMUSG00000103577	-1.78537	-0.76822	12.8249	0.0010226	0.0143253	9330162B11Rik
ENSMUSG00000040511	0.641096	3.48756	12.8238	0.00102304	0.0143253	Pvr
ENSMUSG00000075415	0.38241	4.75283	12.8222	0.00102371	0.0143253	Fnbp1
ENSMUSG00000021990	0.385377	6.55581	12.8194	0.00102482	0.0143292	Spata13
ENSMUSG00000029082	2.01777	-0.713338	12.8136	0.00102716	0.0143503	Bst1
ENSMUSG00000019876	0.957361	0.916649	12.8064	0.00103003	0.0143787	Pkib
ENSMUSG00000002846	-0.333173	4.82777	12.8012	0.00103211	0.0143961	Timmdc1
ENSMUSG00000027712	0.994792	6.87475	12.7959	0.00103428	0.0143964	Anxa5
ENSMUSG00000025428	-0.428557	9.84538	12.7953	0.00103453	0.0143964	Atp5a1
ENSMUSG00000020122	1.17415	9.07577	12.795	0.00103464	0.0143964	Egfr
ENSMUSG00000034708	0.437035	7.48759	12.7851	0.00103863	0.0144404	Grn
ENSMUSG00000056124	0.963364	2.50284	12.7822	0.00103982	0.0144427	B4galt6
ENSMUSG00000079462	1.34693	-0.389599	12.7806	0.00104048	0.0144427	Gm15737
ENSMUSG00000026574	2.03355	3.26779	12.7754	0.00104258	0.0144603	Dpt
ENSMUSG00000059326	1.00862	2.67135	12.7715	0.00104418	0.0144707	Csf2ra
ENSMUSG00000046159	2.26637	0.169656	12.7566	0.00105028	0.0145333	Chrm3
ENSMUSG00000022565	0.485109	7.40207	12.7564	0.00105038	0.0145333	Plec
ENSMUSG00000027087	0.471616	6.09075	12.7541	0.00105133	0.0145348	Itgav
ENSMUSG00000020886	1.07387	1.18444	12.7319	0.00106049	0.0146497	Dlg4
ENSMUSG00000058388	0.333913	3.55225	12.7159	0.00106716	0.0147201	Phtf1
ENSMUSG00000036446	1.29275	4.20597	12.7156	0.00106729	0.0147201	Lum
ENSMUSG00000028399	-0.430131	8.35929	12.7055	0.00107153	0.0147668	Ptprd
ENSMUSG00000027247	0.321537	4.26476	12.6984	0.00107451	0.0147799	Arhgap1
ENSMUSG00000021361	-0.541065	6.00593	12.6977	0.00107479	0.0147799	Tmem14c
ENSMUSG00000052942	1.15239	1.97914	12.6971	0.00107506	0.0147799	Glis3
ENSMUSG00000037447	0.97594	2.2206	12.6921	0.00107715	0.0147969	Arid5a
ENSMUSG00000078584	-0.436922	6.50125	12.6815	0.00108164	0.0148468	AU022252
ENSMUSG00000113629	-1.78212	-1.00717	12.6732	0.00108517	0.0148834
ENSMUSG00000059089	0.773113	2.63206	12.6706	0.00108631	0.0148871	Fcgr4
ENSMUSG00000047180	0.711454	3.33315	12.6588	0.00109132	0.0149438	Neurl3
ENSMUSG00000089337	-1.28481	-0.780073	12.6517	0.00109436	0.0149737
ENSMUSG00000032816	3.68681	0.437408	12.6465	0.00109663	0.0149927	Igdcc4
ENSMUSG00000023963	-0.656696	5.21328	12.64	0.0010994	0.0150187	Cyp39a1
ENSMUSG00000006373	-0.44173	9.38006	12.6367	0.00110085	0.0150267	Pgrmc1
ENSMUSG00000041697	-0.394453	7.1242	12.6344	0.00110183	0.0150282	Cox6a1
ENSMUSG00000056427	2.64094	-0.18851	12.5968	0.00111822	0.0152299	Slit3
ENSMUSG00000020520	0.56474	3.37076	12.5964	0.00111839	0.0152299	Galnt10
ENSMUSG00000105701	1.67973	-0.822257	12.5839	0.00112393	0.0152933
ENSMUSG00000020312	3.61538	0.91871	12.5814	0.00112501	0.0152959	Shc2
ENSMUSG00000033845	-0.434201	5.70092	12.5711	0.00112959	0.0153461	Mrpl15
ENSMUSG00000038400	1.17775	1.90367	12.5569	0.00113589	0.0154194	Pmepa1
ENSMUSG00000027792	-0.419581	8.15813	12.5442	0.00114161	0.0154849	Bche
ENSMUSG00000024180	0.339924	3.95947	12.5412	0.00114293	0.0154907	Pgap6
ENSMUSG00000032527	-0.453428	7.09949	12.526	0.00114982	0.0155662	Pccb
ENSMUSG00000034462	0.298506	5.30152	12.5249	0.00115031	0.0155662	Pkd2
ENSMUSG00000027663	0.614668	3.09622	12.5116	0.00115633	0.0155897	Zmat3
ENSMUSG00000059447	-0.519613	6.46204	12.5113	0.00115646	0.0155897	Hadhb
ENSMUSG00000017774	0.429929	5.85516	12.5112	0.0011565	0.0155897	Myo1c
ENSMUSG00000010830	1.21562	0.547744	12.5091	0.00115749	0.0155897	Kdelr3
ENSMUSG00000055485	0.48626	3.30445	12.5085	0.00115777	0.0155897	Soga1
ENSMUSG00000039914	-0.385169	4.43897	12.5084	0.00115782	0.0155897	Coq10a
ENSMUSG00000036932	-0.392887	6.51036	12.5071	0.00115837	0.0155897	Aifm1
ENSMUSG00000030465	-0.256648	7.18994	12.4971	0.00116296	0.0156392	Psd3
ENSMUSG00000035232	1.06915	0.116992	12.4929	0.00116488	0.0156527	Pdk3
ENSMUSG00000057092	2.3368	-1.19647	12.483	0.00116946	0.0157021	Fxyd3
ENSMUSG00000040181	-0.633342	7.98217	12.4703	0.0011753	0.0157682	Fmo1
ENSMUSG00000054203	0.945694	0.789227	12.4591	0.00118052	0.0158243	Ifi205
ENSMUSG00000046157	0.573987	2.11501	12.4574	0.00118132	0.0158243	Tmem229b
ENSMUSG00000046818	1.21707	0.735334	12.4512	0.00118419	0.0158505	Ddit4l
ENSMUSG00000028076	-0.591044	7.37147	12.4437	0.0011877	0.0158777	Cd1d1
ENSMUSG00000041695	1.45355	1.22129	12.4429	0.00118807	0.0158777	Kcnj2
ENSMUSG00000032263	-0.362357	6.00894	12.441	0.00118898	0.0158777	Bckdhb
ENSMUSG00000020664	-0.372528	6.64965	12.4311	0.00119364	0.0159275	Dld
ENSMUSG00000109771	-0.601194	1.98169	12.4243	0.00119682	0.0159488	Gm35315
ENSMUSG00000038305	0.88739	2.16959	12.4238	0.00119708	0.0159488	Spats2l
ENSMUSG00000042210	-0.395662	3.03271	12.4185	0.00119956	0.0159695	Abhd14a
ENSMUSG00000027544	1.44333	0.579373	12.4125	0.00120243	0.0159952	Nfatc2
ENSMUSG00000038264	1.98328	-1.02375	12.4065	0.00120527	0.0160179	Sema7a
ENSMUSG00000079355	-0.63703	4.2737	12.405	0.00120599	0.0160179	Ackr4
ENSMUSG00000052681	0.30435	5.90679	12.4013	0.00120777	0.0160252	Rap1b
ENSMUSG00000074064	-0.391927	6.1555	12.4	0.0012084	0.0160252	Mlycd
ENSMUSG00000021384	2.02179	-0.910415	12.3961	0.00121022	0.016037	Susd3
ENSMUSG00000021236	-0.399745	7.62832	12.3912	0.00121256	0.0160557	Entpd5
ENSMUSG00000021036	0.473709	5.42504	12.3843	0.00121588	0.0160873	Sptlc2
ENSMUSG00000035473	-0.459848	6.70245	12.3683	0.0012236	0.016177	Galm
ENSMUSG00000029659	4.15223	-1.38102	12.3588	0.00122823	0.0162152	Medag
ENSMUSG00000074916	0.731453	1.49274	12.3565	0.00122933	0.0162152	Chst14
ENSMUSG00000009863	-0.508105	7.2876	12.3558	0.00122967	0.0162152	Sdhb
ENSMUSG00000034652	0.714479	3.09935	12.3546	0.00123025	0.0162152	Cd300a
ENSMUSG00000005947	1.19548	0.0771017	12.351	0.001232	0.0162259	Itgae
ENSMUSG00000097121	-0.499973	2.62157	12.3421	0.00123635	0.0162707	D130020L05Rik
ENSMUSG00000054364	0.571214	4.93161	12.3328	0.00124089	0.016318	Rhob
ENSMUSG00000052738	-0.426033	7.00322	12.327	0.00124375	0.0163432	Suclg1
ENSMUSG00000040331	-0.332591	4.90521	12.3187	0.00124784	0.0163844	Nsmce4a
ENSMUSG00000042548	0.247429	5.38455	12.3041	0.00125509	0.016467	Asxl1
ENSMUSG00000035273	0.473564	3.2952	12.2868	0.00126371	0.0165568	Hpse
ENSMUSG00000033854	-1.68462	1.85605	12.2847	0.00126474	0.0165568	Kcnk10
ENSMUSG00000052852	0.696341	1.19996	12.283	0.00126562	0.0165568	Reep1
ENSMUSG00000043398	-0.931267	0.66757	12.2827	0.00126577	0.0165568	Gpr135
ENSMUSG00000057229	-0.658721	5.07202	12.2667	0.00127383	0.0166493	Dmac2
ENSMUSG00000104291	0.906338	1.97093	12.2648	0.00127477	0.0166493
ENSMUSG00000025393	-0.356711	10.0554	12.2572	0.00127861	0.0166868	Atp5b
ENSMUSG00000060803	0.600164	5.98302	12.2549	0.00127979	0.0166896	Gstp1
ENSMUSG00000061808	-0.636979	12.0449	12.2504	0.00128207	0.0166949	Ttr
ENSMUSG00000054342	1.91183	-0.0989263	12.2503	0.00128214	0.0166949	Kcnn4
ENSMUSG00000030737	-0.5894	7.71599	12.2346	0.00129014	0.0167794	Slco2b1
ENSMUSG00000103401	-1.44569	-0.86632	12.2337	0.00129057	0.0167794
ENSMUSG00000009108	0.820952	0.52062	12.2307	0.00129212	0.0167866	Gnat2
ENSMUSG00000056481	1.46429	0.0336156	12.2288	0.00129308	0.0167866	Cd248
ENSMUSG00000026604	0.672522	3.04198	12.2201	0.00129756	0.0168254	Ptpn14
ENSMUSG00000041660	-0.528665	7.4294	12.2192	0.00129801	0.0168254	Bbox1
ENSMUSG00000025656	-0.834386	2.92633	12.2122	0.00130166	0.0168599	Arhgef9
ENSMUSG00000074923	1.57967	0.177241	12.2002	0.00130788	0.016916	Pak6
ENSMUSG00000024940	1.28538	1.95441	12.2	0.00130795	0.016916	Ltbp3
ENSMUSG00000032024	1.13358	1.5094	12.1958	0.00131013	0.0169239	Clmp
ENSMUSG00000031557	0.58692	3.12581	12.1951	0.00131053	0.0169239	Plekha2
ENSMUSG00000061411	0.700446	1.74872	12.1864	0.00131506	0.0169697	Nol4l
ENSMUSG00000028456	1.015	3.88647	12.1828	0.00131692	0.016981	Unc13b
ENSMUSG00000057880	-0.734781	8.34052	12.1773	0.00131982	0.0169972	Abat
ENSMUSG00000020737	0.698479	3.48618	12.1767	0.00132015	0.0169972	Jpt1
ENSMUSG00000026103	0.588917	4.52552	12.173	0.00132206	0.0170092	Gls
ENSMUSG00000020181	2.03119	-0.415122	12.1656	0.00132597	0.0170468	Nav3
ENSMUSG00000054612	-0.462118	4.2597	12.1632	0.00132721	0.01705	Mgmt
ENSMUSG00000039270	-0.348386	5.47985	12.1565	0.00133077	0.0170718	Megf9
ENSMUSG00000090175	-1.24451	5.01266	12.1563	0.00133088	0.0170718	Ugt1a9
ENSMUSG00000043391	0.440369	4.4205	12.1543	0.0013319	0.0170721	2510009E07Rik
ENSMUSG00000021228	-1.93877	6.51784	12.1498	0.00133433	0.0170905	Acot3
ENSMUSG00000037341	0.856242	1.50294	12.1474	0.00133556	0.0170936	Slc9a7
ENSMUSG00000040594	1.41486	-0.928691	12.1294	0.00134517	0.0171917	Ranbp17
ENSMUSG00000030089	0.914602	1.63571	12.1293	0.00134522	0.0171917	Slc41a3
ENSMUSG00000054675	1.80747	0.611908	12.1193	0.00135057	0.0172327	Tmem119
ENSMUSG00000049971	-0.812077	5.19192	12.118	0.00135131	0.0172327	Glt1d1
ENSMUSG00000089715	0.691298	3.10545	12.1148	0.00135301	0.0172327	Cbx6
ENSMUSG00000006494	-0.855674	7.34033	12.1143	0.00135327	0.0172327	Pdk1
ENSMUSG00000028163	0.329461	5.58614	12.1117	0.00135469	0.0172327	Nfkb1
ENSMUSG00000044783	-0.416069	7.82449	12.1106	0.00135525	0.0172327	A730008H23Rik
ENSMUSG00000044783	-0.416069	7.82449	12.1106	0.00135525	0.0172327	Hjurp
ENSMUSG00000022526	0.554926	1.99766	12.11	0.00135558	0.0172327	Zfp251
ENSMUSG00000038121	-0.382802	6.70866	12.1085	0.00135643	0.0172327	Fam210a
ENSMUSG00000026478	0.535321	5.33753	12.1061	0.00135768	0.0172359	Lamc1
ENSMUSG00000104339	0.837606	2.00712	12.0865	0.00136831	0.0173558
ENSMUSG00000054889	0.385823	7.26681	12.0838	0.00136979	0.0173558	Dsp
ENSMUSG00000020993	-0.351063	4.33094	12.0832	0.00137014	0.0173558	Trappc6b
ENSMUSG00000031875	0.513968	3.35544	12.081	0.00137134	0.0173583	Cmtm3
ENSMUSG00000018654	0.65172	3.01704	12.0702	0.00137723	0.01742	Ikzf1
ENSMUSG00000019763	-0.427962	4.92029	12.059	0.0013834	0.0174849	Rmnd1
ENSMUSG00000009614	-0.782769	9.23212	12.0572	0.00138439	0.0174849	Sardh
ENSMUSG00000018509	-0.452915	3.7149	12.0546	0.00138586	0.0174906	Cenpv
ENSMUSG00000038522	-0.641846	5.74836	12.0496	0.00138862	0.0175073	Mfsd4b1
ENSMUSG00000021286	-0.4146	4.81138	12.0485	0.00138921	0.0175073	Zfyve21
ENSMUSG00000068551	-0.472985	4.42596	12.0462	0.00139049	0.0175106	Zfp467
ENSMUSG00000044562	0.488429	2.45974	12.0417	0.00139298	0.0175292	Rasip1
ENSMUSG00000027656	1.9198	-0.126527	12.0388	0.00139461	0.0175369	Ccn5
ENSMUSG00000025912	1.86018	1.05333	12.0309	0.00139897	0.0175706	Mybl1
ENSMUSG00000017778	-0.483706	5.72795	12.0303	0.00139933	0.0175706	Cox7c
ENSMUSG00000053007	1.75127	0.543723	12.0191	0.00140559	0.0176364	Creb5
ENSMUSG00000040139	-0.581133	3.1131	12.0154	0.00140767	0.0176489	9430038I01Rik
ENSMUSG00000040751	1.45532	-0.131411	12.0137	0.00140864	0.0176489	Lat2
ENSMUSG00000020150	-0.465675	7.26115	12.0085	0.00141157	0.0176728	Gamt
ENSMUSG00000079523	1.23316	3.20607	12.0048	0.00141364	0.0176859	Tmsb10
ENSMUSG00000046207	0.600632	1.40413	12.0006	0.00141602	0.0177028	Pik3r6
ENSMUSG00000029486	-0.313791	4.81249	11.9969	0.00141812	0.0177162	Mrpl1
ENSMUSG00000112384	-1.39642	1.63816	11.9851	0.00142477	0.0177864
ENSMUSG00000028737	-0.534721	7.79529	11.9789	0.00142832	0.0178163	Aldh4a1
ENSMUSG00000031465	0.693055	1.81191	11.9761	0.0014299	0.0178163	Angpt2
ENSMUSG00000034285	-0.445861	7.52938	11.9755	0.00143027	0.0178163	Nipsnap1
ENSMUSG00000035004	0.763495	3.08842	11.9692	0.00143386	0.0178481	Igsf6
ENSMUSG00000026980	0.428537	3.52336	11.9633	0.00143727	0.0178526	Ly75
ENSMUSG00000106121	0.929033	1.78781	11.9618	0.00143809	0.0178526
ENSMUSG00000026981	1.37675	2.95981	11.9611	0.0014385	0.0178526	Il1rn
ENSMUSG00000034201	0.527052	3.9599	11.9602	0.00143902	0.0178526	Gas2l1
ENSMUSG00000059713	0.636913	2.31057	11.9596	0.00143939	0.0178526	Rcan3
ENSMUSG00000085936	1.51105	-0.104656	11.9544	0.00144237	0.0178767
ENSMUSG00000025086	-0.330345	3.86339	11.9521	0.00144367	0.0178799	Trub1
ENSMUSG00000046731	0.609587	1.65563	11.9421	0.00144948	0.0179244	Kctd11
ENSMUSG00000079511	-0.682905	0.250258	11.9406	0.00145034	0.0179244
ENSMUSG00000054404	0.483857	5.10171	11.9396	0.00145092	0.0179244	Slfn5
ENSMUSG00000017176	0.889151	1.75787	11.9379	0.00145188	0.0179244	Nt5c3b
ENSMUSG00000039347	1.2912	0.29304	11.9363	0.00145285	0.0179244	Atp6v0e2
ENSMUSG00000034786	0.83733	1.2583	11.9352	0.0014535	0.0179244	Gpsm3
ENSMUSG00000026875	1.12685	0.844636	11.9323	0.00145514	0.0179319	Traf1
ENSMUSG00000069310	2.25384	-0.341619	11.9302	0.0014564	0.0179345	H3c3
ENSMUSG00000021484	-0.37126	7.93768	11.9206	0.00146198	0.0179904	Lman2
ENSMUSG00000070034	0.583172	2.0641	11.9187	0.00146309	0.0179912	Sp110
ENSMUSG00000018599	-0.462847	3.90785	11.9093	0.00146862	0.0180463	Mief2
ENSMUSG00000026211	1.16149	1.11161	11.9045	0.00147143	0.018068	Obsl1
ENSMUSG00000044308	-0.346136	7.54708	11.9006	0.00147371	0.0180831	Ubr3
ENSMUSG00000023886	1.20231	3.37805	11.8948	0.00147716	0.0181041	Smoc2
ENSMUSG00000049303	1.70081	1.54333	11.8942	0.00147752	0.0181041	Syt12
ENSMUSG00000038168	0.870138	0.784984	11.892	0.00147883	0.0181072	P3h2
ENSMUSG00000020741	-0.361069	8.11681	11.8795	0.00148625	0.0181852	Cluh
ENSMUSG00000026630	1.03245	0.293045	11.8753	0.00148871	0.0182024	Batf3
ENSMUSG00000040147	-0.527338	7.86531	11.8702	0.00149179	0.0182272	Maob
ENSMUSG00000032050	-0.367972	8.37208	11.8569	0.00149976	0.0183115	Rdx
ENSMUSG00000064210	0.589221	4.55371	11.8537	0.00150168	0.018322	Ano6
ENSMUSG00000020541	-0.333007	4.88026	11.8396	0.00151015	0.0184123	Tom1l1
ENSMUSG00000040606	0.648234	1.4307	11.8349	0.00151303	0.0184344	Kazn
ENSMUSG00000001228	1.6497	1.06289	11.8294	0.00151634	0.0184492	Uhrf1
ENSMUSG00000069662	0.700626	4.85642	11.8293	0.00151639	0.0184492	Marcks
ENSMUSG00000033417	0.326437	6.11374	11.8247	0.00151923	0.0184707	Cacul1
ENSMUSG00000063146	0.832971	2.80233	11.8083	0.00152925	0.0185795	Clip2
ENSMUSG00000029231	0.677929	4.16628	11.8019	0.00153314	0.0186136	Pdgfra
ENSMUSG00000028356	0.441951	10.9867	11.7997	0.00153449	0.018617	Ambp
ENSMUSG00000017446	0.399191	3.64252	11.786	0.00154298	0.0187067	C1qtnf1
ENSMUSG00000018924	4.02803	-0.862095	11.784	0.0015442	0.0187084	Alox15
ENSMUSG00000020100	0.517151	2.76888	11.7798	0.00154684	0.0187272	Slc29a3
ENSMUSG00000027613	0.414594	5.62528	11.7686	0.00155381	0.0187922	Eif6
ENSMUSG00000024691	0.706889	3.05082	11.7676	0.00155439	0.0187922	Fam111a
ENSMUSG00000035873	0.824522	2.97918	11.7602	0.00155902	0.018835	Pawr
ENSMUSG00000025260	-0.559995	6.25754	11.7507	0.001565	0.018894	Hsd17b10
ENSMUSG00000005470	1.66423	-0.553772	11.7382	0.00157287	0.0189757	Asf1b
ENSMUSG00000011884	0.730795	2.13604	11.7354	0.00157468	0.0189843	Gltp
ENSMUSG00000020402	-0.358996	7.18668	11.7311	0.00157735	0.0189956	Vdac1
ENSMUSG00000034842	-0.736027	1.36616	11.7304	0.00157782	0.0189956	Art3
ENSMUSG00000005410	1.28001	2.38672	11.724	0.00158191	0.0190125	Mcm5
ENSMUSG00000009633	-1.38308	5.8788	11.7226	0.00158279	0.0190125	G0s2
ENSMUSG00000025203	0.804984	3.95527	11.7214	0.00158353	0.0190125	Scd2
ENSMUSG00000070390	0.864636	1.75683	11.7212	0.00158366	0.0190125	Nlrp1b
ENSMUSG00000024672	1.734	0.836641	11.7195	0.00158474	0.0190125	Ms4a7
ENSMUSG00000019935	-1.43412	2.95806	11.713	0.00158887	0.0190477	Slc17a8
ENSMUSG00000036931	1.03399	0.470523	11.7114	0.00158989	0.0190477	Nfkbid
ENSMUSG00000061518	-0.398277	6.55722	11.6953	0.00160025	0.0191585	Cox5b
ENSMUSG00000061666	1.04834	0.448989	11.6931	0.00160168	0.019161	Gdpd1
ENSMUSG00000021221	-0.689413	1.52203	11.6899	0.00160371	0.019161	Dpf3
ENSMUSG00000031838	0.823399	4.29745	11.6898	0.00160379	0.019161	Ifi30
ENSMUSG00000108897	0.854055	0.0896973	11.6822	0.0016087	0.0192064
ENSMUSG00000041801	1.5949	0.828858	11.6718	0.00161545	0.0192737	Phlda3
ENSMUSG00000017679	0.445094	4.43981	11.6662	0.00161907	0.0193034	Ttpal
ENSMUSG00000020785	1.28439	-0.345999	11.6643	0.00162034	0.0193052	Camkk1
ENSMUSG00000030830	0.594452	4.39718	11.6585	0.0016241	0.0193352	Itgal
ENSMUSG00000056708	0.861664	2.73473	11.657	0.00162509	0.0193352	Ier5
ENSMUSG00000038618	-0.361924	4.20399	11.6543	0.00162688	0.0193431	Rassf7
ENSMUSG00000086763	1.55792	-0.744072	11.6521	0.00162831	0.0193441	Plxna4os1
ENSMUSG00000036246	0.462026	3.46296	11.6501	0.00162965	0.0193441	Gmip
ENSMUSG00000031494	2.00356	-0.543125	11.6485	0.00163065	0.0193441	Cd209a
ENSMUSG00000025791	-0.384817	7.56441	11.6473	0.00163146	0.0193441	Pgm1
ENSMUSG00000021134	-0.469362	8.03212	11.6442	0.00163351	0.0193551	Srsf5
ENSMUSG00000027673	-0.430057	5.96182	11.6419	0.00163503	0.0193598	Ndufb5
ENSMUSG00000041895	0.394326	4.03433	11.638	0.00163756	0.0193765	Wipi1
ENSMUSG00000038702	0.715503	1.65533	11.6355	0.00163927	0.0193834	Dsel
ENSMUSG00000020163	-0.457644	6.56785	11.622	0.00164818	0.0194754	Uqcr11
ENSMUSG00000028617	0.514947	3.90701	11.6157	0.00165234	0.0195112	Lrrc42
ENSMUSG00000032092	-0.648457	4.51941	11.6103	0.00165597	0.0195369	Mpzl2
ENSMUSG00000102503	-1.1131	-0.41564	11.6091	0.00165679	0.0195369
ENSMUSG00000098557	0.586039	3.10092	11.6015	0.00166189	0.0195759	Kctd12
ENSMUSG00000007039	0.665713	1.89089	11.6008	0.00166236	0.0195759	Ddah2
ENSMUSG00000028158	-0.559609	8.79066	11.5964	0.00166528	0.0195969	Mttp
ENSMUSG00000024411	-1.77803	1.58048	11.5898	0.00166974	0.019636	Aqp4
ENSMUSG00000032602	-0.621144	6.37466	11.5816	0.00167528	0.0196877	Slc25a20
ENSMUSG00000036872	2.5418	0.296131	11.5761	0.001679	0.0197003	Abcc12
ENSMUSG00000020806	0.605087	3.74881	11.5755	0.00167936	0.0197003	Rhbdf2
ENSMUSG00000022620	0.55464	4.14464	11.5749	0.00167978	0.0197003	Arsa
ENSMUSG00000087366	1.01299	-0.000619053	11.5718	0.00168192	0.0197119
ENSMUSG00000064202	-0.938294	0.985726	11.5695	0.00168345	0.0197165	Spata6l
ENSMUSG00000023921	-0.472952	7.63183	11.5643	0.001687	0.0197339	Mmut
ENSMUSG00000055730	-0.896092	6.49836	11.564	0.00168723	0.0197339	Ces2a
ENSMUSG00000015222	0.704955	1.49185	11.5593	0.00169041	0.0197577	Map2
ENSMUSG00000003355	0.620962	3.01256	11.5481	0.00169805	0.0198335	Fkbp11
ENSMUSG00000028536	-0.558912	3.2306	11.5404	0.00170335	0.019882	2610528J11Rik
ENSMUSG00000021253	1.38762	1.02014	11.5295	0.00171087	0.0199563	Tgfb3
ENSMUSG00000038235	0.468342	6.10898	11.5221	0.00171599	0.0199906	F11r
ENSMUSG00000028937	-0.442891	3.71209	11.5219	0.00171613	0.0199906	Acot7
ENSMUSG00000025204	-0.547461	6.18951	11.5086	0.00172538	0.0200809	Ndufb8
ENSMUSG00000062580	-0.339845	4.90385	11.5074	0.00172621	0.0200809	Timm17a
ENSMUSG00000056978	-1.5867	7.58158	11.499	0.00173209	0.0201221	Hamp2
ENSMUSG00000026918	-0.241983	5.48683	11.4964	0.00173393	0.0201221	Brd3
ENSMUSG00000063727	0.655435	2.91213	11.4959	0.00173424	0.0201221	Tnfrsf11b
ENSMUSG00000019312	-0.443332	6.40797	11.4957	0.00173442	0.0201221	Grb7
ENSMUSG00000035725	0.656125	3.28269	11.4864	0.00174095	0.0201732	Prkx
ENSMUSG00000032436	0.727788	2.02644	11.485	0.00174194	0.0201732	Cmtm7
ENSMUSG00000018507	0.865041	1.79808	11.4844	0.00174234	0.0201732	Trpv2
ENSMUSG00000076434	2.56951	-1.19014	11.4802	0.00174534	0.0201944	Wfdc3
ENSMUSG00000035713	0.78542	1.60538	11.4785	0.00174652	0.0201946	Usp35
ENSMUSG00000041058	-0.312346	7.25625	11.4739	0.00174976	0.0202119	Wwp1
ENSMUSG00000028150	-0.734943	5.98002	11.4731	0.00175037	0.0202119	Rorc
ENSMUSG00000053746	1.50658	-0.829287	11.4594	0.00176005	0.0203101	Ptrh1
ENSMUSG00000002147	0.218341	6.23324	11.4533	0.0017644	0.0203467	Stat6
ENSMUSG00000024521	0.946126	0.840747	11.4493	0.00176725	0.0203659	Pmaip1
ENSMUSG00000028978	0.556153	2.37189	11.4458	0.00176981	0.0203818	Nos3
ENSMUSG00000021193	-0.296441	5.46511	11.4384	0.0017751	0.0204216	Pitrm1
ENSMUSG00000027801	0.912925	6.8966	11.4361	0.00177679	0.0204216	Tm4sf4
ENSMUSG00000029263	-0.30641	4.3907	11.436	0.00177682	0.0204216	Pigg
ENSMUSG00000033287	0.854252	2.11989	11.4326	0.00177931	0.0204365	Kctd17
ENSMUSG00000027347	0.560336	2.55177	11.4256	0.00178435	0.0204808	Rasgrp1
ENSMUSG00000043719	1.80084	1.11014	11.4198	0.00178849	0.0205147	Col6a6
ENSMUSG00000074886	0.273741	4.59869	11.41	0.00179566	0.0205833	Grk6
ENSMUSG00000015542	-0.413926	4.55337	11.4021	0.00180138	0.0206351	Nat9
ENSMUSG00000031168	-0.43748	7.5421	11.3972	0.00180497	0.0206581	Ebp
ENSMUSG00000024259	-0.354757	5.62331	11.3961	0.00180579	0.0206581	Slc25a46
ENSMUSG00000100594	-0.65675	1.37578	11.3827	0.00181562	0.0207568	2810414N06Rik
ENSMUSG00000024420	1.13765	1.08342	11.3801	0.00181756	0.0207653	Zfp521
ENSMUSG00000039599	-0.27544	4.73578	11.3704	0.00182469	0.0208329	Fam149b
ENSMUSG00000022969	0.492763	3.25033	11.3633	0.00182996	0.0208792	Il10rb
ENSMUSG00000036503	-0.345972	7.65407	11.3535	0.0018373	0.0209492	Rnf13
ENSMUSG00000029059	0.626461	2.28963	11.3484	0.00184105	0.020978	Prxl2b
ENSMUSG00000118366	-0.465921	4.98479	11.3463	0.00184268	0.0209827
ENSMUSG00000051984	-0.614759	3.82327	11.3432	0.00184497	0.020995	Sec31b
ENSMUSG00000020178	0.54971	1.02352	11.3378	0.00184902	0.021018	Adora2a
ENSMUSG00000021624	0.628694	2.08283	11.3372	0.00184944	0.021018	Cd180
ENSMUSG00000040158	0.574733	2.11593	11.334	0.0018519	0.0210321	Tax1bp3
ENSMUSG00000041733	-0.44157	4.5183	11.332	0.00185339	0.0210352	Coq5
ENSMUSG00000030774	0.857936	3.041	11.3248	0.00185885	0.0210723	Pak1
ENSMUSG00000037887	2.09911	0.336045	11.322	0.00186092	0.0210723	Dusp8
ENSMUSG00000035270	-0.573696	3.28808	11.3218	0.00186107	0.0210723	Impg2
ENSMUSG00000044258	1.07187	1.04058	11.3212	0.00186155	0.0210723	Ctla2a
ENSMUSG00000031924	-0.639925	8.83741	11.3148	0.00186635	0.0211128	Cyb5b
ENSMUSG00000005469	-0.287544	5.6392	11.3086	0.00187112	0.0211262	Prkaca
ENSMUSG00000048807	1.23154	-0.218519	11.3083	0.00187134	0.0211262	Slc35e4
ENSMUSG00000087201	-0.574449	2.4204	11.3071	0.00187224	0.0211262
ENSMUSG00000039158	0.598317	3.32774	11.3068	0.00187243	0.0211262	Akna
ENSMUSG00000014158	0.898191	-0.0872036	11.2979	0.00187924	0.0211891	Trpv4
ENSMUSG00000013236	0.65498	3.66947	11.2929	0.00188309	0.0212125	Ptprs
ENSMUSG00000030084	0.410733	4.35002	11.292	0.00188378	0.0212125	Plxna1
ENSMUSG00000049940	-0.514173	5.62039	11.2887	0.00188629	0.0212269	Pgrmc2
ENSMUSG00000051285	-0.440702	7.31932	11.264	0.00190534	0.0214273	Pcmtd1
ENSMUSG00000029096	1.89399	0.584379	11.2446	0.00192041	0.0215731	Htra3
ENSMUSG00000022180	0.703876	3.2653	11.2424	0.00192217	0.0215731	Slc7a8
ENSMUSG00000022237	-0.640409	5.30305	11.2407	0.00192349	0.0215731	Ankrd33b
ENSMUSG00000053580	0.434855	3.6881	11.2373	0.00192619	0.0215731	Tanc2
ENSMUSG00000032081	-0.50389	10.2779	11.2363	0.00192695	0.0215731	Apoc3
ENSMUSG00000046532	-1.32959	3.99121	11.2343	0.00192848	0.0215731	Ar
ENSMUSG00000038060	-1.16675	2.23604	11.2334	0.00192921	0.0215731	Dlec1
ENSMUSG00000035878	-0.489916	7.46631	11.233	0.00192954	0.0215731	Hykk
ENSMUSG00000028217	4.00453	-1.63175	11.2326	0.00192985	0.0215731	Cdh17
ENSMUSG00000021703	0.475138	6.31164	11.2314	0.00193082	0.0215731	Serinc5
ENSMUSG00000059811	-0.443844	6.83029	11.229	0.00193268	0.02158	Atl2
ENSMUSG00000021250	1.73493	2.69375	11.219	0.00194058	0.0216541	Fos
ENSMUSG00000020601	0.555324	2.31918	11.2114	0.0019466	0.0217073	Trib2
ENSMUSG00000020303	1.8511	-0.920081	11.2079	0.00194936	0.0217239	Stc2
ENSMUSG00000110663	0.936107	0.420804	11.2031	0.00195316	0.0217435
ENSMUSG00000026355	0.984662	3.51955	11.2025	0.00195364	0.0217435	Mcm6
ENSMUSG00000064254	-0.932635	5.16884	11.1938	0.00196061	0.0218071	Ethe1
ENSMUSG00000002949	-0.374103	5.30449	11.188	0.00196526	0.0218446	Timm44
ENSMUSG00000040112	-0.448157	4.55372	11.179	0.00197245	0.0219105	Mrps35
ENSMUSG00000029063	-0.292786	7.719	11.1765	0.00197451	0.0219192	Nadk
ENSMUSG00000037474	1.55137	0.506371	11.1737	0.00197672	0.0219193	Dtl
ENSMUSG00000112532	1.80506	0.245597	11.1733	0.00197706	0.0219193	Gm36283
ENSMUSG00000034792	1.18227	-0.165776	11.1644	0.00198429	0.0219853	Gna15
ENSMUSG00000030341	0.329216	6.17592	11.1557	0.00199135	0.0220494	Tnfrsf1a
ENSMUSG00000025422	1.03572	1.53285	11.143	0.0020017	0.0221498	Agap2
ENSMUSG00000032334	1.65065	1.75223	11.1401	0.00200404	0.0221615	Loxl1
ENSMUSG00000103809	-1.03016	-0.264764	11.137	0.00200655	0.0221749
ENSMUSG00000018415	-0.270141	5.09789	11.1306	0.00201186	0.0222194	Gid4
ENSMUSG00000030839	0.562599	1.82749	11.1279	0.00201408	0.0222296	Sergef
ENSMUSG00000065952	-1.23559	2.07037	11.1256	0.00201594	0.0222359	Rps23rg1
ENSMUSG00000040978	-0.887568	1.20711	11.12	0.0020206	0.0222625	Gm11992
ENSMUSG00000039697	0.615026	2.71786	11.1196	0.00202093	0.0222625	Ncoa7
ENSMUSG00000049670	-1.3145	-0.548793	11.1107	0.00202826	0.022329	Morn4
ENSMUSG00000034401	0.670118	1.81885	11.106	0.00203215	0.0223575	Spata6
ENSMUSG00000018846	-0.404873	7.09152	11.0981	0.0020387	0.0224023	Pank3
ENSMUSG00000029050	0.399635	5.47503	11.0976	0.00203914	0.0224023	Ski
ENSMUSG00000024029	3.2813	0.149385	11.0964	0.00204012	0.0224023	Tff3
ENSMUSG00000036585	-0.791707	6.57505	11.0892	0.00204617	0.0224437	Fgf1
ENSMUSG00000040412	1.38029	1.15745	11.0888	0.00204649	0.0224437	Elapor1
ENSMUSG00000040710	1.00995	2.61745	11.0785	0.00205513	0.0225241	St8sia4
ENSMUSG00000030046	-0.78568	3.17975	11.0766	0.00205674	0.0225248	Bmp10
ENSMUSG00000099398	2.42515	-1.69706	11.0751	0.00205798	0.0225248	Ms4a14
ENSMUSG00000029580	0.473399	10.2548	11.0738	0.00205911	0.0225248	Actb
ENSMUSG00000117061	1.35865	-0.0190013	11.0661	0.00206557	0.0225811
ENSMUSG00000017057	0.457581	6.1465	11.0613	0.00206961	0.0226006	Il13ra1
ENSMUSG00000029440	-0.371848	5.12186	11.0592	0.00207141	0.0226006	Psmd9
ENSMUSG00000032965	1.00411	0.550074	11.0585	0.00207199	0.0226006	Ift57
ENSMUSG00000060733	-0.355452	6.23662	11.0578	0.00207259	0.0226006	Ipmk
ENSMUSG00000026958	0.532243	4.29379	11.0553	0.00207475	0.0226098	Dpp7
ENSMUSG00000028247	-0.434932	4.31105	11.05	0.00207926	0.0226446	Coq3
ENSMUSG00000021795	1.18536	0.600905	11.0404	0.00208738	0.0227188	Sftpd
ENSMUSG00000057751	1.15535	1.14076	11.0335	0.00209333	0.0227691	Megf6
ENSMUSG00000018196	-0.294327	4.15145	11.0275	0.00209845	0.0228104	Glrx2
ENSMUSG00000006342	0.830135	1.6008	11.0221	0.00210313	0.0228312	Susd2
ENSMUSG00000109946	1.24867	-0.257639	11.022	0.00210318	0.0228312	Brd3os
ENSMUSG00000024013	0.492843	3.1321	11.0207	0.00210434	0.0228312	Fgd2
ENSMUSG00000039738	0.653051	2.88082	11.013	0.00211094	0.0228885	Slx4
ENSMUSG00000031059	-0.479236	6.10681	11.0051	0.00211781	0.0229344	Ndufb11
ENSMUSG00000027875	-0.636502	11.0448	11.0051	0.00211784	0.0229344	Hmgcs2
ENSMUSG00000017453	-0.534161	7.85927	11.0024	0.00212013	0.0229448	Pipox
ENSMUSG00000024030	0.384487	4.5193	10.9966	0.00212525	0.0229755	Abcg1
ENSMUSG00000103961	-1.91554	-0.732212	10.9961	0.00212563	0.0229755
ENSMUSG00000040502	1.31624	-0.805058	10.9922	0.00212909	0.0229985	Marchf9
ENSMUSG00000028047	1.27785	-0.129598	10.9891	0.00213178	0.0230131	Thbs3
ENSMUSG00000006411	1.27344	-0.588212	10.9864	0.00213414	0.0230241	Nectin4
ENSMUSG00000046971	-3.35373	0.100722	10.9833	0.00213682	0.0230387	Pla2g4f
ENSMUSG00000025287	0.736417	2.98288	10.9803	0.00213949	0.023053	Acot9
ENSMUSG00000022892	0.437106	6.72612	10.9778	0.00214168	0.0230622	App
ENSMUSG00000003812	0.276122	4.00015	10.9759	0.0021433	0.0230652	Dnase2a
ENSMUSG00000003812	0.276122	4.00015	10.9759	0.0021433	0.0230652	Gm38426
ENSMUSG00000026856	-0.370503	3.97407	10.9656	0.00215239	0.0231486	Dolpp1
ENSMUSG00000031548	2.14623	1.18452	10.9622	0.00215538	0.0231533	Sfrp1
ENSMUSG00000026586	1.74794	0.746344	10.9611	0.00215643	0.0231533	Prrx1
ENSMUSG00000110235	2.03218	-0.716323	10.9606	0.00215686	0.0231533	Gm5086
ENSMUSG00000097768	1.29478	-0.352018	10.9555	0.00216135	0.0231799	2310043M15Rik
ENSMUSG00000068196	1.39218	1.26955	10.9547	0.00216203	0.0231799	Col8a1
ENSMUSG00000025200	-0.385131	4.18714	10.9499	0.00216634	0.0231855	Cwf19l1
ENSMUSG00000034738	0.289124	4.79724	10.9493	0.00216688	0.0231855	Nostrin
ENSMUSG00000011263	-0.450938	3.50615	10.9482	0.00216784	0.0231855	Exoc3l2
ENSMUSG00000010392	-0.261535	5.66714	10.9481	0.00216793	0.0231855	Gosr1
ENSMUSG00000024442	-0.229837	5.30612	10.9428	0.0021726	0.0232101	Dele1
ENSMUSG00000036904	-1.08787	4.92352	10.9404	0.00217479	0.0232101	Fzd8
ENSMUSG00000038112	3.67461	-1.50072	10.9401	0.00217502	0.0232101	AW551984
ENSMUSG00000044583	0.749014	2.42651	10.9395	0.00217561	0.0232101	Tlr7
ENSMUSG00000026748	1.38636	2.12574	10.9341	0.00218045	0.0232474	Plxdc2
ENSMUSG00000026425	0.345845	5.6189	10.9254	0.00218819	0.0233044	Srgap2
ENSMUSG00000024782	-0.366308	8.34166	10.9239	0.00218961	0.0233044	Ak3
ENSMUSG00000020777	-0.527919	10.8449	10.9236	0.00218986	0.0233044	Acox1
ENSMUSG00000041607	0.872998	1.56272	10.9136	0.00219888	0.023386	Mbp
ENSMUSG00000112774	-1.19086	4.57776	10.9002	0.00221099	0.0235003
ENSMUSG00000036560	1.70587	-1.0515	10.8938	0.00221684	0.023548	Lgi4
ENSMUSG00000021906	-0.486	4.50781	10.8878	0.0022223	0.0235812	Oxnad1
ENSMUSG00000033720	-0.416962	5.29686	10.8868	0.00222319	0.0235812	Sfxn5
ENSMUSG00000026442	0.941276	0.989457	10.8859	0.00222407	0.0235812	Nfasc
ENSMUSG00000031637	-1.03732	0.881342	10.8827	0.00222694	0.0235971	Lrp2bp
ENSMUSG00000027423	0.305718	5.94916	10.8739	0.00223506	0.0236596	Snx5
ENSMUSG00000023277	0.861953	2.13636	10.8733	0.00223558	0.0236596	Twf2
ENSMUSG00000116262	-0.6645	3.38449	10.8646	0.00224356	0.0237295
ENSMUSG00000024503	3.41572	-1.50451	10.8518	0.00225546	0.0238406	Spink1
ENSMUSG00000024942	0.430915	4.285	10.8483	0.00225865	0.0238598	Capn1
ENSMUSG00000022579	-0.381218	4.27034	10.8435	0.00226321	0.02389	Gpihbp1
ENSMUSG00000111748	-0.793206	0.099932	10.8423	0.00226428	0.02389	Gm34885
ENSMUSG00000098645	1.26586	-0.897761	10.8403	0.00226614	0.023895
ENSMUSG00000035439	1.20753	2.9753	10.8277	0.00227797	0.024005	Haus8
ENSMUSG00000039099	-0.764432	0.986123	10.8261	0.00227945	0.024006	Wdr93
ENSMUSG00000053063	0.727134	3.20131	10.8224	0.00228287	0.0240273	Clec12a
ENSMUSG00000022893	0.567621	4.68277	10.8204	0.00228483	0.0240332	Adamts1
ENSMUSG00000104676	-0.895254	2.14938	10.8108	0.0022938	0.0241128
ENSMUSG00000078700	0.486781	1.80189	10.8094	0.00229519	0.0241128	D030028A08Rik
ENSMUSG00000055707	-0.432423	3.26201	10.7929	0.00231083	0.0242481	Klhl26
ENSMUSG00000038740	0.655906	2.54119	10.7928	0.00231088	0.0242481	Mvb12b
ENSMUSG00000044986	-0.498571	7.23821	10.7799	0.00232328	0.0243535	Tst
ENSMUSG00000102153	0.663428	1.02972	10.7794	0.00232375	0.0243535
ENSMUSG00000037318	0.868855	1.24488	10.7676	0.00233511	0.0244577	Traf3ip3
ENSMUSG00000060376	-0.448704	6.12785	10.7624	0.00234005	0.0244827	Bckdha
ENSMUSG00000024388	1.65369	0.718632	10.7621	0.00234034	0.0244827	Myo7b
ENSMUSG00000042918	1.49472	-0.757391	10.7583	0.00234405	0.0245067	Mamstr
ENSMUSG00000114995	-0.477459	1.85064	10.7538	0.00234836	0.0245368
ENSMUSG00000028370	1.72125	0.635162	10.7484	0.00235361	0.024576	Pappa
ENSMUSG00000032698	0.439391	2.62709	10.747	0.00235496	0.024576	Lmo2
ENSMUSG00000045667	1.09677	0.834119	10.7445	0.00235745	0.0245823	Smtnl2
ENSMUSG00000042271	-0.388353	4.82029	10.7435	0.00235842	0.0245823	Nxt2
ENSMUSG00000038811	0.580168	2.8933	10.7307	0.00237095	0.024698	Gngt2
ENSMUSG00000107838	-0.600259	2.97908	10.7222	0.00237927	0.0247504
ENSMUSG00000053141	-1.54144	0.552133	10.7215	0.00237992	0.0247504	Ptprt
ENSMUSG00000034867	0.345158	5.36978	10.7211	0.00238029	0.0247504	Ankrd27
ENSMUSG00000032344	1.11828	0.0610537	10.7175	0.00238388	0.0247728	Cgas
ENSMUSG00000069727	-0.42605	2.97302	10.7097	0.00239157	0.0248378	Zfp975
ENSMUSG00000020988	-0.45238	5.67495	10.7055	0.00239571	0.0248563	L2hgdh
ENSMUSG00000024776	0.468294	2.11532	10.705	0.00239624	0.0248563	Stambpl1
ENSMUSG00000002983	1.05295	2.10511	10.6922	0.00240889	0.0249725	Relb
ENSMUSG00000018569	1.79348	-0.0332042	10.6853	0.00241584	0.0250152	Cldn7
ENSMUSG00000074698	-0.263335	6.48821	10.6852	0.00241591	0.0250152	Csnk2a1
ENSMUSG00000060093	1.42587	0.638238	10.6824	0.00241869	0.025027	H4c1
ENSMUSG00000026548	1.34438	0.20911	10.6811	0.00241996	0.025027	Slamf9
ENSMUSG00000041147	-0.422862	4.23755	10.6774	0.00242374	0.0250492	Brca2
ENSMUSG00000030109	-0.61434	6.4296	10.6761	0.002425	0.0250492	Slc6a12
ENSMUSG00000010601	-0.716004	6.84342	10.6574	0.00244379	0.0252281	Apol7a
ENSMUSG00000072621	2.16408	-1.55179	10.6436	0.00245787	0.0253583	Slfn10-ps
ENSMUSG00000097353	-0.656617	1.83406	10.6396	0.00246189	0.0253846
ENSMUSG00000049866	0.78858	2.58096	10.6377	0.00246382	0.0253893	Arl4c
ENSMUSG00000033938	-0.446397	5.55108	10.6341	0.00246749	0.0254119	Ndufb7
ENSMUSG00000054400	1.061	1.08756	10.6289	0.00247284	0.0254518	Cklf
ENSMUSG00000025317	-0.715057	5.27459	10.6238	0.00247802	0.0254898	Car5a
ENSMUSG00000050910	0.582236	2.36189	10.6166	0.00248547	0.0255513	Cdr2l
ENSMUSG00000033624	-0.360117	5.30508	10.6049	0.00249758	0.025648	Pdpr
ENSMUSG00000021280	1.09248	0.969173	10.6046	0.00249785	0.025648	Exoc3l4
ENSMUSG00000000686	-0.635109	4.28067	10.5973	0.00250543	0.0256748	Abhd15
ENSMUSG00000018774	0.872299	3.89741	10.5962	0.00250657	0.0256748	Cd68
ENSMUSG00000035245	0.410688	3.12917	10.5958	0.002507	0.0256748	Eogt
ENSMUSG00000073490	0.632662	3.80796	10.5935	0.00250936	0.0256748	Ifi207
ENSMUSG00000034520	1.4369	-0.497703	10.5921	0.00251079	0.0256748	Gjc1
ENSMUSG00000067276	1.86385	1.10995	10.592	0.00251096	0.0256748	Capn6
ENSMUSG00000023938	-0.353144	4.17081	10.592	0.00251097	0.0256748	Aars2
ENSMUSG00000022844	0.483618	5.2761	10.5906	0.00251237	0.0256748	Pdia5
ENSMUSG00000054312	-0.450457	4.01261	10.5865	0.00251666	0.0257034	Mrps21
ENSMUSG00000025780	0.761494	5.30871	10.5819	0.00252146	0.0257164	Itih5
ENSMUSG00000052760	0.847254	0.817414	10.5813	0.00252214	0.0257164	A630001G21Rik
ENSMUSG00000069792	0.788301	3.88738	10.581	0.00252242	0.0257164	Wfdc17
ENSMUSG00000039620	-0.874055	2.82296	10.579	0.00252448	0.0257196	Trmt9b
ENSMUSG00000033307	-0.327813	5.70423	10.5776	0.00252596	0.0257196	Mif
ENSMUSG00000073412	0.863569	1.10903	10.5751	0.00252857	0.0257196	Lst1
ENSMUSG00000004035	-0.469604	5.50666	10.5737	0.00253007	0.0257196	Gstm7
ENSMUSG00000026812	-0.358703	5.81807	10.5736	0.00253019	0.0257196	Tsc1
ENSMUSG00000022438	0.644601	2.07726	10.5615	0.00254291	0.0258281	Parvb
ENSMUSG00000022217	-0.586936	3.27622	10.5606	0.00254386	0.0258281	Emc9
ENSMUSG00000042686	-0.960632	0.820474	10.5537	0.00255112	0.0258866	Jph1
ENSMUSG00000026785	0.987061	0.824146	10.5513	0.00255366	0.0258939	Pkn3
ENSMUSG00000035885	-0.413476	6.74676	10.5502	0.00255484	0.0258939	Cox8a
ENSMUSG00000029102	-0.48053	8.33084	10.5484	0.00255674	0.0258979	Hgfac
ENSMUSG00000064065	1.04056	0.629991	10.5405	0.00256518	0.025948	Ipcef1
ENSMUSG00000026701	-0.468073	8.55585	10.5398	0.00256592	0.025948	Prdx6
ENSMUSG00000079481	0.491743	2.61126	10.5382	0.00256762	0.025948	Nhsl2
ENSMUSG00000033102	-0.493398	5.7964	10.5381	0.0025677	0.025948	Cdc14b
ENSMUSG00000027188	0.706698	2.98382	10.5271	0.00257944	0.0260513	Pamr1
ENSMUSG00000027298	1.48405	-0.431094	10.5248	0.00258188	0.0260519	Tyro3
ENSMUSG00000057058	0.9818	0.0630837	10.5236	0.00258325	0.0260519	Skap1
ENSMUSG00000001983	-0.371871	3.65627	10.5216	0.00258532	0.0260519	Taco1
ENSMUSG00000039763	-0.442998	3.83013	10.5208	0.00258623	0.0260519	Dnajc28
ENSMUSG00000020522	0.315625	4.42058	10.52	0.00258706	0.0260519	Mfap3
ENSMUSG00000017686	-0.302635	5.74342	10.5165	0.00259089	0.026061	Rhot1
ENSMUSG00000046062	-0.427364	6.97475	10.5164	0.00259099	0.026061	Ppp1r15b
ENSMUSG00000038160	-0.422089	5.68885	10.51	0.00259783	0.026107	Atg5
ENSMUSG00000018446	-0.354758	4.85227	10.509	0.00259888	0.026107	C1qbp
ENSMUSG00000036995	0.907192	3.53027	10.5077	0.00260035	0.026107	Asap3
ENSMUSG00000022332	-0.330845	4.332	10.5057	0.00260251	0.026107	Khdrbs3
ENSMUSG00000057228	-0.743637	6.00059	10.5051	0.00260312	0.026107	Aadat
ENSMUSG00000022110	-0.394358	7.03291	10.4998	0.00260891	0.0261497	Sucla2
ENSMUSG00000040938	-0.755972	3.60416	10.4982	0.00261059	0.0261514	Slc16a11
ENSMUSG00000038520	-0.218889	5.26544	10.4941	0.00261512	0.0261711	Tbc1d17
ENSMUSG00000022665	1.03669	4.84138	10.4936	0.00261559	0.0261711	Ccdc80
ENSMUSG00000026335	0.448246	5.78177	10.4817	0.00262864	0.0262864	Pam
ENSMUSG00000075595	-0.242594	6.47722	10.4707	0.00264066	0.0263576	Zfp652
ENSMUSG00000074207	-0.554192	10.9948	10.4697	0.00264172	0.0263576	Adh1
ENSMUSG00000022584	1.53247	0.205973	10.4687	0.00264284	0.0263576	Ly6c2
ENSMUSG00000016526	0.936685	1.0287	10.4668	0.00264488	0.0263576	Dyrk3
ENSMUSG00000052392	-0.993761	5.92496	10.4663	0.00264546	0.0263576	Acot4
ENSMUSG00000034634	2.59462	2.81466	10.4662	0.00264561	0.0263576	Ly6d
ENSMUSG00000050445	-1.23541	7.66876	10.4654	0.00264646	0.0263576	Cyp8b1
ENSMUSG00000023089	-0.58213	5.2126	10.4614	0.00265086	0.0263861	Ndufa5
ENSMUSG00000066839	-0.441491	4.76989	10.4555	0.00265741	0.026409	Ecsit
ENSMUSG00000023805	0.993578	3.84926	10.4551	0.00265779	0.026409	Synj2
ENSMUSG00000018574	-0.466818	7.49723	10.454	0.00265907	0.026409	Acadvl
ENSMUSG00000046573	-0.399469	3.02781	10.453	0.00266015	0.026409	Lyrm4
ENSMUSG00000109036	0.909035	0.265477	10.4524	0.00266081	0.026409
ENSMUSG00000047821	1.44493	-0.248542	10.4487	0.00266494	0.0264347	Trim16
ENSMUSG00000066705	2.70596	0.0170202	10.4372	0.00267775	0.0265465	Fxyd6
ENSMUSG00000003099	-0.319176	4.96157	10.4329	0.00268248	0.0265781	Ppp5c
ENSMUSG00000037012	0.60374	2.98172	10.4308	0.00268484	0.0265862	Hk1
ENSMUSG00000003072	-0.456284	6.95035	10.4232	0.00269336	0.0266553	Atp5d
ENSMUSG00000115509	-2.67515	-0.415909	10.4216	0.00269517	0.0266579
ENSMUSG00000094686	2.22147	0.397131	10.4199	0.00269706	0.0266613	Ccl21a
ENSMUSG00000024397	0.558614	2.67775	10.412	0.00270597	0.0267039	Aif1
ENSMUSG00000047221	-0.364215	3.09019	10.412	0.002706	0.0267039	Fam185a
ENSMUSG00000020549	-0.352795	4.66768	10.412	0.00270602	0.0267039	Elac2
ENSMUSG00000016763	1.92632	0.624799	10.4027	0.00271652	0.0267922	Scube1
ENSMUSG00000111977	6.565	-1.24814	10.5428	0.00272421	0.0268527
ENSMUSG00000072623	1.04965	1.7272	10.389	0.00273205	0.0269146	Zfp9
ENSMUSG00000069633	-0.44895	4.53389	10.3821	0.00273985	0.0269402	Pex11g
ENSMUSG00000033684	0.464349	8.45	10.3821	0.00273991	0.0269402	Qsox1
ENSMUSG00000029233	0.493804	3.04891	10.3813	0.00274077	0.0269402	Srd5a3
ENSMUSG00000005968	0.992515	2.88053	10.3812	0.0027409	0.0269402	Tuft1
ENSMUSG00000013701	-0.372098	4.21837	10.3755	0.00274751	0.0269692	Timm23
ENSMUSG00000103593	0.674195	1.94419	10.3753	0.00274765	0.0269692
ENSMUSG00000034765	1.29569	0.93745	10.3745	0.00274855	0.0269692	Dusp5
ENSMUSG00000039607	0.431554	4.16673	10.3668	0.00275747	0.0270414	Rbms3
ENSMUSG00000018583	0.233111	6.01745	10.3601	0.00276513	0.0271011	G3bp1
ENSMUSG00000034987	1.46954	-1.10784	10.3577	0.00276796	0.0271134	Hrh2
ENSMUSG00000025968	-0.387759	6.92481	10.343	0.00278494	0.0272643	Ndufs1
ENSMUSG00000022339	-0.380705	4.07036	10.3398	0.00278866	0.0272852	Ebag9
ENSMUSG00000058715	0.859711	3.14114	10.3363	0.00279276	0.0273098	Fcer1g
ENSMUSG00000032690	0.698405	3.04728	10.3215	0.00281013	0.0274641	Oas2
ENSMUSG00000024885	0.660968	2.06729	10.3136	0.0028194	0.0275391	Aldh3b1
ENSMUSG00000007613	0.357926	5.81117	10.3068	0.00282734	0.027601	Tgfbr1
ENSMUSG00000028998	-0.342609	4.9739	10.3014	0.00283376	0.0276388	Tomm7
ENSMUSG00000117183	0.661647	1.54525	10.3009	0.00283442	0.0276388	Gm20008
ENSMUSG00000000693	0.593143	1.92863	10.2994	0.00283613	0.0276398	Loxl3
ENSMUSG00000036890	-0.528847	3.58697	10.2938	0.00284277	0.0276722	Gtdc1
ENSMUSG00000026972	0.58513	2.24676	10.2936	0.00284301	0.0276722	Arrdc1
ENSMUSG00000040520	-0.288358	5.1932	10.2915	0.0028455	0.0276722	Manea
ENSMUSG00000071266	-0.267914	4.11907	10.2908	0.00284638	0.0276722	Zfp946
ENSMUSG00000028001	0.601402	12.7365	10.2899	0.00284747	0.0276722	Fga
ENSMUSG00000051225	2.15558	0.0869439	10.281	0.00285805	0.0277593	Fam83a
ENSMUSG00000083827	-0.686637	1.42229	10.2781	0.00286152	0.0277774	Gm15712
ENSMUSG00000046814	-0.55832	5.70854	10.2755	0.00286461	0.0277827	Gchfr
ENSMUSG00000041605	4.63701	-1.23548	10.2749	0.00286529	0.0277827	Inava
ENSMUSG00000002475	-0.397973	5.54793	10.2714	0.00286949	0.0278078	Abhd3
ENSMUSG00000058385	0.953137	1.32514	10.2649	0.00287735	0.0278683	H2bc8
ENSMUSG00000005447	0.912981	1.38198	10.262	0.00288086	0.0278866	Pafah1b3
ENSMUSG00000015478	-0.605383	3.23415	10.259	0.00288441	0.027901	Rnf5
ENSMUSG00000035566	0.844676	3.27951	10.2573	0.00288653	0.027901	Pcdh17
ENSMUSG00000039801	0.349762	4.10693	10.2567	0.0028872	0.027901	Cplane1
ENSMUSG00000062209	-1.02291	4.1188	10.2543	0.00289017	0.027914	Erbb4
ENSMUSG00000049313	1.18923	4.19339	10.2495	0.0028959	0.0279464	Sorl1
ENSMUSG00000074183	3.92153	-1.75679	10.2463	0.00289985	0.0279464	Gsta1
ENSMUSG00000045319	-0.560548	4.17274	10.2458	0.00290046	0.0279464	Proser2
ENSMUSG00000001127	-0.206424	6.14	10.2431	0.00290372	0.0279464	Araf
ENSMUSG00000024099	-0.357025	6.27691	10.2426	0.00290433	0.0279464	Ndufv2
ENSMUSG00000022221	0.654368	1.36736	10.2425	0.00290441	0.0279464	Ripk3
ENSMUSG00000097705	0.938249	0.679435	10.2422	0.00290487	0.0279464
ENSMUSG00000040690	0.826607	2.7779	10.2361	0.0029122	0.0279725	Col16a1
ENSMUSG00000060260	0.695785	1.80786	10.2361	0.00291222	0.0279725	Pwwp2b
ENSMUSG00000056498	1.64597	-0.401858	10.2359	0.00291245	0.0279725	Tmem154
ENSMUSG00000022965	0.422302	4.8129	10.2327	0.0029164	0.0279846	Ifngr2
ENSMUSG00000102352	0.805379	0.921628	10.2322	0.00291696	0.0279846
ENSMUSG00000001525	0.488533	6.50828	10.2275	0.00292274	0.0280245	Tubb5
ENSMUSG00000033427	-0.452863	7.97816	10.2258	0.00292482	0.0280288	Upb1
ENSMUSG00000020366	-0.221828	6.09551	10.2217	0.00292988	0.0280546	Mapk9
ENSMUSG00000020098	-0.366753	7.14731	10.221	0.00293076	0.0280546	Pcbd1
ENSMUSG00000054619	-0.453551	7.56391	10.2183	0.00293404	0.0280704	Mettl7a1
ENSMUSG00000060149	-0.403041	2.61034	10.217	0.00293569	0.0280706	BC002059
ENSMUSG00000006235	-0.791039	0.625641	10.2148	0.00293832	0.0280789	Epor
ENSMUSG00000046727	0.991871	2.9408	10.2122	0.00294152	0.0280789	Cystm1
ENSMUSG00000038524	1.13265	1.19516	10.2118	0.0029421	0.0280789	Fchsd1
ENSMUSG00000025194	-0.419112	9.53391	10.211	0.00294307	0.0280789	Abcc2
ENSMUSG00000025194	-0.419112	9.53391	10.211	0.00294307	0.0280789	Gm10768
ENSMUSG00000049091	-0.555984	9.2543	10.2096	0.00294476	0.0280795	Sephs2
ENSMUSG00000097113	1.545	1.1596	10.2071	0.00294788	0.0280937	Gm19705
ENSMUSG00000028944	-0.405925	5.27321	10.2041	0.0029515	0.0281127	Prkag2
ENSMUSG00000016200	2.52095	-0.290426	10.201	0.00295544	0.0281346	Syt14
ENSMUSG00000041308	0.403876	4.70433	10.1888	0.00297053	0.0282626	Sntb2
ENSMUSG00000025280	-0.287314	5.03228	10.187	0.00297276	0.0282656	Polr3a
ENSMUSG00000024135	-0.50309	4.89362	10.1847	0.00297572	0.0282656	Srbd1
ENSMUSG00000051316	-0.453899	2.98045	10.1846	0.00297576	0.0282656	Taf7
ENSMUSG00000026349	-0.207095	6.09181	10.1757	0.00298697	0.0283564	Ccnt2
ENSMUSG00000020964	-0.322273	7.6518	10.1708	0.00299302	0.0283983	Sel1l
ENSMUSG00000024883	1.18375	-0.229095	10.1666	0.0029984	0.0284336	Rin1
ENSMUSG00000031295	-0.243683	5.74932	10.163	0.00300292	0.0284609	Phka2
ENSMUSG00000028391	1.61863	-1.00643	10.1596	0.00300713	0.0284662	Wdr31
ENSMUSG00000030852	0.567174	5.54004	10.1589	0.003008	0.0284662	Tacc2
ENSMUSG00000034300	0.427418	3.63135	10.1586	0.00300843	0.0284662	Fam53c
ENSMUSG00000025077	-0.566894	4.56891	10.1559	0.00301184	0.0284798	Dclre1a
ENSMUSG00000005674	-0.705796	3.78481	10.154	0.00301427	0.0284798	Tomm40l
ENSMUSG00000034566	-0.447801	6.77383	10.1531	0.00301542	0.0284798	Atp5h
ENSMUSG00000043833	-0.489813	2.05544	10.1522	0.00301649	0.0284798	2900005J15Rik
ENSMUSG00000040118	1.04709	2.16869	10.146	0.00302434	0.0285384	Cacna2d1
ENSMUSG00000024640	1.71847	1.1942	10.1415	0.00303014	0.0285674	Psat1
ENSMUSG00000038366	0.436953	6.7079	10.141	0.00303073	0.0285674	Lasp1
ENSMUSG00000040433	-0.209551	5.4292	10.1346	0.00303893	0.028629	Zbtb38
ENSMUSG00000034042	-0.271452	6.34176	10.1237	0.00305282	0.0287322	Gpbp1l1
ENSMUSG00000020072	-0.614488	6.63051	10.1234	0.00305321	0.0287322	Pbld2
ENSMUSG00000017969	0.876636	1.2106	10.1214	0.00305582	0.0287411	Ptgis
ENSMUSG00000023191	0.770977	1.97659	10.1193	0.00305843	0.0287499	P3h3
ENSMUSG00000034422	0.34382	6.85825	10.1144	0.00306474	0.0287936	Parp14
ENSMUSG00000067203	-0.811687	4.1119	10.1092	0.00307142	0.0288406	H2-K2
ENSMUSG00000056698	-0.475076	3.84743	10.1059	0.00307573	0.0288653	Elmod3
ENSMUSG00000049321	-0.474594	2.85537	10.0996	0.00308388	0.0288853	Zfp2
ENSMUSG00000040268	0.669036	4.37841	10.0992	0.00308444	0.0288853	Plekha1
ENSMUSG00000021262	0.692699	2.92666	10.0989	0.00308474	0.0288853	Evl
ENSMUSG00000052087	1.19765	0.0749681	10.0989	0.00308476	0.0288853	Rgs14
ENSMUSG00000035236	0.334835	3.87377	10.0978	0.00308623	0.0288853	Scai
ENSMUSG00000031446	-0.336246	7.09435	10.0963	0.00308822	0.0288882	Cul4a
ENSMUSG00000035674	-0.32282	5.62813	10.0933	0.00309205	0.0289083	Ndufa3
ENSMUSG00000048332	0.635434	3.78642	10.0853	0.00310247	0.02899	Lhfp
ENSMUSG00000027009	0.685208	4.19709	10.0805	0.00310874	0.0290269	Itga4
ENSMUSG00000025237	-0.305428	3.88592	10.0797	0.00310979	0.0290269	Parp6
ENSMUSG00000029167	-0.613513	4.43158	10.0775	0.0031127	0.0290384	Ppargc1a
ENSMUSG00000029413	0.54831	2.69173	10.0737	0.00311773	0.0290696	Naaa
ENSMUSG00000026121	0.547982	2.88035	10.0657	0.00312817	0.029147	Sema4c
ENSMUSG00000020069	-0.397634	3.93612	10.0648	0.00312941	0.029147	Hnrnph3
ENSMUSG00000035109	1.61353	-1.08942	10.0631	0.00313164	0.029152	Shc4
ENSMUSG00000029061	1.24074	0.739115	10.0603	0.00313536	0.0291635	Mmp23
ENSMUSG00000041762	-0.543893	5.07489	10.0596	0.00313626	0.0291635	Gpr155
ENSMUSG00000100660	-3.23241	0.945226	10.0568	0.00313994	0.029182	Kat6b-ps2
ENSMUSG00000028923	0.415554	3.42853	10.0539	0.00314375	0.0292016	Necap2
ENSMUSG00000037440	-0.960704	6.02974	10.0473	0.00315253	0.0292674	Vnn1
ENSMUSG00000015971	-0.220558	5.33592	10.0438	0.00315715	0.0292946	Actr8
ENSMUSG00000021973	0.315837	5.40733	10.0399	0.00316233	0.0293268	Micu2
ENSMUSG00000055491	0.632535	3.5315	10.0303	0.00317514	0.0294205	Pprc1
ENSMUSG00000040675	1.40916	1.62775	10.029	0.00317688	0.0294205	Mthfd1l
ENSMUSG00000097815	0.796408	1.17608	10.0285	0.00317755	0.0294205
ENSMUSG00000051504	1.42308	0.579774	10.0232	0.00318466	0.0294705	Siglech
ENSMUSG00000030747	-0.611776	9.1728	10.0155	0.00319506	0.0295509	Dgat2
ENSMUSG00000026504	-0.31049	4.24551	10.0115	0.00320035	0.0295839	Sdccag8
ENSMUSG00000028062	-0.39941	4.67381	10.0021	0.0032131	0.0296858	Lamtor2
ENSMUSG00000099338	-0.631584	1.03099	9.99999	0.00321596	0.0296964
ENSMUSG00000020974	0.861109	0.303058	9.99503	0.00322269	0.0297426	Pole2
ENSMUSG00000039126	0.76765	1.20517	9.99086	0.00322836	0.0297642	Prune2
ENSMUSG00000086437	-1.66749	-0.83109	9.99077	0.00322848	0.0297642	Gm13021
ENSMUSG00000032332	1.08738	2.7	9.9872	0.00323335	0.0297932	Col12a1
ENSMUSG00000027227	-0.615797	9.67552	9.98411	0.00323756	0.029816	Sord
ENSMUSG00000024998	0.355676	5.37317	9.98039	0.00324264	0.0298469	Plce1
ENSMUSG00000068587	-0.304572	8.45979	9.97571	0.00324905	0.0298899	Mgam
ENSMUSG00000027187	-0.552703	11.1788	9.97385	0.0032516	0.0298974	Cat
ENSMUSG00000112873	-1.68388	1.01211	9.97094	0.0032556	0.0299182
ENSMUSG00000041650	-0.499072	5.8715	9.96631	0.00326197	0.0299608	Pcca
ENSMUSG00000054412	1.43933	-0.54646	9.95866	0.00327252	0.0300308
ENSMUSG00000095217	1.32966	0.702864	9.95804	0.00327337	0.0300308	H2bc15
ENSMUSG00000042041	1.34707	4.34843	9.957	0.00327482	0.0300308	2010003K11Rik
ENSMUSG00000059901	0.938434	1.35414	9.94873	0.00328627	0.0301113	Adamts14
ENSMUSG00000049307	1.7771	-0.393306	9.94813	0.00328709	0.0301113	Fut4
ENSMUSG00000048677	0.574596	2.73462	9.94141	0.00329644	0.0301809	Tpcn2
ENSMUSG00000117105	1.60477	-1.2807	9.93937	0.00329927	0.0301881	Dreh
ENSMUSG00000059434	-0.409277	8.15205	9.93833	0.00330073	0.0301881	Gckr
ENSMUSG00000002032	-0.671872	5.08521	9.93641	0.0033034	0.0301965	Tmem25
ENSMUSG00000029192	0.392721	4.21426	9.92371	0.00332117	0.0303429	Tbc1d14
ENSMUSG00000061665	0.396416	6.59912	9.91927	0.00332742	0.0303838	Cd2ap
ENSMUSG00000022956	-0.375959	6.35427	9.91527	0.00333303	0.0304186	Atp5o
ENSMUSG00000003464	-0.327495	6.91415	9.91371	0.00333524	0.0304186	Pex19
ENSMUSG00000029094	0.855041	2.22809	9.9128	0.00333652	0.0304186	Afap1
ENSMUSG00000000049	-0.493992	10.7839	9.91102	0.00333904	0.0304255	Apoh
ENSMUSG00000002233	0.946379	3.46856	9.90817	0.00334305	0.030446	Rhoc
ENSMUSG00000033906	1.25984	-0.893877	9.90628	0.00334573	0.0304543	Zdhhc15
ENSMUSG00000035944	-0.456663	6.54694	9.9042	0.00334867	0.030465	Ttc38
ENSMUSG00000039114	-0.592752	7.82113	9.90041	0.00335404	0.0304977	Nrn1
ENSMUSG00000072980	0.870995	-0.0444314	9.89817	0.00335722	0.0305105	Oip5
ENSMUSG00000027282	-0.380285	7.11056	9.89518	0.00336147	0.0305331	Mtch2
ENSMUSG00000082065	-1.9591	0.176204	9.8886	0.00337083	0.0306019
ENSMUSG00000022747	-0.821767	3.45387	9.88283	0.00337908	0.0306607	St3gal6
ENSMUSG00000038745	-0.643057	6.92431	9.88122	0.00338137	0.0306653	Nlrp6
ENSMUSG00000064246	2.03734	-0.259342	9.8792	0.00338426	0.0306656	Chil1
ENSMUSG00000015880	1.72198	0.425922	9.87844	0.00338536	0.0306656	Ncapg
ENSMUSG00000042436	1.7505	0.277151	9.87747	0.00338674	0.0306656	Mfap4
ENSMUSG00000068373	-1.65943	0.227803	9.87373	0.00339211	0.0306981	D430041D05Rik
ENSMUSG00000067879	1.18414	-0.986167	9.86803	0.0034003	0.0307561	Vxn
ENSMUSG00000024413	-0.419022	7.99637	9.86333	0.00340707	0.0308012	Npc1
ENSMUSG00000030161	-0.413268	8.00416	9.86178	0.00340931	0.0308053	Gabarapl1
ENSMUSG00000023036	1.1253	-0.384255	9.85886	0.00341352	0.0308192	Pcdhgc4
ENSMUSG00000032342	-0.345189	4.04726	9.85802	0.00341474	0.0308192	Mto1
ENSMUSG00000021038	-0.242728	4.54244	9.85698	0.00341623	0.0308192	Vipas39
ENSMUSG00000031616	0.491268	2.6835	9.85512	0.00341892	0.0308192	Ednra
ENSMUSG00000041688	0.507462	4.31184	9.85453	0.00341978	0.0308192	Amot
ENSMUSG00000040061	0.656528	2.51122	9.8496	0.00342693	0.0308675	Plcb2
ENSMUSG00000071103	-0.627098	0.746265	9.8473	0.00343027	0.0308814	1700029J07Rik
ENSMUSG00000087593	0.655026	1.59076	9.84128	0.00343903	0.0309302	Gm16174
ENSMUSG00000091498	-0.630197	3.57373	9.8411	0.00343928	0.0309302
ENSMUSG00000097762	-1.01251	3.16723	9.83842	0.00344318	0.0309492
ENSMUSG00000032440	0.4109	5.34766	9.83278	0.00345142	0.0309629	Tgfbr2
ENSMUSG00000049225	0.751868	1.83285	9.83257	0.00345173	0.0309629	Pdp1
ENSMUSG00000000861	1.21752	0.703711	9.83248	0.00345187	0.0309629	Bcl11a
ENSMUSG00000013698	0.46879	4.83558	9.83246	0.0034519	0.0309629	Pea15a
ENSMUSG00000051853	0.268391	5.55749	9.82674	0.00346027	0.0310219	Arf3
ENSMUSG00000047534	1.24712	0.718693	9.82519	0.00346255	0.0310261	Mis18bp1
ENSMUSG00000021772	-0.401268	4.03035	9.82082	0.00346895	0.0310674	Nkiras1
ENSMUSG00000091243	1.88239	-0.378619	9.81906	0.00347155	0.0310745	Vgll3
ENSMUSG00000056938	-0.348114	5.38691	9.81082	0.00348369	0.0311523	Acbd4
ENSMUSG00000022621	0.570373	1.40041	9.8105	0.00348416	0.0311523	Rabl2
ENSMUSG00000040345	0.598062	2.20797	9.80949	0.00348566	0.0311523	Arhgap9
ENSMUSG00000035824	-0.196245	4.43287	9.80418	0.00349351	0.0312063	Tk2
ENSMUSG00000022426	-0.346357	5.3304	9.80085	0.00349845	0.0312343	Josd1
ENSMUSG00000046861	-0.461954	6.13636	9.79151	0.00351234	0.031342	Hectd3
ENSMUSG00000028986	-0.433411	4.15252	9.78752	0.00351828	0.0313667	Klhl7
ENSMUSG00000038274	-0.314053	6.44799	9.7859	0.0035207	0.0313667	Fau
ENSMUSG00000029911	-0.324014	4.2069	9.7852	0.00352175	0.0313667	Ssbp1
ENSMUSG00000036199	-0.382833	6.65713	9.78477	0.00352239	0.0313667	Ndufa13
ENSMUSG00000033420	1.00657	2.00373	9.78116	0.00352779	0.0313986	Antxr1
ENSMUSG00000026872	0.456026	6.16693	9.77433	0.00353803	0.0314586	Zeb2
ENSMUSG00000032402	0.252244	4.68918	9.77423	0.00353818	0.0314586	Smad3
ENSMUSG00000021124	-0.241498	4.83002	9.77234	0.00354101	0.0314676	Vti1b
ENSMUSG00000021298	1.62514	-0.275914	9.76926	0.00354564	0.0314925	Gpr132
ENSMUSG00000034855	1.32324	2.13357	9.76714	0.00354883	0.0315046	Cxcl10
ENSMUSG00000029627	-0.485894	2.69544	9.76339	0.00355449	0.0315386	Zkscan14
ENSMUSG00000043542	0.822121	1.84211	9.76152	0.00355731	0.0315474	Zc2hc1a
ENSMUSG00000041245	-1.00648	-0.356905	9.75634	0.00356514	0.0315974	Wnk3
ENSMUSG00000052751	-0.311067	5.56037	9.75536	0.00356662	0.0315974	Repin1
ENSMUSG00000038151	0.900498	0.608441	9.7508	0.00357354	0.0316223	Prdm1
ENSMUSG00000074639	-0.615667	7.65744	9.75015	0.00357454	0.0316223	Rdh16f2
ENSMUSG00000042804	1.18457	0.897829	9.74813	0.0035776	0.0316223	Gpr153
ENSMUSG00000037280	0.756984	1.13185	9.74762	0.00357836	0.0316223	Galnt6
ENSMUSG00000002781	-0.36238	4.61883	9.74747	0.0035786	0.0316223	Tmem143
ENSMUSG00000021636	0.517172	3.88679	9.74288	0.00358558	0.0316677	Marveld2
ENSMUSG00000009281	-0.401917	7.97843	9.74051	0.00358919	0.0316834	Rarres2
ENSMUSG00000024737	0.603137	3.54185	9.73545	0.00359692	0.0317314	Slc15a3
ENSMUSG00000051864	0.221463	4.67974	9.73454	0.00359831	0.0317314	Tbc1d22a
ENSMUSG00000087695	-0.855056	3.51496	9.72776	0.00360869	0.0318067	Gm16291
ENSMUSG00000032011	1.10025	0.767023	9.72145	0.00361837	0.0318757	Thy1
ENSMUSG00000005873	0.535273	3.72992	9.71851	0.00362291	0.0318994	Reep5
ENSMUSG00000036908	0.351338	5.62179	9.71427	0.00362944	0.0319406	Unc93b1
ENSMUSG00000000031	4.73363	2.30392	9.70912	0.00363739	0.0319942	H19
ENSMUSG00000110613	-1.34228	0.2086	9.70739	0.00364007	0.0320015	Lncbate1
ENSMUSG00000096370	-0.540192	1.76312	9.70454	0.00364449	0.0320239	Gm21992
ENSMUSG00000019945	-0.840418	1.56925	9.70126	0.00364958	0.0320523	Cabcoco1
ENSMUSG00000062054	-0.341562	6.4617	9.69965	0.00365207	0.0320579	Iah1
ENSMUSG00000015647	0.733596	3.85006	9.69647	0.00365702	0.032085	Lama5
ENSMUSG00000036499	-0.239623	6.34642	9.69272	0.00366285	0.0321198	Eea1
ENSMUSG00000031666	-0.340342	5.67457	9.69128	0.0036651	0.0321198	Rbl2
ENSMUSG00000114430	-0.847817	1.2597	9.69033	0.00366658	0.0321198
ENSMUSG00000052516	0.921131	3.32553	9.68469	0.00367539	0.0321708	Robo2
ENSMUSG00000104687	1.20506	-0.136057	9.6841	0.00367631	0.0321708
ENSMUSG00000021033	-0.511971	9.27654	9.68302	0.00367799	0.0321708	Gstz1
ENSMUSG00000032202	0.592804	2.38632	9.68055	0.00368187	0.0321883	Rab27a
ENSMUSG00000027709	-0.480001	5.47452	9.67373	0.00369256	0.0322655	Mccc1
ENSMUSG00000003545	1.85109	-0.771913	9.66002	0.00371418	0.0324338	Fosb
ENSMUSG00000047205	2.62646	-1.37756	9.65913	0.00371559	0.0324338	Dusp18
ENSMUSG00000063077	-0.32382	8.44177	9.6534	0.00372466	0.0324908	Kif1b
ENSMUSG00000003546	-0.370615	5.5983	9.65228	0.00372645	0.0324908	Klc4
ENSMUSG00000038370	-1.29645	2.35357	9.65144	0.00372778	0.0324908	Pcp4l1
ENSMUSG00000067377	1.39197	-0.532789	9.63707	0.00375065	0.0326577	Tspan6
ENSMUSG00000073077	1.51948	-0.516826	9.63704	0.00375072	0.0326577	Cfap47
ENSMUSG00000022021	1.84121	0.512	9.63184	0.00375903	0.0327136	Diaph3
ENSMUSG00000047904	2.39837	-0.451919	9.62878	0.00376394	0.0327398	Sstr2
ENSMUSG00000113630	-0.796528	1.59463	9.62716	0.00376654	0.0327459	4930404H11Rik
ENSMUSG00000053644	-0.420638	8.32372	9.62453	0.00377075	0.032766	Aldh7a1
ENSMUSG00000079038	0.688096	0.960482	9.61884	0.00377991	0.032829	D130040H23Rik
ENSMUSG00000005951	-0.584186	6.02774	9.61561	0.00378512	0.0328577	Shpk
ENSMUSG00000026683	2.26779	-0.293108	9.61431	0.00378723	0.0328595	Nuf2
ENSMUSG00000014852	-0.441262	3.40517	9.61307	0.00378922	0.0328603	Adamts13
ENSMUSG00000029071	-0.251832	6.17644	9.60989	0.00379436	0.0328883	Dvl1
ENSMUSG00000037613	0.977938	-0.000945658	9.60768	0.00379794	0.0329027	Tnfrsf23
ENSMUSG00000020534	-0.592791	8.00453	9.60548	0.00380151	0.0329172	Shmt1
ENSMUSG00000037366	-0.430073	6.67599	9.60428	0.00380345	0.0329174	Pafah2
ENSMUSG00000055013	0.361151	4.40948	9.60067	0.00380931	0.0329516	Agap1
ENSMUSG00000035021	0.457682	4.50514	9.59947	0.00381127	0.032952	Baz1a
[truncated: 15,308 more rows]

## Sheet: Genotype_12d
ENSEMBL	logFC	logCPM	F	PValue	FDR	SYMBOL
ENSMUSG00000031441	1.56881	5.1501	79.8602	1.397e-10	2.40842e-06	Atp11a
ENSMUSG00000019590	1.6906	3.11119	54.9896	1.07937e-08	6.32401e-05	Cyb561
ENSMUSG00000039385	2.4375	1.19232	53.501	1.454e-08	6.32401e-05	Cdh6
ENSMUSG00000057465	4.11035	7.31406	53.456	1.46729e-08	6.32401e-05	Saa2
ENSMUSG00000046688	1.01582	4.79549	49.0014	3.6958e-08	9.80339e-05	Tifa
ENSMUSG00000056025	1.1689	3.75364	48.4512	4.1569e-08	9.80339e-05	Clca3a1
ENSMUSG00000037095	1.61429	7.22504	48.3289	4.26744e-08	9.80339e-05	Lrg1
ENSMUSG00000041301	2.72442	0.256552	48.0318	4.54914e-08	9.80339e-05	Cftr
ENSMUSG00000074115	3.76453	7.68031	46.5274	6.31065e-08	0.000117875	Saa1
ENSMUSG00000022181	1.60927	5.56022	46.1633	6.83727e-08	0.000117875	C6
ENSMUSG00000035031	1.7111	8.65309	44.8274	9.2044e-08	0.000144258	C8a
ENSMUSG00000019027	2.322	0.949677	43.7709	1.16866e-07	0.000167898	Dnah1
ENSMUSG00000081303	3.59303	0.499317	43.1078	1.35988e-07	0.000180341	Gm16011
ENSMUSG00000022615	-0.79122	6.62739	40.7765	2.342e-07	0.00028149	Tymp
ENSMUSG00000057729	5.27033	0.796114	40.5878	2.44916e-07	0.00028149	Prtn3
ENSMUSG00000021090	2.99742	-1.0145	40.0393	2.79128e-07	0.000300761	Lrrc9
ENSMUSG00000093916	1.8401	1.11838	39.7533	2.98939e-07	0.00030316
ENSMUSG00000074240	5.1746	4.30739	39.2694	3.35926e-07	0.000321742	Cib3
ENSMUSG00000026822	3.56457	6.92852	38.8888	3.68401e-07	0.000334275	Lcn2
ENSMUSG00000053182	3.43253	1.38333	38.1104	4.45628e-07	0.000384131	Gm609
ENSMUSG00000029304	2.06642	7.1194	37.8003	4.81008e-07	0.000394885	Spp1
ENSMUSG00000018581	-1.53178	1.04612	37.409	5.2995e-07	0.000397387	Dnah11
ENSMUSG00000040473	2.96502	1.06531	37.4075	5.30157e-07	0.000397387	Cfap69
ENSMUSG00000042272	0.913409	2.85064	36.6641	6.38267e-07	0.000458489	Sestd1
ENSMUSG00000028028	1.42497	3.36489	36.283	7.02527e-07	0.000484463	Alpk1
ENSMUSG00000006538	2.19595	1.04683	35.1466	9.3818e-07	0.000612332	Ihh
ENSMUSG00000073835	-3.44523	1.17183	35.0611	9.58989e-07	0.000612332
ENSMUSG00000031805	0.75185	3.99992	34.7438	1.04067e-06	0.000640753	Jak3
ENSMUSG00000037989	1.82774	0.120887	34.1996	1.19839e-06	0.000712425	Wnk2
ENSMUSG00000034127	2.79932	1.56861	33.7204	1.35823e-06	0.000780529	Tspan8
ENSMUSG00000045502	2.8592	0.0624512	33.44	1.46212e-06	0.000813126	Hcar2
ENSMUSG00000024349	0.900083	2.06883	33.0187	1.63427e-06	0.000880464	Sting1
ENSMUSG00000082065	-3.62816	0.176204	32.7149	1.7717e-06	0.000925579
ENSMUSG00000038775	1.73496	1.61689	32.5142	1.86912e-06	0.000947751	Vill
ENSMUSG00000027315	2.18743	0.454797	31.9857	2.15381e-06	0.00101381	Spint1
ENSMUSG00000048440	1.02677	2.32655	31.9079	2.19945e-06	0.00101381	Cyp4f16
ENSMUSG00000052560	1.20269	2.78267	31.8932	2.20824e-06	0.00101381	Cpne8
ENSMUSG00000025324	1.48511	0.765926	31.7833	2.27472e-06	0.00101381	Atp10a
ENSMUSG00000034463	1.05761	2.19988	31.753	2.29342e-06	0.00101381	Scara3
ENSMUSG00000046159	2.96574	0.169656	31.4321	2.50184e-06	0.00107829	Chrm3
ENSMUSG00000049804	1.52013	3.62582	30.2342	3.47536e-06	0.00144566	Armcx4
ENSMUSG00000015653	1.03925	4.73378	30.1862	3.52191e-06	0.00144566	Steap2
ENSMUSG00000006219	1.40686	1.79154	30.0878	3.61935e-06	0.00145111	Fblim1
ENSMUSG00000024712	-0.483718	5.83939	29.9029	3.81028e-06	0.00146706	Rfk
ENSMUSG00000050335	1.35305	3.18054	29.885	3.82934e-06	0.00146706	Lgals3
ENSMUSG00000031906	2.56352	3.23328	29.6178	4.12593e-06	0.00153108	Smpd3
ENSMUSG00000047139	2.60449	2.87794	29.5764	4.17405e-06	0.00153108	Cd24a
ENSMUSG00000024743	1.09312	0.922966	29.4216	4.35923e-06	0.00153913	Syt7
ENSMUSG00000028555	1.65825	2.39072	29.4091	4.37455e-06	0.00153913	Ttc39a
ENSMUSG00000028108	-0.875894	6.28608	29.3022	4.5079e-06	0.00155432	Ecm1
ENSMUSG00000033389	1.36745	0.90889	28.4915	5.6711e-06	0.00191705	Arhgap44
ENSMUSG00000050359	6.32128	-0.243918	28.2109	6.14452e-06	0.00203715	Sprr1a
ENSMUSG00000029552	1.5399	1.85537	28.06	6.41623e-06	0.00205732	Tes
ENSMUSG00000046727	1.47698	2.9408	28.045	6.44404e-06	0.00205732	Cystm1
ENSMUSG00000023963	-0.875409	5.21328	27.9034	6.7117e-06	0.00207101	Cyp39a1
ENSMUSG00000045394	1.55224	1.59681	27.8954	6.72718e-06	0.00207101	Epcam
ENSMUSG00000040722	0.99073	4.3709	27.8269	6.86127e-06	0.00207294	Scamp5
ENSMUSG00000018983	1.32879	1.12526	27.7705	6.97393e-06	0.00207294	E2f2
ENSMUSG00000032489	1.00104	0.780688	27.67	7.17919e-06	0.00209778	Kif9
ENSMUSG00000025195	-0.524121	5.90739	27.4254	7.70632e-06	0.00220006	Dnmbp
ENSMUSG00000056698	-0.699275	3.84743	27.3906	7.78444e-06	0.00220006	Elmod3
ENSMUSG00000039067	-0.572306	5.21	26.9654	8.8116e-06	0.00242518	Psmd7
ENSMUSG00000108368	-1.37082	1.02876	26.9458	8.86231e-06	0.00242518
ENSMUSG00000049723	3.63235	1.81217	26.7648	9.34516e-06	0.00251735	Mmp12
ENSMUSG00000003534	1.84179	2.15667	26.6034	9.79937e-06	0.0025465	Ddr1
ENSMUSG00000024036	1.29963	2.80177	26.5804	9.86573e-06	0.0025465	Slc37a1
ENSMUSG00000038022	0.775852	2.53679	26.5699	9.89651e-06	0.0025465	Mindy4
ENSMUSG00000097908	-0.834739	2.43025	26.516	1.00549e-05	0.00254921	4933404O12Rik
ENSMUSG00000040006	-0.518281	5.04751	26.2874	1.07574e-05	0.00263625	Ginm1
ENSMUSG00000033676	1.9677	0.447933	26.2708	1.08102e-05	0.00263625	Gabrb3
ENSMUSG00000043760	0.562046	6.07334	26.2562	1.0857e-05	0.00263625	Pkhd1
ENSMUSG00000029381	0.829208	4.15628	26.1882	1.10781e-05	0.00265259	Shroom3
ENSMUSG00000053113	2.14092	4.75979	25.9995	1.17167e-05	0.00273606	Socs3
ENSMUSG00000014329	1.37546	3.84419	25.9916	1.17441e-05	0.00273606	Bicc1
ENSMUSG00000034255	0.853278	2.02955	25.909	1.20368e-05	0.00276687	Arhgap27
ENSMUSG00000006301	0.320736	5.83364	25.7455	1.26386e-05	0.00286697	Tmbim1
ENSMUSG00000028970	1.52295	0.672057	25.6314	1.30773e-05	0.00292797	Abcb1b
ENSMUSG00000001131	3.47834	0.625756	25.5751	1.32998e-05	0.00293729	Timp1
ENSMUSG00000021696	2.49303	1.14534	25.4581	1.3775e-05	0.00293729	Elovl7
ENSMUSG00000040663	1.89429	1.13068	25.4397	1.38514e-05	0.00293729	Clcf1
ENSMUSG00000029380	2.41089	4.21509	25.4021	1.40088e-05	0.00293729	Cxcl1
ENSMUSG00000042961	1.21152	0.391231	25.3912	1.40548e-05	0.00293729	Egflam
ENSMUSG00000031150	2.63436	1.35587	25.3708	1.41413e-05	0.00293729	Ccdc120
ENSMUSG00000020553	-0.775736	6.89162	25.2834	1.45179e-05	0.00295676	Pctp
ENSMUSG00000026479	1.29122	0.868418	25.2697	1.4578e-05	0.00295676	Lamc2
ENSMUSG00000016526	1.32548	1.0287	25.2221	1.47891e-05	0.0029647	Dyrk3
ENSMUSG00000028268	-0.787706	4.88375	25.0849	1.54144e-05	0.00303586	Gbp3
ENSMUSG00000052942	1.44235	1.97914	25.0497	1.55797e-05	0.00303586	Glis3
ENSMUSG00000030223	1.30951	0.668975	25.0301	1.56724e-05	0.00303586	Ptpro
ENSMUSG00000028577	-0.33016	5.77126	24.9689	1.59655e-05	0.00305827	Plaa
ENSMUSG00000028127	-0.685222	9.20605	24.7675	1.69719e-05	0.00319548	Abcd3
ENSMUSG00000033590	2.44861	0.38849	24.7519	1.70524e-05	0.00319548	Myo5c
ENSMUSG00000030545	-0.926454	5.33633	24.6663	1.75023e-05	0.00320786	Pex11a
ENSMUSG00000021413	-0.36766	6.5165	24.664	1.75149e-05	0.00320786	Prpf4b
ENSMUSG00000029602	2.66918	1.22987	24.6121	1.7794e-05	0.00320786	Rasal1
ENSMUSG00000043903	2.98163	-0.193988	24.5858	1.79374e-05	0.00320786	Zfp469
ENSMUSG00000030895	0.771611	12.1373	24.5405	1.81869e-05	0.00320786	Hpx
ENSMUSG00000022149	1.18606	8.07328	24.5319	1.82349e-05	0.00320786	C9
ENSMUSG00000011034	1.16441	1.63434	24.4813	1.85191e-05	0.00322494	Slc5a1
ENSMUSG00000050010	1.6584	0.272209	24.366	1.91837e-05	0.00330728	Shisa3
ENSMUSG00000022912	0.42773	6.33678	24.3313	1.93888e-05	0.00330953	Pros1
ENSMUSG00000028337	1.50063	1.76049	24.1648	2.04055e-05	0.00343601	Coro2a
ENSMUSG00000034282	1.49476	0.375916	24.1453	2.05284e-05	0.00343601	Evpl
ENSMUSG00000090925	1.91788	1.59491	24.0144	2.13725e-05	0.0035429	1810064F22Rik
ENSMUSG00000022620	0.717937	4.14464	23.9599	2.17351e-05	0.0035687	Arsa
ENSMUSG00000015647	1.03155	3.85006	23.8446	2.25229e-05	0.00366315	Lama5
ENSMUSG00000031284	1.96877	-0.839169	23.8138	2.27385e-05	0.00366366	Pak3
ENSMUSG00000019139	1.09417	2.5447	23.6587	2.38582e-05	0.00377874	Isyna1
ENSMUSG00000111923	-0.76738	3.54157	23.6542	2.38911e-05	0.00377874
ENSMUSG00000031995	1.79081	0.724406	23.5004	2.50605e-05	0.003883	St14
ENSMUSG00000078496	-0.9678	-0.204184	23.4954	2.50996e-05	0.003883	Zfp982
ENSMUSG00000035376	-0.422611	4.96586	23.4793	2.5226e-05	0.003883	Hacd2
ENSMUSG00000034684	0.527658	3.37001	23.3781	2.60337e-05	0.00397187	Sema3f
ENSMUSG00000020664	-0.460587	6.64965	23.3306	2.64229e-05	0.00399589	Dld
ENSMUSG00000020941	0.857116	2.57019	23.1298	2.81356e-05	0.00421789	Map3k14
ENSMUSG00000019558	1.15555	2.94886	23.0982	2.84156e-05	0.00422314	Slc6a8
ENSMUSG00000110397	-0.803823	3.41632	22.9707	2.95756e-05	0.00435798
ENSMUSG00000020805	2.40654	2.17491	22.8922	3.03143e-05	0.00442897	Slc13a5
ENSMUSG00000061540	2.50199	6.09262	22.8615	3.06089e-05	0.00443443	Orm2
ENSMUSG00000078584	-0.527599	6.50125	22.743	3.17743e-05	0.00448143	AU022252
ENSMUSG00000052160	0.616149	3.80308	22.7365	3.18398e-05	0.00448143	Pld4
ENSMUSG00000042644	0.980822	2.96433	22.7188	3.20176e-05	0.00448143	Itpr3
ENSMUSG00000079242	-0.973156	0.232011	22.7154	3.20522e-05	0.00448143
ENSMUSG00000023906	2.01861	-0.749144	22.6976	3.2233e-05	0.00448143	Cldn6
ENSMUSG00000028456	1.23609	3.88647	22.6641	3.25756e-05	0.00449283	Unc13b
ENSMUSG00000002550	-0.860698	4.8675	22.5985	3.32589e-05	0.00452154	Uck1
ENSMUSG00000024851	0.827419	3.24443	22.5705	3.35546e-05	0.00452154	Pitpnm1
ENSMUSG00000051236	0.497624	4.57837	22.5525	3.37465e-05	0.00452154	Msrb3
ENSMUSG00000040322	1.13957	2.4033	22.5445	3.38329e-05	0.00452154	Slc25a24
ENSMUSG00000023073	1.89235	3.91785	22.4828	3.45009e-05	0.00457535	Slc10a2
ENSMUSG00000020010	-0.582557	6.70425	22.4421	3.49493e-05	0.00459944	Vnn3
ENSMUSG00000113680	3.09312	-1.04524	22.4163	3.52361e-05	0.00460105
ENSMUSG00000053168	-1.28474	5.52008	22.3933	3.54953e-05	0.00460105	9030619P08Rik
ENSMUSG00000034612	2.05178	0.0599173	22.3372	3.6134e-05	0.00461597	Chst11
ENSMUSG00000029915	3.14954	-0.704427	22.3361	3.61459e-05	0.00461597	Clec5a
ENSMUSG00000034227	1.8815	0.261406	22.2781	3.682e-05	0.00464823	Foxj1
ENSMUSG00000026918	-0.302223	5.48683	22.268	3.69378e-05	0.00464823	Brd3
ENSMUSG00000031845	-0.489585	3.55035	22.2125	3.75974e-05	0.00469695	Bco1
ENSMUSG00000031565	0.990534	2.88439	21.923	4.12423e-05	0.00504596	Fgfr1
ENSMUSG00000003051	3.24584	1.16402	21.8865	4.17283e-05	0.00504596	Elf3
ENSMUSG00000015027	0.841509	3.02509	21.879	4.1828e-05	0.00504596	Galns
ENSMUSG00000027356	1.47727	0.999967	21.8786	4.18341e-05	0.00504596	Fermt1
ENSMUSG00000000876	-0.623013	6.28689	21.8721	4.19208e-05	0.00504596	Pxmp4
ENSMUSG00000040026	2.0919	2.84541	21.8074	4.28007e-05	0.00504596	Saa3
ENSMUSG00000055003	5.30221	-0.407854	21.8043	4.28444e-05	0.00504596	Lrtm2
ENSMUSG00000062762	-0.431457	7.14142	21.7982	4.29274e-05	0.00504596	Ei24
ENSMUSG00000054237	-0.55269	3.70687	21.7912	4.30253e-05	0.00504596	Fra10ac1
ENSMUSG00000029074	2.29139	-0.824317	21.744	4.36831e-05	0.00507674	Ttll10
ENSMUSG00000041112	0.909615	3.14029	21.7302	4.38767e-05	0.00507674	Elmo1
ENSMUSG00000016200	3.57284	-0.290426	21.6148	4.55381e-05	0.00521805	Syt14
ENSMUSG00000048938	-0.699431	2.09438	21.6036	4.57034e-05	0.00521805	Nr1h5
ENSMUSG00000007080	1.0409	2.47321	21.5623	4.63169e-05	0.00522494	Pole
ENSMUSG00000057715	3.56822	-1.53395	21.5587	4.63699e-05	0.00522494	A830018L16Rik
ENSMUSG00000038677	1.6004	0.740468	21.4997	4.7262e-05	0.0052364	Scube3
ENSMUSG00000026042	1.3758	4.37532	21.4982	4.72855e-05	0.0052364	Col5a2
ENSMUSG00000008976	-0.37818	6.25119	21.4918	4.73827e-05	0.0052364	Gabpa
ENSMUSG00000025203	0.980887	3.95527	21.4478	4.80629e-05	0.00524511	Scd2
ENSMUSG00000028862	1.15162	1.19196	21.4473	4.807e-05	0.00524511	Map3k6
ENSMUSG00000118168	-0.950901	3.69776	21.3682	4.93166e-05	0.00533642
ENSMUSG00000068284	-0.412365	6.55823	21.3552	4.95259e-05	0.00533642	Usf3
ENSMUSG00000049382	0.95869	7.20222	21.3021	5.03849e-05	0.00539525	Krt8
ENSMUSG00000041607	1.10346	1.56272	21.2786	5.07715e-05	0.0054031	Mbp
ENSMUSG00000101537	-0.517164	3.02785	21.2413	5.13895e-05	0.00542328	Gm29571
ENSMUSG00000030089	1.10278	1.63571	21.2293	5.15903e-05	0.00542328	Slc41a3
ENSMUSG00000052151	0.780333	4.28997	21.1877	5.2293e-05	0.00546383	Plpp2
ENSMUSG00000024855	0.62752	2.62706	21.1085	5.36568e-05	0.00557255	Pacs1
ENSMUSG00000025964	0.568444	5.73377	21.0839	5.4089e-05	0.0055838	Adam23
ENSMUSG00000050608	-0.612633	4.07269	21.0492	5.47041e-05	0.00559031	Micos10
ENSMUSG00000115388	0.71066	5.87155	21.0438	5.48006e-05	0.00559031
ENSMUSG00000029816	3.31077	1.36209	21.005	5.54993e-05	0.00560515	Gpnmb
ENSMUSG00000055541	0.680019	3.42173	20.9807	5.59417e-05	0.00560515	Lair1
ENSMUSG00000035173	-0.513577	4.55341	20.9774	5.60002e-05	0.00560515	Ccdc186
ENSMUSG00000030579	0.871568	4.07433	20.964	5.62465e-05	0.00560515	Tyrobp
ENSMUSG00000015950	0.905363	2.98877	20.91	5.72486e-05	0.00567222	Ncf1
ENSMUSG00000074342	1.0621	0.796504	20.8825	5.77658e-05	0.00567496	I830077J02Rik
ENSMUSG00000027893	-0.320818	6.47536	20.866	5.80769e-05	0.00567496	Ahcyl1
ENSMUSG00000023367	0.595185	6.94264	20.8562	5.82638e-05	0.00567496	Tmem176a
ENSMUSG00000081207	-2.88833	5.22376	20.7841	5.96568e-05	0.00577031	Mup-ps16
ENSMUSG00000020312	4.12101	0.91871	20.771	5.99121e-05	0.00577031	Shc2
ENSMUSG00000100945	-1.93533	-0.999316	20.6633	6.20685e-05	0.00594478
ENSMUSG00000022489	0.833733	1.42225	20.6058	6.32535e-05	0.00596075	Pde1b
ENSMUSG00000020149	-0.315123	6.88634	20.5997	6.33799e-05	0.00596075	Rab1a
ENSMUSG00000022742	-0.666756	6.60827	20.5817	6.37554e-05	0.00596075	Cpox
ENSMUSG00000056737	1.21141	2.21642	20.5815	6.37592e-05	0.00596075	Capg
ENSMUSG00000026223	0.50079	5.48786	20.5718	6.39639e-05	0.00596075	Itm2c
ENSMUSG00000012428	0.939927	7.56664	20.5455	6.45203e-05	0.00597498	Steap4
ENSMUSG00000052726	1.57849	1.67922	20.5319	6.48098e-05	0.00597498	Kcnt2
ENSMUSG00000037440	-1.24383	6.02974	20.5056	6.53748e-05	0.00599501	Vnn1
ENSMUSG00000079316	-0.43697	5.52906	20.4748	6.60411e-05	0.00602253	Rab9
ENSMUSG00000042677	0.62453	2.27584	20.4596	6.63736e-05	0.00602253	Zc3h12a
ENSMUSG00000032528	-0.60614	5.72905	20.4189	6.72692e-05	0.00607184	Vipr1
ENSMUSG00000022952	0.865539	2.05532	20.3931	6.78462e-05	0.00607902	Runx1
ENSMUSG00000026288	0.634931	3.97814	20.382	6.80945e-05	0.00607902	Inpp5d
ENSMUSG00000024991	-0.581523	7.79884	20.3682	6.84066e-05	0.00607902	Eif3a
ENSMUSG00000116262	-0.814833	3.38449	20.3392	6.9065e-05	0.00610256
ENSMUSG00000027737	4.84856	-0.211063	20.3255	6.93794e-05	0.00610256	Slc7a11
ENSMUSG00000040415	0.815151	2.35771	20.288	7.02444e-05	0.00613511	Dtx3
ENSMUSG00000096688	-4.01249	5.19044	20.2773	7.04936e-05	0.00613511	Mup17
ENSMUSG00000004609	0.8659	1.48718	20.2635	7.08171e-05	0.00613511	Cd33
ENSMUSG00000034459	-0.730473	4.28434	20.2304	7.15962e-05	0.00617159	Ifit1
ENSMUSG00000030046	-0.945313	3.17975	20.1812	7.27743e-05	0.00624194	Bmp10
ENSMUSG00000019996	-0.357576	4.99788	20.0461	7.61133e-05	0.006496	Map7
ENSMUSG00000086564	3.06945	-1.17767	20.0269	7.66017e-05	0.00649872	Cd101
ENSMUSG00000104888	1.73305	-0.704986	20.0148	7.69115e-05	0.00649872
ENSMUSG00000031785	0.838428	2.51388	20.0006	7.72759e-05	0.00649872	Adgrg1
ENSMUSG00000016763	2.4368	0.624799	19.9499	7.85918e-05	0.00657729	Scube1
ENSMUSG00000040212	0.861533	1.71241	19.9229	7.93013e-05	0.00660461	Emp3
ENSMUSG00000036820	0.498067	4.27162	19.8914	8.01378e-05	0.00661506	Amdhd2
ENSMUSG00000041889	2.67337	-0.62823	19.8761	8.05497e-05	0.00661506	Shisa4
ENSMUSG00000053062	0.591582	4.91708	19.8648	8.08527e-05	0.00661506	Jam2
ENSMUSG00000017631	0.671009	3.89569	19.839	8.15539e-05	0.00661506	Abr
ENSMUSG00000029563	-0.595483	4.15285	19.8342	8.16838e-05	0.00661506	Foxp2
ENSMUSG00000029833	-0.608356	6.72003	19.8306	8.17812e-05	0.00661506	Trim24
ENSMUSG00000024803	2.36262	0.606332	19.8185	8.21127e-05	0.00661506	Ankrd1
ENSMUSG00000048612	0.999702	3.95549	19.7799	8.31808e-05	0.00665559	Myof
ENSMUSG00000027601	-0.339063	6.20573	19.7724	8.33879e-05	0.00665559	Mtfr1
ENSMUSG00000021508	1.76934	1.47778	19.7255	8.47063e-05	0.00672966	Cxcl14
ENSMUSG00000032006	0.673884	1.8702	19.6827	8.59294e-05	0.00679551	Pdgfd
ENSMUSG00000029217	-0.394196	4.88207	19.6532	8.67847e-05	0.00683182	Tec
ENSMUSG00000035863	0.934193	1.61941	19.637	8.72563e-05	0.00683772	Palm
ENSMUSG00000038615	-0.464617	7.08282	19.5909	8.86169e-05	0.0068523	Nfe2l1
ENSMUSG00000037405	0.924597	4.35029	19.5733	8.91406e-05	0.0068523	Icam1
ENSMUSG00000034330	0.834725	2.97174	19.5387	9.01839e-05	0.0068523	Plcg2
ENSMUSG00000005299	-0.501703	5.42753	19.5363	9.02558e-05	0.0068523	Letm1
ENSMUSG00000061878	2.04599	-0.303926	19.5294	9.04645e-05	0.0068523	Sphk1
ENSMUSG00000030659	0.982956	2.58627	19.5203	9.07414e-05	0.0068523	Nucb2
ENSMUSG00000029227	-0.391623	5.76834	19.5135	9.09488e-05	0.0068523	Fip1l1
ENSMUSG00000042766	2.72033	-0.658572	19.4963	9.14789e-05	0.0068523	Trim46
ENSMUSG00000031778	1.42104	0.865203	19.4889	9.17048e-05	0.0068523	Cx3cl1
ENSMUSG00000071714	1.02319	1.74344	19.4657	9.24252e-05	0.0068523	Csf2rb2
ENSMUSG00000029911	-0.411543	4.2069	19.4649	9.24484e-05	0.0068523	Ssbp1
ENSMUSG00000036206	1.05783	1.79891	19.4648	9.24518e-05	0.0068523	Sh3bp4
ENSMUSG00000039210	-0.341614	4.89889	19.4598	9.26093e-05	0.0068523	Gpatch2
ENSMUSG00000100660	-4.81307	0.945226	19.4234	9.37505e-05	0.00690709	Kat6b-ps2
ENSMUSG00000054302	-0.314352	4.55907	19.4036	9.4377e-05	0.00692366	Eapp
ENSMUSG00000020069	-0.496729	3.93612	19.3852	9.4964e-05	0.0069372	Hnrnph3
ENSMUSG00000040213	-0.83437	7.33139	19.3075	9.74856e-05	0.00708055	Kyat3
ENSMUSG00000010651	-0.898683	8.44813	19.2995	9.77477e-05	0.00708055	Acaa1b
ENSMUSG00000117105	2.00794	-1.2807	19.2097	0.00010076	0.00724414	Dreh
ENSMUSG00000023277	1.03332	2.13636	19.2072	0.000100847	0.00724414	Twf2
ENSMUSG00000112023	1.02523	2.88862	19.0754	0.00010545	0.00753382	Lilr4b
ENSMUSG00000029203	-0.253386	5.16012	19.0601	0.000106	0.00753382	Ube2k
ENSMUSG00000117485	-0.782188	3.33062	19.0548	0.00010619	0.00753382
ENSMUSG00000048482	1.483	-0.0630263	18.9902	0.000108545	0.00764339	Bdnf
ENSMUSG00000095386	1.71241	-0.144566	18.9881	0.000108621	0.00764339
ENSMUSG00000038816	0.465808	3.00029	18.921	0.00011113	0.0077881	Ctnnal1
ENSMUSG00000032249	-0.729982	6.64841	18.9005	0.000111906	0.00781078	Anp32a
ENSMUSG00000040370	-0.513915	5.24121	18.8713	0.000113027	0.00781416	Etfrf1
ENSMUSG00000074782	-0.505353	2.08536	18.8649	0.000113274	0.00781416	4833422C13Rik
ENSMUSG00000045667	1.35283	0.834119	18.8638	0.000113314	0.00781416	Smtnl2
ENSMUSG00000028059	0.818726	3.86128	18.838	0.000114314	0.00783087	Arhgef2
ENSMUSG00000009654	-0.402114	5.49145	18.8342	0.000114465	0.00783087	Oit3
ENSMUSG00000038949	-0.612367	4.66628	18.7997	0.000115819	0.00789217	Cnst
ENSMUSG00000030131	0.789794	9.7166	18.7807	0.000116571	0.00791216	Mug2
ENSMUSG00000022262	1.45841	1.44336	18.7593	0.000117424	0.00793882	Dnah5
ENSMUSG00000025790	0.617337	2.93609	18.7309	0.00011857	0.00798497	Slco3a1
ENSMUSG00000020437	0.764308	2.4823	18.7079	0.000119504	0.00798814	Myo1g
ENSMUSG00000031825	1.34739	1.16601	18.707	0.000119544	0.00798814	Crispld2
ENSMUSG00000025003	-0.824339	3.67612	18.5846	0.000124657	0.00828397	Cyp2c39
ENSMUSG00000027219	1.33294	1.23459	18.5781	0.000124932	0.00828397	Slc28a2
ENSMUSG00000026355	1.14514	3.51955	18.4913	0.000128711	0.0085018	Mcm6
ENSMUSG00000002808	1.89226	0.868135	18.4801	0.000129206	0.00850197	Epdr1
ENSMUSG00000036779	-0.384726	5.59442	18.4611	0.000130051	0.00850244	Tent4b
ENSMUSG00000038150	-0.383974	6.07614	18.4494	0.000130577	0.00850244	Ormdl3
ENSMUSG00000051439	2.09021	3.49058	18.4468	0.000130693	0.00850244	Cd14
ENSMUSG00000040771	-0.504417	4.22617	18.431	0.000131404	0.00851655	Oard1
ENSMUSG00000026442	1.08316	0.989457	18.4144	0.000132154	0.0085331	Nfasc
ENSMUSG00000049502	-0.329756	6.62564	18.3798	0.000133736	0.00857061	Dtx3l
ENSMUSG00000022032	2.93436	0.885202	18.3702	0.000134181	0.00857061	Scara5
ENSMUSG00000030536	0.670682	5.82153	18.3566	0.000134808	0.00857061	Iqgap1
ENSMUSG00000071203	0.702628	2.48649	18.3552	0.000134874	0.00857061	Naip5
ENSMUSG00000031709	0.847169	2.47629	18.3478	0.000135221	0.00857061	Tbc1d9
ENSMUSG00000021577	-0.383582	8.83563	18.3115	0.000136921	0.00862265	Sdha
ENSMUSG00000042331	1.13725	2.65058	18.3089	0.000137042	0.00862265	Specc1
ENSMUSG00000044092	0.822771	0.546645	18.2868	0.000138093	0.0086572	C130050O18Rik
ENSMUSG00000075595	-0.288584	6.47722	18.2705	0.000138871	0.00867442	Zfp652
ENSMUSG00000052336	1.99198	1.97508	18.2561	0.000139563	0.00868613	Cx3cr1
ENSMUSG00000095788	2.5737	-0.785835	18.2149	0.00014156	0.00876232	Sirpb1a
ENSMUSG00000021094	-0.548347	5.39889	18.2026	0.000142163	0.00876232	Dhrs7
ENSMUSG00000002797	-0.728395	3.2573	18.1911	0.000142728	0.00876232	Ggct
ENSMUSG00000026956	1.19868	3.36122	18.1893	0.00014282	0.00876232	Uap1l1
ENSMUSG00000078672	2.88741	6.69288	18.1456	0.000144989	0.00885149	Mup20
ENSMUSG00000030148	1.26998	0.824749	18.0939	0.000147607	0.00885149	Clec4a2
ENSMUSG00000040502	1.52505	-0.805058	18.0881	0.000147904	0.00885149	Marchf9
ENSMUSG00000020911	2.7525	1.45503	18.0859	0.000148019	0.00885149	Krt19
ENSMUSG00000053646	0.342301	6.47013	18.0777	0.00014844	0.00885149	Plxnb1
ENSMUSG00000029484	0.901299	3.27135	18.0625	0.000149221	0.00885149	Anxa3
ENSMUSG00000034591	1.42586	5.21281	18.0622	0.000149238	0.00885149	Slc41a2
ENSMUSG00000039831	-0.367649	7.28505	18.0614	0.000149277	0.00885149	Arhgap29
ENSMUSG00000021850	1.34501	0.122242	18.058	0.000149455	0.00885149	ccdc198
ENSMUSG00000079243	1.79845	1.40056	18.052	0.000149764	0.00885149	Xirp1
ENSMUSG00000060093	1.75903	0.638238	18.0477	0.000149991	0.00885149	H4c1
ENSMUSG00000027189	-0.242626	6.34669	18.0289	0.000150967	0.00885149	Trim44
ENSMUSG00000017176	0.979048	1.75787	18.0241	0.00015122	0.00885149	Nt5c3b
ENSMUSG00000034041	1.09157	0.657223	17.9996	0.000152512	0.00885149	Lyl1
ENSMUSG00000041482	-0.664419	2.57383	17.9957	0.000152719	0.00885149	Piezo2
ENSMUSG00000026110	0.911362	2.55688	17.9936	0.000152829	0.00885149	Mgat4a
ENSMUSG00000022339	-0.451644	4.07036	17.9851	0.00015328	0.00885149	Ebag9
ENSMUSG00000053897	-0.374557	5.53899	17.9807	0.000153515	0.00885149	Slc39a8
ENSMUSG00000073902	0.603614	4.27412	17.9243	0.000156552	0.00899654
ENSMUSG00000015143	0.369174	5.40069	17.8817	0.000158884	0.00908759	Actn1
ENSMUSG00000023911	0.900256	-0.098972	17.8762	0.000159191	0.00908759	Flywch2
ENSMUSG00000040711	1.51641	2.35903	17.8469	0.000160823	0.00911233	Sh3pxd2b
ENSMUSG00000043068	-1.09116	2.55818	17.8395	0.000161238	0.00911233	Fam89a
ENSMUSG00000032870	-0.312711	5.07291	17.8337	0.000161559	0.00911233	Smap2
ENSMUSG00000024899	-0.721602	8.46283	17.8306	0.000161739	0.00911233	Papss2
ENSMUSG00000115919	-1.7688	4.66829	17.792	0.000163923	0.00918728
ENSMUSG00000110663	1.05595	0.420804	17.7821	0.000164492	0.00918728
ENSMUSG00000039153	1.01854	0.369215	17.7704	0.000165163	0.00918728	Runx2
ENSMUSG00000021681	-0.320272	4.97278	17.7697	0.000165205	0.00918728	Aggf1
ENSMUSG00000056413	1.30188	1.35707	17.7586	0.000165847	0.00918728	Adap1
ENSMUSG00000012350	1.62717	1.7353	17.7513	0.000166266	0.00918728	Ehf
ENSMUSG00000039254	-0.494429	4.31631	17.7393	0.000166964	0.00919559	Pomt1
ENSMUSG00000000290	0.80764	4.05469	17.7255	0.000167772	0.00919559	Itgb2
ENSMUSG00000105701	1.7687	-0.822257	17.7213	0.000168017	0.00919559
ENSMUSG00000031103	0.691914	2.64438	17.707	0.000168857	0.00921231	Elf4
ENSMUSG00000057522	-0.297413	6.22502	17.6955	0.000169534	0.00922009	Spop
ENSMUSG00000009566	-0.588786	6.87162	17.6847	0.000170175	0.00922584	Fpgs
ENSMUSG00000035493	0.452456	6.21944	17.6492	0.000172303	0.00931191	Tgfbi
ENSMUSG00000112384	-1.50655	1.63816	17.6305	0.000173432	0.00934364
ENSMUSG00000020695	1.51418	2.22762	17.591	0.000175842	0.009444	Mrc2
ENSMUSG00000038975	-0.424861	5.37497	17.5196	0.000180295	0.00965307	Rabggtb
ENSMUSG00000062488	-0.647778	2.52131	17.4826	0.000182646	0.00974868	Ifit3b
ENSMUSG00000037995	1.89662	0.311952	17.472	0.000183331	0.00975501	Igsf9
ENSMUSG00000014303	0.917763	1.92969	17.4595	0.000184132	0.00976752	Glis2
ENSMUSG00000055254	1.98027	5.11278	17.415	0.000187032	0.00987943	Ntrk2
ENSMUSG00000028378	1.12028	2.03441	17.3987	0.000188106	0.00987943	Ptgr1
ENSMUSG00000096674	-3.93374	3.90149	17.391	0.000188615	0.00987943	Mup15
ENSMUSG00000030357	-0.503745	6.71645	17.3891	0.000188741	0.00987943	Fkbp4
ENSMUSG00000105804	0.853152	1.01966	17.3786	0.000189445	0.00987943
ENSMUSG00000021870	-0.279541	6.434	17.375	0.000189681	0.00987943	Slmap
ENSMUSG00000026788	-0.291903	5.36492	17.3595	0.00019072	0.00990363	Zbtb43
ENSMUSG00000044763	-0.423499	4.0241	17.3289	0.000192779	0.0099805	Trmt10c
ENSMUSG00000097047	-0.69383	0.680192	17.2863	0.000195693	0.0100933	1110020A21Rik
ENSMUSG00000026687	-0.366225	7.7892	17.279	0.000196201	0.0100933	Aldh9a1
ENSMUSG00000021556	1.3441	2.75901	17.2716	0.000196714	0.0100933	Golm1
ENSMUSG00000036304	0.649425	1.11219	17.2391	0.000198976	0.0101791	Zdhhc23
ENSMUSG00000010307	0.625111	3.17926	17.1764	0.000203428	0.0103633	Tmem86a
ENSMUSG00000036391	-0.368759	7.36562	17.1715	0.000203779	0.0103633	Sec24a
ENSMUSG00000051379	2.80678	0.342423	17.1588	0.000204698	0.0103794	Flrt3
ENSMUSG00000005148	2.99067	-0.20156	17.1455	0.000205662	0.0103977	Klf5
ENSMUSG00000021482	-0.356192	6.47089	17.0852	0.000210091	0.0105905	Prxl2c
ENSMUSG00000085936	1.59198	-0.104656	17.0765	0.000210741	0.0105924
ENSMUSG00000056602	0.820827	2.79321	17.0511	0.000212639	0.0105993	Fry
ENSMUSG00000051316	-0.527483	2.98045	17.0505	0.000212684	0.0105993	Taf7
ENSMUSG00000028158	-0.613029	8.79066	17.0444	0.000213147	0.0105993	Mttp
ENSMUSG00000047501	2.82534	-0.529095	17.0384	0.000213598	0.0105993	Cldn4
ENSMUSG00000051790	0.956341	1.2554	17.0219	0.000214852	0.0105993	Nlgn2
ENSMUSG00000076937	3.51061	-0.128108	17.019	0.000215074	0.0105993	Iglc2
ENSMUSG00000074254	-1.562	9.10051	17.0122	0.000215593	0.0105993	Cyp2a4
ENSMUSG00000034613	0.642328	3.38287	17.0087	0.000215858	0.0105993	Ppm1h
ENSMUSG00000104476	1.30381	0.337311	17.0015	0.000216413	0.0105993
ENSMUSG00000003752	0.499336	2.45481	16.9848	0.000217698	0.0106321	Itpkc
ENSMUSG00000040616	0.651976	2.9942	16.9763	0.000218355	0.010634	Tmem51
ENSMUSG00000078671	-0.35174	6.85427	16.9227	0.000222547	0.0108076	Chd2
ENSMUSG00000030965	-0.243089	5.08536	16.8791	0.00022602	0.0109455	Abraxas2
ENSMUSG00000025887	0.848391	1.89464	16.8683	0.000226887	0.0109567	Casp12
ENSMUSG00000018927	0.793114	3.49758	16.8132	0.000231373	0.0111349	Ccl6
ENSMUSG00000064325	-1.07042	2.89446	16.8072	0.000231869	0.0111349	Hhip
ENSMUSG00000028759	-0.284464	6.83458	16.7861	0.000233616	0.0111876	Hp1bp3
ENSMUSG00000030201	-0.28994	7.53154	16.7505	0.000236598	0.0112866	Lrp6
ENSMUSG00000034109	-0.580009	6.5848	16.7459	0.000236992	0.0112866	Golim4
ENSMUSG00000040412	1.50607	1.15745	16.73	0.000238336	0.0113193	Elapor1
ENSMUSG00000073077	1.82705	-0.516826	16.7138	0.000239717	0.0113537	Cfap47
ENSMUSG00000024300	0.914992	3.46767	16.6572	0.000244607	0.011523	Myo1f
ENSMUSG00000056515	0.579005	3.74528	16.657	0.000244629	0.011523	Rab31
ENSMUSG00000037475	-0.267416	6.07834	16.6454	0.000245641	0.0115391	Thoc2
ENSMUSG00000070469	1.60387	0.359951	16.6093	0.00024883	0.0116571	Adamtsl3
ENSMUSG00000095532	-1.54155	3.40128	16.5933	0.000250255	0.0116921
ENSMUSG00000031328	0.843413	7.0216	16.5711	0.000252248	0.0117534	Flna
ENSMUSG00000041058	-0.338638	7.25625	16.5581	0.000253432	0.0117767	Wwp1
ENSMUSG00000078688	-1.95502	2.04817	16.5484	0.000254307	0.0117856	Mup2
ENSMUSG00000042784	2.91399	0.840578	16.538	0.000255258	0.0117974	Muc1
ENSMUSG00000037331	-0.422845	7.45177	16.5307	0.00025593	0.0117974	Larp1
ENSMUSG00000030319	1.16648	1.52445	16.5193	0.000256973	0.0118139	Cand2
ENSMUSG00000030208	1.73479	2.42615	16.5045	0.000258338	0.0118297	Emp1
ENSMUSG00000021728	1.22605	0.57033	16.5007	0.000258688	0.0118297	Emb
ENSMUSG00000049625	0.879341	2.33101	16.4406	0.000264322	0.0120274	Tifab
ENSMUSG00000041471	-0.624387	5.75591	16.4397	0.000264407	0.0120274	Shld2
ENSMUSG00000079507	1.28756	4.52149	16.3765	0.000270484	0.0122714	H2-Q1
ENSMUSG00000018666	-0.35952	4.85459	16.3331	0.000274735	0.0123964	Cbx1
ENSMUSG00000059336	2.83056	0.0575835	16.3297	0.000275066	0.0123964	Slc14a1
ENSMUSG00000040809	2.49306	0.0429531	16.3264	0.000275396	0.0123964	Chil3
ENSMUSG00000038679	0.77587	2.97286	16.3061	0.000277415	0.012441	Trps1
ENSMUSG00000028416	-0.298382	5.76009	16.3013	0.000277898	0.012441	Bag1
ENSMUSG00000082173	-3.58624	-1.07455	16.2935	0.000278672	0.012441
ENSMUSG00000015749	-0.480419	3.89145	16.2836	0.000279671	0.012441	Anp32e
ENSMUSG00000078675	-2.88162	2.61171	16.2804	0.000279996	0.012441	Mup16
ENSMUSG00000006651	1.64247	-0.645838	16.2691	0.000281137	0.0124596	Aplp1
ENSMUSG00000037031	0.70547	3.05849	16.2381	0.000284291	0.0125549	Tspan15
ENSMUSG00000038732	2.36675	0.14781	16.2263	0.000285507	0.0125549	Mboat1
ENSMUSG00000047187	-0.318127	6.40951	16.2139	0.000286785	0.0125549	Rab2a
ENSMUSG00000025212	0.960764	1.29405	16.2064	0.000287563	0.0125549	Sfxn3
ENSMUSG00000046167	2.72763	0.208544	16.2056	0.000287641	0.0125549	Gldn
ENSMUSG00000031442	1.79796	0.62565	16.2055	0.000287656	0.0125549	Mcf2l
ENSMUSG00000059022	0.655162	2.3526	16.1941	0.000288842	0.0125748	Kcp
ENSMUSG00000102808	1.13872	-0.0765084	16.1773	0.000290593	0.0125985
ENSMUSG00000020520	0.576195	3.37076	16.1749	0.000290847	0.0125985	Galnt10
ENSMUSG00000089789	-1.16044	-0.238618	16.1416	0.000294367	0.0126876	Rdh1
ENSMUSG00000025277	-0.772613	3.98643	16.1415	0.000294375	0.0126876	Abhd6
ENSMUSG00000028517	-0.49688	7.67411	16.1177	0.000296919	0.0127653	Plpp3
ENSMUSG00000030772	1.03525	2.20549	16.0983	0.000299011	0.0127666	Dkk3
ENSMUSG00000042350	-0.259427	5.93491	16.0977	0.000299076	0.0127666	Arel1
ENSMUSG00000097730	-0.899502	4.17443	16.0905	0.000299846	0.0127666
ENSMUSG00000002980	0.815244	2.58277	16.0899	0.000299912	0.0127666	Bcam
ENSMUSG00000027293	0.557736	3.61177	16.0779	0.000301217	0.0127906	Ehd4
ENSMUSG00000027698	-0.670281	5.83356	16.0288	0.000306623	0.0129571	Nceh1
ENSMUSG00000026827	-0.654405	6.364	16.0286	0.000306642	0.0129571	Gpd2
ENSMUSG00000029455	-0.397827	10.0405	15.9956	0.000310334	0.0130236	Aldh2
ENSMUSG00000024598	2.83971	0.343359	15.99	0.000310958	0.0130236	Fbn2
ENSMUSG00000056220	0.599497	2.28682	15.9877	0.000311218	0.0130236	Pla2g4a
ENSMUSG00000021208	1.42366	4.20814	15.9855	0.000311463	0.0130236	Ifi27l2b
ENSMUSG00000001270	0.766049	3.08123	15.9809	0.000311992	0.0130236	Ckb
ENSMUSG00000029033	0.449161	2.70109	15.9145	0.000319597	0.0133088	Acap3
ENSMUSG00000027162	-0.343335	5.88757	15.903	0.000320929	0.0133321	Lin7c
ENSMUSG00000027797	2.5768	0.530379	15.8643	0.000325481	0.0134887	Dclk1
ENSMUSG00000028634	0.683481	2.18567	15.8357	0.000328873	0.0135646	Hivep3
ENSMUSG00000021178	-0.32945	6.43574	15.8356	0.000328886	0.0135646	Psmc1
ENSMUSG00000038708	-0.335235	7.20387	15.8005	0.000333116	0.013657	Golga4
ENSMUSG00000032294	0.807201	4.8934	15.8003	0.000333135	0.013657	Pkm
ENSMUSG00000030789	1.5036	2.28311	15.7973	0.000333503	0.013657	Itgax
ENSMUSG00000033777	0.934297	2.25849	15.7793	0.000335696	0.0137142	Tlr13
ENSMUSG00000039159	-0.385434	6.04589	15.7438	0.000340064	0.0138598	Ube2h
ENSMUSG00000037519	-0.284876	5.42787	15.6792	0.000348169	0.0141567	Ppfia1
ENSMUSG00000026971	2.36661	-0.540178	15.6719	0.000349105	0.0141613	Itgb6
ENSMUSG00000028668	-0.327777	5.93441	15.6568	0.000351035	0.014199	Eloa
ENSMUSG00000036580	-0.343559	5.48314	15.6454	0.0003525	0.014199	Spg20
ENSMUSG00000027499	1.49725	1.3939	15.6453	0.000352504	0.014199	Pkia
ENSMUSG00000037411	2.56045	3.94815	15.6371	0.000353566	0.0142086	Serpine1
ENSMUSG00000058427	3.79718	-0.159756	15.6192	0.000355892	0.0142688	Cxcl2
ENSMUSG00000041351	0.907477	3.00281	15.6121	0.000356811	0.0142725	Rap1gap
ENSMUSG00000108358	1.04887	0.143499	15.5741	0.000361801	0.0144084
ENSMUSG00000049721	1.44102	1.50127	15.5735	0.000361883	0.0144084	Gal3st1
ENSMUSG00000059493	1.99436	-0.836636	15.5528	0.000364633	0.0144845	Nhs
ENSMUSG00000039936	0.567353	3.6665	15.5381	0.00036661	0.0145189	Pik3cd
ENSMUSG00000061080	-1.2619	-0.115458	15.5199	0.000369058	0.0145189	Lsamp
ENSMUSG00000024910	0.774516	0.903681	15.5177	0.000369347	0.0145189	Ctsw
ENSMUSG00000033845	-0.435348	5.70092	15.5153	0.000369674	0.0145189	Mrpl15
ENSMUSG00000035273	0.478088	3.2952	15.5151	0.00036971	0.0145189	Hpse
ENSMUSG00000022314	-0.26946	5.85382	15.4984	0.000371976	0.0145554	Rad21
ENSMUSG00000075014	-2.22634	-1.1265	15.4958	0.000372327	0.0145554
ENSMUSG00000019975	0.491377	2.54161	15.4834	0.000374026	0.0145887	Ikbip
ENSMUSG00000039463	0.364752	5.27773	15.4729	0.000375463	0.0146117	Slc9a8
ENSMUSG00000114800	-1.99873	-0.395916	15.4625	0.000376906	0.0146348
ENSMUSG00000070003	0.843454	2.31678	15.4168	0.000383276	0.0148335	Ssbp4
ENSMUSG00000014776	1.66031	-0.331865	15.403	0.000385217	0.0148335	Nol3
ENSMUSG00000026821	0.849916	2.2551	15.3954	0.000386301	0.0148335	Ralgds
ENSMUSG00000021198	-1.88381	-0.151925	15.3932	0.000386618	0.0148335	Unc79
ENSMUSG00000025572	0.555125	3.17038	15.3931	0.00038663	0.0148335	Tmc6
ENSMUSG00000026817	3.42873	0.299905	15.3864	0.000387575	0.0148335	Ak1
ENSMUSG00000036896	0.636141	5.88323	15.3831	0.000388046	0.0148335	C1qc
ENSMUSG00000020905	2.23118	-1.14788	15.3602	0.000391335	0.0149262	Usp43
ENSMUSG00000025856	1.05785	2.69996	15.3235	0.000396655	0.0150956	Pdgfa
ENSMUSG00000031722	0.715202	10.9973	15.3163	0.000397705	0.0151023	Hp
ENSMUSG00000078674	-2.95873	4.00824	15.2927	0.00040117	0.0152004	Mup18
ENSMUSG00000049103	1.71714	3.20223	15.2826	0.000402661	0.0152234	Ccr2
ENSMUSG00000022754	1.33028	-0.310088	15.276	0.000403638	0.015227	Tmem45a
ENSMUSG00000037946	0.910053	2.06522	15.2679	0.000404845	0.0152391	Fgd3
ENSMUSG00000097885	1.05732	-0.838856	15.2519	0.000407243	0.0152591
ENSMUSG00000056973	-0.770579	8.85479	15.2501	0.000407514	0.0152591	Ces1d
ENSMUSG00000049134	3.94725	1.35691	15.2288	0.000410729	0.0152591	Nrap
ENSMUSG00000000787	-0.402809	8.4124	15.2263	0.000411107	0.0152591	Ddx3x
ENSMUSG00000008226	-0.343299	5.70833	15.2211	0.000411892	0.0152591	Scrn3
ENSMUSG00000034867	0.369689	5.36978	15.2201	0.000412055	0.0152591	Ankrd27
ENSMUSG00000026988	0.438228	2.87564	15.2138	0.000413	0.0152591	Wdsub1
ENSMUSG00000074272	-0.453006	6.86451	15.2045	0.000414422	0.0152591	Ceacam1
ENSMUSG00000022074	1.74759	0.608478	15.198	0.000415422	0.0152591	Tnfrsf10b
ENSMUSG00000022255	-0.262419	6.55229	15.1897	0.000416703	0.0152591	Mtdh
ENSMUSG00000023043	0.692469	7.68061	15.1855	0.000417337	0.0152591	Krt18
ENSMUSG00000112902	-0.803449	1.57746	15.1845	0.000417498	0.0152591
ENSMUSG00000059005	-0.247331	5.73175	15.1832	0.00041769	0.0152591	Hnrnpa3
ENSMUSG00000020806	0.623458	3.74881	15.1739	0.000419126	0.0152591	Rhbdf2
ENSMUSG00000029622	0.606084	5.68127	15.1725	0.000419349	0.0152591	Arpc1b
ENSMUSG00000037020	0.746192	1.65224	15.1713	0.000419537	0.0152591	Wdr62
ENSMUSG00000025200	-0.407278	4.18714	15.1647	0.000420557	0.015264	Cwf19l1
ENSMUSG00000061723	8.46579	2.51954	15.156	0.000421911	0.0152715	Tnnt3
ENSMUSG00000037032	1.04788	0.268081	15.152	0.000422534	0.0152715	Apbb1
ENSMUSG00000018501	-0.388747	7.79916	15.1396	0.000424482	0.0153098	Ncor1
ENSMUSG00000005947	1.18977	0.0771017	15.1188	0.000427759	0.0153958	Itgae
ENSMUSG00000032231	1.21813	4.69685	15.1042	0.000430069	0.0154343	Anxa2
ENSMUSG00000039910	-0.601964	3.55516	15.0953	0.000431479	0.0154343	Cited2
ENSMUSG00000053141	-1.65465	0.552133	15.0951	0.000431517	0.0154343	Ptprt
ENSMUSG00000027555	1.26094	0.350541	15.0749	0.000434749	0.0155178	Car13
ENSMUSG00000060063	0.894739	1.29197	15.0478	0.00043914	0.0156421	Alox5ap
ENSMUSG00000037234	-0.364535	7.70133	15.0421	0.000440068	0.0156428	Hook3
ENSMUSG00000019861	-0.402724	5.32934	15.0323	0.000441664	0.015658	Gopc
ENSMUSG00000033059	0.812481	3.83097	15.0231	0.000443178	0.015658	Pygb
ENSMUSG00000027171	1.56925	0.546712	15.0142	0.000444635	0.015658	Prrg4
ENSMUSG00000050447	1.79246	-0.981882	15.0127	0.000444887	0.015658	Lypd6
ENSMUSG00000026972	0.63604	2.24676	15.0068	0.000445863	0.015658	Arrdc1
ENSMUSG00000038145	-0.378666	6.50234	14.9988	0.00044719	0.015658	Snrk
ENSMUSG00000018569	1.74048	-0.0332042	14.9949	0.00044783	0.015658	Cldn7
ENSMUSG00000015094	0.93279	2.20612	14.9946	0.000447879	0.015658	Npdc1
ENSMUSG00000041654	0.309066	4.46241	14.985	0.000449483	0.015658	Slc39a11
ENSMUSG00000007877	7.78501	0.41528	14.9844	0.000449577	0.015658	Tcap
ENSMUSG00000103662	1.26638	-0.298233	14.9739	0.000451331	0.0156677
ENSMUSG00000042246	1.35562	1.48155	14.9719	0.000451673	0.0156677	Tmc7
ENSMUSG00000020993	-0.352007	4.33094	14.9533	0.0004548	0.0157323	Trappc6b
ENSMUSG00000000628	1.12785	2.59257	14.9455	0.000456112	0.0157323	Hk2
ENSMUSG00000024486	1.17703	1.32686	14.944	0.000456371	0.0157323	Hbegf
ENSMUSG00000067203	-0.886553	4.1119	14.9392	0.000457185	0.0157323	H2-K2
ENSMUSG00000044068	-0.373228	4.12829	14.9324	0.000458334	0.0157404	Zrsr1
ENSMUSG00000026274	1.28422	0.424603	14.9156	0.000461211	0.0157517	Pask
ENSMUSG00000071533	-0.343962	4.69605	14.9152	0.000461276	0.0157517	Pcnp
ENSMUSG00000022323	-0.587536	8.89094	14.9144	0.000461404	0.0157517	Rida
ENSMUSG00000023089	-0.626263	5.2126	14.8807	0.000467222	0.0159103	Ndufa5
ENSMUSG00000112265	-0.892309	0.852848	14.8768	0.000467895	0.0159103
ENSMUSG00000019864	-0.4526	4.19094	14.8428	0.000473849	0.0160682	Rtn4ip1
ENSMUSG00000071054	-0.408948	5.50644	14.8397	0.000474404	0.0160682	Safb
ENSMUSG00000028776	-0.371445	4.80371	14.8344	0.000475345	0.0160685	Tinagl1
ENSMUSG00000028369	1.53954	2.83301	14.8238	0.000477215	0.0161002	Svep1
ENSMUSG00000052595	-0.458382	7.4968	14.8135	0.000479049	0.0161142	A1cf
ENSMUSG00000020227	1.13573	1.7382	14.811	0.000479501	0.0161142	Irak3
ENSMUSG00000027801	0.93511	6.8966	14.7623	0.000488273	0.0163539	Tm4sf4
ENSMUSG00000055805	0.888248	1.98374	14.7591	0.000488863	0.0163539	Fmnl1
ENSMUSG00000027712	0.960698	6.87475	14.7557	0.000489477	0.0163539	Anxa5
ENSMUSG00000048371	-0.609329	6.05849	14.7392	0.000492509	0.0164233	Pdp2
ENSMUSG00000020037	-1.32702	3.27152	14.7286	0.000494449	0.0164562	Rfx4
ENSMUSG00000039953	0.893369	3.07297	14.7199	0.000496069	0.0164783	Clstn1
ENSMUSG00000050953	0.607032	3.47901	14.7079	0.000498291	0.0165121	Gja1
ENSMUSG00000028156	-0.329649	4.66961	14.7041	0.000499003	0.0165121	Eif4e
ENSMUSG00000049690	-1.08255	1.46199	14.6832	0.000502908	0.016606	Nckap5
ENSMUSG00000039131	2.65982	-0.0532903	14.6767	0.000504119	0.016606	Gipc2
ENSMUSG00000023088	0.710565	3.00253	14.6699	0.000505409	0.016606	Abcc1
ENSMUSG00000041044	-0.817115	4.24613	14.6684	0.000505694	0.016606	Lrit1
ENSMUSG00000060716	1.23034	0.761596	14.6599	0.000507293	0.0166099	Plekhh1
ENSMUSG00000020720	-0.329408	5.69276	14.6576	0.000507738	0.0166099	Psmd12
ENSMUSG00000028041	0.751146	2.04053	14.6166	0.000515582	0.0167897	Adam15
ENSMUSG00000066829	0.595811	3.2244	14.6161	0.000515683	0.0167897	Zfp810
ENSMUSG00000041688	0.552694	4.31184	14.6136	0.000516157	0.0167897	Amot
ENSMUSG00000034457	1.42095	1.47206	14.5855	0.000521615	0.0169353	Eda2r
ENSMUSG00000038807	0.948404	1.67615	14.5768	0.000523317	0.0169586	Rap1gap2
ENSMUSG00000078622	-0.347272	6.43501	14.5565	0.00052731	0.017056	Ccdc47
ENSMUSG00000037712	-0.456193	7.2099	14.5455	0.000529488	0.017084	Fermt2
ENSMUSG00000026875	1.13422	0.844636	14.541	0.000530378	0.017084	Traf1
ENSMUSG00000060260	0.738344	1.80786	14.5322	0.000532138	0.017084	Pwwp2b
ENSMUSG00000067199	-0.476362	2.55141	14.5322	0.000532142	0.017084	Frat1
ENSMUSG00000063160	1.02181	1.11152	14.5017	0.000538253	0.0172481	Numbl
ENSMUSG00000037111	0.547674	4.00554	14.4904	0.000540533	0.017289	Setd7
ENSMUSG00000028859	1.12185	2.63942	14.4702	0.000544643	0.0173882	Csf3r
ENSMUSG00000017737	1.40893	0.752772	14.4444	0.000549948	0.0175252	Mmp9
ENSMUSG00000030774	0.872492	3.041	14.4105	0.000557	0.0176102	Pak1
ENSMUSG00000001506	2.0331	5.10783	14.4091	0.000557298	0.0176102	Col1a1
ENSMUSG00000038591	-0.607769	5.98622	14.4038	0.000558412	0.0176102	Colec10
ENSMUSG00000047419	4.89719	1.93975	14.403	0.000558581	0.0176102	Cmya5
ENSMUSG00000008845	-0.789992	4.83201	14.3991	0.000559384	0.0176102	Cd163
ENSMUSG00000030643	-1.00488	4.7083	14.3976	0.000559713	0.0176102	Rab30
ENSMUSG00000094743	-2.51926	-1.12249	14.3905	0.000561206	0.0176102
ENSMUSG00000057722	-1.57158	5.61873	14.3826	0.00056288	0.0176102	Lepr
ENSMUSG00000021559	-0.474509	7.04257	14.3813	0.00056316	0.0176102	Dapk1
ENSMUSG00000064359	-0.954488	1.41706	14.3789	0.000563663	0.0176102
ENSMUSG00000045624	-0.412174	4.07587	14.3741	0.000564682	0.0176102	Esf1
ENSMUSG00000055782	-0.616167	7.20442	14.3732	0.000564874	0.0176102	Abcd2
ENSMUSG00000027463	1.61499	-0.0950398	14.3476	0.000570342	0.0177128	Slc52a3
ENSMUSG00000005057	0.608001	1.93204	14.3437	0.000571169	0.0177128	Sh2b2
ENSMUSG00000013275	0.599308	3.32023	14.3434	0.000571247	0.0177128	Slc41a1
ENSMUSG00000020181	1.99387	-0.415122	14.3241	0.000575415	0.01781	Nav3
ENSMUSG00000027965	1.05049	1.89779	14.315	0.000577378	0.0178354	Olfm3
ENSMUSG00000056978	-1.60324	7.58158	14.3067	0.000579194	0.0178354	Hamp2
ENSMUSG00000021263	2.06582	-0.530733	14.306	0.000579339	0.0178354	Degs2
ENSMUSG00000085211	-2.4543	0.689412	14.2927	0.000582265	0.0178935
ENSMUSG00000074923	1.51298	0.177241	14.2857	0.000583785	0.0179083	Pak6
ENSMUSG00000022146	0.724829	3.7278	14.2796	0.000585133	0.0179178	Osmr
ENSMUSG00000037474	1.60775	0.506371	14.2642	0.000588538	0.0179767	Dtl
ENSMUSG00000107096	-0.751674	2.18054	14.2604	0.000589392	0.0179767
ENSMUSG00000037016	1.3258	-0.442482	14.2568	0.000590187	0.0179767	Frem2
ENSMUSG00000031963	1.14334	1.70651	14.2376	0.000594491	0.0180625	Bmper
ENSMUSG00000067873	-0.464122	4.781	14.2324	0.000595653	0.0180625	Htatsf1
ENSMUSG00000020156	0.419612	3.987	14.2302	0.000596148	0.0180625	Pwwp3a
ENSMUSG00000042029	0.972802	2.67327	14.2008	0.000602793	0.0182319	Ncapg2
ENSMUSG00000038670	5.15202	-0.264773	14.1834	0.000606775	0.0183201	Mybpc2
ENSMUSG00000057969	1.19637	2.11637	14.1703	0.000609798	0.0183792	Sema3b
ENSMUSG00000033453	0.88547	1.53958	14.1631	0.000611452	0.0183969	Adamts15
ENSMUSG00000025934	-0.504482	9.66296	14.1424	0.000616247	0.0185089	Gsta3
ENSMUSG00000041515	0.492832	3.88704	14.1214	0.000621181	0.0186246	Irf8
ENSMUSG00000038146	0.691149	2.25934	14.1064	0.000624703	0.0186977	Notch3
ENSMUSG00000038393	-0.935199	7.68989	14.0891	0.00062881	0.018788	Txnip
ENSMUSG00000024065	-0.484272	6.70902	14.0813	0.000630674	0.0188111	Ehd3
ENSMUSG00000010025	-0.622611	8.41613	14.0764	0.000631846	0.0188135	Aldh3a2
ENSMUSG00000030562	1.30097	3.96366	14.0357	0.000641675	0.0190281	Nox4
ENSMUSG00000023908	1.64246	0.452683	14.0355	0.000641714	0.0190281	Pkmyt1
ENSMUSG00000074264	-0.634499	7.44652	14.0329	0.000642363	0.0190281	Amy1
ENSMUSG00000026547	0.863342	4.09865	14.0149	0.000646763	0.0191256	Tagln2
ENSMUSG00000004789	-0.293154	7.15521	14.0015	0.000650056	0.01919	Dlst
ENSMUSG00000049115	-0.365428	6.40465	13.9869	0.000653661	0.0192434	Agtr1a
ENSMUSG00000042190	0.635457	2.95738	13.9851	0.000654098	0.0192434	Cmklr1
ENSMUSG00000035186	3.45247	0.557277	13.9532	0.00066208	0.019428	Ubd
ENSMUSG00000114218	2.59272	-0.957755	13.9503	0.000662807	0.019428
ENSMUSG00000076431	1.20174	1.12899	13.9466	0.000663753	0.019428	Sox4
ENSMUSG00000097005	-1.71596	-0.970422	13.9371	0.000666156	0.019435
ENSMUSG00000041189	1.06898	0.716439	13.9335	0.000667049	0.019435	Chrnb1
ENSMUSG00000021838	0.707849	2.86581	13.9287	0.000668291	0.019435	Samd4
ENSMUSG00000046223	1.286	0.661539	13.9278	0.000668499	0.019435	Plaur
ENSMUSG00000028060	-0.226027	5.64469	13.9227	0.000669799	0.01944	Khdc4
ENSMUSG00000024975	-0.583424	7.18952	13.9147	0.000671836	0.0194663	Pdcd4
ENSMUSG00000026781	-0.461688	8.08608	13.9073	0.000673747	0.0194889	Acbd5
ENSMUSG00000019806	0.445352	4.32291	13.8949	0.000676939	0.0195308	Aig1
ENSMUSG00000038860	0.947809	0.121536	13.8928	0.000677459	0.0195308	Garnl3
ENSMUSG00000022439	0.815536	1.32853	13.8836	0.000679841	0.019542	Parvg
ENSMUSG00000021636	0.554881	3.88679	13.8826	0.000680116	0.019542	Marveld2
ENSMUSG00000030263	0.437261	2.63021	13.8635	0.000685055	0.0196512	Lrmp
ENSMUSG00000026475	-1.40472	8.24126	13.8544	0.000687446	0.019687	Rgs16
ENSMUSG00000032050	-0.359063	8.37208	13.8358	0.000692326	0.0197567	Rdx
ENSMUSG00000089827	-1.66501	4.67905	13.8348	0.000692589	0.0197567
ENSMUSG00000001082	0.636159	2.07563	13.8321	0.000693319	0.0197567	Mfsd10
ENSMUSG00000066894	0.821543	2.14211	13.8121	0.000698624	0.0198582	Vsig10
ENSMUSG00000032280	0.566014	4.11264	13.81	0.000699185	0.0198582	Tle3
ENSMUSG00000030059	-0.256097	6.00611	13.7992	0.000702065	0.0199072	Tmf1
ENSMUSG00000028565	-0.33885	6.685	13.7896	0.000704638	0.0199095	Nfia
ENSMUSG00000021622	8.21346	0.830566	13.7881	0.000705038	0.0199095	Ckmt2
ENSMUSG00000051747	6.47731	6.97064	13.786	0.000705608	0.0199095	Ttn
ENSMUSG00000055320	0.511011	4.53802	13.775	0.000708562	0.0199601	Tead1
ENSMUSG00000020572	-0.809518	6.074	13.7599	0.000712662	0.0199948	Nampt
ENSMUSG00000026504	-0.326909	4.24551	13.7595	0.000712791	0.0199948	Sdccag8
ENSMUSG00000055114	1.72624	0.770279	13.7557	0.000713808	0.0199948	Anxa13
ENSMUSG00000035835	0.642363	1.20117	13.7534	0.000714432	0.0199948	Plppr3
ENSMUSG00000106473	-1.62198	0.0757942	13.7426	0.000717401	0.02
ENSMUSG00000034785	-0.923063	7.38278	13.7423	0.000717474	0.02	Dio1
ENSMUSG00000031539	0.570148	1.86734	13.74	0.000718098	0.02	Ap3m2
ENSMUSG00000030730	5.20226	2.51018	13.7303	0.000720774	0.0200213	Atp2a1
ENSMUSG00000024909	0.725797	2.36029	13.7288	0.000721186	0.0200213	Efemp2
ENSMUSG00000006403	1.70463	0.941665	13.7098	0.000726455	0.0201005	Adamts4
ENSMUSG00000020061	6.24639	1.29148	13.7084	0.000726842	0.0201005	Mybpc1
ENSMUSG00000032352	0.970987	0.719868	13.7059	0.000727537	0.0201005	Lrrc1
ENSMUSG00000035314	0.871901	1.02124	13.6936	0.000730958	0.0201331	Gdpd5
ENSMUSG00000003541	1.54162	1.53185	13.6933	0.000731052	0.0201331	Ier3
ENSMUSG00000021400	-0.489092	4.96463	13.6815	0.000734333	0.0201436	Wrnip1
ENSMUSG00000031097	6.21864	1.43277	13.6798	0.000734818	0.0201436	Tnni2
ENSMUSG00000018796	-0.635189	9.98233	13.6794	0.000734938	0.0201436	Acsl1
ENSMUSG00000044694	2.55714	-0.25535	13.6721	0.000736996	0.020168
ENSMUSG00000034614	1.0667	0.508437	13.6606	0.000740251	0.020198	Pik3ip1
ENSMUSG00000079065	-0.4245	4.64582	13.6599	0.000740437	0.020198
ENSMUSG00000018189	-0.325609	3.68838	13.6543	0.000742034	0.0202096	Uchl5
ENSMUSG00000024730	1.11327	0.319638	13.6283	0.000749461	0.0203417	Ms4a8a
ENSMUSG00000064368	-1.08236	7.65294	13.6273	0.000749748	0.0203417	ND6
ENSMUSG00000025511	0.743518	4.71032	13.6221	0.000751246	0.0203417	Tspan4
ENSMUSG00000038641	-0.660645	7.95748	13.6208	0.000751604	0.0203417	Akr1d1
ENSMUSG00000034427	2.3072	1.21584	13.604	0.000756475	0.0204111	Myo15b
ENSMUSG00000030399	7.92919	1.93089	13.6037	0.000756536	0.0204111	Ckm
ENSMUSG00000019802	-0.312145	7.07687	13.5968	0.000758555	0.0204336	Sec63
ENSMUSG00000029822	2.17359	3.11586	13.5779	0.000764071	0.0205501	Osbpl3
ENSMUSG00000048279	0.748595	3.50704	13.5407	0.000775064	0.0208132	Sacs
ENSMUSG00000042453	-0.388664	7.81526	13.5271	0.000779115	0.0208358	Reln
ENSMUSG00000024290	-0.245987	6.58565	13.5246	0.000779872	0.0208358	Rock1
ENSMUSG00000000204	1.47776	1.12724	13.5217	0.000780717	0.0208358	Slfn4
ENSMUSG00000028874	0.739998	2.8611	13.5217	0.000780737	0.0208358	Fgr
ENSMUSG00000039747	0.800156	1.21157	13.516	0.000782448	0.0208382	Orai2
ENSMUSG00000019194	1.0006	2.22392	13.5132	0.00078329	0.0208382	Scn1b
ENSMUSG00000022221	0.684839	1.36736	13.5093	0.000784454	0.0208382	Ripk3
ENSMUSG00000111116	1.27067	-0.434963	13.503	0.000786344	0.0208563
ENSMUSG00000097762	-1.06159	3.16723	13.4635	0.000798373	0.0211428
ENSMUSG00000022247	-0.395578	3.7707	13.4559	0.000800734	0.0211728	Brix1
ENSMUSG00000073728	0.951519	-0.186555	13.4508	0.000802297	0.0211816	Tmem51os1
ENSMUSG00000001039	1.03349	-0.0803714	13.4398	0.000805691	0.0212387	B9d1
ENSMUSG00000020573	0.685956	2.07222	13.4329	0.000807837	0.0212628	Pik3cg
ENSMUSG00000062203	-0.353882	6.33796	13.4057	0.000816345	0.0214505	Gspt1
ENSMUSG00000030929	-0.346979	3.40624	13.4021	0.00081746	0.0214505	Eri2
ENSMUSG00000061132	1.45768	2.38418	13.3842	0.000823116	0.0215662	Blnk
ENSMUSG00000021591	-0.40846	4.13574	13.3704	0.000827533	0.021649	Glrx
ENSMUSG00000005968	1.02206	2.88053	13.3543	0.000832686	0.0217482	Tuft1
ENSMUSG00000038446	-0.288573	4.89518	13.3506	0.00083385	0.0217482	Cdc40
ENSMUSG00000030605	1.10477	4.54173	13.3327	0.000839644	0.0218663	Mfge8
ENSMUSG00000040253	-0.436704	5.54527	13.3213	0.000843353	0.0219297	Gbp7
ENSMUSG00000097039	0.841376	1.71216	13.3107	0.000846785	0.0219858	Pvt1
ENSMUSG00000008734	1.39774	0.0242818	13.3048	0.000848719	0.021999	Gprc5b
ENSMUSG00000026480	0.661905	3.13441	13.3014	0.000849844	0.021999	Ncf2
ENSMUSG00000036565	0.567216	3.29475	13.2863	0.000854807	0.022059	Ttyh3
ENSMUSG00000033022	-0.5408	10.3614	13.2819	0.000856254	0.022059	Cdo1
ENSMUSG00000117879	1.1731	2.84883	13.2796	0.000857026	0.022059
ENSMUSG00000024030	0.381672	4.5193	13.2788	0.000857282	0.022059	Abcg1
ENSMUSG00000036040	0.974435	3.7331	13.2744	0.000858749	0.0220638	Adamtsl2
ENSMUSG00000079014	1.2864	-0.216148	13.2535	0.000865729	0.0221714	Serpina3i
ENSMUSG00000031972	8.3822	3.47813	13.25	0.000866881	0.0221714	Acta1
ENSMUSG00000037820	0.666629	7.42859	13.2484	0.000867434	0.0221714	Tgm2
ENSMUSG00000020681	1.04237	1.7692	13.2464	0.000868081	0.0221714	Ace
ENSMUSG00000032179	-0.476633	3.75595	13.2353	0.000871828	0.0222342	Bmp5
ENSMUSG00000026421	0.638173	4.45061	13.2256	0.000875116	0.0222647	Csrp1
ENSMUSG00000048000	-0.328163	6.19709	13.2228	0.000876053	0.0222647	Gigyf2
ENSMUSG00000029204	0.850823	1.48926	13.2203	0.000876897	0.0222647	Rhoh
ENSMUSG00000039395	-0.761965	5.29468	13.2078	0.00088114	0.0222688	Mreg
ENSMUSG00000021973	0.326503	5.40733	13.2064	0.000881617	0.0222688	Micu2
ENSMUSG00000106352	-0.720805	3.85883	13.2059	0.000881815	0.0222688	5033403H07Rik
ENSMUSG00000096956	1.16002	0.977706	13.1989	0.000884197	0.0222688	Snhg18
ENSMUSG00000038388	-0.304068	6.30834	13.1978	0.000884564	0.0222688	Mpp6
ENSMUSG00000042570	0.320666	3.38839	13.1946	0.000885675	0.0222688	Mier2
ENSMUSG00000060147	0.73096	4.54537	13.1897	0.000887343	0.0222688	Serpinb6a
ENSMUSG00000026617	-0.328953	5.52844	13.1896	0.000887394	0.0222688	Bpnt1
ENSMUSG00000018893	9.16402	1.56893	13.4042	0.000891738	0.0223334	Mb
ENSMUSG00000022982	-0.430793	8.77847	13.1712	0.000893743	0.0223334	Sod1
ENSMUSG00000031274	0.899366	3.16456	13.1708	0.000893856	0.0223334	Col4a5
ENSMUSG00000032172	1.65412	-0.693994	13.1625	0.000896743	0.022373	Olfm2
ENSMUSG00000043832	0.639953	1.93841	13.1588	0.000898035	0.022373	Clec4a3
ENSMUSG00000041426	-0.480586	6.23455	13.1406	0.000904375	0.0224984	Hibch
ENSMUSG00000038239	8.67231	-0.74682	13.7465	0.000907045	0.0225134	Hrc
ENSMUSG00000030401	2.61314	-0.61967	13.1315	0.000907588	0.0225134	Rtn2
ENSMUSG00000036499	-0.251343	6.34642	13.1188	0.000912064	0.0225919	Eea1
ENSMUSG00000006576	0.869668	0.556054	13.1141	0.000913726	0.0226006	Slc4a3
ENSMUSG00000037685	0.358869	4.54918	13.1064	0.000916468	0.0226009	Atp8a1
ENSMUSG00000064210	0.555263	4.55371	13.1022	0.000917975	0.0226009	Ano6
ENSMUSG00000001642	0.634965	2.67393	13.097	0.000919827	0.0226009	Akr1b3
ENSMUSG00000041078	-1.2252	0.775368	13.094	0.000920882	0.0226009	Grid1
ENSMUSG00000031903	0.341327	4.36026	13.0926	0.0009214	0.0226009	Pla2g15
ENSMUSG00000020680	-0.292068	4.62234	13.0909	0.000921982	0.0226009	Taf15
ENSMUSG00000056820	-0.218173	4.92115	13.0883	0.000922915	0.0226009	Tsnax
ENSMUSG00000020282	0.611891	3.41317	13.0839	0.000924508	0.0226045	Rhbdf1
ENSMUSG00000025898	-0.320088	5.08562	13.0806	0.000925683	0.0226045	Cwf19l2
ENSMUSG00000067194	-0.268061	5.22173	13.06	0.000933128	0.0227541	Eif1ax
ENSMUSG00000036371	-0.464957	7.52286	13.0401	0.000940356	0.0228909	Serbp1
ENSMUSG00000002804	0.467813	2.70565	13.0358	0.00094194	0.0228909	Nudt14
ENSMUSG00000021228	-1.81038	6.51784	13.0336	0.000942723	0.0228909	Acot3
ENSMUSG00000024998	0.365235	5.37317	13.0227	0.000946751	0.0229564	Plce1
ENSMUSG00000020386	-0.534312	6.92145	13.0181	0.000948425	0.0229647	Sar1b
ENSMUSG00000116581	0.670281	1.3287	13.0039	0.00095368	0.0230595
ENSMUSG00000045252	-0.386252	3.58569	12.9975	0.000956071	0.023085	Zfp574
ENSMUSG00000025997	0.962474	1.26217	12.9929	0.000957784	0.0230914	Ikzf2
ENSMUSG00000061603	1.46154	0.444941	12.9896	0.000959018	0.0230914	Akap6
ENSMUSG00000023972	0.989713	1.35947	12.9811	0.000962171	0.023135	Ptk7
ENSMUSG00000109511	-0.40403	3.1317	12.9601	0.000970096	0.0232788	Nup62
ENSMUSG00000047045	0.370843	4.24916	12.9581	0.000970852	0.0232788	Tmem164
ENSMUSG00000058022	-0.638037	6.3859	12.9544	0.00097224	0.0232797	Adtrp
ENSMUSG00000066880	-0.317117	3.38683	12.9316	0.000980919	0.023455	Zfp617
ENSMUSG00000027706	-0.44428	6.93597	12.9278	0.00098237	0.0234571	Sec62
ENSMUSG00000004383	0.462931	3.87882	12.9191	0.000985713	0.0235044	Large1
ENSMUSG00000029373	1.2444	0.114482	12.9083	0.000989881	0.0235573	Pf4
ENSMUSG00000026307	-0.390388	6.49381	12.9062	0.000990664	0.0235573	Scly
ENSMUSG00000021069	-0.620918	9.37239	12.9018	0.000992395	0.0235586	Pygl
ENSMUSG00000073684	0.419005	3.26345	12.8962	0.000994554	0.0235586	Faap20
ENSMUSG00000058818	0.735485	3.18987	12.8955	0.000994818	0.0235586	Pirb
ENSMUSG00000039410	1.54913	0.0132081	12.8859	0.000998556	0.0236006	Prdm16
ENSMUSG00000001833	-0.263776	6.11763	12.8822	0.001	0.0236006	Septin7
ENSMUSG00000017221	-0.325228	5.93621	12.8804	0.0010007	0.0236006	Psmd3
ENSMUSG00000025980	-0.465286	8.14556	12.8581	0.00100943	0.0237694	Hspd1
ENSMUSG00000022995	0.811018	1.23672	12.8536	0.0010112	0.0237694	Enah
ENSMUSG00000032086	-0.213402	5.33667	12.8463	0.0010141	0.0237694	Bace1
ENSMUSG00000007041	0.467222	4.15546	12.8461	0.00101418	0.0237694	Clic1
ENSMUSG00000027134	1.19514	0.124366	12.8421	0.00101575	0.0237694	Lpcat4
ENSMUSG00000037649	0.702106	2.41256	12.8388	0.0010171	0.0237694	H2-DMa
ENSMUSG00000042485	0.865149	2.40843	12.8352	0.00101851	0.0237694	Mustn1
ENSMUSG00000023009	0.830589	0.861325	12.8316	0.00101994	0.0237694	Nckap5l
ENSMUSG00000032402	0.258915	4.68918	12.8308	0.00102026	0.0237694	Smad3
ENSMUSG00000031659	0.634675	3.99131	12.8263	0.00102207	0.0237792	Adcy7
ENSMUSG00000027708	-0.340872	5.55591	12.8173	0.00102566	0.0238308	Dcun1d1
ENSMUSG00000022231	0.810155	2.23048	12.8131	0.00102733	0.0238373	Sema5a
ENSMUSG00000078817	-0.913581	4.34829	12.8074	0.00102965	0.0238588	Nlrp12
ENSMUSG00000002602	0.440917	5.7508	12.804	0.00103102	0.0238588	Axl
ENSMUSG00000044921	0.988871	0.474957	12.7975	0.00103361	0.0238866	Rassf9
ENSMUSG00000033207	-0.676452	2.47067	12.7916	0.00103602	0.0239103	Mamdc2
ENSMUSG00000021798	3.76308	0.10691	12.7822	0.00103981	0.0239657	Ldb3
ENSMUSG00000030592	5.89646	1.68742	12.7703	0.00104469	0.0240459	Ryr1
ENSMUSG00000030725	0.806857	2.10725	12.7638	0.00104736	0.0240727	Lipt2
ENSMUSG00000028024	-0.730426	7.75291	12.7606	0.00104864	0.0240727	Enpep
ENSMUSG00000037750	-0.444973	3.89447	12.7522	0.00105212	0.0241204	Fam222b
ENSMUSG00000031563	0.268272	4.80167	12.7457	0.00105478	0.0241492	Wwc2
ENSMUSG00000046556	0.293996	3.3383	12.7417	0.00105646	0.0241557	Zfp319
ENSMUSG00000030105	-0.234751	5.9651	12.7305	0.00106108	0.02419	Arl8b
ENSMUSG00000027004	1.10338	1.62754	12.7279	0.00106216	0.02419	Frzb
ENSMUSG00000025958	-0.247888	5.31744	12.7279	0.00106217	0.02419	Creb1
ENSMUSG00000036112	-0.345956	5.79586	12.7095	0.00106985	0.0243277	Metap2
ENSMUSG00000022756	0.93493	0.774738	12.7052	0.00107165	0.0243277	Slc7a4
ENSMUSG00000007987	0.551502	2.01905	12.7033	0.00107245	0.0243277	Ift22
ENSMUSG00000071649	-0.357738	4.79483	12.6818	0.00108155	0.0245019	B3gat3
ENSMUSG00000021614	1.84306	1.61062	12.6685	0.00108719	0.0245745	Vcan
ENSMUSG00000004069	-0.308164	6.2888	12.6675	0.00108761	0.0245745	Dnaja3
ENSMUSG00000022488	0.567796	4.53657	12.6618	0.00109005	0.0245975	Nckap1l
ENSMUSG00000026083	-0.349561	5.53644	12.6556	0.00109272	0.0246255	Eif5b
ENSMUSG00000023033	1.65413	-0.127963	12.6336	0.00110216	0.0247987	Scn8a
ENSMUSG00000032577	0.605146	2.8336	12.6311	0.00110328	0.0247987	Mapkapk3
ENSMUSG00000040606	0.59304	1.4307	12.6234	0.00110662	0.0248385	Kazn
ENSMUSG00000022186	0.794922	3.11438	12.6203	0.00110793	0.0248385	Oxct1
ENSMUSG00000024011	1.85471	-0.564119	12.6111	0.00111198	0.0248967	Pi16
ENSMUSG00000113448	0.897837	-0.418125	12.5851	0.0011234	0.0251199
ENSMUSG00000031486	0.407588	3.42645	12.58	0.00112562	0.0251369	Adgra2
ENSMUSG00000054757	-0.445856	6.54573	12.5722	0.00112908	0.0251816	Akr1c20
ENSMUSG00000043154	-0.241412	5.72088	12.5642	0.00113264	0.0252096	Ppp2r3a
ENSMUSG00000074743	0.56528	3.21223	12.5628	0.00113326	0.0252096	Thbd
ENSMUSG00000020937	1.23207	0.500411	12.5478	0.00113998	0.0253184	Plcd3
ENSMUSG00000033196	9.1492	3.38519	12.7529	0.00114109	0.0253184	Myh2
ENSMUSG00000025020	1.8594	-0.319668	12.538	0.00114437	0.0253476	Slit1
ENSMUSG00000039323	-0.997566	8.26257	12.5359	0.00114535	0.0253476	Igfbp2
ENSMUSG00000022816	0.948215	3.86677	12.5243	0.00115058	0.0254097	Fstl1
ENSMUSG00000018733	-0.371725	3.18175	12.5231	0.0011511	0.0254097	Pex12
ENSMUSG00000018008	0.658863	3.91977	12.5131	0.00115564	0.0254774	Cyth4
ENSMUSG00000041777	-0.497157	2.76751	12.5061	0.00115885	0.0254963	Cir1
ENSMUSG00000069495	-0.326556	4.73304	12.5048	0.00115946	0.0254963	Epc2
ENSMUSG00000009112	-0.266052	5.59703	12.4844	0.00116881	0.0256692	Bcl2l13
ENSMUSG00000009907	-0.209277	6.32593	12.478	0.00117174	0.0257007	Vps4b
ENSMUSG00000026626	-0.357946	7.84385	12.4607	0.00117976	0.0258198	Ppp2r5a
ENSMUSG00000016018	-0.284194	5.1029	12.4599	0.00118016	0.0258198	Mtrex
ENSMUSG00000029095	0.463311	2.45472	12.4479	0.00118573	0.0258587	Ablim2
ENSMUSG00000036655	-0.329608	5.27098	12.4418	0.00118858	0.0258587	Colec11
ENSMUSG00000028773	4.67707	-0.495413	12.4415	0.00118873	0.0258587	Fabp3
ENSMUSG00000026958	0.508708	4.29379	12.4404	0.00118925	0.0258587	Dpp7
ENSMUSG00000030785	4.90583	-0.528414	12.4373	0.00119071	0.0258587	Cox6a2
ENSMUSG00000022534	1.29251	0.890378	12.4366	0.00119103	0.0258587	Mefv
ENSMUSG00000074364	0.911459	2.48678	12.4308	0.00119378	0.0258587	Ehd2
ENSMUSG00000049538	2.07064	-1.22209	12.4274	0.00119535	0.0258587	Adamts16
ENSMUSG00000027831	1.42646	1.08396	12.4273	0.00119544	0.0258587	Veph1
ENSMUSG00000031245	-1.02155	3.23113	12.4201	0.00119884	0.0258997	Hmgn5
ENSMUSG00000033610	-0.539414	8.35554	12.4114	0.00120293	0.0259556	Pank1
ENSMUSG00000030583	0.478492	3.50696	12.4033	0.00120682	0.0260032	Sipa1l3
ENSMUSG00000105909	-0.980393	6.14801	12.4005	0.00120816	0.0260032
ENSMUSG00000071540	6.38638	-0.406695	12.3965	0.00121006	0.0260118	3425401B19Rik
ENSMUSG00000059970	1.09391	1.51912	12.3658	0.00122482	0.0262963	Hspa2
ENSMUSG00000041408	-0.261005	7.16521	12.3546	0.00123023	0.0263796	Wapl
ENSMUSG00000014313	-0.382734	7.11601	12.343	0.00123593	0.0264688	Cox6c
ENSMUSG00000036257	-0.324355	7.52121	12.338	0.00123837	0.0264882	Pnpla8
ENSMUSG00000024672	1.64305	0.836641	12.3311	0.00124175	0.0265276	Ms4a7
ENSMUSG00000022205	-0.335595	5.53336	12.321	0.0012467	0.0265687	Sub1
ENSMUSG00000015568	0.932306	5.12172	12.3209	0.00124676	0.0265687	Lpl
ENSMUSG00000112734	-0.940426	2.14286	12.3118	0.00125124	0.0266314
ENSMUSG00000029413	0.549624	2.69173	12.3035	0.00125536	0.0266604	Naaa
ENSMUSG00000049940	-0.48308	5.62039	12.3029	0.0012557	0.0266604	Pgrmc2
ENSMUSG00000019944	-0.577073	6.32812	12.2909	0.00126166	0.0267541	Rhobtb1
ENSMUSG00000054417	-1.72424	7.71758	12.2751	0.00126956	0.0268297	Cyp3a44
ENSMUSG00000071550	2.74293	-0.787726	12.2747	0.00126979	0.0268297	Cfap44
ENSMUSG00000063077	-0.329539	8.44177	12.2735	0.00127037	0.0268297	Kif1b
ENSMUSG00000111977	4.11531	-1.24814	12.4707	0.00127145	0.0268297
ENSMUSG00000056091	-0.904537	6.67087	12.247	0.00128381	0.0270507	St3gal5
ENSMUSG00000005410	1.17452	2.38672	12.2413	0.00128668	0.0270507	Mcm5
ENSMUSG00000032374	1.21096	1.50288	12.24	0.00128738	0.0270507	Plod2
ENSMUSG00000039713	0.586933	3.24836	12.237	0.0012889	0.0270507	Plekhg5
ENSMUSG00000020300	-0.489118	7.05615	12.2353	0.00128977	0.0270507	Cpeb4
ENSMUSG00000071713	0.61636	3.73963	12.2222	0.00129649	0.0271095	Csf2rb
ENSMUSG00000054434	0.792874	1.76734	12.2216	0.00129678	0.0271095	Tmem120b
ENSMUSG00000056492	-0.29421	6.44563	12.2197	0.0012978	0.0271095	Adgrf5
ENSMUSG00000102939	-0.617344	0.348061	12.2169	0.00129921	0.0271095
ENSMUSG00000027452	1.44102	0.684912	12.2133	0.00130106	0.0271095	Acss1
ENSMUSG00000084939	1.86714	0.00979866	12.2112	0.00130217	0.0271095
ENSMUSG00000001918	1.1981	2.02085	12.2084	0.00130359	0.0271095	Slc1a5
ENSMUSG00000029810	0.503739	7.35456	12.1862	0.00131516	0.0273174	Tmem176b
ENSMUSG00000037185	1.80831	-0.666825	12.1756	0.00132068	0.0273841	Krt80
ENSMUSG00000038305	0.78819	2.16959	12.174	0.00132155	0.0273841	Spats2l
ENSMUSG00000038398	-0.51181	3.57705	12.1675	0.00132495	0.027402	Upf3a
ENSMUSG00000019951	-0.25669	6.8822	12.1663	0.0013256	0.027402	Uhrf1bp1l
ENSMUSG00000002111	0.681791	2.83544	12.1431	0.00133786	0.0276069	Spi1
ENSMUSG00000031304	0.932375	1.23514	12.1415	0.00133871	0.0276069	Il2rg
ENSMUSG00000041836	0.628981	3.12541	12.137	0.0013411	0.0276232	Ptpre
ENSMUSG00000025473	1.30572	0.50517	12.132	0.00134376	0.0276449	Adam8
ENSMUSG00000073563	-0.351788	5.24146	12.1267	0.00134664	0.0276712	Csnk1g3
ENSMUSG00000035506	1.58398	-0.274685	12.1184	0.00135107	0.0277087	Slc12a8
ENSMUSG00000035696	0.308425	4.47343	12.1173	0.00135168	0.0277087	Rnf38
ENSMUSG00000021280	1.0478	0.969173	12.1094	0.00135592	0.0277605	Exoc3l4
ENSMUSG00000019809	-0.337334	4.98261	12.1066	0.00135743	0.0277605	Pex3
ENSMUSG00000025875	0.643941	1.07005	12.1008	0.00136058	0.027792	Tspan17
ENSMUSG00000005354	-0.549616	6.3646	12.0963	0.00136299	0.0278081	Txn2
ENSMUSG00000032420	-0.922325	5.94262	12.0846	0.00136938	0.0279056	Nt5e
ENSMUSG00000048537	0.570731	3.38107	12.078	0.00137297	0.0279313	Phldb1
ENSMUSG00000003746	-0.282533	8.18679	12.0763	0.00137388	0.0279313	Man1a
ENSMUSG00000027406	-0.333863	7.22599	12.0692	0.00137782	0.0279783	Idh3b
ENSMUSG00000028931	1.08609	0.768211	12.0652	0.00138002	0.02799	Kcnab2
ENSMUSG00000023992	1.42829	1.26589	12.0588	0.00138352	0.028028	Trem2
ENSMUSG00000038608	0.549508	5.09606	12.0509	0.00138786	0.028083	Dock10
ENSMUSG00000004980	-0.347871	7.67937	12.0474	0.00138982	0.0280898	Hnrnpa2b1
ENSMUSG00000021892	-0.310628	5.87858	12.0402	0.0013938	0.0281262	Sh3bp5
ENSMUSG00000063065	0.393504	4.50623	12.0365	0.00139588	0.0281262	Mapk3
ENSMUSG00000017670	0.39744	4.03628	12.0353	0.00139652	0.0281262	Elmo2
ENSMUSG00000020694	-0.231945	5.2209	12.0298	0.00139961	0.0281381	Tlk2
ENSMUSG00000005087	0.77719	4.73382	12.0284	0.00140038	0.0281381	Cd44
ENSMUSG00000020821	-0.348921	7.89779	12.0226	0.00140364	0.0281709	Kif1c
ENSMUSG00000046841	0.762849	2.28898	12.018	0.00140618	0.028189	Ckap4
ENSMUSG00000006392	-0.255367	4.81759	12.0125	0.00140929	0.028192	Med8
ENSMUSG00000107215	0.594283	1.74769	12.012	0.0014096	0.028192
ENSMUSG00000050619	-0.287941	4.61848	11.9929	0.00142038	0.0283748	Zscan29
ENSMUSG00000009585	0.696584	2.6788	11.9862	0.00142417	0.0284174	Apobec3
ENSMUSG00000019528	0.462679	2.93259	11.9806	0.00142733	0.0284477	Gyg
ENSMUSG00000037638	0.711695	2.23507	11.9666	0.00143537	0.0285447	Zbtb42
ENSMUSG00000029020	-0.392075	6.61566	11.9663	0.00143551	0.0285447	Mfn2
ENSMUSG00000024302	1.37851	-0.0291161	11.9303	0.00145634	0.0289166	Dtna
ENSMUSG00000109325	2.45481	-1.63131	11.9254	0.00145919	0.0289166
ENSMUSG00000040570	1.02267	0.0486903	11.9235	0.00146028	0.0289166	Rundc3b
ENSMUSG00000115867	-0.614647	3.64243	11.9224	0.00146093	0.0289166
ENSMUSG00000056328	8.46623	3.6296	12.0939	0.00147091	0.0290809	Myh1
ENSMUSG00000000732	1.03953	1.33097	11.8799	0.00148599	0.0293448	Icosl
ENSMUSG00000027654	2.63394	-1.03639	11.8771	0.00148767	0.0293448	Fam83d
ENSMUSG00000024663	0.380669	3.36215	11.8611	0.0014972	0.0294697	Rab3il1
ENSMUSG00000030209	-1.35828	-0.593827	11.859	0.00149845	0.0294697	Grin2b
ENSMUSG00000040152	1.25698	3.32512	11.8558	0.0015004	0.0294697	Thbs1
ENSMUSG00000038215	-0.419079	3.75285	11.8532	0.00150195	0.0294697	Cep44
ENSMUSG00000017723	1.09431	2.15644	11.8497	0.00150405	0.0294697	Wfdc2
ENSMUSG00000059263	-0.225879	7.15068	11.8459	0.00150636	0.0294697	Usp47
ENSMUSG00000024507	-0.465515	8.34212	11.8448	0.00150702	0.0294697	Hsd17b4
ENSMUSG00000027091	-0.286096	5.31162	11.8417	0.00150889	0.0294697	Zc3h15
ENSMUSG00000027804	-0.334323	5.00341	11.8409	0.00150938	0.0294697	Ppid
ENSMUSG00000034484	-0.200346	5.83319	11.8349	0.00151302	0.0294809	Snx2
ENSMUSG00000031594	0.76082	9.09371	11.8343	0.00151338	0.0294809	Fgl1
ENSMUSG00000004952	0.766412	2.28722	11.8258	0.00151855	0.0295086	Rasa4
ENSMUSG00000104332	-1.73256	-0.691488	11.8247	0.0015192	0.0295086
ENSMUSG00000028343	-0.269696	6.15995	11.8235	0.00151993	0.0295086	Erp44
ENSMUSG00000024013	0.463915	3.1321	11.8164	0.00152426	0.0295426	Fgd2
ENSMUSG00000041605	3.04411	-1.23548	11.815	0.00152511	0.0295426	Inava
ENSMUSG00000023913	0.912251	2.27582	11.8108	0.00152769	0.0295593	Pla2g7
ENSMUSG00000015355	0.890473	1.9155	11.8079	0.00152948	0.0295609	Cd48
ENSMUSG00000003617	0.482769	11.0783	11.7938	0.00153819	0.0296776	Cp
ENSMUSG00000057191	0.594449	2.30499	11.7904	0.00154023	0.0296776	AB124611
ENSMUSG00000043681	1.0184	3.62212	11.7893	0.00154092	0.0296776	Fam25c
ENSMUSG00000062157	1.52777	-0.818898	11.7869	0.00154241	0.0296776	Ifnlr1
ENSMUSG00000032698	0.415798	2.62709	11.778	0.00154794	0.0297496	Lmo2
ENSMUSG00000035840	-0.400477	5.19969	11.7718	0.00155178	0.0297496	Lysmd3
ENSMUSG00000006519	0.674966	3.46366	11.7706	0.00155252	0.0297496	Cyba
ENSMUSG00000028357	1.20667	0.747843	11.7698	0.00155305	0.0297496	Kif12
ENSMUSG00000015340	0.545784	5.38188	11.7643	0.0015565	0.0297727	Cybb
ENSMUSG00000030162	2.06322	-0.718126	11.7623	0.00155772	0.0297727	Olr1
ENSMUSG00000059182	0.242939	5.07309	11.7516	0.00156447	0.0298529	Skap2
ENSMUSG00000107997	-0.987532	1.06272	11.7501	0.00156537	0.0298529
ENSMUSG00000034480	-0.295842	5.65372	11.7416	0.00157072	0.0298842	Diaph2
ENSMUSG00000031715	-0.224708	5.37777	11.7394	0.00157211	0.0298842	Smarca5
ENSMUSG00000020737	0.617637	3.48618	11.7381	0.00157296	0.0298842	Jpt1
ENSMUSG00000062580	-0.30969	4.90385	11.7361	0.00157418	0.0298842	Timm17a
ENSMUSG00000009741	-0.323996	5.66257	11.7317	0.00157699	0.0298842	Ubp1
ENSMUSG00000026000	0.283292	4.14831	11.7293	0.00157852	0.0298842	Lancl1
ENSMUSG00000031633	1.3775	3.57752	11.7283	0.00157915	0.0298842	Slc25a4
ENSMUSG00000097147	1.07818	-0.506495	11.7202	0.00158429	0.0299487
ENSMUSG00000028273	-0.226718	6.53489	11.7095	0.00159111	0.0300374	Pdlim5
ENSMUSG00000020153	-0.371522	5.53028	11.7074	0.00159247	0.0300374	Ndufs7
ENSMUSG00000003812	0.256689	4.00015	11.6926	0.00160198	0.0301807	Dnase2a
ENSMUSG00000003812	0.256689	4.00015	11.6926	0.00160198	0.0301807	Gm38426
ENSMUSG00000052374	6.20309	0.37388	11.6815	0.00160914	0.0301807	Actn2
ENSMUSG00000020590	-0.214089	6.16549	11.6802	0.00161003	0.0301807	Snx13
ENSMUSG00000038084	-0.269897	6.92818	11.6794	0.00161054	0.0301807	Opa1
ENSMUSG00000070720	0.638464	1.36418	11.6767	0.00161225	0.0301807	Tmem200b
ENSMUSG00000031229	-0.302064	7.37658	11.6712	0.00161585	0.0301807	Atrx
ENSMUSG00000025421	-0.425607	3.60904	11.67	0.00161662	0.0301807	Hdhd2
ENSMUSG00000021096	-0.288669	7.13997	11.6685	0.00161757	0.0301807	Ppm1a
ENSMUSG00000062380	3.33913	-1.55141	11.6664	0.00161894	0.0301807	Tubb3
ENSMUSG00000069516	0.723179	6.52581	11.6662	0.00161908	0.0301807	Lyz2
ENSMUSG00000060373	-0.312148	6.06143	11.6659	0.00161932	0.0301807	Hnrnpc
ENSMUSG00000025969	-0.318084	5.48683	11.655	0.00162641	0.0302748	Nrp2
ENSMUSG00000074577	0.739419	1.56479	11.6528	0.00162788	0.0302748	Ripor3
ENSMUSG00000035851	-0.254025	5.73888	11.6381	0.00163753	0.0303965	Ythdc1
ENSMUSG00000025351	1.32867	2.44257	11.6355	0.00163923	0.0303965	Cd63
ENSMUSG00000052889	0.482043	2.98612	11.6348	0.00163972	0.0303965	Prkcb
ENSMUSG00000002885	0.418095	5.13121	11.632	0.00164158	0.0303983	Adgre5
ENSMUSG00000024079	-0.23646	5.15735	11.6233	0.00164735	0.0304724	Eif2ak2
ENSMUSG00000039542	1.55338	0.895543	11.6084	0.00165727	0.0306231	Ncam1
ENSMUSG00000016349	6.67378	-0.260713	11.8529	0.00165993	0.0306394	Eef1a2
ENSMUSG00000030530	-0.366733	7.56814	11.5996	0.00166312	0.0306537	Furin
ENSMUSG00000074656	-0.280642	5.52278	11.5979	0.00166426	0.0306537	Eif2s2
ENSMUSG00000021377	-0.353208	5.26353	11.5849	0.00167301	0.0307819	Dek
ENSMUSG00000037949	0.397984	4.16128	11.5764	0.00167879	0.0308337	Ano10
ENSMUSG00000068798	-0.259831	5.07794	11.5755	0.0016794	0.0308337	Rap1a
ENSMUSG00000024679	0.748948	1.74087	11.5614	0.00168898	0.0309453	Ms4a6d
ENSMUSG00000021678	1.64517	-0.279613	11.5613	0.00168907	0.0309453	F2rl1
ENSMUSG00000029153	0.665117	3.91851	11.5527	0.00169493	0.0310197	Ociad2
ENSMUSG00000097353	-0.606579	1.83406	11.5473	0.00169865	0.0310419
ENSMUSG00000020954	-0.220267	5.77281	11.5457	0.00169974	0.0310419	Strn3
ENSMUSG00000026494	0.87935	1.2207	11.5344	0.00170749	0.0311504	Kif26b
ENSMUSG00000059974	-0.831869	1.26926	11.5093	0.00172488	0.0314345	Ntm
ENSMUSG00000024299	0.565696	3.98063	11.4967	0.00173372	0.0315621	Adamts10
ENSMUSG00000020516	-0.322786	5.53223	11.4869	0.0017406	0.0316539	Rps6kb1
ENSMUSG00000005897	-0.346707	4.32013	11.4817	0.00174428	0.0316875	Nr2c1
ENSMUSG00000065556	-1.17076	0.00808803	11.4788	0.00174629	0.0316906	Mir101b
ENSMUSG00000022210	-0.450477	5.983	11.4742	0.00174953	0.0316932	Dhrs4
ENSMUSG00000079477	-0.301977	6.55905	11.4734	0.00175011	0.0316932	Rab7
ENSMUSG00000052155	-0.348045	5.402	11.4682	0.0017538	0.0317267	Acvr2a
ENSMUSG00000020143	0.572478	4.34586	11.4468	0.00176908	0.0319695	Dock2
ENSMUSG00000066150	-0.372375	7.24809	11.4356	0.00177709	0.031979	Slc31a1
ENSMUSG00000041144	1.10602	0.665828	11.4356	0.00177712	0.031979	Dnah7b
ENSMUSG00000021662	1.36255	0.082544	11.4334	0.00177869	0.031979	Arhgef28
ENSMUSG00000007122	2.74804	-0.0950427	11.4323	0.0017795	0.031979	Casq1
ENSMUSG00000079429	-0.598451	4.12969	11.4291	0.00178183	0.031979	Mroh2a
ENSMUSG00000104178	1.38816	-0.745042	11.4261	0.00178399	0.031979
ENSMUSG00000114247	-0.787221	4.55873	11.4236	0.00178575	0.031979
ENSMUSG00000112592	1.21946	-0.640752	11.4222	0.0017868	0.031979
ENSMUSG00000053580	0.391589	3.6881	11.4209	0.00178771	0.031979	Tanc2
ENSMUSG00000021716	-0.268826	3.70357	11.4203	0.00178816	0.031979	Srek1ip1
ENSMUSG00000038879	1.12155	-0.244777	11.4154	0.00179175	0.0320102	Nipal2
ENSMUSG00000003948	-0.537198	6.67809	11.4122	0.00179405	0.0320181	Mmd
ENSMUSG00000093424	0.989405	-0.628184	11.3975	0.00180479	0.0321764
ENSMUSG00000073079	-0.515805	1.48935	11.3924	0.00180851	0.0322094	Srp54a
ENSMUSG00000027860	0.477291	3.5922	11.3859	0.00181326	0.0322607	Vangl1
ENSMUSG00000022853	-0.595791	8.39003	11.3726	0.00182308	0.032402	Ehhadh
ENSMUSG00000042842	1.24004	1.88517	11.3639	0.0018295	0.0324614	Serpinb6b
ENSMUSG00000006360	1.12259	2.51835	11.3621	0.00183086	0.0324614	Crip1
ENSMUSG00000003360	-0.265647	5.69227	11.3544	0.00183657	0.0324614	Ddx23
ENSMUSG00000024029	2.99434	0.149385	11.3539	0.00183699	0.0324614	Tff3
ENSMUSG00000030204	-0.284425	4.66953	11.3531	0.00183754	0.0324614	Ddx47
ENSMUSG00000027809	-0.381854	8.00817	11.3529	0.00183772	0.0324614	Etfdh
ENSMUSG00000025161	0.931954	1.14615	11.3441	0.00184429	0.0325381	Slc16a3
ENSMUSG00000028328	1.89649	-1.28145	11.342	0.00184584	0.0325381	Tmod1
ENSMUSG00000048497	0.736404	1.33839	11.3231	0.00186012	0.0327564	Mmgt2
ENSMUSG00000106040	-1.74032	1.01959	11.3016	0.00187641	0.0329983
ENSMUSG00000109799	0.76871	-0.0898622	11.2965	0.00188035	0.0329983
ENSMUSG00000027774	-0.394772	6.33741	11.2954	0.00188113	0.0329983	Gfm1
ENSMUSG00000030022	0.710813	3.60556	11.2949	0.00188151	0.0329983	Adamts9
ENSMUSG00000003352	1.12682	0.32984	11.2878	0.00188702	0.0330077	Cacnb3
ENSMUSG00000032135	0.496077	3.52558	11.2872	0.00188741	0.0330077	Mcam
ENSMUSG00000015085	0.954922	1.31934	11.2867	0.0018878	0.0330077	Entpd2
ENSMUSG00000031821	1.38395	-0.0799326	11.2842	0.00188974	0.0330083	Gins2
ENSMUSG00000033538	0.539583	1.74796	11.2807	0.0018924	0.0330213	Casp4
ENSMUSG00000028364	1.40033	2.83191	11.2696	0.00190098	0.0331374	Tnc
ENSMUSG00000054766	-0.244714	5.96363	11.2619	0.001907	0.0332088	Set
ENSMUSG00000038740	0.597437	2.54119	11.2569	0.00191087	0.0332426	Mvb12b
ENSMUSG00000018486	0.912189	0.997044	11.2443	0.00192067	0.0333614	Wnt9b
ENSMUSG00000075256	-0.75903	2.16393	11.2409	0.00192338	0.0333614	Cerkl
ENSMUSG00000031665	-0.599383	5.57761	11.2407	0.00192351	0.0333614	Sall1
ENSMUSG00000082292	-0.525891	2.08452	11.2354	0.00192765	0.0333998
ENSMUSG00000012519	0.609998	3.41332	11.2297	0.00193217	0.0334154	Mlkl
ENSMUSG00000024521	0.866327	0.840747	11.2293	0.00193243	0.0334154	Pmaip1
ENSMUSG00000030806	-0.784026	1.99036	11.2091	0.00194838	0.0336468	Stx1b
ENSMUSG00000048126	1.22938	5.43317	11.2075	0.00194972	0.0336468	Col6a3
ENSMUSG00000038803	0.394123	3.85675	11.2012	0.0019547	0.0336682	Ost4
ENSMUSG00000026580	0.721689	1.52046	11.201	0.00195487	0.0336682	Selp
ENSMUSG00000061947	0.361628	7.83935	11.1961	0.00195876	0.0336718	Serpina10
ENSMUSG00000021190	0.477796	6.62977	11.1958	0.00195898	0.0336718	Lgmn
ENSMUSG00000026567	-2.00853	1.32988	11.1899	0.00196376	0.0337203	Adcy10
ENSMUSG00000039640	-0.636197	5.34547	11.1756	0.0019752	0.0338292	Mrpl12
ENSMUSG00000060073	-0.261777	5.91781	11.1746	0.00197606	0.0338292	Psma3
ENSMUSG00000001025	1.44678	1.46559	11.1724	0.00197783	0.0338292	S100a6
ENSMUSG00000026582	2.43576	-0.0853911	11.1722	0.00197795	0.0338292	Sele
ENSMUSG00000030707	0.8759	3.5808	11.1551	0.00199179	0.0340322	Coro1a
ENSMUSG00000029661	1.3153	5.55363	11.1506	0.00199548	0.0340615	Col1a2
ENSMUSG00000022141	-0.200935	6.87633	11.1405	0.00200373	0.0341685	Nipbl
ENSMUSG00000112366	0.955427	2.12953	11.1375	0.0020062	0.0341687	C730027H18Rik
ENSMUSG00000109675	0.910561	-0.185767	11.1351	0.00200814	0.0341687	Nxpe1-ps
ENSMUSG00000021795	1.05602	0.600905	11.1328	0.00201	0.0341687	Sftpd
ENSMUSG00000030793	0.574227	1.78475	11.1295	0.00201273	0.0341687	Pycard
ENSMUSG00000071659	-0.279981	5.83892	11.1276	0.00201433	0.0341687	Hnrnpul2
ENSMUSG00000031788	0.787352	4.43254	11.126	0.00201564	0.0341687	Kifc3
ENSMUSG00000021536	1.66935	-0.714707	11.1234	0.00201775	0.0341709	Adcy2
ENSMUSG00000021711	-0.3014	5.10879	11.1102	0.00202869	0.0342959	Trappc13
ENSMUSG00000037447	0.832745	2.2206	11.1097	0.00202911	0.0342959	Arid5a
ENSMUSG00000029131	-0.379181	4.43558	11.0961	0.00204036	0.0344279	Dnajb6
ENSMUSG00000051844	0.628583	2.01067	11.0938	0.00204233	0.0344279	B230319C09Rik
ENSMUSG00000029061	1.14298	0.739115	11.0914	0.00204434	0.0344279	Mmp23
ENSMUSG00000024818	-0.522778	4.59571	11.0907	0.0020449	0.0344279	Slc25a45
ENSMUSG00000021713	-0.27758	3.71124	11.0811	0.00205297	0.0345299	Ppwd1
ENSMUSG00000060131	0.798636	1.56014	11.0754	0.00205776	0.0345767	Atp8b4
ENSMUSG00000004709	1.15607	0.480201	11.0543	0.00207555	0.0347565	Cd244a
ENSMUSG00000028159	0.757358	1.90524	11.0518	0.00207768	0.0347565	Dapp1
ENSMUSG00000022594	1.09607	1.77091	11.0505	0.00207882	0.0347565	Lynx1
ENSMUSG00000027022	9.56845	2.11199	11.4945	0.00207997	0.0347565	Xirp2
ENSMUSG00000027022	9.56845	2.11199	11.4945	0.00207997	0.0347565	Gm1322
ENSMUSG00000039347	1.06783	0.29304	11.0475	0.00208139	0.0347565	Atp6v0e2
ENSMUSG00000022947	1.18462	-0.302574	11.0464	0.00208228	0.0347565	Cbr3
ENSMUSG00000047414	1.13304	1.98543	11.0461	0.00208257	0.0347565	Flrt2
ENSMUSG00000110357	1.03104	-1.0107	11.0429	0.00208525	0.0347677	A030001D20Rik
ENSMUSG00000061288	-0.35956	6.27931	11.0267	0.00209918	0.0348467	Taok3
ENSMUSG00000064043	0.783832	1.1726	11.0264	0.00209946	0.0348467	Trerf1
ENSMUSG00000006435	1.32608	0.444291	11.024	0.00210149	0.0348467	Neurl1a
ENSMUSG00000052407	-0.487191	3.64195	11.0233	0.0021021	0.0348467	Ccdc171
ENSMUSG00000086561	-1.20601	0.0481735	11.02	0.00210491	0.0348467
ENSMUSG00000034911	-0.263635	4.30786	11.0177	0.00210696	0.0348467	Ushbp1
ENSMUSG00000074582	-0.22237	6.94392	11.017	0.00210748	0.0348467	Arfgef2
ENSMUSG00000020009	0.405542	4.92401	11.0165	0.00210798	0.0348467	Ifngr1
ENSMUSG00000078942	0.6301	2.71745	11.0149	0.00210933	0.0348467	Naip6
ENSMUSG00000002846	-0.278475	4.82777	11.0139	0.00211021	0.0348467	Timmdc1
ENSMUSG00000026024	-0.40291	6.95774	11.007	0.00211614	0.0349112	Als2
ENSMUSG00000089901	0.902467	-0.445186	10.998	0.00212401	0.0349401
ENSMUSG00000040111	0.596382	2.74453	10.9966	0.00212525	0.0349401	Gramd1b
ENSMUSG00000013593	-0.290366	7.33159	10.9963	0.00212551	0.0349401	Ndufs2
ENSMUSG00000027559	-0.83359	10.178	10.9957	0.002126	0.0349401	Car3
ENSMUSG00000020536	0.378318	3.36744	10.9857	0.00213474	0.0350504	Llgl1
ENSMUSG00000056133	-0.626989	1.71293	10.979	0.00214062	0.0351134	Unc93a2
ENSMUSG00000103401	-1.15526	-0.86632	10.9767	0.00214267	0.0351136
ENSMUSG00000022415	1.77714	-0.633221	10.9697	0.00214883	0.0351812	Syngr1
ENSMUSG00000024835	0.23965	5.62895	10.9538	0.00216287	0.0353469	Coro1b
ENSMUSG00000103763	-0.893333	2.1269	10.9536	0.00216305	0.0353469
ENSMUSG00000116718	-0.602072	2.80282	10.949	0.00216713	0.0353801
ENSMUSG00000049744	0.618013	2.29204	10.9395	0.0021756	0.0354462	Arhgap15
ENSMUSG00000046417	0.77414	0.919618	10.9382	0.00217678	0.0354462	Lrrc75a
ENSMUSG00000025321	0.810606	1.48689	10.9372	0.00217761	0.0354462	Itgb8
ENSMUSG00000034308	-0.557332	7.06127	10.9352	0.00217941	0.0354462	Sdr42e1
ENSMUSG00000030830	0.517424	4.39718	10.9312	0.00218297	0.0354584	Itgal
ENSMUSG00000024736	0.728963	1.39046	10.9298	0.00218427	0.0354584	Tmem132a
ENSMUSG00000022504	0.861614	2.99134	10.9243	0.00218925	0.0355058	Ciita
ENSMUSG00000026610	-0.936727	2.37393	10.9085	0.00220344	0.035667	Esrrg
ENSMUSG00000040147	-0.45675	7.86531	10.9063	0.00220544	0.035667	Maob
ENSMUSG00000046971	-2.75884	0.100722	10.9041	0.00220741	0.035667	Pla2g4f
ENSMUSG00000046245	0.589107	2.65852	10.9041	0.00220747	0.035667	Pilra
ENSMUSG00000028648	-0.523211	3.33138	10.9005	0.00221069	0.0356856	Ndufs5
ENSMUSG00000020826	2.56887	-0.175031	10.894	0.00221666	0.0357486	Nos2
ENSMUSG00000031327	-0.716153	4.69995	10.8828	0.00222688	0.0358735	Chic1
ENSMUSG00000026395	0.610331	5.61599	10.8809	0.00222857	0.0358735	Ptprc
ENSMUSG00000049985	1.53339	0.440043	10.8767	0.0022325	0.0358887	Ankrd55
ENSMUSG00000021476	-0.288001	5.83386	10.8754	0.00223368	0.0358887	Habp4
ENSMUSG00000048120	0.439102	3.5751	10.8714	0.00223729	0.0359134	Entpd1
ENSMUSG00000042404	0.320439	3.68334	10.8546	0.00225283	0.0360598	Dennd4b
ENSMUSG00000032816	2.74668	0.437408	10.8538	0.00225359	0.0360598	Igdcc4
ENSMUSG00000015134	0.898567	0.934247	10.8524	0.00225484	0.0360598	Aldh1a3
ENSMUSG00000028164	0.281373	4.57377	10.8483	0.00225865	0.0360598	Manba
ENSMUSG00000039967	-0.368745	6.32849	10.8422	0.00226434	0.0360598	Zfp292
ENSMUSG00000069792	0.728884	3.88738	10.8401	0.00226636	0.0360598	Wfdc17
ENSMUSG00000022906	-0.293879	6.34364	10.838	0.00226834	0.0360598	Parp9
ENSMUSG00000032436	0.641779	2.02644	10.8352	0.00227087	0.0360598	Cmtm7
ENSMUSG00000047878	1.11829	0.407116	10.835	0.00227109	0.0360598	A4galt
ENSMUSG00000102869	-0.292447	6.32597	10.8348	0.00227125	0.0360598	Norad
ENSMUSG00000020048	-0.402763	9.52974	10.833	0.00227293	0.0360598	Hsp90b1
ENSMUSG00000029111	-0.33317	3.4024	10.83	0.00227575	0.0360598	Nelfa
ENSMUSG00000042770	-0.441245	7.39394	10.8278	0.00227782	0.0360598	Hebp1
ENSMUSG00000117262	0.908967	-0.0562121	10.8262	0.0022793	0.0360598
ENSMUSG00000073434	0.527839	2.86632	10.8235	0.00228186	0.0360598	Wdr90
ENSMUSG00000097352	0.856237	-0.0535026	10.8233	0.00228211	0.0360598
ENSMUSG00000001930	0.605866	4.26885	10.8222	0.00228306	0.0360598	Vwf
ENSMUSG00000005907	-0.29159	5.35507	10.8197	0.00228542	0.0360598	Pex1
ENSMUSG00000047730	3.04289	0.721494	10.8187	0.00228636	0.0360598	Fcgbp
ENSMUSG00000074472	1.18191	0.380045	10.8149	0.00228998	0.0360598	Zfp872
ENSMUSG00000083860	-1.16466	-0.795728	10.8145	0.00229034	0.0360598	Gm13313
ENSMUSG00000030144	2.04158	-1.1098	10.8091	0.00229546	0.0360761	Clec4d
ENSMUSG00000079588	6.44258	-1.32838	10.9668	0.00229556	0.0360761	Tmem182
ENSMUSG00000049658	-0.281335	5.68281	10.7952	0.00230864	0.0362486	Bdp1
ENSMUSG00000051344	0.632796	3.57265	10.7891	0.0023145	0.0362897	Plekhm3
ENSMUSG00000037902	0.64759	5.58281	10.787	0.00231651	0.0362897	Sirpa
ENSMUSG00000005672	0.479642	3.9414	10.7853	0.00231809	0.0362897	Kit
ENSMUSG00000045868	0.871065	0.897909	10.7817	0.00232154	0.0362897	Gvin1
ENSMUSG00000026031	-0.329239	7.198	10.7814	0.00232178	0.0362897	Cflar
ENSMUSG00000024247	0.592447	4.36008	10.7731	0.00232977	0.0363815	Pkdcc
ENSMUSG00000039109	1.67866	0.956408	10.7609	0.00234158	0.0364936	F13a1
ENSMUSG00000056071	1.59688	0.923354	10.7594	0.00234301	0.0364936	S100a9
ENSMUSG00000036867	0.450384	3.3665	10.7591	0.0023433	0.0364936	Smad6
ENSMUSG00000031701	-0.387309	6.58993	10.7438	0.00235813	0.0366914	Dnaja2
ENSMUSG00000020340	0.475557	2.59516	10.7358	0.00236594	0.0367316	Cyfip2
ENSMUSG00000026483	0.508591	4.29084	10.735	0.00236667	0.0367316	Niban1
ENSMUSG00000047712	0.663287	1.03173	10.7346	0.0023671	0.0367316	Ust
ENSMUSG00000114430	-0.792795	1.2597	10.7285	0.00237309	0.0367707
ENSMUSG00000046442	0.776256	0.478	10.7253	0.00237615	0.0367707	Ppm1e
ENSMUSG00000036087	-0.184143	5.42628	10.7249	0.0023766	0.0367707	Slain2
ENSMUSG00000019261	0.505624	2.70176	10.7233	0.00237815	0.0367707	Map1s
ENSMUSG00000026728	0.825405	5.13629	10.712	0.00238924	0.0368711	Vim
ENSMUSG00000107760	-0.59087	0.0776444	10.7108	0.00239049	0.0368711
ENSMUSG00000090935	-0.333703	6.18742	10.7102	0.00239106	0.0368711	Synj2bp
ENSMUSG00000030323	0.532882	2.99291	10.7045	0.00239665	0.0369242	Ift122
ENSMUSG00000032289	1.10786	1.82121	10.7003	0.00240089	0.0369566	Thsd4
ENSMUSG00000063193	0.799435	1.43172	10.6914	0.00240975	0.0370419	Cd300lb
ENSMUSG00000049493	1.53615	2.67998	10.6904	0.00241073	0.0370419	Pls1
ENSMUSG00000068290	-0.567399	6.34849	10.6859	0.00241518	0.0370593	Ddrgk1
ENSMUSG00000020728	0.913031	0.582842	10.6849	0.00241616	0.0370593	Cep112
ENSMUSG00000055013	0.340838	4.40948	10.6819	0.00241923	0.0370734	Agap1
ENSMUSG00000087590	-0.621085	2.48415	10.6731	0.00242799	0.037159	Epb41l4aos
ENSMUSG00000003923	-0.396298	5.41149	10.6707	0.00243042	0.037159	Tfam
ENSMUSG00000091345	2.18569	1.327	10.6662	0.00243494	0.037159	Col6a5
ENSMUSG00000040118	0.939857	2.16869	10.6659	0.00243523	0.037159	Cacna2d1
ENSMUSG00000074480	1.49407	-0.724063	10.6656	0.00243559	0.037159	Mex3a
ENSMUSG00000079038	0.645256	0.960482	10.6521	0.00244924	0.0372601	D130040H23Rik
ENSMUSG00000055978	1.94795	-0.795452	10.6512	0.00245008	0.0372601	Fut2
ENSMUSG00000039801	0.317643	4.10693	10.6498	0.00245149	0.0372601	Cplane1
ENSMUSG00000003355	0.537437	3.01256	10.6483	0.00245306	0.0372601	Fkbp11
ENSMUSG00000021578	-0.239313	4.67938	10.6443	0.00245709	0.0372601	Ccdc127
ENSMUSG00000022228	-0.234879	6.09474	10.6442	0.00245719	0.0372601	Zscan26
ENSMUSG00000061816	5.30065	0.536245	10.642	0.00245951	0.0372601	Myl1
ENSMUSG00000023915	0.498958	3.52951	10.6405	0.00246099	0.0372601	Tnfrsf21
ENSMUSG00000048118	-0.433577	5.35194	10.6398	0.00246168	0.0372601	Arid4a
ENSMUSG00000115300	-0.918969	1.95345	10.6271	0.00247467	0.0374239
ENSMUSG00000053768	-0.287246	6.47185	10.6167	0.00248532	0.037552	Chchd3
ENSMUSG00000035934	1.06142	-0.0297325	10.6084	0.00249388	0.0376485	Pknox2
ENSMUSG00000048368	1.26176	-0.630419	10.6024	0.00250013	0.0377029	Omd
ENSMUSG00000040329	1.21139	0.512763	10.5989	0.00250378	0.0377029	Il7
ENSMUSG00000072720	2.87626	0.088596	10.5986	0.00250405	0.0377029	Myo18b
ENSMUSG00000001027	3.66866	-0.996311	10.5952	0.00250765	0.0377242	Scn4a
ENSMUSG00000024081	-0.281198	5.34012	10.5925	0.00251042	0.0377328	Cebpz
ENSMUSG00000022587	0.671001	8.45585	10.5765	0.00252713	0.037951	Ly6e
ENSMUSG00000046031	0.896715	0.717918	10.5725	0.00253134	0.0379811	Calhm6
ENSMUSG00000024411	-1.54734	1.58048	10.5641	0.00254013	0.0380798	Aqp4
ENSMUSG00000070697	-0.572308	4.48216	10.5607	0.00254377	0.0381013	Utp3
ENSMUSG00000028104	-0.672996	3.51535	10.5549	0.00254991	0.0381602	Polr3gl
ENSMUSG00000015947	0.663748	2.67589	10.5478	0.00255735	0.0382382	Fcgr1
ENSMUSG00000038663	1.60024	-0.137711	10.544	0.00256142	0.0382659	Fsd2
ENSMUSG00000042102	-0.422609	8.55413	10.54	0.00256572	0.0382853	Dmgdh
ENSMUSG00000027995	0.983847	2.60378	10.5386	0.00256716	0.0382853	Tlr2
ENSMUSG00000014158	0.78743	-0.0872036	10.5306	0.00257567	0.038379	Trpv4
ENSMUSG00000047250	0.385684	4.80462	10.5145	0.00259304	0.0385993	Ptgs1
ENSMUSG00000029196	-0.372777	4.21275	10.5127	0.00259493	0.0385993	Tada2b
ENSMUSG00000001095	-1.57907	-0.974634	10.49	0.00261955	0.0389319	Slc13a2
ENSMUSG00000052852	0.568684	1.19996	10.4717	0.00263951	0.0391948	Reep1
ENSMUSG00000026365	0.503582	10.2218	10.4685	0.00264306	0.0392137	Cfh
ENSMUSG00000039270	-0.290472	5.47985	10.4664	0.00264537	0.0392142	Megf9
ENSMUSG00000061462	3.78799	2.15957	10.4602	0.00265217	0.0392813	Obscn
ENSMUSG00000058997	-0.492708	8.25111	10.4455	0.00266853	0.0393905	Vwa8
ENSMUSG00000021134	-0.401754	8.03212	10.4445	0.00266961	0.0393905	Srsf5
ENSMUSG00000031662	0.77291	1.00549	10.4412	0.00267329	0.0393905	Snx20
ENSMUSG00000027820	-0.413253	6.0486	10.4404	0.00267419	0.0393905	Mme
ENSMUSG00000016194	-0.608961	8.96141	10.4403	0.00267428	0.0393905	Hsd11b1
ENSMUSG00000098343	-2.97085	-1.01113	10.4379	0.00267694	0.0393905	Mir6240
ENSMUSG00000020841	0.214983	6.34507	10.4344	0.00268083	0.0393905	Cpd
ENSMUSG00000041272	-0.469718	4.29791	10.4324	0.00268305	0.0393905	Tox
ENSMUSG00000041801	1.33333	0.828858	10.4292	0.00268666	0.0393905	Phlda3
ENSMUSG00000095028	1.74971	-0.920803	10.4292	0.00268667	0.0393905	Sirpb1b
ENSMUSG00000026456	0.390319	3.04508	10.428	0.00268804	0.0393905	Cyb5r1
ENSMUSG00000003309	1.61227	-1.04088	10.4275	0.00268854	0.0393905	Ap1m2
ENSMUSG00000026003	-0.338393	7.14086	10.425	0.0026913	0.0393905	Acadl
ENSMUSG00000031538	1.77483	1.14896	10.4248	0.00269153	0.0393905	Plat
ENSMUSG00000118366	-0.395698	4.98479	10.4212	0.00269556	0.0394161
ENSMUSG00000030672	3.12745	1.0283	10.4186	0.00269857	0.0394266	Mylpf
ENSMUSG00000038127	-0.211473	6.68728	10.4159	0.0027016	0.0394375	Ccdc50
ENSMUSG00000057751	0.971737	1.14076	10.4094	0.00270886	0.03951	Megf6
ENSMUSG00000038174	-0.480789	5.95813	10.4065	0.00271217	0.0395248	Fam126b
ENSMUSG00000024384	-0.279802	6.00328	10.4034	0.00271573	0.0395433	Iws1
ENSMUSG00000078427	-0.400924	3.53025	10.3995	0.00272014	0.0395618	Sarnp
ENSMUSG00000045268	-0.469187	2.62205	10.3982	0.0027216	0.0395618	Zfp691
ENSMUSG00000040345	0.563774	2.20797	10.3957	0.00272438	0.0395685	Arhgap9
ENSMUSG00000052105	1.15363	0.503207	10.3937	0.00272664	0.0395685	Mtcl1
ENSMUSG00000031660	-0.326074	5.11352	10.3908	0.00273003	0.0395843	Brd7
ENSMUSG00000034201	0.441061	3.9599	10.3684	0.00275564	0.0398888	Gas2l1
ENSMUSG00000057193	0.356144	3.98349	10.3683	0.00275566	0.0398888	Slc44a2
ENSMUSG00000075254	0.426935	5.85335	10.3616	0.00276346	0.039948	Heg1
ENSMUSG00000060613	-0.589023	9.10837	10.3608	0.00276438	0.039948	Cyp2c70
ENSMUSG00000075307	2.78888	-0.408881	10.3505	0.00277621	0.0400853	Klhl41
ENSMUSG00000026655	-0.466989	6.33325	10.3481	0.00277901	0.0400922	Fam107b
ENSMUSG00000058216	-0.643515	4.84523	10.3407	0.00278762	0.0401827	Gstp3
ENSMUSG00000004748	-0.4435	4.37865	10.3345	0.00279486	0.0402535	Mtfp1
ENSMUSG00000022261	-0.340208	7.64506	10.3322	0.0027976	0.0402593	Sdc2
ENSMUSG00000045917	0.487812	3.79818	10.3241	0.00280705	0.0403174	Tmem268
ENSMUSG00000038400	0.937838	1.90367	10.3195	0.00281245	0.0403174	Pmepa1
ENSMUSG00000036995	0.815158	3.53027	10.319	0.00281303	0.0403174	Asap3
ENSMUSG00000005716	8.2614	-1.04372	10.7835	0.00281597	0.0403174	Pvalb
ENSMUSG00000021221	-0.576133	1.52203	10.3143	0.00281856	0.0403174	Dpf3
ENSMUSG00000045751	0.697228	2.02219	10.3135	0.00281946	0.0403174	Mms22l
ENSMUSG00000028194	-0.394533	6.98359	10.3129	0.00282017	0.0403174	Ddah1
ENSMUSG00000089235	-0.795624	1.91293	10.3128	0.00282035	0.0403174	Gm23119
ENSMUSG00000071202	1.19866	-0.905907	10.3088	0.00282499	0.0403503	Ccdc78
ENSMUSG00000041769	-0.353306	5.06545	10.3031	0.00283171	0.0404128	Ppp2r2d
ENSMUSG00000040618	0.629486	2.35546	10.2954	0.00284088	0.0405102	Pck2
ENSMUSG00000031774	-0.289014	4.16004	10.2881	0.00284955	0.0406003	Psme3ip1
ENSMUSG00000028322	-0.283301	3.19422	10.278	0.00286168	0.0407394	Exosc3
ENSMUSG00000091680	-1.53448	-0.368457	10.275	0.00286518	0.0407496	Klhdc7b
ENSMUSG00000060671	0.59984	2.7233	10.2733	0.00286722	0.0407496	Atp8b2
ENSMUSG00000026491	-0.474104	6.78507	10.2714	0.00286949	0.0407496	Ahctf1
ENSMUSG00000005510	-0.333237	5.79938	10.264	0.00287842	0.0408427	Ndufs3
ENSMUSG00000110757	1.47616	0.00391864	10.2588	0.00288474	0.0408732	Gm18228
ENSMUSG00000022307	-0.202368	6.59038	10.2557	0.0028884	0.0408732	Oxr1
ENSMUSG00000022822	0.460813	3.94728	10.2548	0.0028896	0.0408732	Abcc5
ENSMUSG00000061119	0.45069	3.54715	10.2542	0.00289023	0.0408732	Prcp
ENSMUSG00000044308	-0.290047	7.54708	10.2524	0.00289242	0.0408732	Ubr3
ENSMUSG00000040187	0.689014	1.3303	10.2475	0.00289836	0.0408904	Arntl2
ENSMUSG00000009291	-0.20401	7.65936	10.2474	0.00289848	0.0408904	Pttg1ip
ENSMUSG00000021109	-0.27307	6.1208	10.2456	0.00290075	0.0408904	Hif1a
ENSMUSG00000087361	-0.650629	2.08471	10.2396	0.00290799	0.040959	0610043K17Rik
ENSMUSG00000044224	-0.438895	4.16318	10.2333	0.00291565	0.0410176	Dnajc21
ENSMUSG00000032492	-0.313981	3.6053	10.2323	0.00291691	0.0410176	Pth1r
ENSMUSG00000020785	1.11405	-0.345999	10.2259	0.00292477	0.0410946	Camkk1
ENSMUSG00000098188	0.364543	3.82839	10.2169	0.00293576	0.0412045	Sowahc
ENSMUSG00000008604	-0.346084	5.04375	10.2155	0.00293746	0.0412045	Ubqln4
ENSMUSG00000035439	1.05965	2.9753	10.2124	0.00294134	0.0412045	Haus8
ENSMUSG00000004473	0.857649	1.19953	10.2117	0.00294215	0.0412045	Clec11a
ENSMUSG00000027204	0.743056	4.65827	10.2025	0.00295347	0.0413295	Fbn1
ENSMUSG00000028062	-0.364517	4.67381	10.1945	0.00296344	0.0414348	Lamtor2
ENSMUSG00000040242	-0.218273	5.63634	10.191	0.00296778	0.0414348	Fgfr1op2
ENSMUSG00000031790	0.67341	5.31255	10.1899	0.0029692	0.0414348	Mmp15
ENSMUSG00000052748	-0.213427	4.72609	10.1887	0.00297062	0.0414348	Swt1
ENSMUSG00000046157	0.468978	2.11501	10.1644	0.00300109	0.041826	Tmem229b
ENSMUSG00000055239	-0.231349	5.54637	10.1601	0.00300647	0.0418671	Kcmf1
ENSMUSG00000104776	-1.16616	0.53459	10.1512	0.00301774	0.0419324
ENSMUSG00000025510	0.284454	5.35274	10.1509	0.00301812	0.0419324	Cd151
ENSMUSG00000056069	0.742713	2.23503	10.1507	0.00301845	0.0419324	Otulinl
ENSMUSG00000004535	-0.228519	7.43127	10.141	0.00303077	0.0420487	Tax1bp1
ENSMUSG00000035247	-0.332876	8.61118	10.1402	0.0030317	0.0420487	Hectd1
ENSMUSG00000031591	0.308228	6.014	10.1374	0.00303533	0.0420651	Asah1
ENSMUSG00000064289	-0.249145	4.25046	10.1304	0.00304431	0.0421151	Tank
ENSMUSG00000037262	-0.387249	3.93162	10.1295	0.00304545	0.0421151	Kin
ENSMUSG00000045636	-0.326261	8.08454	10.1288	0.00304626	0.0421151	Mtus1
ENSMUSG00000008730	-0.202453	6.71186	10.1237	0.00305286	0.0421725	Hipk1
ENSMUSG00000014195	-0.305965	5.43814	10.1211	0.00305615	0.0421768	Dnajc7
ENSMUSG00000042271	-0.339082	4.82029	10.1196	0.00305806	0.0421768	Nxt2
ENSMUSG00000032096	-0.292574	7.41404	10.1101	0.00307029	0.0423047	Arcn1
ENSMUSG00000001665	-0.953607	5.63337	10.1086	0.00307224	0.0423047	Gstt3
ENSMUSG00000034842	-0.615448	1.36616	10.0944	0.00309061	0.0425051	Art3
ENSMUSG00000062991	1.61381	2.23098	10.0936	0.00309173	0.0425051	Nrg1
ENSMUSG00000062312	0.921171	1.53776	10.0892	0.00309739	0.0425491	Erbb2
ENSMUSG00000022372	0.58838	2.92199	10.084	0.00310423	0.042609	Sla
ENSMUSG00000050017	-0.326758	4.84941	10.0771	0.00311321	0.0426983	Pitpnb
ENSMUSG00000028923	0.374524	3.42853	10.0633	0.0031314	0.0428947	Necap2
ENSMUSG00000026034	-0.276917	6.7901	10.0608	0.0031346	0.0428947	Clk1
ENSMUSG00000029322	0.53587	3.50216	10.0605	0.003135	0.0428947	Plac8
ENSMUSG00000026600	0.443917	4.05662	10.0528	0.00314522	0.0429769	Soat1
ENSMUSG00000020180	-0.412562	3.90204	10.0515	0.00314687	0.0429769	Snrpd3
ENSMUSG00000061046	0.456699	2.14938	10.0453	0.00315516	0.0429769	Haghl
ENSMUSG00000079614	-0.178663	5.32406	10.0443	0.00315651	0.0429769	Seh1l
ENSMUSG00000097458	-1.04641	-0.324871	10.0442	0.00315662	0.0429769
ENSMUSG00000026303	0.908451	1.12592	10.0439	0.00315699	0.0429769	Mlph
ENSMUSG00000021188	-0.200441	6.4833	10.0428	0.00315845	0.0429769	Trip11
ENSMUSG00000111212	0.421506	2.075	10.0359	0.00316768	0.0430684
ENSMUSG00000027680	-0.288573	6.06801	10.0265	0.00318028	0.043142	Fxr1
ENSMUSG00000045790	0.761124	1.59545	10.0259	0.00318103	0.043142	Ccdc149
ENSMUSG00000064360	-0.619954	1.62829	10.0246	0.00318274	0.043142	ND3
ENSMUSG00000036622	0.304178	4.57132	10.0244	0.0031831	0.043142	Atp13a2
ENSMUSG00000024580	-0.46656	6.20317	10.0197	0.00318938	0.0431932	Grpel2
ENSMUSG00000032740	0.481179	3.42124	10.0097	0.00320287	0.0433418	Ccdc88a
ENSMUSG00000039158	0.505768	3.32774	10.0059	0.0032079	0.0433545	Akna
ENSMUSG00000111080	-0.363614	4.46058	10.0053	0.00320883	0.0433545	Gm20300
ENSMUSG00000024592	-0.303984	3.75227	10.0028	0.00321212	0.0433649	C330018D20Rik
ENSMUSG00000039178	0.450657	2.71055	9.99876	0.00321763	0.0434052	Tbc1d19
ENSMUSG00000013419	0.921423	1.07886	9.99232	0.00322638	0.0434716	Zfp651
ENSMUSG00000044469	-0.475957	4.89156	9.99107	0.00322808	0.0434716	Tnfaip8l1
ENSMUSG00000021451	0.921423	2.12813	9.98958	0.00323011	0.0434716	Sema4d
ENSMUSG00000102475	-0.888716	-0.234584	9.98614	0.00323479	0.0434831
ENSMUSG00000019873	-0.22939	7.01926	9.9839	0.00323785	0.0434831	Reep3
ENSMUSG00000029672	-0.307507	5.18699	9.98168	0.00324088	0.0434831	Fam3c
ENSMUSG00000019850	0.905148	3.05679	9.97846	0.00324529	0.0434831	Tnfaip3
ENSMUSG00000053641	-0.311407	6.6569	9.97834	0.00324546	0.0434831	Dennd4a
ENSMUSG00000020828	0.446911	3.62949	9.97728	0.00324691	0.0434831	Pld2
ENSMUSG00000048234	-0.291627	6.14099	9.97603	0.00324862	0.0434831	Rnf149
ENSMUSG00000033096	-0.230703	5.02297	9.97226	0.00325379	0.0435185	Apmap
ENSMUSG00000036362	0.472388	2.65611	9.96754	0.00326028	0.0435715	P2ry13
ENSMUSG00000001983	-0.324121	3.65627	9.96466	0.00326424	0.0435906	Taco1
ENSMUSG00000033187	2.74702	-1.45863	9.95287	0.00328053	0.0437742	BC016579
ENSMUSG00000112774	-1.00633	4.57776	9.94947	0.00328524	0.0437802
ENSMUSG00000031075	0.818241	2.64972	9.94888	0.00328606	0.0437802	Ano1
ENSMUSG00000032066	-0.348259	4.9585	9.93429	0.00330637	0.0439588	Bco2
ENSMUSG00000020794	-0.277291	5.57349	9.93289	0.00330832	0.0439588	Ube2g1
ENSMUSG00000021620	-0.403826	7.47843	9.9308	0.00331125	0.0439588	Acot12
ENSMUSG00000054057	0.6678	1.18813	9.93027	0.00331198	0.0439588	A930004D18Rik
ENSMUSG00000038060	-0.95295	2.23604	9.93011	0.00331221	0.0439588	Dlec1
ENSMUSG00000095403	-0.686001	0.186915	9.92481	0.00331963	0.0440234	Gm21092
ENSMUSG00000039316	0.533045	2.36999	9.91945	0.00332716	0.0440894	Rftn1
ENSMUSG00000021250	1.45326	2.69375	9.91497	0.00333347	0.044139	Fos
ENSMUSG00000026939	0.441619	2.99954	9.91054	0.00333972	0.0441614	Tmem141
ENSMUSG00000063455	-0.489342	3.38965	9.90956	0.0033411	0.0441614	D630045J12Rik
ENSMUSG00000039108	-0.355503	4.48234	9.90728	0.00334432	0.0441614	Lsm14b
ENSMUSG00000021500	-0.296539	5.93941	9.90651	0.0033454	0.0441614	Ddx46
ENSMUSG00000036469	0.56469	3.05143	9.8975	0.00335818	0.0442961	Marchf1
ENSMUSG00000087613	-1.545	0.465057	9.89169	0.00336643	0.044317
ENSMUSG00000021294	0.484985	1.49863	9.8907	0.00336784	0.044317	Kif26a
ENSMUSG00000039457	1.01472	4.52331	9.88974	0.00336921	0.044317	Ppl
ENSMUSG00000023905	1.55959	2.93582	9.88915	0.00337005	0.044317	Tnfrsf12a
ENSMUSG00000035236	0.297395	3.87377	9.88221	0.00337996	0.0444029	Scai
ENSMUSG00000090698	0.563306	1.63131	9.88097	0.00338173	0.0444029	Apold1
ENSMUSG00000083161	0.869469	-0.212987	9.87812	0.00338581	0.0444226
ENSMUSG00000031299	-0.326848	6.74527	9.87264	0.00339367	0.0444839	Pdha1
ENSMUSG00000028161	-0.261972	5.81055	9.87127	0.00339564	0.0444839	Ppp3ca
ENSMUSG00000032463	-0.377544	2.84393	9.86226	0.0034086	0.0446198	Faim
ENSMUSG00000042790	-0.377548	4.96537	9.85895	0.00341339	0.0446486	Rnf214
ENSMUSG00000053093	7.90477	1.08251	10.2058	0.00343211	0.0447255	Myh7
ENSMUSG00000103672	-0.423167	2.40323	9.84563	0.00343269	0.0447255
ENSMUSG00000024659	0.766876	2.58225	9.84544	0.00343297	0.0447255	Anxa1
ENSMUSG00000105987	1.04443	2.41444	9.84351	0.00343577	0.0447255	AI506816
ENSMUSG00000042686	0.831102	0.820474	9.84258	0.00343713	0.0447255	Jph1
ENSMUSG00000061755	-0.308607	6.15799	9.84224	0.00343763	0.0447255	Bod1l
ENSMUSG00000068697	4.3225	-1.35044	9.83982	0.00344115	0.0447255	Myoz1
ENSMUSG00000040204	1.07629	0.368998	9.83964	0.00344141	0.0447255	Pclaf
ENSMUSG00000053754	-0.192131	6.114	9.83881	0.00344262	0.0447255	Chd8
ENSMUSG00000090090	-2.18998	3.63415	9.83688	0.00344543	0.0447283
ENSMUSG00000042439	0.407946	3.1028	9.83452	0.00344889	0.0447395	Zfp532
ENSMUSG00000037940	0.494861	2.56896	9.8253	0.00346238	0.0448808	Inpp4b
ENSMUSG00000022560	-0.406511	2.80232	9.82135	0.00346818	0.0449221	Slc52a2
ENSMUSG00000031853	0.361101	3.8157	9.81367	0.00347949	0.0450348	Map3k21
ENSMUSG00000024501	0.618425	2.82288	9.81178	0.00348228	0.0450371	Dpysl3
ENSMUSG00000063146	0.675619	2.80233	9.80497	0.00349234	0.045092	Clip2
ENSMUSG00000090226	-1.14155	-0.574536	9.80475	0.00349266	0.045092
ENSMUSG00000032245	0.660923	2.24262	9.80257	0.0034959	0.045092	Cln6
ENSMUSG00000057604	1.25666	0.530265	9.80184	0.00349698	0.045092	Lmcd1
ENSMUSG00000026532	2.15967	-1.04747	9.79719	0.00350389	0.0451472	Spta1
ENSMUSG00000047205	1.95466	-1.37756	9.78675	0.00351943	0.0453137	Dusp18
ENSMUSG00000041797	0.349583	3.89803	9.78073	0.00352843	0.0453293	Abca9
ENSMUSG00000048022	0.975464	1.0535	9.77964	0.00353006	0.0453293	Tmem229a
ENSMUSG00000027646	0.728663	2.82134	9.77743	0.00353338	0.0453293	Src
ENSMUSG00000047181	0.617581	0.773427	9.7761	0.00353538	0.0453293	Samd14
ENSMUSG00000056035	0.698373	10.181	9.77606	0.00353543	0.0453293	Cyp3a11
ENSMUSG00000028581	0.539654	4.72411	9.7754	0.00353642	0.0453293	Laptm5
ENSMUSG00000028121	-0.296167	5.69125	9.77059	0.00354365	0.0453882	Bcar3
ENSMUSG00000013236	0.541372	3.66947	9.76742	0.00354842	0.0453988	Ptprs
ENSMUSG00000038155	1.26845	-0.928025	9.76555	0.00355123	0.0453988	Gstp2
ENSMUSG00000079293	0.809429	3.9385	9.76139	0.00355751	0.0453988	Clec7a
ENSMUSG00000100277	-1.51824	2.17055	9.76138	0.00355753	0.0453988	1810053B23Rik
ENSMUSG00000053318	0.98134	0.623726	9.7613	0.00355764	0.0453988	Slamf8
ENSMUSG00000035385	1.86495	1.4094	9.75611	0.0035655	0.0454595	Ccl2
ENSMUSG00000025287	0.624043	2.98288	9.75278	0.00357053	0.0454595	Acot9
ENSMUSG00000054889	0.311604	7.26681	9.75242	0.00357108	0.0454595	Dsp
ENSMUSG00000035640	0.76695	1.00207	9.75036	0.0035742	0.0454595	Cbarp
ENSMUSG00000105597	-0.607168	3.08683	9.74945	0.00357558	0.0454595
ENSMUSG00000019942	1.48302	1.31024	9.74635	0.0035803	0.045486	Cdk1
ENSMUSG00000026208	1.41574	2.86807	9.7416	0.00358753	0.0455442	Des
ENSMUSG00000049307	1.58092	-0.393306	9.73577	0.00359643	0.0456219	Fut4
ENSMUSG00000020657	0.724017	1.10647	9.7332	0.00360036	0.0456219	Dnajc27
ENSMUSG00000002289	-1.10904	6.14866	9.7324	0.00360159	0.0456219	Angptl4
ENSMUSG00000020038	-0.643537	2.55948	9.72934	0.00360627	0.0456272	Cry1
ENSMUSG00000098112	0.629381	2.9073	9.72867	0.0036073	0.0456272	Bin2
ENSMUSG00000036944	0.895424	1.1827	9.72435	0.00361392	0.0456774	Tmem71
ENSMUSG00000108371	-1.52148	-0.660534	9.71425	0.00362947	0.0458403
ENSMUSG00000025586	0.749651	2.72028	9.7096	0.00363665	0.0458974	Cpeb1
ENSMUSG00000040703	2.2461	0.130778	9.69998	0.00365156	0.0460519	Cyp2s1
ENSMUSG00000030970	0.380724	2.61821	9.6898	0.0036674	0.0461853	Ctbp2
ENSMUSG00000018398	0.427952	3.07932	9.68974	0.0036675	0.0461853	Septin8
ENSMUSG00000028457	1.03527	0.370245	9.68537	0.00367432	0.0462374	Atp8b5
ENSMUSG00000046808	0.373629	3.09634	9.67971	0.00368317	0.0463085	Atp10d
ENSMUSG00000017485	-0.273011	6.62997	9.67833	0.00368534	0.0463085	Top2b
ENSMUSG00000025903	-0.419876	6.49422	9.67169	0.00369577	0.0464057	Lypla1
ENSMUSG00000045954	-0.416932	4.80874	9.66387	0.00370809	0.0464819	Cavin2
ENSMUSG00000039911	0.62508	1.34459	9.6628	0.00370978	0.0464819	Spsb1
ENSMUSG00000027984	-0.336389	8.06677	9.66271	0.00370992	0.0464819	Hadh
ENSMUSG00000028278	0.863282	2.78482	9.65519	0.00372183	0.0465972	Rragd
ENSMUSG00000027656	1.58484	-0.126527	9.6436	0.00374024	0.0467937	Ccn5
ENSMUSG00000101389	2.36958	-1.12397	9.6385	0.00374838	0.0468615	Ms4a4a
ENSMUSG00000030138	-0.389616	5.22313	9.63396	0.00375564	0.0469154	Bms1
ENSMUSG00000115009	2.17994	-1.23017	9.6324	0.00375813	0.0469154
ENSMUSG00000039239	1.11455	1.03967	9.6299	0.00376213	0.0469313	Tgfb2
ENSMUSG00000001228	1.35751	1.06289	9.62508	0.00376988	0.046994	Uhrf1
ENSMUSG00000006464	0.649691	1.36559	9.61895	0.00377974	0.0470829	Bbs1
ENSMUSG00000028309	-0.246501	5.45229	9.60704	0.00379898	0.0472884	Rnf20
ENSMUSG00000097258	1.04781	-0.276055	9.59209	0.00382327	0.0475268
ENSMUSG00000067377	1.26813	-0.532789	9.59085	0.00382531	0.0475268	Tspan6
ENSMUSG00000021725	0.610966	2.7218	9.59018	0.0038264	0.0475268	Parp8
ENSMUSG00000025780	0.645734	5.30871	9.58282	0.00383844	0.0476419	Itih5
ENSMUSG00000038160	-0.363493	5.68885	9.57667	0.00384852	0.0477327	Atg5
ENSMUSG00000020658	0.989666	0.266257	9.57317	0.00385428	0.0477698	Efr3b
ENSMUSG00000026072	0.447675	5.62379	9.56995	0.00385958	0.0478011	Il1r1
ENSMUSG00000022253	-0.311026	7.34987	9.56405	0.00386931	0.0478872	Nadk2
ENSMUSG00000022206	-0.604692	2.48096	9.559	0.00387766	0.0478913	Npr3
ENSMUSG00000019823	0.699961	1.80342	9.55696	0.00388105	0.0478913	Mical1
ENSMUSG00000099568	-1.51002	2.79462	9.55667	0.00388152	0.0478913
ENSMUSG00000103400	0.97301	-0.365815	9.55598	0.00388268	0.0478913
ENSMUSG00000064225	-0.613904	8.71431	9.55546	0.00388353	0.0478913	Paqr9
ENSMUSG00000052337	-0.259407	6.86065	9.55358	0.00388665	0.0478955	Immt
ENSMUSG00000038594	-0.523108	6.22925	9.54598	0.00389929	0.0479872	Cep85l
ENSMUSG00000014504	-0.410751	3.41712	9.54463	0.00390154	0.0479872	Srp19
ENSMUSG00000028116	5.52356	-1.11719	9.71596	0.0039049	0.0479872	Myoz2
ENSMUSG00000037904	1.00585	0.274017	9.54196	0.00390599	0.0479872	Ankrd9
ENSMUSG00000020671	-0.224135	6.48117	9.54076	0.003908	0.0479872	Rab10
ENSMUSG00000034413	1.12099	1.41108	9.52122	0.00394077	0.0483041	Neurl1b
ENSMUSG00000035397	0.556472	1.98417	9.51984	0.00394309	0.0483041	Klf16
ENSMUSG00000027540	0.310273	4.69976	9.51886	0.00394474	0.0483041	Ptpn1
ENSMUSG00000007850	-0.258158	6.67231	9.51784	0.00394647	0.0483041	Hnrnph1
ENSMUSG00000038642	0.502129	5.94605	9.51704	0.00394782	0.0483041	Ctss
ENSMUSG00000001334	1.39389	0.177858	9.51274	0.00395508	0.0483586	Fndc5
ENSMUSG00000090523	-0.37707	4.02944	9.51009	0.00395957	0.0483792	Gypc
ENSMUSG00000040936	0.641172	1.40499	9.50655	0.00396556	0.048418	Ulk4
ENSMUSG00000037499	0.440837	2.98879	9.49896	0.00397846	0.0485411	Nenf
ENSMUSG00000034931	-0.256882	4.8046	9.49318	0.00398831	0.048627	Dhx8
ENSMUSG00000002897	0.294815	4.67296	9.48635	0.00399999	0.0487348	Il17ra
ENSMUSG00000028300	0.409368	3.78529	9.48281	0.00400605	0.0487743	C9orf72
ENSMUSG00000029102	-0.411563	8.33084	9.47795	0.0040144	0.0488306	Hgfac
ENSMUSG00000022565	0.375761	7.40207	9.47682	0.00401634	0.0488306	Plec
ENSMUSG00000064364	-1.13037	0.121778	9.47328	0.00402243	0.0488702
ENSMUSG00000022636	0.462641	6.97746	9.45467	0.00405462	0.0491996	Alcam
ENSMUSG00000039891	3.17408	-0.120487	9.45337	0.00405687	0.0491996	Txlnb
ENSMUSG00000025804	2.05257	0.049254	9.45266	0.00405811	0.0491996	Ccr1
ENSMUSG00000029869	0.829305	0.617644	9.45086	0.00406124	0.049203	Ephb6
ENSMUSG00000097113	1.34108	1.1596	9.44283	0.00407523	0.0493069	Gm19705
ENSMUSG00000000320	0.873361	0.679195	9.44182	0.004077	0.0493069	Alox12
ENSMUSG00000004098	0.85979	4.06101	9.44102	0.0040784	0.0493069	Col5a3
ENSMUSG00000038370	-1.13526	2.35357	9.42662	0.00410365	0.049496	Pcp4l1
ENSMUSG00000041268	0.326929	6.27513	9.42473	0.00410697	0.049496	Dmxl2
ENSMUSG00000060450	-0.312429	6.29967	9.42413	0.00410804	0.049496	Rnf14
ENSMUSG00000022325	-0.376584	3.12478	9.42175	0.00411224	0.049496	Pop1
ENSMUSG00000043088	1.83899	-0.615726	9.42128	0.00411306	0.049496	Il17re
ENSMUSG00000022033	2.42035	-0.408436	9.41854	0.00411789	0.049496	Pbk
ENSMUSG00000027180	-0.298612	7.11525	9.41752	0.00411969	0.049496	Fbxo3
ENSMUSG00000074794	-0.886185	8.60189	9.41658	0.00412135	0.049496	Arrdc3
ENSMUSG00000021520	-0.426739	6.73469	9.41651	0.00412148	0.049496	Uqcrb
ENSMUSG00000083538	0.880366	-0.603905	9.41522	0.00412376	0.049496
ENSMUSG00000046818	0.892482	0.735334	9.41416	0.00412563	0.049496	Ddit4l
ENSMUSG00000066026	-0.38645	7.27959	9.41111	0.00413103	0.0494964	Dhrs3
ENSMUSG00000026883	0.312433	4.95219	9.41091	0.0041314	0.0494964	Dab2ip
ENSMUSG00000030409	0.494313	4.69669	9.40445	0.00414285	0.0495991	Dmpk
ENSMUSG00000031993	-0.197272	5.39274	9.39613	0.00415768	0.0497421	Snx19
ENSMUSG00000000416	1.65438	0.224702	9.39183	0.00416535	0.0497993	Cttnbp2
ENSMUSG00000003484	1.5104	0.252097	9.37945	0.00418754	0.0500299	Cyp4f18
ENSMUSG00000000594	-0.3736	6.97102	9.37623	0.00419334	0.0500441	Gm2a
ENSMUSG00000041231	-0.288533	4.02819	9.37557	0.00419453	0.0500441	Ublcp1
ENSMUSG00000029163	0.407534	5.36801	9.37047	0.00420372	0.050084	Emilin1
ENSMUSG00000054920	-0.217079	5.27928	9.36933	0.00420579	0.050084	Klhl5
ENSMUSG00000034906	1.03285	0.692338	9.3677	0.00420873	0.050084	Ncaph
ENSMUSG00000042613	0.39445	4.40487	9.36728	0.00420949	0.050084	Pbxip1
ENSMUSG00000006522	0.574836	10.5795	9.36555	0.00421261	0.0500865	Itih3
ENSMUSG00000029414	1.7438	0.786404	9.35655	0.00422894	0.0502402	Kntc1
ENSMUSG00000041168	-0.28056	6.9181	9.35154	0.00423805	0.0502402	Lonp1
ENSMUSG00000036932	-0.306725	6.51036	9.3494	0.00424194	0.0502402	Aifm1
ENSMUSG00000040548	-0.267338	7.64324	9.34732	0.00424574	0.0502402	Tex2
ENSMUSG00000038217	-0.438167	5.88414	9.34661	0.00424703	0.0502402	Tlcd2
ENSMUSG00000022000	-0.372437	4.76428	9.34565	0.00424878	0.0502402	Zc3h13
ENSMUSG00000021886	0.646241	1.52118	9.3456	0.00424889	0.0502402	Gpr65
ENSMUSG00000103272	-0.485983	1.06057	9.34425	0.00425134	0.0502402
ENSMUSG00000025485	0.200281	4.70575	9.34198	0.00425549	0.0502402	Ric8a
ENSMUSG00000028187	-0.420886	4.31458	9.34192	0.00425561	0.0502402	Rpf1
ENSMUSG00000054640	0.572861	3.64969	9.34083	0.0042576	0.0502402	Slc8a1
ENSMUSG00000099413	1.59968	-1.12747	9.33336	0.0042713	0.0503674	Gm17767
ENSMUSG00000073792	0.358764	3.77431	9.32809	0.00428098	0.0503798	Alg6
ENSMUSG00000003283	0.596765	3.43866	9.32728	0.00428247	0.0503798	Hck
ENSMUSG00000020120	0.710221	3.56709	9.32705	0.00428289	0.0503798	Plek
ENSMUSG00000110996	-0.488174	1.34073	9.32643	0.00428403	0.0503798	Gm36251
ENSMUSG00000097811	-0.657127	0.974508	9.32425	0.00428806	0.0503928
ENSMUSG00000105326	-0.905056	2.35406	9.32036	0.00429525	0.0504428
ENSMUSG00000059540	0.674086	0.79879	9.31006	0.0043143	0.0506321	Tcea2
ENSMUSG00000056124	0.725139	2.50284	9.30729	0.00431945	0.0506554	B4galt6
ENSMUSG00000030168	-0.483902	9.52643	9.30583	0.00432217	0.0506554	Adipor2
ENSMUSG00000076613	2.77652	1.34453	9.30264	0.00432812	0.0506907	Ighg2b
ENSMUSG00000040021	-0.184677	6.03506	9.29113	0.00434961	0.0509078	Lats1
ENSMUSG00000112630	-0.513719	2.15924	9.28301	0.00436483	0.0509947	Gm36908
ENSMUSG00000006395	-0.391415	5.78185	9.28173	0.00436724	0.0509947	Hyi
ENSMUSG00000027589	-0.320772	5.82052	9.28144	0.0043678	0.0509947	Pcmtd2
ENSMUSG00000063200	-0.224155	4.88229	9.28087	0.00436886	0.0509947	Nol7
ENSMUSG00000037868	1.8757	-0.411539	9.27748	0.00437525	0.0510292	Egr2
ENSMUSG00000042717	3.20674	-0.704232	9.27549	0.00437899	0.0510292	Ppp1r3a
ENSMUSG00000051278	0.619652	1.5965	9.27459	0.0043807	0.0510292	Zgrf1
ENSMUSG00000097585	0.471777	1.68771	9.2712	0.00438709	0.0510692	E230029C05Rik
ENSMUSG00000092266	1.05802	-0.484568	9.26671	0.00439559	0.0511336
ENSMUSG00000018459	0.620803	4.74146	9.26436	0.00440005	0.0511509	Slc13a3
ENSMUSG00000003053	-0.727898	9.28074	9.25872	0.00441075	0.0512255	Cyp2c29
ENSMUSG00000047040	0.864077	1.45353	9.25785	0.00441241	0.0512255	Prr15l
ENSMUSG00000019478	-0.310961	4.24353	9.25386	0.00442	0.0512791	Rab4a
ENSMUSG00000078700	0.399787	1.80189	9.25074	0.00442594	0.0512843	D030028A08Rik
ENSMUSG00000040714	1.38478	-1.1683	9.24814	0.00443091	0.0512843	Klc3
ENSMUSG00000039623	0.250579	3.97086	9.24724	0.00443262	0.0512843	Ap5z1
ENSMUSG00000024974	-0.327755	5.35605	9.2456	0.00443576	0.0512843	Smc3
ENSMUSG00000027536	0.592206	3.68941	9.24523	0.00443647	0.0512843	Chmp4c
ENSMUSG00000027298	1.2012	-0.431094	9.24305	0.00444064	0.0512843	Tyro3
ENSMUSG00000030111	2.0362	-0.987954	9.24153	0.00444354	0.0512843	A2m
ENSMUSG00000045322	1.07847	0.390078	9.24117	0.00444424	0.0512843	Tlr9
ENSMUSG00000028885	1.16882	-0.4545	9.23338	0.00445919	0.0514224	Smpdl3b
ENSMUSG00000030589	1.10171	-0.18573	9.22828	0.004469	0.0514762	Rasgrp4
ENSMUSG00000043795	1.54467	-0.675259	9.22705	0.00447138	0.0514762	Prr33
ENSMUSG00000005397	0.818719	6.02348	9.2263	0.00447282	0.0514762	Nid1
ENSMUSG00000037905	-0.239543	5.14901	9.22416	0.00447695	0.0514894	Bri3bp
ENSMUSG00000074375	-2.99575	1.51448	9.21832	0.00448824	0.0515849	Sult2a3
ENSMUSG00000028173	0.558697	3.50803	9.21584	0.00449305	0.0516058	Wls
ENSMUSG00000027447	0.235329	6.49302	9.21022	0.00450397	0.0516967	Cst3
ENSMUSG00000026353	-0.351881	6.55897	9.20669	0.00451083	0.0517407	Ubxn4
ENSMUSG00000040048	-0.518152	6.26956	9.20516	0.0045138	0.0517407	Ndufb10
ENSMUSG00000024556	0.39024	3.01627	9.20131	0.00452132	0.0517612	Me2
ENSMUSG00000023764	0.233514	5.28873	9.20117	0.0045216	0.0517612	Sfi1
ENSMUSG00000034634	2.10143	2.81466	9.19934	0.00452517	0.0517677	Ly6d
ENSMUSG00000023829	-0.383184	8.14816	9.19434	0.00453495	0.0518452	Slc22a1
ENSMUSG00000030352	0.25864	5.66907	9.19167	0.00454016	0.0518704	Tspan9
ENSMUSG00000040747	0.597592	3.63425	9.18876	0.00454588	0.0519013	Cd53
ENSMUSG00000039114	-0.515727	7.82113	9.18451	0.00455423	0.051945	Nrn1
ENSMUSG00000049657	-0.368411	4.29346	9.18375	0.00455573	0.051945	Zbtb5
ENSMUSG00000074896	-0.393565	4.47451	9.1802	0.00456272	0.0519902	Ifit3
ENSMUSG00000003762	0.352134	4.01367	9.17779	0.00456748	0.0520101	Coq8b
ENSMUSG00000030846	-0.208124	5.81718	9.17429	0.00457438	0.0520544	Tial1
ENSMUSG00000024228	-0.370245	6.22947	9.1712	0.00458049	0.0520778	Nudt12
ENSMUSG00000020099	0.968784	3.19169	9.17019	0.00458248	0.0520778	Unc5b
ENSMUSG00000000148	0.272591	3.93824	9.16406	0.00459464	0.0521816	Brat1
ENSMUSG00000031273	1.67203	0.0557335	9.16242	0.0045979	0.0521843	Col4a6
ENSMUSG00000039285	-0.234486	6.00906	9.15976	0.00460319	0.0522099	Azi2
ENSMUSG00000041660	-0.413423	7.4294	9.15677	0.00460915	0.0522431	Bbox1
ENSMUSG00000021624	0.511352	2.08283	9.15114	0.00462037	0.0523094	Cd180
ENSMUSG00000068699	2.59825	1.47826	9.15079	0.00462107	0.0523094	Flnc
ENSMUSG00000031262	1.92355	-0.531794	9.1406	0.00464148	0.052506	Cenpi
ENSMUSG00000056900	3.20434	-0.911921	9.13472	0.0046533	0.052583	Usp13
ENSMUSG00000106825	0.672081	0.531768	9.13385	0.00465505	0.052583
ENSMUSG00000036905	0.587757	5.92496	9.13266	0.00465744	0.052583	C1qb
ENSMUSG00000031480	0.364438	2.75227	9.1292	0.00466442	0.0526273	Thsd1
[truncated: 15,777 more rows]

## Sheet: Genotype_21d
ENSEMBL	logFC	logCPM	F	PValue	FDR	SYMBOL
[truncated: 17,307 more rows]
