# Supplementary material for: Hepatocyte-specific perturbation of NAD+ biosynthetic pathways in mice induces reversible nonalcoholic steatohepatitis–like phenotypes
Source: J Biol Chem. 2021 Nov 8;297(6):101388. doi: 10.1016/j.jbc.2021.101388 (PMC8648833; doi:10.1016/j.jbc.2021.101388)
Supplement: File S3 [file mmc4.xlsx]

## Sheet: Genotype_3
Accession	logFC	AveExpr	t	P.Value	adj.P.Val	B	Gene
Q99KQ4	-2.18347	10.1754	-23.8057	2.65665e-22	1.02122e-18	38.5066	Nampt
Q3U9G9	2.76454	10.8003	18.2577	8.94303e-19	1.71885e-15	31.9393	Lbr
P82198	3.53286	12.2262	13.0133	4.50707e-14	5.77506e-11	21.9225	Tgfbi
Q8VCC1	-1.24512	10.2063	-12.1722	1.00568e-13	9.66455e-11	20.9695	Hpgd
Q3UH59	0.625993	12.5924	10.1137	1.27165e-11	9.77647e-09	16.4679	Myh10
Q3UNX5	-0.582399	10.3212	-9.36409	8.4808e-11	5.43336e-08	14.6154	Acsm3
Q62000	-1.09945	10.6676	-8.80202	3.69198e-10	2.02742e-07	13.2328	Ogn
P16045	1.229	11.9545	8.45964	9.22729e-10	4.11324e-07	12.3394	Lgals1
E9PYK3	0.698073	8.61978	8.52151	1.00586e-09	4.11324e-07	12.2673	Parp4
P21981	0.812039	12.3372	8.39542	1.0975e-09	4.11324e-07	12.1367	Tgm2
P28653	1.04763	10.1027	8.32891	1.31422e-09	4.11324e-07	11.9952	Bgn
P19324	1.13431	10.5802	8.32406	1.33162e-09	4.11324e-07	11.9831	Serpinh1
Q8VDD5	0.815791	12.7192	8.30798	1.39105e-09	4.11324e-07	11.9402	Myh9
Q8CJG0	0.87578	9.61155	8.27192	1.94807e-09	5.34884e-07	11.6223	Ago2
Q99P72	0.46216	11.0366	7.9003	4.25272e-09	1.08983e-06	10.854	Rtn4
Q9CPQ1	-0.326219	13.4982	-7.73442	6.73924e-09	1.6191e-06	10.4035	Cox6c
P07356	0.781356	11.5629	7.57358	1.05631e-08	2.3885e-06	9.96722	Anxa2
Q62426	0.502945	12.1733	7.19172	3.10552e-08	6.632e-06	8.92403	Cstb
B7FAU9	0.761828	11.083	7.14744	3.52265e-08	7.12688e-06	8.79148	Flna
A0A1W2P6F6	0.519315	12.8295	7.117	3.84194e-08	7.38421e-06	8.70842	Myl6
P51885	1.09776	10.6095	7.07575	4.32192e-08	7.91117e-06	8.5828	Lum
Q9CRB8	-0.756986	10.4781	-7.03345	4.8772e-08	8.49956e-06	8.45605	Mtfp1
Q9DC70	-0.297762	12.0325	-7.01883	5.08558e-08	8.49956e-06	8.43127	Ndufs7
P23589	-0.660165	11.1745	-6.8868	7.42599e-08	1.1894e-05	8.07017	Ca5a
Q8VCZ9	-0.614847	11.3069	-6.79407	9.69715e-08	1.43369e-05	7.83667	Prodh2
B2RT89	-0.549955	9.96666	-6.80567	9.37831e-08	1.43369e-05	7.82805	Slc22a28
Q9CQH3	-0.337221	11.7995	-6.74603	1.1138e-07	1.58572e-05	7.64362	Ndufb5
Q8CFJ7	-0.59991	10.4863	-6.7234	1.18899e-07	1.62881e-05	7.5986	Slc25a45
Q99K41	0.649149	9.95547	6.70157	1.2664e-07	1.62881e-05	7.51993	Emilin1
B9EHJ3	0.381893	10.4055	6.70026	1.27118e-07	1.62881e-05	7.5105	Tjp1
P68037	0.285236	12.3466	6.66466	1.40902e-07	1.74719e-05	7.43407	Ube2l3
A0A0U1RPY6	0.518374	10.4969	6.57769	1.81259e-07	2.15116e-05	7.18202	Arl6ip1
P47754	0.384131	12.2868	6.57126	1.84673e-07	2.15116e-05	7.16281	Capza2
A2AMW0	0.327802	12.4227	6.55631	1.92858e-07	2.18043e-05	7.11661	Capzb
P68372	0.298716	14.4632	6.39638	3.07015e-07	3.36982e-05	6.69456	Tubb4b
G3X8Q5	0.72451	8.95715	6.38579	3.16635e-07	3.36982e-05	6.65476	Cp
P24472	0.683211	13.0415	6.37752	3.24358e-07	3.36982e-05	6.61331	Gsta4
O08705	-1.07891	10.0744	-6.31543	3.88741e-07	3.93242e-05	6.45313	Slc10a1
P08207	0.685844	11.8091	6.28781	4.21387e-07	4.04953e-05	6.38957	S100a10
P13020	0.559596	10.483	6.29898	4.07865e-07	4.02008e-05	6.35883	Gsn
P08607	0.806094	9.05014	6.31112	4.49922e-07	4.11786e-05	6.31219	C4bpa
Q9JLQ0	0.611579	9.86714	6.27107	4.42498e-07	4.11786e-05	6.30846	Cd2ap
P26150	-0.853655	10.5082	-6.22858	5.00997e-07	4.47868e-05	6.18654	Hsd3b3
Q9CZS1	-0.356092	12.6497	-6.18219	5.73814e-07	5.01305e-05	6.06225	Aldh1b1
Q9EQC1	-0.669887	10.5963	-6.16642	6.00919e-07	5.13318e-05	5.99805	Hsd3b7
Q9DB76	-0.617942	9.75239	-6.16948	6.75949e-07	5.64858e-05	5.89989	Emc9
Q91XL1	0.991561	10.0024	6.33036	7.7121e-07	6.30751e-05	5.85662	Lrg1
Q7TQI3	0.325668	10.6599	6.0594	8.2224e-07	6.55419e-05	5.71638	Otub1
P31001	0.441428	10.2658	6.05395	8.35472e-07	6.55419e-05	5.69635	Des
Q9WVM8	-0.512221	11.0473	-6.00709	9.58625e-07	7.01463e-05	5.56846	Aadat
O35683	-0.362684	10.2836	-6.01882	9.2618e-07	7.01463e-05	5.56712	Ndufa1
Q3TW96	0.907015	10.2145	6.00786	9.56469e-07	7.01463e-05	5.53989	Uap1l1
P08030	0.688881	11.9539	6.00407	9.67157e-07	7.01463e-05	5.53225	Aprt
P26039	0.360569	10.9536	5.99379	9.96803e-07	7.09576e-05	5.5033	Tln1
A0A087WR50	0.567284	12.3305	5.95364	1.12154e-06	7.83726e-05	5.39869	Fn1
A0A1Y7VJN8	0.370549	10.1811	5.98213	1.16032e-06	7.83726e-05	5.39649	Cast
B1ATZ0	1.19373	9.59318	5.94154	1.16213e-06	7.83726e-05	5.38017	Hgs
A0A0A0MQA5	0.491382	14.2992	5.83546	1.58748e-06	0.000105212	5.07152	Tuba4a
Q9D2V7	0.27594	9.77721	5.815	1.686e-06	0.000109847	5.00165	Coro7
Q9D379	0.640002	11.7686	5.7865	1.83352e-06	0.000115377	4.94788	Ephx1
Q9ES97-3	0.421394	11.3398	5.79388	1.79411e-06	0.000114943	4.94453	Rtn3
Q8K297	0.468589	10.3978	5.78146	1.86092e-06	0.000115377	4.91593	Colgalt1
Q9CQN7	-0.656918	9.1544	-5.83819	2.22732e-06	0.000133778	4.78426	Mrpl41
P62737	0.498791	13.871	5.72655	2.18748e-06	0.000133471	4.75384	Acta2
Q9DD20	0.261952	12.5271	5.69384	2.40878e-06	0.000142452	4.69779	Mettl7b
Q9Z2X1	0.306973	12.5646	5.68424	2.47789e-06	0.000143412	4.63309	Hnrnpf
Q3UTJ2-2	0.528615	10.6312	5.68127	2.49963e-06	0.000143412	4.60608	Sorbs2
P00493	0.310195	10.1798	5.66652	2.61067e-06	0.000147579	4.58074	Hprt1
A0A0R4J0E1	0.9573	8.5953	5.62828	2.92215e-06	0.000162793	4.43948	Fgl1
E9PZD8	0.561953	11.0958	5.61147	3.07053e-06	0.000168611	4.4146	Cp
E9Q035	0.559407	13.9121	5.60667	3.11431e-06	0.000168611	4.40843	Gm20425
P50446	0.61611	13.2514	5.5834	3.33545e-06	0.000168796	4.38183	Krt6a
Q8BMS1	-0.307302	13.8876	-5.5957	3.21664e-06	0.000168796	4.36901	Hadha
Q9DCS9	-0.475464	11.2471	-5.58868	3.28398e-06	0.000168796	4.34418	Ndufb10
P12970	0.246252	13.5168	5.58565	3.31338e-06	0.000168796	4.32915	Rpl7a
P14824	0.373477	13.038	5.58321	3.33729e-06	0.000168796	4.31765	Anxa6
Q8BL97	0.251284	11.9537	5.56527	3.51863e-06	0.000175657	4.29355	Srsf7
E9Q3X0	0.710943	11.5931	5.53234	3.87742e-06	0.000191087	4.17942	Mvp
P19973	1.15604	9.57772	5.51798	4.0451e-06	0.000196828	4.14249	Lsp1
Q04447	0.591046	10.2932	5.51188	4.11856e-06	0.000197897	4.13291	Ckb
P05784	0.710572	14.4746	5.459	4.81355e-06	0.00022565	4.04777	Krt18
Q9JK53	0.927812	10.7705	5.46194	4.77207e-06	0.00022565	3.97689	Prelp
K7N6C2	-0.308976	11.3158	-5.42185	5.371e-06	0.000247334	3.94896	Cyp2c68
Q62167	0.289653	12.0582	5.41972	5.4048e-06	0.000247334	3.88503	Ddx3x
P97450	-0.382041	12.3738	-5.41483	5.48346e-06	0.000247981	3.84171	Atp5j
F8WI55	0.401412	9.74099	5.40325	5.67394e-06	0.000253612	3.83528	Pdcd10
Q6NXL1	0.243284	11.321	5.39121	5.87894e-06	0.000259755	3.7966	Sec24d
Q3U422	-0.490042	11.2641	-5.37315	6.20065e-06	0.000269411	3.74169	Ndufv3
Q7TPR4	0.461636	11.5995	5.37113	6.23765e-06	0.000269411	3.71585	Actn1
P97351	0.255679	13.3019	5.36208	6.40639e-06	0.000273624	3.70722	Rps3a
D3YUW7	0.352495	10.1797	5.32668	7.11141e-06	0.000297133	3.62331	Cgn
P14483	1.05442	9.92438	5.3383	6.87177e-06	0.000290276	3.61088	H2-Ab1
Q8BGH2	-0.267224	11.6697	-5.29873	7.72236e-06	0.000300865	3.59602	Samm50
P61982	0.19843	11.9693	5.29758	7.7486e-06	0.000300865	3.54005	Ywhag
Q91XF0	0.381298	12.7229	5.31049	7.45908e-06	0.000298674	3.5297	Pnpo
Q3UID0	0.306984	9.55124	5.31483	7.3642e-06	0.000298674	3.52933	Smarcc2
A0A0J9YTY0	0.338676	10.1291	5.31422	7.37752e-06	0.000298674	3.52852	9/11/2 19
Q9D172	-0.236075	12.7678	-5.30057	7.68048e-06	0.000300865	3.51914	D10Jhu81e
P42227	0.465339	10.257	5.31144	7.43829e-06	0.000298674	3.51708	Stat3
P48036	0.654779	13.655	5.26928	8.42296e-06	0.000320549	3.44702	Anxa5
P28654	0.92027	10.5777	5.2838	8.06981e-06	0.000310203	3.44341	Dcn
P35235	0.321355	10.4135	5.26596	8.50573e-06	0.000320549	3.41075	Ptpn11
P48678	0.32493	12.004	5.24016	9.178e-06	0.000342527	3.33906	Lmna
Q925I1	-0.358755	11.4952	-5.18351	1.08458e-05	0.000400876	3.20427	Atad3
Q62261	0.229937	11.3115	5.15663	1.17396e-05	0.00042978	3.10407	Sptbn1
E9Q027	-0.77209	10.0958	-5.32634	1.44434e-05	0.00050473	3.08385	Cnot2
P70333	0.294847	11.955	5.12716	1.28044e-05	0.000462832	3.01365	Hnrnph2
Q3UW53	0.570764	9.45178	5.1143	1.32986e-05	0.000468988	3.00979	Fam129a
Q62048	0.401362	9.87041	5.12418	1.2917e-05	0.000462832	3.00834	Pea15
O35423-2	-0.501978	12.7537	-5.12191	1.30036e-05	0.000462832	2.9954	Agxt
Q64337	0.632247	9.98208	5.07772	1.48108e-05	0.000512907	2.89916	Sqstm1
P16015	-0.57568	15.9082	-5.04298	1.64054e-05	0.000553179	2.8828	Ca3
Q61391	1.00412	10.0836	5.06991	1.5155e-05	0.000520143	2.84095	Mme
Q9DCW4	-0.42192	14.2414	-5.06324	1.54558e-05	0.00052577	2.81842	Etfb
Q9CQA3	-0.219736	13.8984	-5.0358	1.67556e-05	0.000560075	2.77699	Sdhb
P35979	0.209475	13.2504	5.02205	1.74474e-05	0.00057817	2.70685	Rpl12
A0A0A6YXH3	0.640671	8.48285	5.00721	1.82259e-05	0.000598807	2.67948	Osbpl9
O54962	0.226402	10.753	4.99805	1.87234e-05	0.000604813	2.66608	Banf1
Q6PD03	-0.830013	8.96108	-4.99937	1.86505e-05	0.000604813	2.61899	Ppp2r5a
P50171	-0.255821	12.0576	-4.98321	1.95586e-05	0.000626527	2.60092	Hsd17b8
P01029	0.336426	10.9674	4.97537	2.00147e-05	0.000635837	2.55902	C4b
P48771	-0.38717	13.3613	-4.95445	2.1284e-05	0.00067062	2.52412	Cox7a2
Q8R0W0	0.859013	11.2885	4.94555	2.1848e-05	0.000677289	2.49953	Eppk1
Q9QXS1	0.30077	10.5512	4.94938	2.16034e-05	0.000675151	2.47801	Plec
O08529	0.441577	10.9367	4.92903	2.2934e-05	0.000705267	2.43767	Capn2
B7ZNL3	0.344841	12.441	4.91436	2.39441e-05	0.000724734	2.43354	Tpm1
Q9ERS2	-0.236746	11.8122	-4.92496	2.32103e-05	0.000708098	2.42256	Ndufa13
H7BWY8	-0.267888	9.99215	-4.89257	2.55259e-05	0.00075806	2.38159	Tsr2
O08600	-0.565556	11.0498	-4.90552	2.45736e-05	0.000737977	2.3609	Endog
Q9Z1Q5	0.488955	10.8465	4.88589	2.60317e-05	0.000758075	2.3584	Clic1
F2Z3U3	0.458049	9.85513	4.8911	2.56368e-05	0.00075806	2.32424	Raph1
A0A0A0MQ90	-0.302802	10.7965	-4.88809	2.58644e-05	0.000758075	2.3006	S1 a13
Q8K0D5	-0.332956	10.0415	-4.87887	2.65735e-05	0.000768033	2.29717	Gfm1
P56391	-0.300647	14.138	-4.84299	2.95238e-05	0.000841794	2.23461	Cox6b1
Q9CWJ9	0.247194	12.1597	4.84253	2.95635e-05	0.000841794	2.19793	Atic
Q9CQ75	-0.173898	11.889	-4.83397	3.03151e-05	0.000856848	2.17349	Ndufa2
Q8K1Z0	-0.384534	11.5441	-4.82765	3.08814e-05	0.000860205	2.16882	Coq9
Q6PB44	0.927327	8.84517	4.83099	3.05808e-05	0.000858049	2.13764	Ptpn23
G3X9M0	-0.223011	9.83103	-4.79978	3.35106e-05	0.000900596	2.13339	Dap3
A2AS89	-0.57068	11.0616	-4.8184	3.17311e-05	0.000877514	2.11849	Agmat
Q9CX80	0.815121	9.38571	4.79407	3.40762e-05	0.000900596	2.09253	Cygb
E9QPD7	-0.275144	14.7662	-4.78529	3.49635e-05	0.00090201	2.09204	Pcx
Q9Z1Q9	0.312936	12.2354	4.79277	3.42058e-05	0.000900596	2.08331	Vars
E9Q616	0.701311	9.30522	4.79634	3.38502e-05	0.000900596	2.08317	Ahnak
P21107-2	0.377557	12.3113	4.78623	3.4867e-05	0.00090201	2.0688	Tpm3
Q61033	0.463066	9.48454	4.7984	3.36463e-05	0.000900596	2.06099	Tmpo
H3BL34	-0.531614	9.75629	-4.78629	3.48618e-05	0.00090201	2.05794	Ces1e
Q91YR9	0.864996	9.4123	4.7995	3.35378e-05	0.000900596	2.04789	Ptgr1
A6X935	0.455723	10.0792	4.77633	3.58929e-05	0.000919816	2.04351	Itih4
Q9WU19	-0.550504	10.2094	-4.79418	3.40646e-05	0.000900596	2.04227	Hao1
Q6ZWQ9	0.445276	12.7319	4.74335	3.95317e-05	0.000974103	2.00687	Myl12a
Q9D0P0	-0.829063	9.52315	-4.76621	3.69726e-05	0.00094121	1.99426	Ebpl
Q9QUR7	-0.447476	9.98325	-4.75407	3.83108e-05	0.000962529	1.97193	Pin1
Q64462	-0.372982	10.1011	-4.74369	3.94919e-05	0.000974103	1.96039	Cyp4b1
Q9QUI0	0.189421	11.6686	4.72768	4.13866e-05	0.000982038	1.95657	Rhoa
Q8K3J1	-0.336851	11.2178	-4.75983	3.76702e-05	0.000952659	1.93494	Ndufs8
Q9WVA4	0.671063	11.6427	4.73105	4.09805e-05	0.000982038	1.9215	Tagln2
P50431	-0.451559	13.4495	-4.74061	3.98498e-05	0.000975686	1.91497	Shmt1
Q8BWQ1	-0.327859	12.4897	-4.7446	3.93876e-05	0.000974103	1.9063	Ugt2a3
Q9CR62	-0.238412	11.9961	-4.73242	4.08162e-05	0.000982038	1.8747	Slc25a11
Q2TPA8	-0.349494	11.6486	-4.72853	4.12829e-05	0.000982038	1.87251	Hsdl2
P19783	-0.264077	14.0286	-4.73311	4.0734e-05	0.000982038	1.87103	Cox4i1
P35564	0.216236	13.0883	4.70773	4.38723e-05	0.00102659	1.86102	Canx
Q99J77	0.331371	10.6257	4.72177	4.21072e-05	0.000993008	1.82676	Nans
P47199	0.21241	12.7432	4.70623	4.40653e-05	0.00102659	1.81114	Cryz
G5E924	0.254987	11.8704	4.70382	4.43764e-05	0.00102761	1.77578	Hnrnpl
Q3UER8	0.540607	12.5138	4.68281	4.71872e-05	0.00107334	1.73584	Fgg
A2AVJ7	0.273949	12.7708	4.6828	4.71889e-05	0.00107334	1.7278	Rrbp1
P60334	-0.334236	11.1574	-4.67531	4.82322e-05	0.00109062	1.71956	Cdo1
P26350	0.329323	12.0476	4.68311	4.71456e-05	0.00107334	1.717	Ptma
Q00623	0.391021	13.6901	4.67298	4.85624e-05	0.00109166	1.7155	Apoa1
Q9CPW4	0.242827	11.5579	4.66233	5.00962e-05	0.00111959	1.70677	Arpc5
D3YYS6	-0.460964	9.72143	-4.65739	5.08244e-05	0.0011293	1.69373	Mgll
E9Q066	1.25181	10.2669	4.55012	6.94818e-05	0.00142068	1.62404	Larp4
Q9JK38	-0.247381	11.0288	-4.60882	5.8561e-05	0.00126696	1.59417	Gnpnat1
Q8BFZ3	0.357628	16.5273	4.63169	5.47829e-05	0.00121026	1.5891	Actbl2
Q9DBJ1	0.26756	13.2576	4.62404	5.60183e-05	0.00123048	1.58841	Pgam1
Q91VW5	-1.83521	9.21228	-4.62711	5.89976e-05	0.00126696	1.57758	Golga4
Q99J39	-0.238263	10.9189	-4.60752	5.87836e-05	0.00126696	1.54184	Mlycd
Q61656	0.361671	11.781	4.60961	5.84267e-05	0.00126696	1.52187	Ddx5
E9Q8Z6	0.301963	11.1461	4.60397	5.93942e-05	0.0012684	1.49774	Ctnnd1
P01027	0.446752	12.7477	4.60184	5.97647e-05	0.00126926	1.49518	C3
Q8BH00	-0.265686	13.5362	-4.57703	6.42445e-05	0.00133682	1.48755	Aldh8a1
A0A1B0GSG5	0.418546	12.1774	4.58357	6.30329e-05	0.00132403	1.46452	Rnh1
D3YZC9	0.233657	10.2066	4.59336	6.12605e-05	0.00129388	1.46419	Sf1
Q9DCZ4	-0.359655	10.5815	-4.57654	6.43373e-05	0.00133682	1.46093	Apoo
Q9DC63	-0.475491	9.59576	-4.56998	6.55776e-05	0.00135527	1.42506	Fbxo3
Q6IRU2	0.398552	11.5032	4.54524	7.04756e-05	0.00142583	1.42147	Tpm4
Q11136	0.228406	10.6465	4.55838	6.78301e-05	0.00139433	1.41664	Pepd
Q91WT7	-0.336493	12.4303	-4.54591	7.03383e-05	0.00142583	1.36584	Akr1c14
D3Z1H8	0.455867	8.39176	4.54695	7.89519e-05	0.00153278	1.35425	Gltp
Q6P069	0.286942	10.6656	4.5362	7.23535e-05	0.00144858	1.35056	Sri
P62137	0.350219	11.5765	4.5302	7.36265e-05	0.00145887	1.32375	Ppp1ca
A0A1L1SUI3	-0.518827	11.4719	-4.54184	7.11756e-05	0.00143246	1.31741	Slc37a4
Q9DBF1-2	0.536661	11.467	4.51752	7.63922e-05	0.00149822	1.31206	Aldh7a1
Q5U5V2	-0.453888	11.1674	-4.5303	7.36058e-05	0.00145887	1.30805	Hykk
P40124	0.296964	11.9907	4.51831	7.62155e-05	0.00149822	1.30047	Cap1
Q14CH7	0.771507	8.92174	4.43214	9.78727e-05	0.00180876	1.28503	Aars2
Q9CQV8	0.188968	12.1313	4.50906	7.8292e-05	0.00152769	1.24229	Ywhab
Q9WUK2	0.50201	13.4179	4.50154	8.00225e-05	0.00153803	1.23936	Eif4h
Q8R104	-0.345517	9.65698	-4.5044	7.93591e-05	0.00153295	1.23563	Sirt3
P54869	-0.435085	15.1924	-4.49736	8.1e-05	0.00154908	1.23132	Hmgcs2
E9Q2A6	1.50479	8.23771	4.55374	0.000101987	0.001858	1.205	Ptk2b
Q9D3D9	-0.374246	11.0246	-4.48909	8.29694e-05	0.00157888	1.1909	Atp5f1d
B1AQF4	0.408368	10.3542	4.48276	8.45088e-05	0.00160025	1.18121	Dusp3
Q61425	-0.308904	14.1989	-4.45595	9.13438e-05	0.0017212	1.14577	Hadh
Q60749	0.230736	10.0958	4.44269	9.49262e-05	0.00176278	1.12823	Khdrbs1
A0A0R4J0B1	0.478619	8.72694	4.46535	9.39225e-05	0.00175261	1.11244	Mark2
Q78JT3	-0.223962	14.0084	-4.44774	9.35459e-05	0.00175261	1.10433	Haao
Q8VE80	0.454654	9.42079	4.62061	0.000121305	0.00208168	1.09853	Thoc3
Q60590	0.533286	10.7105	4.42834	9.89576e-05	0.00181583	1.01709	Orm1
Q9JII6	0.390857	13.4769	4.42749	9.91997e-05	0.00181583	1.00586	Akr1a1
Q60598	0.213041	10.9664	4.38462	0.000112308	0.00197873	0.971902	Cttn
E9PY03	0.423939	10.2505	4.42134	0.000106543	0.00192178	0.952018	Tstd1
Q80YC5	0.512056	9.22756	4.4026	0.000106613	0.00192178	0.940105	F12
Q6PGH2	0.40881	10.3548	4.39818	0.000107988	0.00192178	0.939541	Jpt2
Q8BFW7	0.29446	11.0406	4.39977	0.000107491	0.00192178	0.930628	Lpp
P10493	0.70099	9.37383	4.39873	0.000107814	0.00192178	0.916487	Nid1
Q61792	0.359583	12.2903	4.38501	0.000112181	0.00197873	0.912183	Lasp1
O88907	-1.26097	8.50213	-4.47763	0.000116478	0.00201685	0.89853	Pias1
Q9CQU0	0.270511	11.0026	4.37638	0.000115015	0.00200963	0.895155	Txndc12
P00405	-0.404395	13.7122	-4.38331	0.000112732	0.00197873	0.876394	Mtco2
Q9CRB9	-0.434892	10.8862	-4.36745	0.000118024	0.00203446	0.873302	Chchd3
Q3TGW2	-0.473947	9.16139	-4.37399	0.000115814	0.00201443	0.863082	Eepd1
Q8R2K3	-0.924769	9.65367	-4.32821	0.000132182	0.00219652	0.835949	Ssbp1
Q9DC61	-0.174746	10.6348	-4.34591	0.0001256	0.0021458	0.818854	Pmpca
Q9Z2Z6	-0.42472	12.5592	-4.32423	0.000133711	0.00219652	0.816486	Slc25a20
A0A2I3BS41	0.531432	9.6242	4.34194	0.000127048	0.00215141	0.807245	Sorbs3
Q61233	0.448275	11.9122	4.32447	0.000133617	0.00219652	0.793647	Lcp1
O55222	0.238379	10.362	4.34366	0.00012642	0.00215025	0.788412	Ilk
Q8VE38	-0.448992	8.82601	-4.32855	0.000132054	0.00219652	0.780957	Oxnad1
Q9EQU5-2	0.303053	11.609	4.3399	0.000127797	0.0021546	0.778373	Set
O70480	-0.807789	10.3865	-4.33813	0.000128454	0.00215624	0.760051	Vamp4
Q9DCU6	-0.653622	9.01721	-4.32425	0.000133701	0.00219652	0.756697	Mrpl4
Q8K0E8	0.671232	12.6312	4.32201	0.00013457	0.00220122	0.711346	Fgb
P32067	0.198687	10.2381	4.31611	0.000136876	0.00222946	0.707094	Ssb
Q61553	0.475046	9.37748	4.29509	0.000145429	0.00234419	0.694303	Fscn1
E9Q7N5	-0.463529	8.95062	-4.30467	0.000141468	0.00229453	0.675006	Gfm2
P17751	0.291985	14.5211	4.28208	0.000150979	0.00238832	0.642712	Tpi1
Q99KJ8	0.246716	10.3324	4.29432	0.00014575	0.00234419	0.634072	Dctn2
O08966	-0.59554	10.4596	-4.28863	0.000148159	0.00236316	0.624189	Slc22a1
Q3UF75	0.24357	10.2837	4.29033	0.000147434	0.00236139	0.612901	Parva
Q9D6J5	-0.315591	11.1763	-4.28415	0.000150085	0.00238399	0.608777	Ndufb8
Q3U3J1	-0.354675	11.6319	-4.25674	0.000162398	0.00250706	0.594096	Bckdha
Q8VCC2	0.323523	13.4716	4.27585	0.000153711	0.0024117	0.586803	Ces1
P17918	0.559952	9.71507	4.28013	0.000151829	0.00239193	0.584539	Pcna
Q8R3F5	-0.44307	9.31162	-4.27157	0.000155617	0.00243168	0.573157	Mcat
A0A140LJ04	-0.55027	8.87129	-4.24546	0.000167754	0.00255891	0.560764	Zzef1
P53810	0.184003	10.6036	4.24879	0.000166156	0.00254463	0.551777	Pitpna
Q9JHJ0	0.341928	10.4453	4.26171	0.000160095	0.00249152	0.533368	Tmod3
Q9DBL7	-0.262764	11.8904	-4.25985	0.000160952	0.00249475	0.528216	Coasy
Q8R4H7	-0.470146	9.96869	-4.22669	0.000177047	0.0026334	0.523903	Nags
Q921T2	0.291996	10.7417	4.25505	0.000163192	0.00250924	0.523346	Tor1aip1
Q99LR1	0.408827	9.74529	4.24251	0.000169181	0.00256036	0.52131	Abhd12
P28230	-0.558155	10.8386	-4.24374	0.000168584	0.00256036	0.51329	Gjb1
Q9D880	-0.297568	9.78525	-4.23694	0.000171908	0.00259144	0.501468	Timm50
P60840	1.16759	10.131	4.22593	0.000177433	0.0026334	0.471827	Ensa
A0A1L1STE4	0.28279	9.65888	4.22845	0.000176155	0.0026334	0.466648	Ilf3
A7MCT6	-0.267297	10.3018	-4.22079	0.00018007	0.00266227	0.452816	Etnk2
D3Z7D3	-0.885295	9.52266	-4.22649	0.000177147	0.0026334	0.440405	Dip2a
E9Q3Q6	0.312797	10.2957	4.19926	0.000191546	0.00278902	0.434032	Alcam
Q3TL44	0.523536	10.7388	4.20739	0.000187132	0.00275608	0.422978	Nlrx1
A0A0M3HEQ0	-0.296655	10.464	-4.20087	0.000190662	0.00278671	0.403803	Txnrd2
P19639	1.24546	11.0408	4.20184	0.000190135	0.00278671	0.386287	Gstm3
P50172	-0.520329	12.7765	-4.17968	0.000202599	0.00292779	0.367979	Hsd11b1
Q3TML0	0.316734	12.9862	4.18179	0.000201379	0.00292113	0.361724	Pdia6
Q9R078	0.186518	10.054	4.17493	0.000205378	0.00294579	0.344746	Prkab1
Q3TYS2	0.329957	9.20115	4.16784	0.000209588	0.00298391	0.33256
B1AU25	-0.4826	12.2891	-4.17796	0.000203605	0.0029313	0.330018	Aifm1
Q80UE4	0.444339	8.65169	4.18894	0.000206599	0.00295229	0.312025	Epb41l2
Q8CC88	-0.340092	11.4119	-4.16357	0.000212164	0.00300943	0.300662	Vwa8
P17426	-1.25159	12.4665	-4.0949	0.000258152	0.00347701	0.293712	Ap2a1
Q3TCD4	-0.427319	10.6863	-4.15971	0.000214523	0.00303171	0.290231	Eci2
O88342	0.220781	11.8092	4.14049	0.000226645	0.00316809	0.263019	Wdr1
A0A1C7CYV0	0.245175	11.6189	4.15333	0.000218477	0.00307629	0.260065	Pls3
Q91W43	-0.461858	11.6736	-4.14845	0.000221544	0.00310808	0.241908	Gldc
A2AW05	0.539802	9.75854	4.1251	0.000236835	0.00325867	0.237533	Ssrp1
Q9JIA7	-0.308299	9.04561	-4.13703	0.0002289	0.00318801	0.236924	Sphk2
Q99J94	-0.466101	9.40172	-4.13691	0.000250817	0.00341893	0.199636	Slco1a6
A0A0A6YVV8	0.307588	9.87545	4.13258	0.000231828	0.00321339	0.188882	Mbnl1
P51859	0.251889	12.1792	4.13173	0.000232394	0.00321339	0.179578	Hdgf
E9QLL2	0.376658	10.0624	4.12307	0.000238212	0.00325867	0.17416	Dnm3
Q99JY8	-0.444971	9.15445	-4.12345	0.000237957	0.00325867	0.169436	Plpp3
Q63886	-0.373019	13.7728	-4.09845	0.000255551	0.00347116	0.159224	Ugt1a1
Q9DBS1	0.751643	9.73108	4.10822	0.0002596	0.00347701	0.143453	Tmem43
P18760	0.425194	12.867	4.09315	0.000259441	0.00347701	0.115924	Cfl1
Q8BKZ9	-0.217238	10.3202	-4.08688	0.000264121	0.00351309	0.110388	Pdhx
Q5SQB0	0.263798	12.1017	4.09542	0.000257767	0.00347701	0.0856168	Npm1
B2RQC6	-0.450023	14.7045	-4.08866	0.000262783	0.00350742	0.0838837	Cad
E9QK48	0.23605	9.94723	4.08114	0.000268476	0.00355869	0.0700573	Eml2
P56382	-0.499765	12.3538	-4.07127	0.00027613	0.00362267	0.0677187	Atp5f1e
O55013	-0.384165	10.2113	-4.07149	0.000275963	0.00362267	0.0652455	Trappc3
Q6P5F9	0.460872	9.47139	4.02491	0.000315039	0.00399673	0.0466395	Xpo1
D3Z563	0.291636	14.6128	4.06158	0.000283857	0.0036988	0.0454567	Dbi
Q62318	0.309472	10.7196	4.07177	0.00027574	0.00362267	0.0332497	Trim28
Q99LE6	-0.606215	9.71544	-4.04728	0.00029564	0.00383932	0.0214072	Abcf2
O88531	0.345647	10.1408	4.06991	0.000277206	0.00362442	0.00442719	Ppt1
P31725	1.78478	11.0454	4.0446	0.000297903	0.00384461	-0.00143683	S100a9
Q6P3A8	-0.234911	12.2846	-4.02088	0.000318669	0.00401804	-0.0236228	Bckdhb
Q8CI51	0.205306	11.5722	4.04206	0.000300058	0.0038576	-0.0384911	Pdlim5
P27773	0.246474	13.9145	4.01714	0.000322066	0.00401804	-0.0462432	Pdia3
Q9WVD5	-0.261264	12.2995	-4.04443	0.000298047	0.00384461	-0.047515	Slc25a15
Q925N2	-0.184447	10.6708	-4.03079	0.000309822	0.00394464	-0.0496918	Sfxn2
Q99MN9	-0.267931	13.1485	-4.0307	0.000309906	0.00394464	-0.0585912	Pccb
P20152	0.699773	13.3631	4.03334	0.000307591	0.00394126	-0.0650371	Vim
Q9DCT8	0.30509	11.5004	4.01181	0.000326982	0.00405457	-0.0876477	Crip2
Q6PGB6	0.636011	10.1399	4.01873	0.000320615	0.00401804	-0.0882654	Naa50
P67871	0.273875	10.9697	4.01643	0.000322721	0.00401804	-0.102328	Csnk2b
Q8QZY1	0.169566	10.2626	3.99678	0.000341215	0.00416391	-0.122962	Eif3l
F8WJ93	0.48345	8.69886	4.00395	0.000334349	0.00411502	-0.12564	Eml4
E9Q8N8	0.37715	10.0617	4.02031	0.000319184	0.00401804	-0.131122	Slc4a4
Q8BWF0	-0.229263	11.8115	-4.00326	0.000335003	0.00411502	-0.138558	Aldh5a1
E9Q6E5	0.3107	9.70076	4.01613	0.00032299	0.00401804	-0.14251	Srsf11
A0A171EBL2	0.317466	9.44671	4.00319	0.000335068	0.00411502	-0.147774	Rnf213
Q63844	0.306122	9.90106	3.99844	0.000339614	0.00415756	-0.169556	Mapk3
Q9DBC0	-0.287949	9.76637	-3.99472	0.000343213	0.00417503	-0.174484	Selenoo
P16546	0.400441	11.6542	3.98285	0.000354957	0.0042762	-0.20374	Sptan1
Q9EQ20	-0.197968	14.2307	-3.95499	0.000384067	0.00454943	-0.211269	Aldh6a1
P62075	-0.384402	11.812	-3.98521	0.000352585	0.00427551	-0.219683	Timm13
Q61823	-0.467652	10.8181	-3.96757	0.000370646	0.00443852	-0.219968	Pdcd4
P12787	-0.216238	13.5791	-3.98324	0.000354557	0.0042762	-0.228739	Cox5a
Q8BWP5	0.161733	12.4036	3.98183	0.000355979	0.0042762	-0.22918	Ttpa
Q61599	0.522233	9.84679	3.96478	0.000373575	0.00445969	-0.236569	Arhgdib
Q9D964	0.436288	10.2222	3.96652	0.000403024	0.00472325	-0.283491	Gatm
P23198	0.194276	10.7954	3.95758	0.00038126	0.00453735	-0.293063	Cbx3
Q9CX86	0.29553	11.0012	3.95446	0.000384642	0.00454943	-0.297379	Hnrnpa0
Q924Y0	-0.414161	11.1783	-3.94806	0.000391668	0.00461831	-0.301391	Bbox1
A0A0G2JEK2	0.780478	10.6203	3.94147	0.000399026	0.00469069	-0.308968	Crip1
P50427	0.463553	9.49851	3.92722	0.000415406	0.00482423	-0.335113	Sts
P07901	0.296945	13.1402	3.92862	0.000413768	0.00482423	-0.368423	Hsp90aa1
Q9QZQ8	0.148378	12.0604	3.86744	0.000491567	0.00559048	-0.372593	H2afy
G3X8T2	0.289756	9.75499	3.92809	0.000414382	0.00482423	-0.381673	Zc3h18
Q3UE92	0.249463	9.65871	3.91266	0.000432811	0.00499618	-0.388063	Xpnpep1
Q9CXE7	0.38784	10.6657	3.91315	0.000432216	0.00499618	-0.394969	Tmed5
Q9CX98	0.435586	10.6049	3.90624	0.000440722	0.00507227	-0.397881	Cyp2u1
Q9CW46	0.252105	9.53407	3.89836	0.000467826	0.00533627	-0.430882	Raver1
Q7TSR6	-1.09063	8.76642	-3.88141	0.000509903	0.00568135	-0.438673	Abcg8
P26231	0.176481	11.0424	3.9004	0.000448033	0.00514101	-0.443751	Ctnna1
A2AQU8	0.723422	9.09993	3.91194	0.000561949	0.00606778	-0.479166	Srxn1
Q00915	0.439262	10.8697	3.89001	0.000461327	0.00527781	-0.484545	Rbp1
Q921M3	0.282723	10.062	3.85935	0.000502863	0.00567163	-0.520228	Sf3b3
Q91V16	-0.331399	9.82745	-3.84911	0.000536559	0.00587616	-0.52189	Etfrf1
Q99M87	-0.365886	10.674	-3.85817	0.000504537	0.00567163	-0.52486	Dnaja3
Q9CQZ6	-0.33049	10.6985	-3.8651	0.000494799	0.00561064	-0.540327	Ndufb3
G5E8U1	-0.342331	10.8354	-3.85812	0.000504603	0.00567163	-0.545081	Slc26a1
P62751	0.180122	12.64	3.85469	0.000509483	0.00568135	-0.555796	Rpl23a
Q9JLJ2	-0.364275	13.1333	-3.85627	0.000507224	0.00568135	-0.561176	Aldh9a1
Q9DBK0	-0.31489	10.8018	-3.85246	0.000512691	0.00569591	-0.578748	Acot12
Q9EQ06	-0.299384	10.9053	-3.84769	0.000519596	0.00573944	-0.585357	Hsd17b11
Q921G7	-0.203145	13.337	-3.85115	0.000514569	0.0057003	-0.586923	Etfdh
Q925B0	0.583635	9.16341	3.8364	0.000536317	0.00587616	-0.588526	Pawr
E9PYD1	-0.318008	9.20863	-3.82868	0.000548042	0.00598487	-0.591014	Fam98c
O70318	0.351702	9.88516	3.84524	0.000523185	0.00576253	-0.602992	Epb41l2
Q06890	0.57423	10.9502	3.82571	0.000552619	0.00600722	-0.603202	Clu
O08663	0.24327	10.9884	3.8231	0.00055668	0.00602782	-0.612459	Metap2
D3Z794	0.350806	9.90648	3.82533	0.000553215	0.00600722	-0.647087	Sumo2
Q99LY9	-0.223546	11.1322	-3.80835	0.000580152	0.0062089	-0.651445	Ndufs5
A0A0R4J174	-0.470935	9.22905	-3.81329	0.000572178	0.00616093	-0.66288	Ecsit
O70572	0.258499	9.60573	3.81049	0.000576685	0.00619212	-0.6702	Smpd2
E9QA46	-0.623324	9.50075	-3.80219	0.000611167	0.00643651	-0.678436	Pex3
Q8BGS2	0.244033	10.7404	3.79293	0.000605708	0.00641416	-0.679993	Bola2
P29351	0.225898	9.93112	3.79456	0.000602957	0.00640267	-0.68809	Ptpn6
Q8C845	0.345628	10.9581	3.76053	0.00066305	0.00674276	-0.705298	Efhd2
Q8BK30	-0.571104	10.2835	-3.80753	0.000581478	0.0062089	-0.706113	Ndufv3
A0A1B0GRV7	-0.345545	9.67021	-3.80487	0.000585827	0.00623801	-0.712536	Gm17949
Q3U8Y1	-0.297358	9.42315	-3.76869	0.000648121	0.00666695	-0.724632	Mrps11
A0A0R4J0I6	-0.267419	11.6965	-3.78983	0.000610983	0.00643651	-0.732899	Acad11
A0A286YDS5	0.250423	10.34	3.7838	0.000621354	0.00650814	-0.739234	Tmed9
Q64458	-0.536962	12.4624	-3.75448	0.000674323	0.00678559	-0.74862	Cyp2c29
Q9DB16	-0.39467	8.70967	-3.78014	0.000627743	0.00654109	-0.755714	Cab39l
Q99020	0.192525	12.1495	3.72158	0.000738975	0.0072097	-0.756359	Hnrnpab
E9PV24	0.436084	13.7012	3.78404	0.000620945	0.00650814	-0.758621	Fga
Q62241	0.366485	10.0848	3.74695	0.000688621	0.00685767	-0.763163	Snrpc
F7C846	-0.388365	10.354	-3.76064	0.000662851	0.00674276	-0.765141	Mtx1
Q9D819	0.243567	13.4253	3.77227	0.000641685	0.00664862	-0.766142	Ppa1
Q8K4H1	-0.38202	10.2079	-3.78005	0.000627904	0.00654109	-0.768698	Afmid
Q06185	-0.533091	12.0528	-3.77503	0.000636767	0.00661549	-0.773273	Atp5i
Q8BMF4	-0.413383	11.8029	-3.77062	0.000644654	0.00666142	-0.773364	Dlat
Q9CWS0	0.292672	12.9764	3.74471	0.000692921	0.00688266	-0.775507	Ddah1
Q8R1I1	-0.269052	12.2513	-3.75895	0.00066597	0.00675458	-0.779911	Uqcr10
P24456	0.18069	13.6028	3.75665	0.000670263	0.00677872	-0.804693	Cyp2d10
Q3TMT3	0.685916	10.573	3.75429	0.000697713	0.00689462	-0.807444	Tm4sf4
O08797	0.299845	10.2169	3.75038	0.000682061	0.00682772	-0.808353	Serpinb9
Q62425	-0.345527	13.7664	-3.76426	0.000656183	0.00672631	-0.809162	Ndufa4
Q61166	0.31897	10.1866	3.7684	0.000648657	0.00666695	-0.810617	Mapre1
A0A0R4IZW5	0.804265	9.59997	3.75054	0.000681765	0.00682772	-0.817217	Cdh1
Q8VEK3	0.271221	13.2664	3.7621	0.000660146	0.00674276	-0.823724	Hnrnpu
Q9CQU3	0.244882	11.4433	3.75578	0.000671876	0.00677872	-0.82731	Rer1
Q5U458	-0.294812	10.2238	-3.74709	0.000688348	0.00685767	-0.83297	Dnajc11
P63017	0.191578	15.2896	3.73588	0.000710161	0.00698174	-0.842165	Hspa8
Q6ZWN5	0.164687	13.0125	3.73484	0.000712227	0.00698419	-0.872709	Rps9
P11928	0.463612	10.5137	3.74353	0.000695198	0.00688748	-0.8768	Oas1a
O35744	1.34437	9.19505	3.71126	0.000760462	0.00740055	-0.888056	Chil3
D3Z645	0.264141	11.0267	3.73597	0.000709985	0.00698174	-0.888959	Vps29
P50516	0.252154	10.7622	3.72714	0.000727644	0.00711721	-0.909713	Atp6v1a
P46656	-0.422781	11.6111	-3.70887	0.000765521	0.00743097	-0.91154	Fdx1
P50247	-0.284786	15.9509	-3.70783	0.00076775	0.00743383	-0.947199	Ahcy
Q8BFQ8	0.208499	9.7232	3.69579	0.00079383	0.00764782	-0.949583	Gatd1
O88958	-0.844234	10.7646	-3.58584	0.00107529	0.00939416	-0.955083	Gnpda1
P60867	0.169179	13.2854	3.70394	0.000776067	0.00749548	-0.958808	Rps20
P49138	0.359349	9.35322	3.74754	0.000827707	0.0079094	-0.984373	Mapkapk2
Q9QZX7	0.280718	9.81409	3.67527	0.000840273	0.00795568	-0.988454	Srr
Q8R0F6	0.321881	8.77286	3.67648	0.000864334	0.00816339	-0.988532	Ilkap
Q9CQ80	0.234552	10.2287	3.68136	0.000826217	0.0079094	-1.00112	Vps25
Q8BGX2	-0.290465	9.30453	-3.67993	0.000829489	0.0079094	-1.00558	Timm29
P20918	0.349089	11.5346	3.67826	0.000833326	0.0079094	-1.01117	Plg
Q9DB20	-0.219247	13.647	-3.66241	0.000870692	0.00818736	-1.02214	Atp5o
O54749	-0.174061	11.3704	-3.68007	0.000829169	0.0079094	-1.0297	Cyp2j5
A2A974	-1.37991	9.72266	-3.63169	0.00108136	0.00942575	-1.02983	Cyp4a12b
Q01853	0.190062	13.2941	3.67849	0.000832816	0.0079094	-1.03288	Vcp
P10107	0.638892	9.79406	3.64996	0.000901176	0.00842852	-1.04636	Anxa1
Q8BH59	-0.192899	12.3033	-3.64336	0.000917764	0.00849854	-1.06318	Slc25a12
Q5SV41	-0.515586	9.91524	-3.66223	0.000871132	0.00818736	-1.06711	Pctp
O55135	0.21989	11.5242	3.64182	0.000921687	0.00849854	-1.07873	Eif6
Q3U276	-0.55506	8.36412	-3.68471	0.00093929	0.00861725	-1.0885	Sdhaf1
O54984	0.19202	10.4783	3.64401	0.000916108	0.00849854	-1.09141	Asna1
B7ZMP1	-0.348526	9.03481	-3.64587	0.000911417	0.00848302	-1.09188	Xpnpep3
P27786	-1.06471	10.4583	-3.64722	0.000908045	0.00847215	-1.09218	Cyp17a1
G5E829	0.221114	9.6045	3.65249	0.0008949	0.00839023	-1.09254	Atp2b1
D3YYD6	-0.722313	10.0891	-3.63503	0.000968239	0.00882912	-1.10872	Aqp9
P30681	0.405435	11.4805	3.63537	0.000938226	0.00861725	-1.10949	Hmgb2
P14602	0.802276	9.8509	3.61544	0.000991226	0.00892336	-1.11617	Hspb1
Q3V1K7	-0.43001	10.3214	-3.62169	0.00097429	0.00885383	-1.1208	Slco2b1
O89053	0.624045	9.91283	3.62356	0.000969274	0.00882912	-1.12277	Coro1a
Q61503	-0.526876	9.56043	-3.61322	0.00102768	0.00914446	-1.139	Nt5e
Q91Z25	0.304892	11.1604	3.64172	0.000921928	0.00849854	-1.14049	Arpc1b
A0A0R4J110	-0.841568	9.38715	-3.62071	0.0011556	0.00974148	-1.14723	Dio1
G3X8X1	-0.357053	9.29095	-3.61982	0.000979326	0.00887861	-1.14953	Ttc39c
Q80U19	-0.510815	10.7358	-3.66135	0.000999497	0.00897679	-1.15555	Daam2
A0A0R4J038	0.225172	11.0862	3.60879	0.00100953	0.00902474	-1.16495	Kng1
A0A2I3BRQ3	0.533796	10.3275	3.62867	0.000955739	0.00874729	-1.17382	Itih3
Q9QYJ0	0.150686	11.3325	3.6188	0.000982085	0.00888267	-1.18003	Dnaja2
A0A0R4J119	0.183894	9.6019	3.61001	0.00100615	0.00901549	-1.18347	Cyfip1
P49710	0.634413	9.1195	3.61664	0.00101811	0.00908035	-1.19045	Hcls1
Q9QYR7	-0.495153	11.7914	-3.59899	0.00103714	0.0092073	-1.20102	Acot3
P61922	-0.264611	13.3944	-3.61622	0.000989093	0.00892336	-1.2129	Abat
P97478	-0.253428	10.2783	-3.59334	0.00105335	0.00926566	-1.22353	Coq7
Q3U2G2	0.194072	12.0458	3.59731	0.00104194	0.00922857	-1.22768	Hspa4
Q61838	0.363693	12.5064	3.59602	0.00104562	0.00923989	-1.22802	Pzp
Q9QXW9	0.573539	8.45697	3.60092	0.00121705	0.0100609	-1.248	Slc7a8
Q91YR1	0.223483	11.2475	3.58735	0.00107085	0.00937665	-1.24843	Twf1
Q8BKC5	0.335019	9.85338	3.54941	0.00118826	0.00992971	-1.26609	Ipo5
P32020-2	-0.383945	10.5542	-3.61718	0.00108492	0.00943538	-1.26796	Scp2
P03930	-0.445755	12.3452	-3.58943	0.00106475	0.0093445	-1.27064	Mtatp8
Q99LP6	-0.177658	11.4149	-3.59409	0.0010512	0.00926566	-1.27083	Grpel1
P63280	0.212979	11.2019	3.58109	0.00108941	0.00945303	-1.27186	Ube2i
Q9CQC7	-0.220419	11.6698	-3.56964	0.0011242	0.00960319	-1.27236	Ndufb4
Q8R317	0.200008	10.3125	3.5754	0.00110655	0.00951585	-1.29171	Ubqln1
P48758	0.285311	13.7069	3.57607	0.00110453	0.00951585	-1.29639	Cbr1
O35593	-0.311827	10.002	-3.57588	0.00110509	0.00951585	-1.29825	Psmd14
P55200	0.65226	14.952	3.57552	0.0011062	0.00951585	-1.30014	Kmt2a
P61161	0.363412	11.6147	3.56622	0.00113479	0.00964799	-1.30341	Actr2
Q8BP47	0.237728	11.7719	3.56857	0.00112749	0.00960994	-1.30777	Nars
P62141	0.23002	10.7525	3.56969	0.00112402	0.00960319	-1.31303	Ppp1cb
Q8CIN4	0.290878	9.76573	3.56976	0.00112381	0.00960319	-1.32101	Pak2
O08553	0.349736	11.374	3.56319	0.00114426	0.00968843	-1.32279	Dpysl2
Q9WVL0	-0.364644	13.0981	-3.54287	0.00120973	0.010022	-1.32501	Gstz1
Q03265	-0.134403	15.4231	-3.54377	0.00120676	0.010022	-1.32855	Atp5f1a
P26638	0.157068	11.0012	3.53662	0.00123058	0.0101509	-1.32953	Sars
Q78IQ7	0.578499	8.80193	3.58407	0.00127189	0.0103632	-1.33098	Slc39a4
Q8CIR4	-0.498799	8.08391	-3.53774	0.00129989	0.0105195	-1.33653	Trpm6
Q9CPW2	-0.353663	9.19362	-3.55842	0.0011593	0.00975132	-1.33823	Fdx2
Q8C1Y8	-0.30999	10.3045	-3.56552	0.00113698	0.00964799	-1.34131	Ccz1
A0A1W2P7X0	0.677953	10.9023	3.5476	0.00119419	0.0099576	-1.34223	Abracl
Q8CFA2	0.406755	11.387	3.52465	0.00127152	0.0103632	-1.35181	Amt
Q6A028	0.737561	8.73349	3.53914	0.00148389	0.0115467	-1.35527	Swap70
A0A1B0GR11	0.159825	12.0777	3.55996	0.00115444	0.00974148	-1.357	Taldo1
P61027	0.104398	11.3626	3.55677	0.00116456	0.00977414	-1.35884	Rab10
P03888	-0.311237	10.0911	-3.55292	0.0011769	0.00985618	-1.37544	Mtnd1
Q8BGC4	-0.208904	11.7524	-3.52935	0.00125528	0.0102885	-1.38782	Zadh2
Q5SXR6	0.223985	13.3903	3.54329	0.00120834	0.010022	-1.38876	Cltc
A0A0G2JFY5	0.204618	10.3302	3.50806	0.00133039	0.0107438	-1.39835	Fubp1
Q9JLQ2	0.253046	9.0465	3.53258	0.00124426	0.01022	-1.40989	Git2
D3YTN4	0.273307	11.3791	3.53281	0.00124348	0.01022	-1.43044	Gimap4
Q5XJF6	0.209921	12.8328	3.52393	0.00127403	0.0103632	-1.44078	Rpl10a
Q6PB66	-0.213256	11.6397	-3.52181	0.0012814	0.0103918	-1.4429	Lrpprc
P54071	0.221692	13.5677	3.50391	0.00134553	0.0107979	-1.44992	Idh2
A0A0R4J1C8	0.356416	9.93643	3.50524	0.00182875	0.0131768	-1.45352	Cd68
Q9D273	-0.337073	10.2788	-3.52359	0.00127518	0.0103632	-1.45434	Mmab
A0A0R4J1J1	-0.437273	9.17548	-3.50699	0.00133429	0.0107527	-1.46108	Pnkd
P11679	0.52201	13.9895	3.49551	0.0013767	0.0109793	-1.46855	Krt8
P22599	0.285689	11.3506	3.48787	0.00140564	0.0111065	-1.47963	Serpina1b
Q9CQM9	0.631868	11.2942	3.50513	0.00134109	0.0107848	-1.48006	Glrx3
Q8JZL3	-0.234645	9.86957	-3.48749	0.00140709	0.0111065	-1.49749	Thtpa
F8WIV2	0.381749	10.3011	3.47151	0.00146957	0.0114785	-1.50182	Serpinb6a
J3QNY1	0.202123	12.4621	3.4777	0.00144506	0.0113364	-1.50241	Gm9242
E9PVS5	-0.299831	10.6122	-3.48455	0.00141838	0.0111727	-1.50939	Immt
P23492	0.127377	13.1224	3.48784	0.00140573	0.0111065	-1.51049	Pnp
E9QAS4	0.341124	9.81314	3.49013	0.00139701	0.0110952	-1.51753	Chd4
Q9JKR6	0.273674	12.8236	3.49053	0.00139549	0.0110952	-1.51828	Hyou1
E9PUA2	0.640284	8.62245	3.49727	0.0013701	0.0109722	-1.52245	Zcchc6
B2RPU8	-0.39756	10.3432	-3.49555	0.00137653	0.0109793	-1.52689	Zbed5
Q921M7	0.505285	8.91501	3.47903	0.0015213	0.0118139	-1.54339	Fam49b
A2A8L5	-0.545578	9.06233	-3.47158	0.00146929	0.0114785	-1.54368	Ptprf
P10649	0.50961	15.1523	3.47087	0.00147214	0.0114785	-1.55715	Gstm1
J3QP80	0.472671	8.49916	3.47956	0.00143776	0.0113022	-1.56815	Gm5814
B2RQS1	0.687649	8.44052	3.44606	0.00188425	0.0134059	-1.59086	Strn3
Q07417	-0.21773	13.1775	-3.45779	0.00152534	0.0118214	-1.59503	Acads
F6YJB6	0.41762	8.76399	3.45788	0.00156566	0.0120368	-1.59825	Gm28036
P05202	-0.187913	14.4874	-3.44408	0.00158311	0.0121225	-1.59861	Got2
Q7TSV4	0.265244	10.0384	3.43668	0.00161516	0.0122944	-1.60623	Pgm2
Q3U4F0	-0.541298	12.1032	-3.453	0.00154529	0.011904	-1.61051	Sfxn3
A0A0A6YX21	-0.344628	8.78682	-3.40188	0.00192093	0.0135986	-1.61323	Sft2d2
Q8K3M1	-0.569363	10.6617	-3.44261	0.00158943	0.0121467	-1.61329	Rdh16f2
Q9Z0K8	-0.646127	9.87664	-3.46488	0.00153643	0.0118595	-1.62087	Vnn1
E9QN12	-0.521466	12.1745	-3.45668	0.00152994	0.0118332	-1.62702	Pdgfrb
Q9Z1N5	0.297827	11.2399	3.44592	0.00157526	0.0120864	-1.65423	Ddx39b
Q9JKC8	0.34094	9.70503	3.43957	0.00160258	0.0122228	-1.65749	Ap3m1
Q497H0	0.460003	8.71507	3.47834	0.00187352	0.0134059	-1.66367	Zfand3
A0A0R4J0P1	-0.195206	11.6537	-3.42112	0.00168461	0.0127223	-1.67152	Acad8
A0A1Y7VLP0	-0.19535	12.2231	-3.4159	0.00170856	0.0128276	-1.67639	2010107E04Rik
Q08879	0.761075	9.30627	3.44282	0.00167557	0.0126789	-1.69015	Fbln1
A0A0R4IZW8	0.333496	11.0098	3.4304	0.00164285	0.0124805	-1.69016	Capns1
D3YTQ3	0.222811	9.64493	3.42014	0.00177979	0.0130956	-1.69045	Hnrnpdl
Q9CXS4	-0.306907	11.5168	-3.42446	0.00166949	0.0126578	-1.69535	Cenpv
Q9DCU9	-0.180471	12.949	-3.41367	0.00171886	0.0128797	-1.70298	Hoga1
K9J7B2	0.235593	12.3541	3.40284	0.00176988	0.0130956	-1.7082	Ugt1a6b
F8WIT2	0.177816	11.3797	3.39568	0.00180441	0.0131118	-1.71099	Anxa6
P50543	0.610022	10.4526	3.40939	0.00178331	0.0130956	-1.71904	S100a11
P97315	0.650231	9.64451	3.4194	0.0016925	0.0127568	-1.7191	Csrp1
P35486	-0.252741	12.456	-3.41632	0.00170662	0.0128276	-1.72171	Pdha1
Q8VDW0	0.270527	11.4481	3.4046	0.00176152	0.0130956	-1.72623	Ddx39a
O35350	0.294847	9.73095	3.39688	0.00179857	0.0130956	-1.72777	Capn1
Q1HFZ0	0.639078	9.35973	3.39989	0.00178404	0.0130956	-1.72798	Nsun2
Q8BGA8	-0.295956	11.2128	-3.37946	0.001885	0.0134059	-1.72903	Acsm5
E9PUF7	0.362344	10.0223	3.39684	0.00179877	0.0130956	-1.7369	Arhgef1
F6RK81	-0.251768	9.74997	-3.37596	0.00190283	0.0134953	-1.73719	Ergic3
Q9EQP2	0.494669	9.14261	3.41377	0.00181014	0.0131286	-1.74536	Ehd4
B2RT14	-0.697707	11.8578	-3.4049	0.00176008	0.0130956	-1.74766	Ugt1a5
Q921X9	0.266779	12.0715	3.40132	0.00177714	0.0130956	-1.75084	Pdia5
E9Q9C0	0.569933	9.25842	3.39866	0.00178997	0.0130956	-1.75301	Ablim1
P00186	-0.274831	12.3078	-3.39157	0.0018245	0.0131768	-1.75726	Cyp1a2
P99025	-0.26542	11.5684	-3.35006	0.00203997	0.0142527	-1.75784	Gchfr
Q8C196	-0.199499	16.8572	-3.16211	0.00335947	0.0204981	-1.76038	Cps1
Q9CQW9	0.369503	9.94838	3.39784	0.00179391	0.0130956	-1.76248	Ifitm3
Q5SUH6	0.210305	11.389	3.4008	0.00177963	0.0130956	-1.76349	Clint1
Q9CQX2	-0.291294	12.0326	-3.3929	0.00181799	0.0131607	-1.76449	Cyb5b
P62880	0.199701	11.9842	3.40289	0.00176967	0.0130956	-1.76476	Gnb2
A0A1W2P7A1	0.215886	13.3023	3.37911	0.00188673	0.0134059	-1.76758	Rps12
E9PV41	0.294397	9.57389	3.39035	0.00183049	0.0131768	-1.76858	Diaph1
O08915	0.294656	9.84087	3.40109	0.00177826	0.0130956	-1.76934	Aip
A0A0N4SVL0	-0.625029	9.16664	-3.39893	0.00178867	0.0130956	-1.77486	Eif4g3
G5E8M7	0.811879	11.0661	3.38114	0.00187649	0.0134059	-1.79275	Gstm6
Q3TC93	0.282427	9.49544	3.38115	0.00187645	0.0134059	-1.79957	Hs1bp3
P99028	-0.26945	11.237	-3.36997	0.00193374	0.0136391	-1.80804	Uqcrh
O35639	0.422393	10.1259	3.34888	0.00204639	0.0142527	-1.81058	Anxa3
A0A0R4J0G4	0.4038	8.70358	3.34249	0.00208179	0.0144188	-1.82173	Ranbp10
O88451	-0.328983	13.4772	-3.38008	0.00188185	0.0134059	-1.82285	Rdh7
E9QKL6	0.39132	9.46982	3.37007	0.00193322	0.0136391	-1.83143	Ifi204
Q3UDE2	0.24573	9.50097	3.34827	0.00204977	0.0142527	-1.84624	Ttll12
G3X977	0.328931	10.5209	3.35468	0.00201483	0.0141591	-1.85949	Itih2
Q78IK2	-0.482988	12.8485	-3.35395	0.00201877	0.0141609	-1.86168	Usmg5
F8VPL2	0.571792	8.43051	3.39178	0.00232468	0.0155392	-1.86955	Pik3c2a
Q059N0	-0.953845	10.426	-3.34161	0.00224963	0.0151978	-1.87188	Sult3a1
Q9DCC4	-0.192743	10.4845	-3.35966	0.00198803	0.0139963	-1.87469	Pycr3
Q6GQS1	-0.458999	9.45981	-3.34792	0.00205167	0.0142527	-1.88161	Slc25a23
Q9CQE5	0.530804	8.70503	3.34748	0.00205411	0.0142527	-1.88562	Rgs10
Q9CPW9	0.413663	8.99957	3.33873	0.00226665	0.0152592	-1.88614	Metap1d
O08997	0.293339	12.6631	3.33277	0.00213671	0.0146932	-1.889	Atox1
Q9WUM4	0.217229	10.6502	3.35043	0.00203793	0.0142527	-1.8891	Coro1c
Q00519	0.236097	11.5301	3.32428	0.0021858	0.0149772	-1.89738	Xdh
A0A1L1STE6	-0.225739	11.5812	-3.33995	0.00209602	0.0144677	-1.90161	Idh3a
Q9WV98	-0.195204	10.4645	-3.31543	0.00223816	0.0151737	-1.90203	Timm9
O35728	-0.881848	10.4793	-3.34471	0.00211931	0.0145997	-1.90724	Cyp4a14
Q8K124	0.471118	8.38822	3.3488	0.00209638	0.0144677	-1.90765	Plekho2
Q9JIM1	-0.380301	11.1899	-3.31773	0.00222445	0.015161	-1.92428	Slc29a1
Q8CI94	0.578477	10.8446	3.32478	0.00218289	0.0149772	-1.92739	Pygb
A0A087WRZ5	0.136976	11.0262	3.31837	0.00222064	0.015161	-1.92876	Tardbp
O35386	-0.224034	11.4796	-3.3226	0.00219564	0.0150178	-1.93171	Phyh
Q80XN0	-0.236486	13.25	-3.31633	0.0022328	0.0151733	-1.93225	Bdh1
A0A0R3P9C4	-0.525924	9.31758	-3.28345	0.00255294	0.0166896	-1.94536	Smim4
Q8QZT1	-0.345543	13.3194	-3.31476	0.0022422	0.0151743	-1.95123	Acat1
Q9R092	-0.600137	11.2977	-3.2939	0.00237058	0.0157197	-1.95519	Hsd17b6
Q61646	0.576421	10.9224	3.31232	0.00225683	0.0152198	-1.9589	Hp
Q63918	-0.511774	9.03879	-3.29872	0.00234027	0.015564	-1.97408	Cavin2
P97290	0.323296	9.6643	3.3161	0.00223415	0.0151733	-1.97718	Serping1
P97872	0.291472	13.6691	3.28977	0.00239678	0.0158303	-1.97884	Fmo5
Q91X72	0.40315	12.9644	3.29294	0.00237665	0.0157244	-1.97909	Hpx
Q3USX5	0.623632	9.08124	3.31846	0.00245595	0.0161581	-1.98324	Irak4
A0A0R4J0U5	-0.39642	9.9814	-3.30787	0.00228381	0.0153478	-1.98916	Abcd2
I7HLV2	0.12524	12.9553	3.30052	0.0023291	0.0155392	-1.99207	Rpl10
Q9DBC3	1.1341	9.20815	3.30604	0.00229502	0.0153694	-1.99301	Cmtr1
B1AUB9	-0.273054	10.0055	-3.28566	0.0024232	0.0159773	-2.00322	Nfia
O09111	-0.189832	10.9956	-3.29997	0.0023325	0.0155392	-2.00659	Ndufb11
A0A140LIT2	-0.406632	10.7164	-3.30606	0.0022949	0.0153694	-2.01007	Dhcr7
Q9D1Q4	-0.26017	9.51705	-3.29369	0.00237186	0.0157197	-2.03853	Dpm3
A0A0A6YXL6	0.25372	10.139	3.27557	0.00248918	0.0163005	-2.04732	Lrba
G3X9R9	-0.374001	9.94539	-3.24587	0.00269348	0.0174012	-2.05169	Gpr182
Q99JX4	0.140828	10.3997	3.27642	0.0024835	0.0162911	-2.0624	Eif3m
Q922Q1	-0.241385	12.5228	-3.28015	0.00245903	0.0161581	-2.07513	43526
P19001	0.576498	13.6141	3.23893	0.00274348	0.0176649	-2.08183	Krt19
Q99N96	-0.228558	9.24974	-3.2505	0.00266061	0.017276	-2.08867	Mrpl1
Q61206	0.182431	10.4521	3.23304	0.00278659	0.0179124	-2.09557	Pafah1b2
Q8CCP0	-0.455777	10.6228	-3.24879	0.00267271	0.0173253	-2.11619	Nemf
Q9CQI6	0.299035	11.272	3.22128	0.00287464	0.0181745	-2.12942	Cotl1
Q9CZX7	0.332452	10.2981	3.25179	0.0026515	0.0172731	-2.13178	Pip4p2
P03899	-0.423742	12.3742	-3.25227	0.00264811	0.0172731	-2.1426	Mtnd3
Q9EP71	0.330324	8.8857	3.24802	0.00267814	0.0173313	-2.14596	Rai14
P15105	0.370646	14.7914	3.24433	0.00270444	0.0174427	-2.14696	Glul
Q9CQV1	-0.276964	9.59706	-3.2512	0.00265567	0.0172731	-2.14751	Pam16
Q9EST5	0.225502	11.8448	3.19282	0.0030988	0.0194003	-2.15623	Anp32b
Q9D0B5	-0.346404	9.73261	-3.22533	0.00284404	0.0180866	-2.16428	Tstd3
Q71LX4	-0.199931	9.68117	-3.22498	0.00284661	0.0180866	-2.17465	Tln2
P06800	0.59394	9.11717	3.25841	0.00279343	0.0179265	-2.17564	Ptprc
Q9CSH3	0.353343	8.7049	3.23019	0.00280771	0.0179581	-2.18004	Dis3
Q8VDD8	-0.476976	9.4939	-3.19788	0.00305776	0.0192059	-2.18188	Washc1
Q9D1M4	0.857335	9.66535	3.22953	0.00281262	0.0179596	-2.18246	Eef1e1
P63005	0.310315	10.2332	3.15859	0.00339062	0.0206554	-2.18686	Pafah1b1
O70400	0.247584	11.5956	3.22255	0.00286496	0.0181432	-2.19325	Pdlim1
P10833	0.337808	10.4091	3.23048	0.00280553	0.0179581	-2.19911	Rras
Q8VDM6	0.20573	10.7918	3.22735	0.00282886	0.0180334	-2.2069	Hnrnpul1
A6H6E9	-0.656057	9.80329	-3.1903	0.00311944	0.0194367	-2.20941	Ttc23l
Q8BP92	0.440771	8.84482	3.2229	0.00286236	0.0181432	-2.20957	Rcn2
P46638	0.306344	11.9678	3.21836	0.00289688	0.018285	-2.22364	Rab11b
Q9WU78	0.181752	11.4188	3.19396	0.00308957	0.0193741	-2.22759	Pdcd6ip
Q91VD9	-0.148954	12.4783	-3.20374	0.00301087	0.0189424	-2.23408	Ndufs1
E9PYF4	0.445116	9.3585	3.20925	0.00296741	0.0186995	-2.23419	Lmo7
Q3UZ09	-0.329969	10.0294	-3.18965	0.00312484	0.0194367	-2.24452	C1rl
D3Z7P0	0.218006	10.0329	3.19188	0.00310656	0.0194172	-2.27163	Babam2
Q9EQQ2	0.201576	10.3152	3.18144	0.00319303	0.0197332	-2.27241	Yipf5
G3X8U3	0.180258	10.897	3.18274	0.00318218	0.0196978	-2.27644	2210016F16Rik
P70202	0.432884	8.91774	3.18974	0.00312408	0.0194367	-2.29888	Lxn
Q8C4C9	-0.338673	8.73872	-3.18868	0.00313283	0.0194549	-2.30272	Dnajb12
Q9D8Y1	-0.314985	12.6433	-3.18523	0.00316136	0.0196004	-2.31122	Tmem126a
P14094	-0.18795	11.765	-3.17346	0.0032608	0.0200873	-2.31756	Atp1b1
E9PYT3	0.187408	11.1033	3.12174	0.00373386	0.0223048	-2.31791	Atl3
Q9CR00	-0.23977	10.9905	-3.16282	0.00335315	0.0204948	-2.32772	Psmd9
Q9JHU4	0.317762	11.0054	3.1758	0.00324082	0.0199963	-2.33282	Dync1h1
F6WTE9	-0.288852	12.3842	-3.16602	0.00332514	0.0203857	-2.34468	Rasa4
E9QPX3	-0.16937	12.1748	-3.16834	0.00330492	0.0202941	-2.34611	Ndufs4
Q99N87	-0.262053	9.83345	-3.15211	0.0034487	0.0209428	-2.34714	Mrps5
Q99KW9	0.207897	8.6497	3.17049	0.0033536	0.0204948	-2.34895	Itfg1
Q62376	0.278326	10.0546	3.16848	0.00330373	0.0202941	-2.35171	Snrnp70
P55302	0.223056	10.6191	3.15678	0.00340676	0.0207209	-2.35683	Lrpap1
Q8K2B3	-0.197471	13.6764	-3.13586	0.00359861	0.0217159	-2.38455	Sdha
A0A140LHG8	0.244658	11.5628	3.14707	0.00349456	0.0211545	-2.38692	Spcs2
A0A087WRE7	-0.233629	10.594	-3.11775	0.00377291	0.0224506	-2.39305	Adhfe1
E9PVA8	-0.139249	9.76489	-3.12623	0.00369036	0.0220962	-2.39343	Gcn1
A0A2C9F2D2	0.229074	11.4878	3.12732	0.00367982	0.0220674	-2.3978	Anxa7
Q8BZ09	-0.3373	9.74899	-3.14616	0.00350292	0.0211717	-2.40076	Slc25a21
P11499	0.220511	14.3964	3.14729	0.00349255	0.0211545	-2.4046	Hsp90ab1
P70168	0.170194	11.2404	3.10147	0.00393654	0.0230671	-2.41669	Kpnb1
Q99K30	0.317236	10.2544	3.12734	0.00367967	0.0220674	-2.42507	Eps8l2
Q9CQ69	-0.127564	13.0136	-3.13454	0.00361103	0.0217567	-2.43584	Uqcrq
Q8CHT0	-0.17365	14.2819	-3.10871	0.00386296	0.0228099	-2.43584	Aldh4a1
A0A0R4J0Z1	0.275195	12.4605	3.13349	0.003621	0.0217827	-2.43842	Pdia4
Q80X90	0.2483	11.3831	3.10389	0.00391181	0.0229572	-2.44127	Flnb
Q8BXZ1	0.393248	9.37075	3.09425	0.00416934	0.0237789	-2.44243	Tmx3
A0A0R4J275	-0.194289	11.9545	-3.1167	0.00378334	0.0224779	-2.44857	Ndufa12
Q14C51	-0.167239	10.3136	-3.11929	0.00375779	0.0223953	-2.45862	Ptcd3
P83870	0.613103	9.49688	3.12144	0.00373681	0.0223048	-2.46026	Phf5a
Q99KC8	0.214994	10.4411	3.10794	0.00387072	0.0228206	-2.46205	Vwa5a
P70677	0.213535	10.4965	3.10403	0.00391037	0.0229572	-2.46962	Casp3
P63001	0.172993	11.9202	3.08544	0.00410412	0.0236188	-2.47044	Rac1
Q9Z2I9	-0.151268	12.6263	-3.09458	0.00400773	0.023342	-2.47319	Sucla2
Q8R123	0.666434	9.60307	3.11063	0.0038437	0.022731	-2.47349	Flad1
P11725	-0.264792	14.9406	-3.09058	0.00404969	0.0235015	-2.48165	Otc
Q78IK4	-0.295859	10.789	-3.09689	0.00398374	0.0232728	-2.48492	Apool
Q9ER35	-1.21506	8.94402	-3.11394	0.0038106	0.02257	-2.48592	Fn3k
E9Q512	-0.763817	11.7383	-3.11396	0.00381045	0.02257	-2.48613	Trip11
Q80WW9	-0.161171	10.3806	-3.09022	0.00405346	0.0235015	-2.4872	Ddrgk1
Q8R180	0.271602	9.65294	3.08883	0.00406814	0.0235157	-2.49252	Ero1a
P45376	0.276455	10.0122	3.10623	0.00388805	0.0228877	-2.50322	Akr1b1
E9PZM4	0.553313	13.6834	3.0949	0.00400437	0.023342	-2.51457	Chd2
Q8VBT2	-0.469731	12.2678	-3.09345	0.00401949	0.0233751	-2.51535	Sds
P62264	0.121348	13.1972	3.07702	0.00419483	0.0238182	-2.51603	Rps14
Q9WV69	-0.764213	9.61245	-3.0995	0.00395671	0.0231501	-2.51799	Dmtn
Q00PI9	0.137624	11.2702	3.08541	0.00410441	0.0236188	-2.51963	Hnrnpul2
A2AIX1	0.184601	10.3444	3.08959	0.00406014	0.0235048	-2.52106	Sec16a
P31938	0.280238	10.1698	3.08112	0.00415046	0.0237416	-2.53568	Map2k1
P26883	0.231154	11.749	3.0501	0.00449787	0.0249853	-2.5407	Fkbp1a
Q9DBG5	0.290032	11.1298	3.07056	0.00426571	0.0241493	-2.54107	Plin3
B9EJ86	0.2191	9.12837	3.08775	0.00407958	0.0235464	-2.5415	Osbpl8
Q91WN4	-0.22094	11.9951	-3.06736	0.00430123	0.0242433	-2.54581	Kmo
P21958	0.332601	9.40954	3.0781	0.00418314	0.0238182	-2.54669	Tap1
Q91XC9	-0.187404	10.3633	-3.02189	0.00483757	0.0263768	-2.54877	Pex16
P60229	0.164955	10.7161	3.07733	0.00419151	0.0238182	-2.54885	Eif3e
Q99KP3	-0.293952	10.4097	-3.04572	0.00454908	0.0251245	-2.55471	Cryl1
A0A0R4J1R7	-0.260912	11.5146	-3.0592	0.00439317	0.0245917	-2.55718	Pcbd2
Q80ZS3	-0.310395	9.05569	-3.08436	0.00411561	0.0236316	-2.55814	Mrps26
Q8R480	-0.91745	12.5443	-3.08405	0.00411893	0.0236316	-2.55889	Nup85
E9Q453	0.345394	11.481	3.05888	0.00439685	0.0245917	-2.56122	Tpm1
P61979	0.322675	12.8642	3.08168	0.00414436	0.0237416	-2.56464	Hnrnpk
P28658	0.298795	8.75976	3.04252	0.00458688	0.0252607	-2.56491	Atxn10
Q3TMX5	0.25847	11.1299	3.06526	0.00432472	0.02434	-2.56611	Manf
P48024	0.156956	10.9049	3.07459	0.00422138	0.0239336	-2.56738	Eif1
P15532	0.16654	15.0436	3.06355	0.00434395	0.0244125	-2.56807	Nme1
Q9CR61	-0.352833	11.6422	-3.08003	0.00416215	0.0237731	-2.56864	Ndufb7
P24369	0.147797	13.4726	3.03986	0.00461844	0.0253256	-2.57001	Ppib
Q9CWL8	-0.25941	8.62171	-3.05477	0.00444389	0.0247212	-2.57103	Ctnnbl1
O09158	-0.491466	9.71857	-3.03309	0.00469991	0.0257357	-2.57414	Cyp3a25
A0A1L1SUU4	0.610148	8.5659	3.03985	0.00510333	0.027591	-2.58176	Scamp2
P14211	0.196348	13.8948	3.06768	0.00429771	0.0242433	-2.58204	Calr
P62077	-0.434571	10.2856	-3.05847	0.00440143	0.0245917	-2.58629	Timm8b
P26369	0.181193	11.267	3.06844	0.00428931	0.0242433	-2.59674	U2af2
A0A0R4J047	0.266792	9.38639	3.06219	0.00435928	0.0244629	-2.60792	Luc7l
O88653	0.303664	8.96439	3.04177	0.00459571	0.0252731	-2.62063	Lamtor3
Q02257	0.285784	10.2622	3.057	0.00441821	0.0246496	-2.62437	Jup
A0A140LIM2	1.21287	8.83266	2.84488	0.0085702	0.0394537	-2.62646	Zfand6
Q9CVB6	0.171411	11.807	3.05484	0.00444309	0.0247212	-2.6296	Arpc2
Q6Y5D8	0.505461	11.4394	3.04723	0.00453134	0.0250626	-2.63004	Arhgap10
Q8BFY6	0.188073	9.7373	3.04802	0.00452215	0.0250626	-2.63598	Pef1
Q8BS35	-0.33674	10.0713	-3.04738	0.00452964	0.0250626	-2.63622	Agmo
P35821	0.230368	9.85199	3.00982	0.00499021	0.0271321	-2.64703	Ptpn1
P97742	-0.226163	12.2408	-3.0432	0.0045788	0.0252524	-2.65766	Cpt1a
E9Q9P8	-0.361148	12.5234	-3.04059	0.00460973	0.025314	-2.6578	Rdh16f1
Q8VI94	0.305599	9.86071	3.01455	0.00492982	0.0268417	-2.6611	Oasl1
Q8CI75	0.465761	8.86668	3.02314	0.00499881	0.0271404	-2.66148	Dis3l2
P19536	-0.27438	13.464	-3.02724	0.00477137	0.0260898	-2.69382	Cox5b
Q9D0K1	-0.276748	9.01751	-3.02496	0.00479951	0.0262064	-2.6948	Pex13
A0A1L1SSA8	-0.232868	11.6015	-2.98409	0.0053309	0.0285404	-2.70538	Tmem205
P63038	-0.161844	14.4041	-3.00708	0.00502548	0.0272468	-2.71575	Hspd1
Q9R0Q6	-0.222558	10.4692	-2.98025	0.0053836	0.0287026	-2.72033	Arpc1a
Q3U7M5	0.431877	9.01088	2.96466	0.00677157	0.0338986	-2.73146	Abhd4
Q8BP48	0.268438	10.1482	2.99658	0.00516287	0.0278715	-2.73259	Metap1
Q62452	-0.302141	14.5029	-2.98935	0.00525957	0.0281978	-2.73465	Ugt1a9
Q64524	-0.386886	11.3496	-2.99428	0.00519342	0.027921	-2.74126	Hist2h2be
O88947	0.349165	9.04646	2.94806	0.00584509	0.0303408	-2.74344	F10
P99024	0.28181	11.4682	2.99322	0.00520757	0.0279579	-2.74676	Tubb5
Q80VJ3	0.260708	9.75985	2.99464	0.00518866	0.027921	-2.74762	Dnph1
Q9JLV1	0.300957	10.9648	2.99606	0.00516972	0.0278715	-2.74793	Bag3
P36371	-0.598766	9.04106	-3.00245	0.00508562	0.027534	-2.75545	Tap2
P21126	0.278091	8.88098	2.98627	0.00559262	0.0295302	-2.76417	Ubl4a
Q9DCQ2	-0.164404	12.9688	-2.97222	0.00549549	0.0291375	-2.76521	Aspdh
Q8VCB3	-0.278292	12.611	-2.97506	0.00545567	0.0289663	-2.77059	Gys2
B7ZNL2	0.311345	10.793	2.93875	0.00598545	0.03072	-2.77975	Nap1l4
O88783	1.51886	9.64672	2.98184	0.00555014	0.0293462	-2.78177	F5
Q62086	0.269167	10.279	2.95851	0.00569141	0.0299696	-2.78423	Pon2
Q8C165	-0.222782	11.6528	-2.98169	0.00536377	0.0286764	-2.78739	Pm20d1
Q9CPP0	0.366744	9.43065	2.97786	0.00541671	0.0288391	-2.78938	Npm3
E9Q2E4	-0.811725	11.4461	-2.83492	0.00778014	0.0371976	-2.7921	Hectd4
Q99KR7	-0.142153	11.3406	-2.98099	0.00537347	0.0286884	-2.80667	Ppif
Q8BSE0	-0.345927	9.49145	-2.97518	0.00545401	0.0289663	-2.80867	Rmdn2
E9QA15	0.355028	12.0674	2.94959	0.0058223	0.0303396	-2.81315	Cald1
Q9D1E6	0.268872	9.62632	2.94641	0.00586976	0.0303955	-2.81331	Tbcb
Q8CAK1	-0.357568	9.09749	-2.95965	0.00567485	0.0299233	-2.81437	Iba57
Q9QWL7	0.434656	12.373	2.94942	0.00582482	0.0303396	-2.82157	Krt17
E9QLB2	-0.183054	10.7671	-2.97041	0.0055209	0.0292319	-2.82677	Lyplal1
E9QPX1	0.334871	10.1618	2.9572	0.00571049	0.0299879	-2.8269	Col18a1
Q9Z0U1	0.249419	9.5551	2.94197	0.00593659	0.0306724	-2.82911	Tjp2
Q99KH8	0.212648	8.99184	2.95066	0.00580644	0.030326	-2.83598	Stk24
Q9R0M5	0.191178	10.304	2.95262	0.00577762	0.0302166	-2.84544	Tpk1
Q78JE5	-0.247084	9.75808	-2.94879	0.00583424	0.0303408	-2.84559	Fbxo22
Q3U0V2	0.546168	9.61914	2.95322	0.00576877	0.0302114	-2.84925	Tradd
A0A1Y7VMN0	-0.557385	8.90307	-2.94782	0.00584874	0.0303408	-2.8494	Rock2
Q9DC48	0.224026	9.49466	2.95928	0.00587508	0.0303955	-2.85549	Cdc40
Q9CQL4	0.730206	9.03009	2.96409	0.00570417	0.0299879	-2.85691	Mrpl20
Q91WD5	-0.19195	12.4743	-2.93582	0.00603022	0.0308657	-2.86439	Ndufs2
Q8BMK4	0.681169	9.03664	2.95623	0.00572454	0.0300206	-2.86547	Ckap4
Q9CR68	-0.183672	13.5836	-2.937	0.00601211	0.030814	-2.86916	Uqcrfs1
Q8BG07	0.407832	9.70313	2.93941	0.00597538	0.03072	-2.86973	Pld4
Q9CQJ8	-0.199359	11.3276	-2.94	0.00596637	0.03072	-2.87281	Ndufb9
P70335	0.223908	9.32838	2.87974	0.00695097	0.0345213	-2.87539	Rock1
P51163	0.303644	9.73707	2.92573	0.00628577	0.031961	-2.88088	Uros
P99029	0.119398	13.8395	2.93177	0.00609266	0.03111	-2.89151	Prdx5
Q61129	0.273333	8.99052	2.93167	0.00609414	0.03111	-2.89323	Cfi
Q8BHG2	0.193528	10.581	2.939	0.00598151	0.03072	-2.89616
Q9R0H0	-0.244711	13.4794	-2.92527	0.00619413	0.0315786	-2.89836	Acox1
Q60866	0.215678	13.1148	2.93873	0.00598576	0.03072	-2.90689	Pter
E9PUF9	-0.95859	14.5075	-2.89796	0.00663813	0.0334429	-2.9158	Mro
Q9QXN3	-0.387051	9.14064	-2.90787	0.00668406	0.0336303	-2.9198	Trip4
O35452	-0.443559	10.7011	-2.91503	0.0063572	0.0322815	-2.92965	Tnxb
Q3V460	-0.97067	8.43608	-2.91281	0.00728593	0.0359066	-2.93278	Smim26
P59913	-0.370052	9.24815	-2.89726	0.00675307	0.0338888	-2.93883	Pcmtd1
Q80X50	0.260432	9.27331	2.90574	0.00650873	0.0330073	-2.94117	Ubap2l
P0C0S6	0.218572	12.2952	2.9197	0.00628237	0.031961	-2.95174	H2afz
A0A0U1RP62	0.314922	8.65216	2.87765	0.00732976	0.0359778	-2.95587	Selenos
P57780	0.164961	12.9028	2.89934	0.00661508	0.0334039	-2.9617	Actn4
P13597	0.598352	9.52166	2.86245	0.00821884	0.0382343	-2.96397	Icam1
Q3UP75	-0.512671	10.0843	-2.89003	0.00677266	0.0338986	-2.96572	Ugt3a1
Q99LU0	0.308705	10.603	2.87774	0.00709205	0.0351312	-2.9664	Chmp1b1
Q9DCN2	0.218129	13.4755	2.89894	0.00662168	0.0334039	-2.97438	Cyb5r3
P60766	0.160533	10.6067	2.89359	0.00671189	0.0337262	-2.97478	Cdc42
D3YUM1	-0.172496	12.2687	-2.88069	0.00693432	0.0344832	-2.98226	Ndufv1
Q80W22	-0.215228	11.687	-2.85823	0.00733782	0.0359778	-2.98545	Thnsl2
Q9CRD2	-0.375489	9.88358	-2.90505	0.00652018	0.0330218	-2.98571	Emc2
Q99PG2	-0.271063	9.32312	-2.90058	0.00659427	0.0333531	-2.98743	Ogfr
Q80VD1	0.249275	9.65692	2.88666	0.00683059	0.0341441	-3.00704	Fam98b
P12815	0.136882	10.6396	2.8833	0.00688874	0.0343009	-3.01041	Pdcd6
Q8R4U7	0.378085	8.17995	2.8708	0.00733136	0.0359778	-3.01254	Luzp1
D3Z041	-0.187568	13.1585	-2.86706	0.0071766	0.0355043	-3.0131	Acsl1
P0DN34	0.224115	11.2574	2.87213	0.00708553	0.0351312	-3.01809	Ndufb1
Q9ERE7	0.19659	10.7131	2.88517	0.00685622	0.0342062	-3.02561	Mesd
Q9Z1Q2	-0.26303	9.1375	-2.88491	0.00686082	0.0342062	-3.03331	Abhd16a
Q8BVZ1	-0.774637	9.22628	-2.82852	0.0091055	0.0409375	-3.04106	Plin5
B2RSU6	1.73576	9.79267	2.84355	0.00784435	0.0373652	-3.05556	Cgnl1
E9PVC5	0.162666	11.8253	2.85939	0.00731655	0.0359778	-3.05944	Eif4g1
P51855	0.288839	11.0781	2.85652	0.00736956	0.0360693	-3.05952	Gss
Q80Y14	-0.851983	10.7076	-2.86247	0.00788963	0.0374416	-3.06004	Glrx5
P12710	-0.350008	16.4305	-2.8397	0.00768745	0.0368921	-3.06066	Fabp1
Q8VCH6	-0.217845	10.7242	-2.84561	0.00757424	0.0366425	-3.06379	Dhcr24
Q9CQW0	-0.261902	9.56326	-2.85073	0.00747752	0.0364304	-3.06703	Emc6
Q505D7	-0.304433	11.005	-2.85621	0.00737525	0.0360693	-3.07138	Opa3
Q91VT4	-0.12364	11.4599	-2.81834	0.00810968	0.0380374	-3.07405	Cbr4
P60603	-0.294105	9.7425	-2.84553	0.00757578	0.0366425	-3.07447	Romo1
Q99LB2	-0.182899	12.2539	-2.86482	0.00721733	0.0356599	-3.08016	Dhrs4
Q62523	0.479794	10.0687	2.83668	0.00774574	0.0371255	-3.08073	Zyx
Q8R0F8	-0.184068	11.641	-2.84651	0.00755721	0.0366425	-3.08077	Fahd1
P09055	0.212349	11.6751	2.85353	0.00742512	0.036267	-3.08117	Itgb1
Q9JHI5	-0.380296	12.9117	-2.86283	0.00725341	0.0357922	-3.08279	Ivd
Q9D7S7	0.327845	9.99392	2.85254	0.00744366	0.0363114	-3.08367	Rpl22l1
D3YZ54	-0.172946	13.6731	-2.81445	0.00818881	0.0381549	-3.08555	Hacl1
Q8JZQ2	-0.0967663	10.3011	-2.8092	0.00829678	0.0384715	-3.08854	Afg3l2
P46935	0.16099	9.62133	2.81792	0.0081182	0.0380374	-3.09069	Nedd4
Q8VC73	0.426329	13.2263	2.81216	0.00823568	0.0382343	-3.09271	Gstp3
P20029	0.247201	14.2549	2.84602	0.00756653	0.0366425	-3.09279	Hspa5
P80316	0.151853	12.0145	2.8454	0.00757825	0.0366425	-3.09759	Cct5
A2AUR7	0.138392	10.7216	2.84542	0.00757793	0.0366425	-3.10054	Rsu1
Q3TCU5	0.18125	10.6414	2.84308	0.0076225	0.036672	-3.10244	Tapbp
P61804	-0.157314	12.3911	-2.84403	0.00760439	0.036672	-3.10327	Dad1
Q8R574	-0.383424	9.31219	-2.81709	0.00813504	0.0380374	-3.10646	Prpsap2
P10922	-0.289631	12.3651	-2.82406	0.0079944	0.0377524	-3.1074	H1f0
Q922F4	0.2463	10.2612	2.81627	0.00815166	0.0380374	-3.10799	Tubb6
Q5YD48	-0.175917	11.3301	-2.82049	0.00806615	0.0379849	-3.11099	A1cf
E9PV12	-0.278851	8.76709	-2.84899	0.00762086	0.036672	-3.11256	Cul5
Q05186	0.383034	9.42594	2.82077	0.00806055	0.0379849	-3.11771	Rcn1
Q5SUF2	-0.297697	9.84311	-2.84354	0.00761369	0.036672	-3.12166	Luc7l3
P17182	0.172904	14.4796	2.83313	0.00781504	0.037318	-3.12983	Eno1
Q64010	0.206994	10.607	2.8422	0.00763936	0.0367071	-3.13266	Crk
P47962	0.195062	12.9791	2.83025	0.00787162	0.0374416	-3.1368	Rpl5
Q9DC23	-0.840822	10.9586	-2.83199	0.00783745	0.0373652	-3.13821	Dnajc10
P15626	0.349143	15.1533	2.79202	0.00865977	0.0397233	-3.14229	Gstm2
Q8BHN3-2	0.249423	12.7102	2.82675	0.0079408	0.0375917	-3.14299	Ganab
A0A1D5RM85	0.200886	12.2963	2.80811	0.00831938	0.0385297	-3.14465	Rpl18a
A0A0A0MQM0	0.226802	13.3356	2.82753	0.00792535	0.0375648	-3.14478	Eif5a
Q60864	0.240969	12.5988	2.83545	0.00776972	0.037194	-3.14827	Stip1
Q8VC28	-0.19023	12.7239	-2.8126	0.0082267	0.0382343	-3.15039	Akr1c13
P98083	0.196485	9.94475	2.78366	0.00884165	0.0403171	-3.15137	Shc1
A0A0U1RPI1	-0.336101	12.3275	-2.82426	0.00799043	0.0377524	-3.15208	Fxyd1
Q8JZR0	-0.269798	13.6201	-2.82981	0.00788034	0.0374416	-3.15956	Acsl5
Q60973	0.150246	10.3616	2.79233	0.0086531	0.0397233	-3.16077	Rbbp7
A0A0J9YUN2	0.387787	9.68714	2.80625	0.00860124	0.0395493	-3.16807	Ube2a
Q6XPS7	-0.442284	9.69879	-2.81893	0.00809771	0.0380374	-3.16925	Tha1
Q64727	0.252474	11.699	2.80413	0.00840236	0.0388205	-3.17157	Vcl
Q8BJY1	0.130787	10.8639	2.82014	0.00807327	0.0379849	-3.17461	Psmd5
P27048	-0.218235	10.1831	-2.81617	0.00815369	0.0380374	-3.17502	Snrpb
Q9CQ65	0.174735	9.70782	2.77508	0.00903196	0.0408457	-3.18423	Mtap
Q8R3V5	0.547928	9.55995	2.81653	0.00814631	0.0380374	-3.18787	Sh3glb2
P16110	0.611474	9.9482	2.77621	0.00900671	0.0408276	-3.1953	Lgals3
Q9WUB3	-0.225781	13.9613	-2.78451	0.00882301	0.0403171	-3.19777	Pygm
A0A087WNT1	0.142979	10.966	2.80221	0.00844273	0.0389453	-3.20219	Eloc
Q6P8I4	0.309449	9.62423	2.80531	0.0083777	0.0387531	-3.20785	Pcnp
Q02248	0.172246	11.3924	2.80188	0.00844963	0.0389453	-3.21568	Ctnnb1
Q04207	0.42854	9.6954	2.76193	0.00958939	0.0427629	-3.22275	Rela
Q9WUM3	0.159188	11.2872	2.78127	0.00889436	0.0404614	-3.22438	Coro1b
Q9D023	-0.203866	12.1329	-2.77322	0.0090738	0.0409375	-3.24059	Mpc2
A2A4U6	0.200969	13.1781	2.78449	0.00882338	0.0403171	-3.25843	Zfp334
A0A0R4IZY2	0.16259	13.6394	2.78614	0.00878722	0.0402599	-3.26169	Cyp2d26
Q8R1B4	0.243936	10.9357	2.77777	0.00897192	0.0407179	-3.26188	Eif3c
Q64433	-0.165446	14.1203	-2.75757	0.00943245	0.0421609	-3.26268	Hspe1
A0A0R4J015	0.500333	9.26113	2.75644	0.0095846	0.0427629	-3.26347	Abcc3
A2AEM2	-0.319219	9.4659	-2.77809	0.00896488	0.0407179	-3.26622	Clcc1
Q9JHW2	0.0994642	13.0933	2.78407	0.00883265	0.0403171	-3.26644	Nit2
Q3TGM7	-0.176621	9.41201	-2.76427	0.00927732	0.0416126	-3.26824	Hbs1l
G3UXZ5	0.149281	12.2392	2.77511	0.0090314	0.0408457	-3.2689	Psme1
Q60967	0.250427	9.42423	2.78248	0.0088675	0.0403871	-3.27006	Papss1
P0DN89	0.523518	10.958	2.77222	0.00909635	0.0409375	-3.27265	Tmem254a
Q91XC8	0.297663	12.3413	2.7501	0.00960834	0.0427977	-3.27584	Dap
Q06770	-0.230042	9.96743	-2.7603	0.00936901	0.041926	-3.27999	Serpina6
Q8BMA6	-0.200508	10.1132	-2.77344	0.00906872	0.0409375	-3.29071	Srp68
Q9Z2Y8	0.23452	11.9937	2.77257	0.00908848	0.0409375	-3.29271	Plpbp
Q9JIF7	0.150323	11.1399	2.72371	0.0102544	0.0448952	-3.29894	Copb1
A0A0A6YXR0	-0.405361	10.9038	-2.76106	0.00935127	0.0418954	-3.29916	Cept1
Q9QYR7-2	-0.278444	10.0539	-2.69843	0.0113474	0.0484658	-3.30054	Acot3
D3YTQ9	0.211128	11.4397	2.76818	0.00918785	0.0412594	-3.30271	Rps15
A8DIL0	0.265356	9.71103	2.74566	0.0097144	0.0430562	-3.30474	Lgals8
G5E8G6	-0.716737	9.73395	-2.73178	0.0103213	0.0449858	-3.30964	Myo5b
Q61029	0.205582	10.4086	2.73356	0.0100086	0.044041	-3.31126	Tmpo
A0A0R4J1H6	0.866068	8.80815	2.71599	0.0105834	0.0458652	-3.31329	Golga3
A0A0N4SV79	0.288789	8.25915	2.7357	0.0121076	0.0510885	-3.31408	Mitf
Q91Z67	0.41891	8.91805	2.71931	0.0115263	0.0490664	-3.31998	Srgap2
Q66GT5	0.309719	10.0207	2.7472	0.00967734	0.0429558	-3.33603	Ptpmt1
P14148	0.174502	13.5884	2.74752	0.00966978	0.0429558	-3.33968	Rpl7
P24547	0.105912	10.3506	2.59444	0.0140433	0.0567043	-3.33984	Impdh2
O88322	0.349884	9.275	2.73526	0.0099668	0.0439362	-3.34183	Nid2
Q99P72-1	-0.378372	9.96606	-2.75043	0.00972724	0.0430562	-3.34357	Rtn4
Q07797	0.319343	10.0111	2.73336	0.0100135	0.044041	-3.34502	Lgals3bp
Q8CIE6	0.199534	11.7485	2.74486	0.00973357	0.0430562	-3.346	Copa
F7D5L2	0.606058	9.16223	2.74786	0.00966172	0.0429558	-3.34892	Wdr77
Q78PY7	0.191916	12.8531	2.72785	0.0101504	0.0445411	-3.35499	Snd1
G3UYW7	0.398732	8.87002	2.72301	0.0102719	0.0449206	-3.35934	Yap1
P97501	-0.733064	12.518	-2.69343	0.0110453	0.0475987	-3.36127	Fmo3
A0A0G2JFZ4	0.312441	8.35739	2.74019	0.00984641	0.0435053	-3.3636	Tsc22d2
Q76MZ3	0.271344	11.388	2.73568	0.00995634	0.0439362	-3.36378	Ppp2r1a
Q8BK67	0.463332	9.34048	2.75411	0.0100753	0.0442622	-3.36657	Rcc2
P67778	-0.175494	13.4792	-2.72223	0.0102918	0.0449565	-3.36774	Phb
E9PX59	0.484976	8.26153	2.72123	0.0104486	0.0454862	-3.36787	Samd9l
A2ALW5	-0.379679	8.628	-2.72622	0.0103219	0.0449858	-3.3756	Dnajc25
P97429	0.183402	11.1958	2.70671	0.0106917	0.0461785	-3.37817	Anxa4
A6H630	0.203353	9.47729	2.72399	0.0102474	0.0448952	-3.38999	Armt1
P52825	-0.191837	12.6852	-2.71543	0.0104651	0.0455065	-3.39588	Cpt2
Q8C5P5	0.556988	9.12377	2.71443	0.010491	0.0455675	-3.40333	Nt5dc1
P38060	-0.203547	13.2114	-2.67222	0.0116325	0.0493418	-3.40927	Hmgcl
Q8VCR2-2	-0.339539	11.764	-2.70821	0.0106524	0.0461124	-3.41514	Hsd17b13
P07724	0.400036	15.6021	2.71211	0.0105508	0.0457757	-3.42118	Alb
Q9QZ73	0.150499	9.42674	2.68164	0.0113681	0.0485006	-3.4223	Dcun1d1
Q8C0D5	0.178113	9.7641	2.67188	0.0116423	0.0493418	-3.42496	Efl1
P35585	0.158078	10.9159	2.70704	0.0106831	0.0461785	-3.43082	Ap1m1
P05132	-0.859965	10.8999	-2.6873	0.0112121	0.0480483	-3.43323	Prkaca
Q3UN02	0.379818	10.0349	2.69096	0.0111122	0.0478333	-3.44242	Lclat1
Q8R5A6	0.2095	9.78546	2.70265	0.0107986	0.0465877	-3.44673	Tbc1d22a
Q9EPE9	0.163838	10.5213	2.68937	0.0111554	0.0479497	-3.45998	Atp13a1
Q3TNA1	0.169336	11.5269	2.67685	0.0115019	0.0490168	-3.46256	Xylb
Q99L20	-0.312849	11.0155	-2.6886	0.0111766	0.0479497	-3.46709	Gstt3
A0A0R4J081	-0.352436	9.23079	-2.67521	0.011548	0.0491046	-3.4722	Ndufaf1
P41105	-0.213669	12.7043	-2.68863	0.0111758	0.0479497	-3.47762	Rpl28
P83741	-0.482807	10.8459	-2.67245	0.0116259	0.0493418	-3.4828	Wnk1
O09174	-0.244226	12.0208	-2.68665	0.0112299	0.0480711	-3.4868	Amacr
G3X8P9	0.432358	9.8768	2.68616	0.0112433	0.048075	-3.48789	Aox1
E9Q1G8	0.207553	11.1307	2.66311	0.0118938	0.0503522	-3.48922	43715
Q9D7X8	-0.31011	9.69452	-2.67229	0.0119209	0.0504114	-3.49053	Ggct
Q9CZW5	-0.193094	10.804	-2.63765	0.0126525	0.0527495	-3.49384	Tomm70
F8WIK0	0.789857	9.58923	2.63651	0.0128341	0.0532767	-3.50892	Ciapin1
Q99N15	-0.187315	13.2412	-2.64219	0.012514	0.0524579	-3.51045	Hsd17b10
P00416	-0.230466	11.3498	-2.63789	0.0126451	0.0527495	-3.51771	mt-Co3
A0A0R4J1N9	-0.200244	10.5992	-2.6411	0.0125472	0.0525395	-3.5291	Tfam
Q99KG5	-0.233754	10.0445	-2.63721	0.0126659	0.0527495	-3.53963	Lsr
Q02788	0.719321	11.2904	2.65317	0.0121846	0.0513008	-3.54038	Col6a2
H7BX95	0.130617	11.9489	2.65958	0.0119964	0.0506747	-3.54716	Srsf1
Q9Z2I8	-0.269494	13.1701	-2.63795	0.0126432	0.0527495	-3.55273	Suclg2
Q8VDN2	-0.154327	12.9454	-2.62451	0.0130614	0.0541034	-3.55298	Atp1a1
P85094	-0.167452	12.3115	-2.59555	0.0140059	0.0566419	-3.55676	Isoc2a
Q9DCX2	-0.112873	13.4828	-2.60354	0.0137392	0.0559466	-3.55706	Atp5h
Q61009	0.23028	11.476	2.65346	0.0121762	0.0513008	-3.56075	Scarb1
Q9CQE8	0.192795	10.9039	2.63672	0.0126808	0.0527543	-3.5614	RTRAF
Q3UGC7	0.118191	11.3854	2.64823	0.0123317	0.0518068	-3.56495	Eif3j1
Q9D0L8	-0.772941	9.11671	-2.58745	0.0144369	0.0577476	-3.56874	Rnmt
P06801	-0.76402	13.5355	-2.64929	0.0123001	0.0517304	-3.56957	Me1
Q9DCI9	-0.394288	9.43951	-2.64578	0.0124055	0.0520597	-3.57242	Mrpl32
Q9CQQ7	-0.266707	12.0517	-2.62353	0.0130922	0.0541726	-3.57458	Atp5f1
P58404	0.536679	8.95836	2.62168	0.013151	0.0543573	-3.5788	Strn4
P58774	-0.575623	12.118	-2.61754	0.0132832	0.0546687	-3.58513	Tpm2
A0A0R4J138	0.233377	9.86001	2.63524	0.0127263	0.0528865	-3.58557	Arsb
Q8VH51	0.128839	10.7565	2.63859	0.0126236	0.0527495	-3.59368	Rbm39
Q8C2Q3	0.134189	10.4059	2.62993	0.0128911	0.0534555	-3.5976	Rbm14
P26040	0.425703	9.48407	2.62098	0.0136542	0.0557571	-3.60433	Ezr
Q9ET54	0.211424	9.73214	2.61945	0.013222	0.0545194	-3.61048	Palld
Q91X91	0.218173	13.4852	2.60577	0.0136655	0.0557571	-3.61202	Qprt
P46664	0.123574	10.6656	2.60215	0.0137851	0.056074	-3.61379	Adss
Q923D2	0.20107	13.188	2.60879	0.0135666	0.0556562	-3.61638	Blvrb
Q810B6	0.175546	9.90525	2.60539	0.0136782	0.0557571	-3.6191	Ankfy1
Q9QZH3	0.253837	8.44114	2.52635	0.017488	0.0664923	-3.62334	Ppie
Q9DCF9	-0.475043	10.2755	-2.6209	0.0133254	0.0547251	-3.62497	Ssr3
Q9Z2X2	0.526394	8.81874	2.60395	0.0138782	0.0562741	-3.62839	Psmd10
Q80SY5	-0.25931	9.30795	-2.60594	0.0136601	0.0557571	-3.6284	Prpf38b
Q8R2P8	0.194865	11.0154	2.61957	0.013218	0.0545194	-3.62891	Kars
Q9R1P3	0.133365	12.0722	2.61911	0.0132327	0.0545194	-3.63618	Psmb2
Q9JK42	-0.309548	10.1826	-2.59072	0.0141695	0.0570709	-3.63852	Pdk2
Q711T7	-0.239838	8.914	-2.58857	0.0142427	0.0572686	-3.63868	Nadsyn1
O09164	0.271639	9.66603	2.61666	0.0133115	0.0547251	-3.64204	Sod3
A0A0J9YUD8	0.136308	13.3269	2.57098	0.0148562	0.0591606	-3.64368	Hmgb1
Q9CRB2	-0.217003	9.18328	-2.60725	0.0136169	0.0557437	-3.64508	Nhp2
A2A7A7	0.114976	11.9369	2.59045	0.0141787	0.0570709	-3.64591	H6pd
P45952	-0.1878	12.9703	-2.59856	0.0139047	0.0563222	-3.65038	Acadm
A0A0N4SUN2	-0.376622	12.0555	-2.60828	0.0135832	0.055665	-3.65949	Slco1b2
E9QAQ5	0.174482	9.12982	2.60099	0.0138237	0.0561716	-3.66001	Gsk3b
A0A0A0MQ68	-0.15624	13.0011	-2.56821	0.0149553	0.0594501	-3.66693	Gcdh
P60710	0.211533	16.3561	2.59311	0.0140884	0.0568265	-3.66838	Actb
Q6ZWZ7	0.126048	12.5631	2.59534	0.0140131	0.0566419	-3.67219	Rpl17
Q9DCC7	-0.513538	9.45032	-2.59015	0.0143442	0.0576165	-3.67371	Isoc2b
Q63836	0.213374	14.1071	2.60046	0.0138413	0.0561836	-3.67758	Selenbp2
D3YX34	0.156959	9.35305	2.5665	0.0150165	0.0595702	-3.68303	Dctn1
P63073	0.19237	11.3636	2.58371	0.0144098	0.0577226	-3.68764	Eif4e
Q9QUM9	-0.167998	11.4913	-2.58393	0.0144025	0.0577226	-3.70353	Psma6
Q9CQE1	-0.127906	12.0911	-2.57121	0.014848	0.0591606	-3.70758	Nipsnap3b
Q922U1	0.311733	9.07693	2.5608	0.0155551	0.0612016	-3.71189	Prpf3
A0A0G2JFE3	-0.463657	12.0037	-2.58355	0.0144156	0.0577226	-3.71257	Cyp2w1
P40142	0.189657	13.9103	2.57824	0.0146001	0.058279	-3.71626	Tkt
P28661	0.392842	9.63877	2.54508	0.0159679	0.0623788	-3.71838	43712
Q9DCV7	0.477177	8.96289	2.52837	0.0166117	0.0640475	-3.72127	Krt7
Q61749	0.146605	10.8018	2.57068	0.0148671	0.0591606	-3.72156	Eif2b4
P62748	0.237966	9.9483	2.5626	0.0151572	0.0600284	-3.72292	Hpcal1
Q8BGJ5	0.256579	12.4119	2.5792	0.0145666	0.0582056	-3.72402	Ptbp1
P54728	-0.118869	11.4559	-2.53981	0.0160036	0.0624547	-3.72665	Rad23b
A0A1Y7VJ05	0.201626	12.4415	2.5675	0.0149805	0.0594886	-3.72997	Hecw1
Q8VBW8	-0.2269	13.7356	-2.56243	0.0151633	0.0600284	-3.73341	Ttc36
E9Q4B9	0.142808	11.5614	2.54512	0.0158028	0.0619224	-3.73732	Arpp19
Q9CW03	-0.250943	9.2549	-2.55263	0.0155222	0.0611626	-3.73862	Smc3
Q8BGT5	0.208561	12.1368	2.55126	0.0155732	0.0612101	-3.74524	Gpt2
P52633	0.861631	7.71551	2.52981	0.0175872	0.0666758	-3.75044	Stat6
O35887	0.159004	11.6183	2.53348	0.0162465	0.0631446	-3.75082	Calu
Q9D8W7	0.324888	9.51343	2.47314	0.0187362	0.0699922	-3.75213	Ociad2
Q922D8	-0.141475	13.1284	-2.54675	0.0157414	0.0617793	-3.75864	Mthfd1
Q9QXD8	0.379662	8.87936	2.55552	0.0157502	0.0617793	-3.75928	Limd1
Q9DAD6	0.278915	9.903	2.55898	0.015289	0.0604638	-3.76797	Pfn3
P26645	0.214269	11.3294	2.53888	0.0160393	0.0625305	-3.76801	Marcks
P56213	-0.2122	10.8274	-2.52485	0.0165827	0.0640001	-3.77117	Gfer
P12265	0.1643	11.5354	2.54377	0.0158536	0.0620584	-3.77576	Gusb
Q9DAK9	0.240683	11.2869	2.55537	0.0154213	0.0609246	-3.77579	Phpt1
Q9CQJ4	-0.283212	9.47527	-2.55405	0.0154697	0.0610527	-3.77748	Rnf2
A0A0R4J250	-0.436089	10.535	-2.52684	0.0165049	0.0637637	-3.77935	Ei24
Q8VDJ3	0.138301	12.0454	2.55244	0.0155293	0.0611626	-3.77965	Hdlbp
G5E866	0.118016	10.2258	2.53324	0.0162556	0.0631446	-3.78142	Sf3b1
F6WR04	0.477517	10.1604	2.52974	0.0173522	0.0661724	-3.79789	Ctss
Q8VE22	-0.137278	10.0873	-2.53222	0.0162951	0.0632063	-3.79801	Mrps23
P08113	0.248489	14.1634	2.54185	0.0159262	0.0622789	-3.79932	Hsp90b1
Q6QI06	-1.05005	8.92019	-2.45845	0.0206879	0.0750173	-3.80079	Rictor
Q8BGL3	-0.450683	11.5256	-2.52193	0.0166983	0.0643168	-3.80093	Sult2a8
Q9JI75	-0.1481	12.7573	-2.51526	0.016964	0.0650146	-3.80103	Nqo2
P09103	0.161353	15.0022	2.51398	0.0170155	0.0651471	-3.80956	P4hb
Q8VDQ1	-0.2189	11.1254	-2.52042	0.0167581	0.0644826	-3.81309	Ptgr2
A0A087WSP5	0.190435	10.6492	2.53609	0.0161461	0.062883	-3.8153	Stat1
F8VQC1	-0.299388	10.3965	-2.53306	0.0162625	0.0631446	-3.81619	Srp72
Q9CQX8	-0.238991	10.508	-2.5318	0.0163113	0.0632063	-3.81981	Mrps36
E9Q0N0	-0.405587	9.70516	-2.49686	0.0177185	0.0669054	-3.82391	Itsn1
Q6PHQ9	-0.225004	10.4826	-2.51187	0.0171007	0.0654081	-3.82409	Pabpc4
E9PZF0	0.249149	14.0702	2.53014	0.0163759	0.0633928	-3.83022	Gm20390
B7ZCL8	0.245667	9.81554	2.50289	0.0174681	0.0664826	-3.83181	Mpp1
Q9Z1K5	0.215872	9.20629	2.52892	0.0164235	0.063513	-3.83285	Arih1
Q99K67	-0.262904	12.6662	-2.50973	0.0171879	0.0656761	-3.83494	Aass
A0A0G2JFX7	0.104994	10.784	2.51551	0.0169541	0.0650146	-3.83527	Rbm8a
A0A0R4J140	-0.103337	11.4816	-2.51669	0.0169066	0.0649242	-3.83692	Cluh
Q3TVK3	0.216238	11.676	2.50584	0.0173466	0.0661724	-3.84111	Dnpep
Q3UM45	0.142034	10.1735	2.4995	0.0176085	0.0666758	-3.84244	Ppp1r7
P47941	0.181352	10.8386	2.51936	0.0168001	0.0645797	-3.84421	Crkl
P43025	0.364294	10.2628	2.47558	0.0194147	0.0716221	-3.85025	Clec3b
P63101	0.235512	13.331	2.50045	0.0175687	0.0666758	-3.85215	Ywhaz
Q91Y97	-0.183787	16.2754	-2.50387	0.0174275	0.0663939	-3.85867	Aldob
P56389	0.188581	10.3161	2.4734	0.0187245	0.0699922	-3.8593	Cda
Q71RI9	-0.286722	11.9817	-2.49128	0.017953	0.0677247	-3.86954	Kyat3
P24549	0.282298	14.4071	2.49915	0.017623	0.0666758	-3.87173	Aldh1a1
Q61171	0.146225	12.9009	2.48917	0.0180425	0.0679953	-3.87229	Prdx2
Q9Z1J3	-0.114451	10.2407	-2.47797	0.0185247	0.0694045	-3.88046	Nfs1
F8VPM7	0.158312	9.11418	2.48447	0.0182435	0.0686856	-3.88138	Erc1
Q9WTI7	0.122169	10.3983	2.48392	0.0182671	0.0686894	-3.88315	Myo1c
Q8BK72	0.299717	8.99304	2.48361	0.0182802	0.0686894	-3.88441	Mrps27
Q9WV68	-0.245426	12.7817	-2.48178	0.0183592	0.0688806	-3.88945	Decr2
Q9D1D4	0.166763	10.7845	2.4974	0.017696	0.0668864	-3.8934	Tmed10
Q9D8U8	0.20521	10.6338	2.49915	0.0176228	0.0666758	-3.89659	Snx5
P50428	-1.91024	11.5722	-2.47712	0.0190107	0.0706059	-3.89699	Arsa
Q9DD18	-0.323039	9.89094	-2.46277	0.0191977	0.0710529	-3.89933	Dtd1
Q6ZPE2	0.67218	9.10718	2.47047	0.0188539	0.0703636	-3.89967	Sbf1
A0A0A6YWM5	0.484424	8.35396	2.47643	0.0189575	0.0705977	-3.90231	Rab3gap2
P62311	-0.575358	10.6615	-2.47578	0.0186201	0.0696941	-3.90939	Lsm3
Q8C7E7	0.167778	10.7104	2.4674	0.0189901	0.0705977	-3.91018	Stbd1
Q6TEK5	0.261264	10.5382	2.4816	0.018367	0.0688806	-3.91091	Vkorc1l1
Q8BH80	0.140924	12.6715	2.46219	0.0192235	0.0710529	-3.9132	Vapb
Q64521	-0.143953	11.5459	-2.4686	0.0189368	0.0705977	-3.94443	Gpd2
Q11011	0.129382	10.0158	2.4597	0.0193362	0.071401	-3.94571	Npepps
P52430	-0.255448	12.2743	-2.43346	0.0205585	0.074624	-3.95171	Pon1
Q8K268	-0.240624	8.93865	-2.46228	0.0192195	0.0710529	-3.95508	Abcf3
Q3TZZ7	0.290897	9.91951	2.4647	0.0191108	0.0709092	-3.96104	Esyt2
Q7TNG8	0.18841	11.74	2.4678	0.0189726	0.0705977	-3.9632	Ldhd
Q9CQG1	-0.404571	10.1882	-2.44829	0.0198591	0.0727727	-3.96482	Chac2
Q9Z1P6	-0.149467	12.2511	-2.46308	0.0191837	0.0710529	-3.96552	Ndufa7
Q9EPL8	0.21903	9.49587	2.43922	0.0202841	0.0740224	-3.96613	Ipo7
Q9R1P1	-0.277258	10.7769	-2.45588	0.0195098	0.0716977	-3.96899	Psmb3
Q9CXN7	-0.280678	13.1114	-2.45076	0.0197447	0.0724224	-3.97844	Pbld2
E9Q0K6	0.140845	10.973	2.42366	0.0210328	0.075987	-3.98406	Samhd1
P62192	0.212152	12.0921	2.45601	0.019504	0.0716977	-3.98495	Psmc1
Q64516	-0.287502	11.586	-2.45681	0.0194673	0.0716977	-3.98639	Gk
Q3UZZ6	-0.261739	12.3745	-2.45642	0.0194851	0.0716977	-3.98721	Sult1d1
Q923G2	0.202584	8.85078	2.45441	0.0195769	0.0718754	-3.99145	Polr2h
Q8K2L8	0.505313	8.66379	2.43812	0.0203363	0.0740274	-3.99513	Trappc12
Q9R099	-0.228858	9.52554	-2.44129	0.0201863	0.0739012	-4.0021	Tbl2
O70378	-0.226604	9.81358	-2.4399	0.020252	0.0740187	-4.00262	Emc8
Q8JZK9	-0.185855	12.8381	-2.42981	0.0207339	0.075048	-4.00285	Hmgcs1
Q60772	0.363455	8.18607	2.41368	0.0238304	0.0834534	-4.00677	Cdkn2c
Q9R1S7	-0.17143	11.0286	-2.42931	0.0207584	0.0750661	-4.00737	Abcc6
Q8CGC7	0.121227	11.9387	2.41054	0.0216836	0.0777536	-4.0131	Eprs
A0A087WNV1	0.192976	9.50547	2.43896	0.0202965	0.0740224	-4.01334	Agfg1
Q8BUY5	-0.324037	9.19291	-2.43728	0.0203762	0.0741021	-4.01842	Timmdc1
Q8BFP9	-0.166886	9.72666	-2.43679	0.0203994	0.0741165	-4.02197	Pdk1
Q9QY30	-0.230346	11.4047	-2.4398	0.0202569	0.0740187	-4.02218	Abcb11
Q9D2P4	0.207068	9.82551	2.41235	0.0217821	0.0779612	-4.02283	Urm1
Q9D8N0	0.218229	13.2674	2.43832	0.0203268	0.0740274	-4.02527	Eef1g
P97864	0.215377	9.58229	2.40616	0.0219049	0.0782455	-4.03046	Casp7
Q99LM2	-0.169832	9.62756	-2.43039	0.0207059	0.0750173	-4.03592	Cdk5rap3
Q9CPU4	-0.398198	10.2379	-2.41945	0.0212394	0.0766613	-4.03721	Mgst3
Q7TMM9	0.212369	12.1993	2.40105	0.0221653	0.0790382	-4.03746	Tubb2a
A0A0R4J0N7	-0.399281	10.2928	-2.41413	0.0215037	0.0773171	-4.04646	Cyp8b1
Q7TNL9	-0.335196	10.2644	-2.41117	0.0216517	0.0777115	-4.05033	Chchd10
D3Z7V3	-0.263844	9.00515	-2.41454	0.021483	0.0773171	-4.05074	Slmap
A2RSJ4	0.318526	8.5361	2.39113	0.0250356	0.0861329	-4.0521	Uhrf1bp1l
P25688	-0.161446	14.8373	-2.34787	0.0250511	0.0861329	-4.05874	Uox
P52479	0.142758	9.52897	2.40581	0.0219226	0.0782455	-4.06614	Usp10
A0A2I3BPQ5	0.343604	12.1004	2.41438	0.0214911	0.0773171	-4.06952	Zc3h13
O89112	0.259094	10.9374	2.41709	0.0213562	0.0770104	-4.06966	Lancl1
Q9DBN5	-0.289326	9.54855	-2.38476	0.0230155	0.0816157	-4.07329	Lonp2
P28271	0.152787	13.4357	2.41377	0.0215217	0.0773171	-4.07659	Aco1
P10518	-0.153871	12.6003	-2.37281	0.0236578	0.0832788	-4.07667	Alad
P52760	-0.303713	14.8552	-2.36551	0.0240583	0.0838443	-4.08462	Rida
A0A0R4IZZ5	-0.209592	10.8527	-2.38256	0.0231324	0.0818795	-4.08491	Clec4f
B2RRE2	0.0926298	10.6637	2.4097	0.0217255	0.0778313	-4.08505	Myo18a
Q05D44	0.207892	10.9765	2.40639	0.0218931	0.0782455	-4.08598	Eif5b
Q8VDK1-2	0.107825	12.4679	2.39494	0.0224809	0.0800897	-4.08851	Nit1
Q8BKE6	0.198497	9.64098	2.37334	0.0236289	0.0832533	-4.09871	Cyp20a1
Q9D967	-0.198207	9.80102	-2.36912	0.0238593	0.0834534	-4.10358	Mdp1
Q60855	0.236368	9.13189	2.38345	0.0230853	0.0817878	-4.11012	Ripk1
Q9R1P0	-0.240302	11.6911	-2.39224	0.0226217	0.0804422	-4.11071	Psma4
Q9DB77	-0.18605	13.0497	-2.3672	0.0239651	0.0836203	-4.11286	Uqcrc2
Q9CPS6	-0.15285	10.1844	-2.36336	0.0241775	0.0841069	-4.11381	Hint3
E9PWQ3	0.708932	11.2904	2.38827	0.02283	0.0811078	-4.11618	Col6a3
Q91X52	-0.278503	11.4039	-2.36928	0.0238509	0.0834534	-4.11769	Dcxr
Q63932	0.118203	10.2228	2.35419	0.0246911	0.0854344	-4.11846	Map2k2
A2AT37	-0.286665	11.0295	-2.3932	0.0225714	0.0803373	-4.1193	Upf2
Q9JMG1	-0.100212	11.0977	-2.37995	0.0232724	0.0822992	-4.12036	Edf1
Q8C5H8	-0.249865	11.7079	-2.37614	0.0234773	0.082871	-4.12331	Nadk2
Q91VK1	-0.324161	8.94159	-2.32825	0.0261989	0.0887301	-4.12568	Bzw2
A0A140LHL8	-0.316317	8.71633	-2.34217	0.0257993	0.0879187	-4.12977	Tex2
Q7TNC4	0.208709	9.73391	2.36954	0.0238364	0.0834534	-4.13192	Luc7l2
A0A0R4J0I9	0.198454	10.7178	2.387	0.0228969	0.0812702	-4.13213	Lrp1
P28474	-0.19269	14.0387	-2.36155	0.0242781	0.0843043	-4.13473	Adh5
Q8CIB5	0.103599	10.714	2.36988	0.0238176	0.0834534	-4.13715	Fermt2
E9PUH6	-0.494457	8.8003	-2.35348	0.0249321	0.0858782	-4.14325	Crls1
Q8BXN7	-2.01285	8.94394	-2.28044	0.0296417	0.0970552	-4.15217	Ppm1k
Q9D6M3	-0.172896	12.0978	-2.36724	0.0239631	0.0836203	-4.15289	Slc25a22
P56399	0.168858	11.2496	2.37658	0.0234533	0.0828625	-4.15362	Usp5
Q61187	1.24653	9.32786	2.32782	0.0276982	0.0926352	-4.15369	Tsg101
A0A0F6AIX5	-0.345224	9.50847	-2.37384	0.0236018	0.0832343	-4.15927	Ldah
Q6A068	-0.369877	9.94498	-2.35505	0.0246424	0.0854344	-4.15979	Cdc5l
Q9D051	-0.325697	11.8621	-2.37084	0.0237652	0.0834534	-4.16003	Pdhb
Q9CXV1	-0.209665	11.0507	-2.345	0.0252163	0.086457	-4.16511	Sdhd
P61458	-0.0970343	14.2999	-2.35417	0.0246924	0.0854344	-4.16613	Pcbd1
A2AKN9	-0.675261	13.0925	-2.37006	0.0238082	0.0834534	-4.16706	Mup2
Q9DCE9	-0.22438	11.0529	-2.35004	0.0249268	0.0858782	-4.16923	Igtp
Q91ZW3	0.455236	9.07149	2.35674	0.0247473	0.0855474	-4.17195	Smarca5
Q9CQ62	-0.265654	13.8888	-2.34389	0.0252803	0.086457	-4.17226	Decr1
A0A140LJ55	0.210892	9.19547	2.36707	0.0239723	0.0836203	-4.1732	Slc9a6
Q921G9	0.342138	8.9931	2.36198	0.024254	0.0842968	-4.17508	Tjp3
Q9EP96	-0.227746	8.32143	-2.35431	0.0246846	0.0854344	-4.17663	Slco1a4
Q3TS02	-0.718286	11.7779	-2.36442	0.0241188	0.083979	-4.17865	Acly
O55234	-0.168837	11.2106	-2.3077	0.0274518	0.0924035	-4.18146	Psmb5
Q8CG72	0.271794	9.72125	2.30556	0.0275856	0.0925516	-4.18543	Adprhl2
Q8BWN8	-0.24226	10.7363	-2.34439	0.0252513	0.086457	-4.18553	Acot4
P01592	-0.443781	9.11312	-2.225	0.0362301	0.112404	-4.18918	Jchain
P35762	0.326858	10.8935	2.34398	0.0252753	0.086457	-4.19028	Cd81
P17427	0.173988	11.0483	2.34995	0.0249324	0.0858782	-4.19256	Ap2a2
Q91X34	0.133824	11.6654	2.34398	0.0252749	0.086457	-4.19385	Baat
F6VRP8	0.321544	10.0614	2.32984	0.0261042	0.0885654	-4.20111	Lgals3bp
Q9JHF5	0.28748	10.2628	2.35071	0.024889	0.0858782	-4.20674	Tcirg1
Q9CQ18	0.393927	9.22448	2.2795	0.029949	0.0979777	-4.21046	Rnaseh2c
D3Z1A1	-0.417368	10.8213	-2.33664	0.0257022	0.0876658	-4.21262	Qdpr
D3Z5I1	0.152231	9.80361	2.32238	0.0265517	0.0896878	-4.21309	Zc3hav1
D3Z786	-0.388864	12.0627	-2.33315	0.0259078	0.0882105	-4.21525	Mpc1
Q8BXC6	0.665389	9.78725	2.30207	0.0278043	0.0926352	-4.21881	Commd2
Q6P4T2	0.201331	9.77617	2.3446	0.0252395	0.086457	-4.21922	Snrnp200
E9Q852	0.110631	10.114	2.302	0.0278089	0.0926352	-4.22047	Afdn
Q9D1M0	0.115672	11.3935	2.33862	0.0255868	0.0873496	-4.22312	Sec13
A0A0R4J137	0.165415	10.7789	2.34014	0.0254978	0.0871232	-4.22405	Phyhd1
E9Q912	0.261907	9.14751	2.33159	0.0260001	0.0882959	-4.2261	Rap1gds1
Q3UKJ7	0.186454	10.0757	2.33244	0.0259502	0.0882767	-4.23493	Smu1
E9PXB0	-0.162228	9.46898	-2.29273	0.0283988	0.0937844	-4.23724	Pnpla8
Q8BGQ7	0.110758	12.217	2.3003	0.0279164	0.0928293	-4.24011	Aars
Q9D2G2	-0.141805	13.1095	-2.31636	0.0269177	0.0907647	-4.24436	Dlst
H3BKG0	0.394453	9.14685	2.33156	0.0260018	0.0882959	-4.24576	Cav1
A2AP78	0.423533	9.74977	2.33173	0.026197	0.0887301	-4.24896	Hmgb3
Q9CQN1	-0.164601	11.7149	-2.32775	0.0262286	0.0887524	-4.2535	Trap1
D3YZD8	-0.256184	9.02569	-2.32272	0.026531	0.0896878	-4.25834	Aamdc
P27546	0.261524	10.4193	2.28867	0.0286605	0.0944862	-4.26127	Map4
Q8BWR8	0.375112	8.57738	2.30081	0.0283203	0.093686	-4.26441	Rhpn2
Q9CQN6	-0.296959	10.8249	-2.31256	0.0271509	0.0914707	-4.26551	Tmem14c
Q9D0S9	-0.126155	12.5375	-2.29131	0.0284898	0.094004	-4.26677	Hint2
Q9WV55	0.124933	12.3727	2.30285	0.0277556	0.0926352	-4.27323	Vapa
Q3TLP5	0.224569	11.2571	2.28367	0.0289856	0.0953108	-4.2749	Echdc2
Q9JKL4	-0.3115	9.53697	-2.275	0.0300037	0.0980732	-4.27519	Ndufaf3
P62196	-0.136054	11.0787	-2.31641	0.0269147	0.0907647	-4.2765	Psmc5
Q58A65-2	0.297083	9.54396	2.29669	0.0281454	0.0934293	-4.28072	Spag9
Q8R3P0	-0.331808	9.52902	-2.28766	0.0287257	0.0946199	-4.28126	Aspa
G3X9U9	-0.273053	10.8635	-2.30729	0.0274773	0.0924084	-4.28451	Fis1
H3BJH7	0.499357	8.61419	2.30539	0.0275964	0.0925516	-4.28709	Aftph
Q08288	0.185733	10.0681	2.28533	0.0288772	0.0950376	-4.2931	Lyar
Q923B6	0.219433	11.3415	2.30214	0.0278	0.0926352	-4.29434	Steap4
Q8VCF0	-0.261748	11.1881	-2.30158	0.0278356	0.0926407	-4.29464	Mavs
O88792	-0.215671	9.81347	-2.2743	0.0296041	0.0970146	-4.29579	F11r
O35691	0.239289	9.24492	2.30636	0.0275355	0.092523	-4.29679	Pnn
Q9R112	0.2393	11.7674	2.30199	0.0278098	0.0926352	-4.29738	Sqor
A0A140LJJ5	0.474628	8.84718	2.27519	0.0314194	0.101726	-4.29891	Akap13
Q922H4	-0.26777	9.34009	-2.30507	0.0276162	0.0925516	-4.2994	Gmppa
Q6P8J2	-0.310982	8.89011	-2.27077	0.0305353	0.0993535	-4.30007	Sat2
P35550	0.3306	11.2101	2.30385	0.0276929	0.0926352	-4.30186	Fbl
Q8R084	-0.369573	11.7418	-2.29897	0.0280007	0.093029	-4.30313	Ugt2b1
Q9JKX3	0.210265	9.59608	2.28131	0.0291404	0.0956582	-4.3037	Tfr2
Q64514-2	0.299666	10.8892	2.29276	0.0283967	0.0937844	-4.30407	Tpp2
P62631	1.23236	12.6081	2.23144	0.0338746	0.106908	-4.31071	Eef1a2
P58871	0.131599	10.4898	2.29492	0.0282584	0.0935619	-4.31145	Tnks1bp1
P42932	0.094969	12.4752	2.29597	0.0281916	0.0935016	-4.31773	Cct8
Q9CR86	0.225136	11.7619	2.29511	0.0282464	0.0935619	-4.31945	Carhsp1
Q91VW3	0.354496	10.3647	2.26538	0.0302038	0.0985597	-4.32636	Sh3bgrl3
P97792	0.302177	9.90417	2.27731	0.0294044	0.0964424	-4.32697	Cxadr
E9PUL7	-0.1952	11.8298	-2.26477	0.0302458	0.0986132	-4.34174	Nat8f1
Q8BH69	0.159403	9.80859	2.2833	0.0290098	0.0953108	-4.34179	Sephs1
P62874	0.243825	9.95868	2.26676	0.0301103	0.0983383	-4.35572	Gnb1
Q64737	0.155997	10.9347	2.26113	0.0304935	0.0993366	-4.3568	Gart
P31786	0.126368	14.8524	2.24663	0.0315005	0.10184	-4.36062	Dbi
Q9D809	0.617434	9.38223	2.19078	0.0364069	0.112589	-4.36557	2200002D01Rik
Q99P88	0.116809	9.44726	2.25159	0.0311528	0.100981	-4.36731	Nup155
P26041	0.184968	11.4255	2.24147	0.0318661	0.102849	-4.36739	Msn
Q8BI72	-0.343252	9.02254	-2.2271	0.0329043	0.105053	-4.37057	Cdkn2aip
B7ZNH7	-0.401033	10.811	-2.25155	0.031156	0.100981	-4.37274	Col14a1
A0A0R4J0M1	0.338398	8.02027	2.24751	0.0314386	0.101726	-4.37461	Tbcc
Q9ERY9	-0.160199	9.88341	-2.25337	0.0310291	0.10074	-4.37554	Erg28
Q3UDM0	0.240079	9.29328	2.2603	0.0305504	0.0993535	-4.38024	Mob1b
B8JJN0	0.242993	10.0109	2.23089	0.032628	0.104688	-4.38299	Gm20547
Q8BGX0	0.0978443	11.874	2.22845	0.032806	0.10493	-4.3884	Trim23
A2APL5	-0.292738	9.27664	-2.23435	0.0323767	0.104272	-4.38894	Slc1a2
Q6GQT9	-0.177389	10.1135	-2.25751	0.0307422	0.0998926	-4.38943	Nomo1
Q8BJS4	0.612849	8.65461	2.23498	0.033048	0.105424	-4.39374	Sun2
A0A0G2JDH8	-0.267742	11.1017	-2.18604	0.0362723	0.112444	-4.39497	Slc35a3
Q9Z2N8	0.638748	9.60753	2.23362	0.0326536	0.104688	-4.39608	Actl6a
Q60737	0.123529	10.3616	2.24546	0.0315835	0.102023	-4.39628	Csnk2a1
Q99JF8	0.283811	9.42078	2.22432	0.0331085	0.105442	-4.39789	Psip1
Q3UXD9	-0.235769	12.2351	-2.22153	0.0333146	0.105923	-4.40264	Pecr
F6VW30	0.166897	11.5948	2.22808	0.0328329	0.10493	-4.40987	Ywhaq
A0A0R4J093	0.110237	12.2997	2.21554	0.0337614	0.106726	-4.41063	Cmpk1
Q9QZE5	0.0790441	11.5849	2.23098	0.0326216	0.104688	-4.41403	Copg1
Q9CZP5	-0.243016	8.75366	-2.2247	0.0330811	0.105442	-4.41403	Bcs1l
Q91WM2	-0.153523	9.79166	-2.23368	0.0324257	0.104305	-4.42489	Hdhd5
O88736	-0.271355	9.9662	-2.22972	0.0327129	0.10479	-4.4267	Hsd17b7
Q9R1Z7	0.288133	10.1472	2.18871	0.035828	0.111607	-4.42699	Pts
E9QL80	0.200864	9.44582	2.22275	0.0332246	0.105725	-4.42872	Lpgat1
Q9ERK4	0.0886543	10.7796	2.19393	0.0354172	0.110686	-4.43138	Cse1l
E9Q8I0	0.301702	10.6542	2.23857	0.0320735	0.103432	-4.43207	Cfh
P70245	-0.12642	12.7233	-2.23295	0.0324785	0.104387	-4.43452	Ebp
P10853	0.17779	15.4811	2.21645	0.0336931	0.106686	-4.43823	Hist1h2bf
Q9R0Q7	0.170306	12.5424	2.21274	0.0339723	0.107128	-4.43862	Ptges3
Q9D0R2	-0.150478	12.4118	-2.2342	0.0323882	0.104272	-4.4407	Tars
Q91XT4	-0.230925	9.93585	-2.21663	0.0336797	0.106686	-4.44073	Sec16b
Q9CQ60	0.122876	11.9317	2.21036	0.0341515	0.107517	-4.44293	Pgls
Q99N42	-0.335399	10.5923	-2.22013	0.0334189	0.106167	-4.44306	Tymp
Q8K273	0.313224	9.88947	2.228	0.0328384	0.10493	-4.45289	Mmgt1
Q3ULJ0	-0.199549	11.6971	-2.21804	0.0335741	0.106572	-4.45539	Gpd1l
Q91ZA3	-0.139342	12.5069	-2.21724	0.0336342	0.106675	-4.45903	Pcca
G5E8N7	-0.464191	9.96701	-2.21593	0.0337325	0.106722	-4.45911	Pnkp
Q9QYR9	-0.281024	11.7221	-2.20725	0.0343883	0.108174	-4.46381	Acot2
Q9EQ32	0.179644	9.94986	2.19563	0.0352842	0.11045	-4.46537	Pik3ap1
Q9D338	-0.286672	9.68435	-2.1852	0.036339	0.11247	-4.46548	Mrpl19
A0A0R4J090	-0.292743	10.3967	-2.19568	0.0352804	0.11045	-4.47493	Cd1d1
Q9D2R6	-0.326478	9.57493	-2.1944	0.0358573	0.111608	-4.47502	Coa3
Q8R1S0	-0.145321	9.90901	-2.19567	0.035281	0.11045	-4.47521	Coq6
Q8C0Z1	-0.240691	10.1073	-2.19619	0.0352402	0.11045	-4.47762	Fam234a
O54909	-0.142628	13.4749	-2.21405	0.0338729	0.106908	-4.47936	Rdh16
Q04857	0.778419	11.6136	2.21097	0.0341053	0.10746	-4.48122	Col6a1
Q63850	0.216588	9.15267	2.19489	0.0353423	0.110542	-4.48595	Nup62
Q6PD26	0.380547	9.24494	2.17692	0.0367708	0.113532	-4.48698	Pigs
Q8JZZ0	-0.216446	11.8661	-2.17551	0.0368853	0.113666	-4.48985	Ugt3a2
O55242	-0.327681	13.8582	-2.20258	0.0347456	0.109209	-4.49135	Sigmar1
Q9WVQ5	0.174699	10.3013	2.1911	0.0356387	0.111107	-4.49361	Apip
A0A0G2JDW7	0.165102	12.3881	2.19273	0.0355111	0.110889	-4.50198	Rps27
Q9DAW9	0.150782	10.2424	2.18275	0.0363015	0.112444	-4.50574	Cnn3
Q8VC81	-0.300792	10.358	-2.20076	0.0348863	0.109561	-4.50607	Pla2g12b
Q8C8R3	-0.311389	8.57789	-2.10109	0.0451501	0.131184	-4.50924	Ank2
P62259	0.141007	13.4707	2.1868	0.0359792	0.111896	-4.51147	Ywhae
A0A140LIS8	-0.209339	10.0032	-2.16069	0.0381052	0.116529	-4.51235	Gm4756
O55201	0.239501	9.81225	2.19209	0.0355611	0.110955	-4.51472	Supt5h
Q91YQ5	0.0948965	13.0467	2.18064	0.0364711	0.112697	-4.51789	Rpn1
Q571F8	-0.227334	11.4638	-2.17151	0.0372109	0.114431	-4.52018	Gls2
Q8VIJ6	0.28424	11.474	2.1648	0.0377629	0.115758	-4.52353	Sfpq
Q9D939	0.339321	9.80316	2.18612	0.0360328	0.111973	-4.52836	Sult1c2
Q91VR5	0.157543	11.0458	2.16551	0.0377042	0.115758	-4.5304	Ddx1
P11680	0.611572	8.44918	2.07123	0.0498021	0.139999	-4.53042	Cfp
P35279	-0.279573	12.7168	-2.1848	0.036138	0.112209	-4.53726	Rab6a
D3Z7M9	0.0865856	12.4195	2.17529	0.0369031	0.113666	-4.53742	Anp32a
Q8R5L1	-0.125768	12.1035	-2.10855	0.0426883	0.126226	-4.54061	C1qbp
F8VQ28	0.158654	10.0077	2.16943	0.0373813	0.114863	-4.54074	Pxn
P23116	0.0871163	11.0602	2.17222	0.0371526	0.114343	-4.54106	Eif3a
Q91XE0	0.166045	12.5901	2.11332	0.0422498	0.125412	-4.54201	Glyat
Q9DBR7	0.428589	9.58679	2.1516	0.0388711	0.118306	-4.54434	Ppp1r12a
P31649	-0.202286	9.48174	-2.14453	0.0394764	0.119769	-4.54516	Slc6a13
B1AXC5	-0.400359	9.8416	-2.06028	0.0481737	0.137036	-4.54527	Chchd7
Q7M6Z4	0.323314	12.0064	2.17538	0.0368954	0.113666	-4.54535	Kif27
P25911-2	0.209312	9.63839	2.15517	0.0385687	0.117722	-4.55709	Lyn
Q8BHA3	0.182493	10.2157	2.14841	0.0391432	0.118946	-4.56013	Dtd2
G3UWS4	-0.37269	9.05019	-2.13982	0.0398842	0.120626	-4.56248	Ppp2r1b
P61205	0.252938	12.4707	2.15366	0.0386963	0.117961	-4.56581	Arf3
P53395	-0.153376	12.3744	-2.16352	0.0378696	0.115973	-4.56603	Dbt
Q3U125	-0.233804	9.87817	-2.15743	0.0383785	0.117271	-4.5675	Fam213a
O70310	0.108362	10.9008	2.16511	0.037738	0.115758	-4.57531	Nmt1
Q8BYU6	0.210322	10.5573	2.16323	0.0378933	0.115973	-4.57892	Tor1aip2
Q8BVY0	0.115682	9.89979	2.15495	0.0385873	0.117722	-4.58009	Rsl1d1
Q9EP75	0.13839	11.6992	2.13043	0.0407084	0.122348	-4.58306	Cyp4f14
Q9D5V6	0.211978	10.2451	2.12838	0.0408907	0.122513	-4.5842	Syap1
K3W4L7	-0.12711	13.4526	-2.07253	0.0461324	0.132943	-4.58475	Pbld1
Q91VB8	0.0613954	17.4259	2.14985	0.0390205	0.118667	-4.58855	Hba-a1
Q9JJ28	0.298069	9.32486	2.13899	0.0399568	0.12075	-4.59006	Flii
Q9JLJ4	0.250453	10.0155	2.1429	0.039617	0.120101	-4.59016	Elovl2
Q8K310	0.130384	10.5182	2.13165	0.0406006	0.122215	-4.59577	Matr3
F6TUL9	-0.236562	9.24969	-2.13072	0.0406828	0.122348	-4.59767	Vsig4
Q504M2	-0.339563	8.77542	-2.1533	0.0387273	0.117962	-4.59801	Pdp2
Q8VC52	-0.191835	9.95961	-2.12953	0.0407886	0.122449	-4.59922	Rbpms2
Q9QYI3	-0.361655	9.05521	-2.15067	0.0391893	0.118992	-4.6054	Dnajc7
Q99LS3	-0.65485	9.19279	-2.04193	0.0518979	0.144248	-4.60631	Psph
Q8R035	-0.141777	10.4144	-2.12662	0.0410474	0.122886	-4.60759	Mrpl58
P01898	0.182239	10.5355	2.13569	0.0402449	0.12143	-4.60868	H2-Q10
O35129	-0.179057	12.7743	-2.10591	0.0429328	0.12656	-4.61075	Phb2
Q924T2	-0.375986	9.46804	-2.12929	0.0408102	0.122449	-4.61439	Mrps2
E9PUC2	0.286062	9.18345	2.12331	0.0413435	0.123462	-4.61707	Acsl3
A0A0R4J0S3	-0.322034	9.78766	-2.14121	0.0397636	0.12045	-4.62114	Rtn4ip1
Q61508	0.204726	9.37018	2.11471	0.0423674	0.125567	-4.62236	Ecm1
O09172	0.14196	11.1219	2.14003	0.0398662	0.120626	-4.62339	Gclm
Q99L13	-0.164925	12.7619	-2.09394	0.0440567	0.129278	-4.62357	Hibadh
E9PVZ8	0.335134	8.42462	2.1253	0.041165	0.123143	-4.62364	Golgb1
P22907	0.185777	10.0384	2.11865	0.041764	0.124352	-4.62446	Hmbs
Q9JMD0	0.211303	10.6541	2.13707	0.0401238	0.12116	-4.62903	Znf207
Q9CR24	-0.22127	9.66659	-2.11062	0.0424974	0.125855	-4.6303	Nudt8
P11881	-0.542659	8.74413	-2.11276	0.042301	0.125467	-4.63071	Itpr1
Q8CI33	-0.260309	9.30233	-2.08868	0.0445587	0.130155	-4.63234	Cwf19l1
Q3TDN2	0.195344	10.5077	2.13533	0.0402766	0.12143	-4.63235	Faf2
Q6P5E4	0.11409	10.3396	2.12898	0.0408376	0.122449	-4.63248	Uggt1
P52503	-0.135821	11.1999	-2.1247	0.0412189	0.123208	-4.63729	Ndufs6
Q99JY0	-0.147024	13.9358	-2.11794	0.0418282	0.124352	-4.63744	Hadhb
Q91Z53	0.12501	13.6541	2.13238	0.040536	0.122116	-4.63797	Grhpr
Q924M7	0.235596	9.83785	2.10748	0.0427871	0.126227	-4.6425	Mpi
Q5RL20	-0.442115	9.86646	-2.06923	0.0475795	0.135881	-4.64506	Mrpl43
P15392	-0.485895	10.8569	-2.07994	0.0456564	0.132256	-4.64657	Cyp2a4
B1AYG6	0.11907	10.3326	2.09916	0.0435639	0.128125	-4.64872	Itgb6
Q8K370	-0.135717	10.92	-2.11923	0.0417114	0.124352	-4.64885	Acad10
A0A140T8I9	-0.23662	10.8483	-2.10869	0.0426757	0.126226	-4.64952	Pi4ka
Q8K2Q0	0.381804	8.83942	2.10472	0.044136	0.129412	-4.6506	Commd9
E9QM90	0.322304	8.61685	2.10783	0.0427549	0.126227	-4.65065	2310035C23Rik
Q3UEP4	0.0986369	13.7406	2.1184	0.041787	0.124352	-4.65153	Ugt2b36
Q8CHW4	-0.406	9.5095	-2.1167	0.0419413	0.124592	-4.65305	Eif2b5
E0CZE0	0.0842967	9.81499	2.07151	0.0462335	0.133125	-4.65504	Nae1
Q8QZR5	-0.198999	12.4973	-2.12304	0.0413683	0.123462	-4.65573	Gpt
Q9JI78	0.244076	9.09083	2.07552	0.0460898	0.132943	-4.66122	Ngly1
O35623	0.210686	10.1688	2.11814	0.0418102	0.124352	-4.66501	Bet1
Q4VA53	0.23309	8.44432	2.02533	0.0510154	0.142621	-4.66731	Pds5b
G3X9D6	0.326215	9.80277	2.05485	0.0487295	0.138139	-4.66816	Apon
Q9CQJ6	-0.356391	9.76069	-2.08686	0.0447336	0.130368	-4.67543	Denr
A2ABY3	0.112524	12.1674	2.10025	0.0434611	0.127921	-4.67787	Pcyt2
P19157	0.312381	14.288	2.08216	0.0451887	0.131198	-4.67896	Gstp1
Q8VEK0	-0.270646	10.8033	-2.10511	0.0430075	0.126683	-4.68202	Tmem30a
Q8VHG0	-0.200472	8.9903	-2.07884	0.0455124	0.132037	-4.68269	Fmo4
Q6P6M5	-0.293339	9.91265	-2.10805	0.0427344	0.126227	-4.68312	Pex11g
Q9R0M6	0.215514	9.81273	2.08501	0.0449126	0.130791	-4.68401	Rab9a
P21550	0.19516	13.8449	2.0891	0.0445185	0.130136	-4.68867	Eno3
Q9QZM0	0.492089	9.58143	2.0629	0.0485495	0.13773	-4.69065	Ubqln2
Q8BH95	-0.122933	12.8756	-2.08313	0.0450944	0.131122	-4.6912	Echs1
O70172	-0.383865	9.73043	-2.07785	0.0456087	0.132217	-4.69196	Pip4k2a
Q9Z2L6	-0.344954	8.42952	-2.08848	0.0471502	0.134855	-4.69204	Minpp1
A2A9I0	0.255825	8.8273	2.07432	0.0459555	0.132789	-4.69604	Gosr2
Q9CQZ5	-0.146121	11.4515	-2.06375	0.0470089	0.134651	-4.69771	Ndufa6
E9Q6M5	-0.244473	10.8584	-2.03134	0.05037	0.141227	-4.69948	Slc22a26
Q9JJU8	0.111371	11.2927	2.01529	0.0521103	0.144559	-4.70065	Sh3bgrl
P56387	-0.197818	9.48545	-2.06562	0.0468208	0.134313	-4.70205	Dynlt3
A0A0G2JFT8	0.432044	9.31787	2.07409	0.0459786	0.132789	-4.70358	Rufy3
P62274	0.379755	11.117	2.06652	0.0467303	0.134153	-4.70366	Rps29
Q9CR57	-0.112409	12.9504	-2.0962	0.043843	0.128764	-4.70642	Rpl14
Q8BHC4	0.44473	9.91965	2.09614	0.0438481	0.128764	-4.70652	Dcakd
Q9QZU9	0.293371	9.81735	2.04121	0.0493246	0.139312	-4.70813	Ube2l6
G3X8T3	0.197185	11.1324	2.08726	0.0446957	0.130357	-4.70927	Ctsa
G3UYD0	0.283565	9.547	2.0923	0.0442125	0.129537	-4.71373	Gtf2i
Q8CBY8	0.259221	9.58471	2.09194	0.0442471	0.12954	-4.71441	Dctn4
P29341	0.105037	12.5106	2.06922	0.0464613	0.133581	-4.71517	Pabpc1
P51125	0.305861	10.3612	2.0725	0.046136	0.132943	-4.71579	Cast
Q9CQ06	-0.482797	9.04032	-2.06288	0.0479099	0.13652	-4.71686	Mrpl24
Q80X73	-0.225457	9.20279	-2.0896	0.0444711	0.130096	-4.7188	Pelo
Q9ESX5	0.211986	10.0545	2.08768	0.044655	0.130337	-4.72239	Dkc1
P17879	0.240572	10.8496	2.07554	0.0458361	0.132576	-4.72292	Hspa1b
F8VPU2	-0.458987	9.32543	-2.01628	0.0522639	0.144638	-4.7266	Farp1
E9PZ16	0.282832	11.0977	2.08464	0.0449483	0.130796	-4.72809	Hspg2
B2KGF0	-0.230401	9.36222	-2.05711	0.047681	0.13607	-4.72959	Rpe
A2AAN0	0.423284	8.78571	2.0101	0.0545561	0.14905	-4.73994	Exoc7
Q91VJ5	0.222128	8.93693	2.07685	0.0457075	0.132304	-4.74266	Pqbp1
Q99KP6	0.113628	10.4269	2.03766	0.0496985	0.139854	-4.74599	Prpf19
Q8CG76	0.117135	12.8074	2.05205	0.048198	0.137036	-4.74654	Akr7a2
Q8R1S9	-0.595345	9.22007	-2.06978	0.0464058	0.133521	-4.75583	Slc38a4
A0A0R4J1Z3	-0.193448	10.3423	-2.06832	0.0465506	0.133737	-4.75853	Tmem33
Q8CHK3	0.230607	9.11495	2.06386	0.046998	0.134651	-4.76684	Mboat7
Q3V156	-0.307249	10.0082	-2.06328	0.0470558	0.134685	-4.7679	Osbpl1a
P53994	-0.161214	11.0411	-2.04963	0.0484474	0.137542	-4.76819	Rab2a
P12790	-0.264258	12.1714	-2.02919	0.0505998	0.141768	-4.76934	Cyp2b9
Q8K0G8	-0.2156	9.43928	-2.01478	0.0521672	0.144559	-4.7696	Esrp2
O09044	0.132355	9.98688	2.00759	0.052965	0.145936	-4.77053	Snap23
Q3UIA2	0.295904	9.29704	2.06067	0.0473197	0.135239	-4.77276	Arhgap17
D3YXR5	0.291015	9.5253	2.05599	0.0477948	0.136293	-4.77485	Pml
Q9QXF8	-0.18587	15.2499	-2.02863	0.0506602	0.141834	-4.77933	Gnmt
Q99LT0	0.406641	9.29804	2.04579	0.0491027	0.139052	-4.78128	Dpy30
P33267	0.226636	12.7036	2.05427	0.047971	0.136593	-4.78461	Cyp2f2
Q91YJ3	0.209194	9.05808	2.01578	0.0520566	0.144559	-4.78647	Thyn1
P48776	-0.303617	10.0369	-2.01953	0.0516459	0.14386	-4.78744	Tdo2
E9PV38	-0.188301	11.1404	-2.0379	0.049673	0.139854	-4.7896	Ces2g
Q8K1B8	0.337354	9.31033	2.05147	0.0482577	0.137105	-4.78978	Fermt3
Q9DBS5	0.118529	9.99654	2.04281	0.0491571	0.139052	-4.78994	Klc4
Q62422	0.399442	9.44093	2.04053	0.0493961	0.139412	-4.7909	Ostf1
B1ATI0	-0.114225	12.5445	-2.04278	0.0491601	0.139052	-4.79161	Aldh3a2
P51830	-0.23528	9.84539	-1.96549	0.0590414	0.158157	-4.79695	Adcy9
A0A0R4J259	0.068857	10.9768	2.01471	0.0521743	0.144559	-4.79838	Syncrip
A0A0R4J1L2	0.157698	11.3547	2.04144	0.0493008	0.139312	-4.80326	Eef1d
Q5SUR0	0.131451	10.1308	2.0345	0.0500326	0.140486	-4.80346	Pfas
A2RSQ0	0.679091	9.15844	1.86399	0.0737075	0.184942	-4.80546	Dennd5b
A0A075B5P4	-0.42021	9.83977	-2.01744	0.0524141	0.144949	-4.80648	Ighg1
A2AKD7	-0.692174	10.281	-2.0416	0.049541	0.139718	-4.80978	Snta1
Q8K1A5	0.244604	8.63522	2.01049	0.0526421	0.145371	-4.81089	Tmem41b
Q8K1R7	0.639335	9.58126	2.03768	0.0496956	0.139854	-4.8152	Nek9
Q921F4	0.160338	9.40562	2.02736	0.0507966	0.142112	-4.81543	Hnrnpll
A0A0R4J083	-0.142812	13.4111	-2.03648	0.0498228	0.139999	-4.81741	Acadl
Q9CXT8	-0.210002	9.87476	-2.03369	0.0501192	0.140627	-4.82255	Pmpcb
Q9CQR2	0.0948865	13.1029	2.00971	0.0527284	0.145505	-4.82355	Rps21
Q5F2E7	0.263018	9.01666	1.99711	0.0549935	0.150032	-4.82536	Nufip2
Q9D8E6	0.108917	12.7508	2.01886	0.0517191	0.14396	-4.82642	Rpl4
Q62446	-0.142348	10.3129	-2.00844	0.0528702	0.145791	-4.82699	Fkbp3
Q9D020	0.505972	8.79572	2.02198	0.0513784	0.143322	-4.83442	Nt5c3a
Q3U816	-0.609781	10.1247	-2.01186	0.0524901	0.145055	-4.83869	Htatip2
H3BJI4	-0.153377	8.99303	-2.0252	0.0512895	0.143283	-4.83981	Rwdd4a
Q6ZQ58	-0.173426	10.5739	-2.02001	0.0515934	0.143818	-4.84294	Larp1
Q9DCV4	-0.312598	10.7824	-2.02238	0.051335	0.143306	-4.84326	Rmdn1
Q5SVR0	0.300926	9.58502	2.01782	0.0518326	0.144171	-4.84328	Tbc1d9b
Q9JLB0-2	-0.117818	10.7039	-2.00659	0.0530769	0.145942	-4.84431	Mpp6
A0A087WQT6	0.231556	10.033	2.0145	0.0521977	0.144559	-4.84522	Casp8
Q8CJG1	0.231292	9.3334	2.00355	0.0534177	0.14646	-4.84605	Ago1
A0A0R4J0J0	0.220031	9.86684	1.98819	0.0551701	0.150315	-4.84809	Palmd
Q80WQ2	0.193585	9.30533	1.9746	0.0567631	0.153229	-4.84954	Vac14
F6QL70	0.165811	12.3872	2.00535	0.0532156	0.146119	-4.85145	Gm17669
A2AWP6	0.466636	8.8281	1.94305	0.064417	0.16731	-4.85574	Arhgef10l
Q61578	-0.125375	10.4615	-2.00695	0.0530365	0.145936	-4.8578	Fdxr
I1E4X1	0.302884	9.2639	1.96399	0.0580331	0.15589	-4.85925	Stx5a
O70252	0.199573	10.1711	1.98038	0.0560804	0.152133	-4.85955	Hmox2
P56480	-0.120492	15.5724	-1.97816	0.0563417	0.152627	-4.86452	Atp5f1b
Q9ERU9	0.17774	9.49273	1.99557	0.0543217	0.148727	-4.86453	Ranbp2
Q8K4Z5	0.086441	9.80039	1.98273	0.055805	0.1516	-4.86473	Sf3a1
P48962	-0.258687	12.8653	-1.96355	0.0580869	0.155926	-4.86748	Slc25a4
F6TLV3	-0.165383	9.06679	-1.95077	0.0596515	0.159126	-4.868	Fndc3a
Q6ZQI3	0.105842	11.4433	1.97048	0.0572535	0.154444	-4.86889	Mlec
P09411	0.181572	14.2693	2.0072	0.0530083	0.145936	-4.87094	Pgk1
P97287	0.146912	9.50904	1.94106	0.0614277	0.162176	-4.8712	Mcl1
Q3UGB5	0.164699	10.8792	2.00533	0.053217	0.146119	-4.87432	Dazap1
Q9CYV5	-0.339289	10.7085	-2.00442	0.0533195	0.146296	-4.87598	Tmem135
P14106	0.324541	8.7875	1.97451	0.0579562	0.155793	-4.87759	C1qb
A0A0R4J069	-0.114877	11.4901	-1.97644	0.0565445	0.153068	-4.87807	Scly
Q99LC3	-0.110238	11.9101	-1.99904	0.0539268	0.147751	-4.88574	Ndufa10
G3X8Y3	0.114087	10.3102	1.99426	0.0544721	0.149032	-4.88745	Naa15
F8WIE5	0.154395	9.16644	1.99145	0.0547939	0.149594	-4.88899	Hectd1
Q91XU3	0.31529	8.9109	1.94471	0.0606779	0.160859	-4.89459	Pip4k2c
Q9D1P4	0.21302	10.4698	1.99355	0.0545526	0.14905	-4.89567	Chordc1
E9Q7G0	-0.300258	9.03372	-1.97589	0.0566092	0.153136	-4.89754	Numa1
D3YXK2	0.147389	10.1474	1.96829	0.0575152	0.15484	-4.89786	Safb
E9Q8F4	-0.441373	10.4133	-1.98347	0.0557184	0.151484	-4.89948	Nnt
Q9JKY7	0.0972852	12.0937	1.98344	0.0557226	0.151484	-4.90236	Cyp2d22
Q9DAR7	0.123565	10.8093	1.98814	0.0551755	0.150315	-4.90465	Dcps
Q6ZWV7	-0.25536	12.1587	-1.98597	0.0554277	0.150895	-4.90936	Rpl35
A0A1L1SQA8	-0.165414	13.0615	-1.95594	0.0590136	0.158157	-4.91082	Rps25
Q9D0J8	-0.141664	12.947	-1.98088	0.0560215	0.152081	-4.915	Ptms
Q9D0F3	0.109356	12.4539	1.96791	0.0575616	0.15484	-4.91647	Lman1
A2BEE9	-0.441944	9.25231	-1.98336	0.0562825	0.152574	-4.91719	Dlg3
B1B1A8	0.298449	9.63924	1.96842	0.0574997	0.15484	-4.91784	Mylk
Q61102	-0.123125	9.97999	-1.97521	0.0566902	0.15316	-4.92872	Abcb7
Q91X75	-0.149836	12.2295	-1.97514	0.056698	0.15316	-4.92883	Cyp2a5
B1AUY7	0.345989	9.0107	1.94472	0.0604048	0.160467	-4.92986	Naa10
Q9WUU7	0.157946	12.1654	1.94391	0.0605066	0.160534	-4.93455	Ctsz
Q3U962	0.660293	9.47402	1.97278	0.0575328	0.15484	-4.9361	Col5a2
H3BL72	0.222707	9.40981	1.9451	0.0615589	0.162411	-4.93802	Hnf1a
P63147	0.212033	10.7656	1.9548	0.0591535	0.158347	-4.93962	Ube2b
Q8BGA9	-0.181605	9.94559	-1.94831	0.0599568	0.159718	-4.94286	Oxa1l
F7CBP1	-0.201562	9.49531	-1.93445	0.0617024	0.162566	-4.94629	Eif4g2
Q5RKN9	0.125488	10.5001	1.92589	0.0628027	0.164451	-4.94816	Capza1
B7ZCU0	0.217047	9.61192	1.93662	0.061427	0.162176	-4.94949	Abi1
P17665	-0.132151	13.6276	-1.92911	0.0623873	0.163697	-4.95197	Cox7c
Q8R5J9	0.414065	10.5574	1.92523	0.0628879	0.164562	-4.95236	Arl6ip5
P50544	-0.190918	12.4585	-1.94385	0.0605136	0.160534	-4.95453	Acadvl
F8WHP8	-0.139295	12.6108	-1.89864	0.0664192	0.171123	-4.95603	Atp5j2
O54734	-0.133169	13.0397	-1.95333	0.0593349	0.158612	-4.95673	Ddost
P56654	-0.285396	10.9022	-1.93775	0.061283	0.162128	-4.95754	Cyp2c37
P62814	0.10841	11.2937	1.95874	0.0586713	0.157385	-4.95818	Atp6v1b2
P11087	0.796163	12.9414	1.95094	0.0596299	0.159126	-4.95837	Col1a1
Q91WT9	0.261713	12.8765	1.95179	0.0595253	0.15901	-4.96511	Cbs
Q3UW64	-0.126289	10.9939	-1.9329	0.0619004	0.162976	-4.96645	Gne
Q3UIR3	0.100792	9.69776	1.95379	0.059278	0.15857	-4.96699	Dtx3l
P02463	0.255154	11.0358	1.94615	0.0602258	0.160213	-4.96826	Col4a1
P60335	0.1441	12.3922	1.94951	0.0598072	0.159431	-4.96835	Pcbp1
P58058	0.425216	9.6001	1.88101	0.0697487	0.177677	-4.96855	Nadk
Q5NBU8	-0.486261	9.44448	-1.92457	0.0635408	0.165788	-4.9718	Xaf1
D3YYI8	0.281029	9.40365	1.94697	0.0601243	0.160054	-4.97185	Gm10093
Q8R570	0.237245	10.1715	1.93102	0.0621419	0.163325	-4.97402	Snap47
J3KMH5	0.19862	10.0337	1.94574	0.0602774	0.16024	-4.97466	Mia3
O08601	-0.117207	13.1773	-1.94191	0.0607571	0.160958	-4.97756	Mttp
O54724	0.276434	9.22567	1.92298	0.063181	0.165004	-4.98476	Cavin1
D3Z3Y4	-0.329232	9.96532	-1.93738	0.0613303	0.162141	-4.98505	Tial1
Q91YP3	-0.148837	11.0492	-1.92294	0.0631859	0.165004	-4.98938	Dera
Q9ESP1	0.153243	10.9292	1.94046	0.0609407	0.161333	-4.99066	Sdf2l1
E9PYU8	0.0864761	9.97672	1.87057	0.0712295	0.180611	-4.99074	Smurf1
A0A0A0MQA3	0.153258	13.1817	1.92975	0.0623047	0.163592	-4.99314	Serpina1a
Q99LG2	-0.452333	8.98069	-1.93951	0.0616233	0.162469	-4.99507	Tnpo2
Q9DB60	0.281314	9.33401	1.931	0.0621447	0.163325	-4.99635	Fam213b
Q3TUQ7	0.177314	9.52226	1.90276	0.0658611	0.170027	-4.99686	Prkaa1
A0A0A0MQ79	0.268412	9.00097	1.92778	0.0625581	0.163922	-5.00055	Prrc2c
Q9Z1D1	-0.152943	10.7947	-1.89709	0.0666296	0.17145	-5.00622	Eif3g
Q9CWK8	0.0846726	11.2446	1.91832	0.0637897	0.16613	-5.00732	Snx2
O35488	-0.14689	13.7054	-1.92471	0.062956	0.164628	-5.00756	Slc27a2
A2BFF5	0.166463	10.072	1.93087	0.0621603	0.163325	-5.00759	Dync1i2
Q8C7X2-2	0.214808	9.4459	1.90234	0.065918	0.17006	-5.0092	Emc1
Q99JR1	-0.1422	11.6563	-1.91241	0.0645704	0.167595	-5.00967	Sfxn1
Q8QZR3	-0.238635	11.0559	-1.85709	0.0722774	0.182186	-5.00969	Ces2a
Q9CQT1	0.144894	11.2138	1.92843	0.0624747	0.163815	-5.01189	Mri1
Q8R2U6	0.1533	10.0219	1.91671	0.0640017	0.166569	-5.01608	Nudt4
Q04750	0.0716623	10.7622	1.91998	0.0635722	0.165788	-5.02675	Top1
D3Z6Q9	0.354015	8.60109	1.91305	0.0647612	0.167977	-5.02716	Bin2
G5E843	0.281071	10.3407	1.91952	0.063633	0.165834	-5.02756	Robo1
G3X972	0.0877079	10.6014	1.9066	0.0653439	0.169112	-5.02792	Sec24c
A0A0J9YU92	-0.248328	9.33299	-1.86151	0.0725372	0.182722	-5.02797	Fbxo21
P20065-2	0.262395	11.5188	1.89082	0.0674895	0.173068	-5.02849	Tmsb4x
H9H9R5	0.239125	8.75546	1.87803	0.0695523	0.177412	-5.03004	Klkb1
Q60738	0.209024	9.19982	1.9089	0.0650365	0.168577	-5.03025	Slc30a1
K3W4T3	0.384363	8.92338	1.91775	0.0641399	0.166723	-5.0319	Atp6v0a1
P16332	-0.137706	11.7735	-1.86032	0.0718069	0.181382	-5.03399	Mut
P28352	0.119938	10.9126	1.9156	0.0641475	0.166723	-5.03443	Apex1
Q8BGB7	0.208849	10.2811	1.88775	0.0684894	0.175049	-5.03566	Enoph1
Q8BK03	-0.364061	9.69083	-1.75854	0.0892513	0.212435	-5.0371	Miga2
Q8K440	0.518912	8.79727	1.83904	0.0758676	0.188883	-5.03726	Abca8b
P97434	0.315051	9.25122	1.89705	0.0666353	0.17145	-5.0373	Mprip
P62267	0.155946	13.1102	1.89168	0.0673708	0.172879	-5.03812	Rps23
G3X9H5	0.295953	9.5188	1.89424	0.0670196	0.172093	-5.03937	Htt
Q80U63	-0.268883	9.57472	-1.90637	0.0653749	0.169112	-5.04349	Mfn2
D3Z2J6	0.161346	9.62644	1.89428	0.0670143	0.172093	-5.04399	Tmx2
A0A0A6YVU8	-0.170674	10.4063	-1.88818	0.0678535	0.173654	-5.04459	Gm9774
Q9DCT2	-0.171916	12.3858	-1.90772	0.0651949	0.168874	-5.04816	Ndufs3
J7NUP1	-0.0934218	11.3354	-1.81139	0.0792254	0.195181	-5.04902	Irgm1
Q99M31	-0.176045	8.7529	-1.89117	0.0677192	0.173426	-5.05188	Hspa14
P61222	-0.0798541	10.676	-1.90522	0.0655302	0.1694	-5.05258	Abce1
Q8R326	-0.395226	9.50752	-1.90417	0.0656715	0.169651	-5.05442	Pspc1
P55264	0.120032	14.657	1.88411	0.0684196	0.174987	-5.05737	Adk
P48722	0.222904	9.99745	1.72025	0.0947894	0.222857	-5.05776	Hspa4l
Q9CQV5	-0.237404	9.7601	-1.84457	0.0741264	0.185388	-5.05877	Mrps24
F7A1B4	0.216669	9.37319	1.8751	0.070265	0.178755	-5.05902	Eng
P51881	-0.0984952	14.5672	-1.90102	0.0660954	0.170403	-5.05989	Slc25a5
P97494	0.225077	12.085	1.89542	0.0668574	0.171906	-5.06016	Gclc
P14733	0.134934	10.442	1.86807	0.0706871	0.179591	-5.07121	Lmnb1
Q920L1	-0.125359	11.2891	-1.85175	0.0730609	0.18368	-5.07354	Fads1
Q91YP2	-0.145953	9.47076	-1.87744	0.0693548	0.177025	-5.07436	Nln
Q61247	0.206067	10.5224	1.87052	0.0703365	0.178818	-5.07631	Serpinf2
A2AS45	-0.418569	14.5999	-1.86353	0.0713412	0.180775	-5.07684	Pkp4
Q80X81	0.0838632	13.7305	1.84626	0.0738754	0.185243	-5.07926	Acat3
Q9WTX5	0.114978	11.3519	1.88945	0.0676781	0.173426	-5.07946	Skp1
Q3UEG6	-0.142696	12.2364	-1.87498	0.0697029	0.177677	-5.08841	Agxt2
Q9WU84	-0.149371	11.5511	-1.86545	0.0710644	0.180311	-5.08899	Ccs
P30115	-0.106936	15.5957	-1.88023	0.068962	0.176139	-5.09594	Gsta3
A2AMS3	-0.12101	10.994	-1.83731	0.0752186	0.187692	-5.09792	Galt
Q8BP67	0.0886954	12.4908	1.86192	0.0715735	0.181006	-5.10042	Rpl24
P37040	0.0880585	12.5886	1.87119	0.0702419	0.178755	-5.10118	Por
Q7TN29	0.164792	9.62912	1.85126	0.073133	0.183741	-5.10572	Smap2
Q8C5R8	0.127038	11.1448	1.86282	0.0714436	0.180915	-5.10814	Prps1l1
Q8K3K8	-0.40125	8.22074	-1.87633	0.071509	0.180961	-5.11021	Optn
Q91WK5	-0.28255	11.1897	-1.85257	0.0729401	0.183496	-5.11631	Gcsh
Q3T9X3	0.134785	10.4467	1.81479	0.0786902	0.194274	-5.11638	Dnm2
P15208	-0.252189	8.87354	-1.86766	0.0707467	0.179624	-5.11758	Insr
P56812	0.104449	10.3652	1.81614	0.0784782	0.194	-5.1187	Pdcd5
Q8QZS1	-0.112593	12.0943	-1.84523	0.0740283	0.185309	-5.12018	Hibch
P16330	0.231367	8.89329	1.8266	0.077139	0.191428	-5.1296	Cnp
Q8VCT4	-0.181399	13.39	-1.86025	0.0718166	0.181382	-5.13028	Ces1d
A0A0J9YVH0	0.344205	10.6222	1.84537	0.0752624	0.187692	-5.13038	Fry
A0A1L1SV73	-0.177539	8.71826	-1.8596	0.0719109	0.181501	-5.13139	Usp47
D3Z125	0.306799	9.60242	1.81909	0.0780161	0.193106	-5.13379	Tpd52
Q80UP8	0.985791	12.269	1.85723	0.0722568	0.182186	-5.13544	Slc20a2
Q99M28	0.150601	9.8496	1.79173	0.0823854	0.201271	-5.13718	Rnps1
Q91VU6	-0.111843	10.4479	-1.82206	0.0775543	0.192102	-5.14082	Dcaf11
A0A0R4J0I1	0.270513	12.4163	1.85353	0.0727986	0.18326	-5.14175	Serpina3k
A0A0U1RPJ7	0.132418	9.33932	1.84742	0.0737016	0.184942	-5.14281	1110004F10Rik
Q3UZ39	0.178358	9.59533	1.83805	0.0751063	0.187658	-5.14875	Lrrfip1
P56593	0.11672	13.1116	1.83788	0.0751316	0.187658	-5.15563	Cyp2a12
P01899	0.220549	11.9189	1.84515	0.0740403	0.185309	-5.15603	H2-D1
Q8BGR9	-0.167932	8.94386	-1.84511	0.0740464	0.185309	-5.1561	Ublcp1
Q9DCJ1	0.209174	9.0993	1.8126	0.0790344	0.194999	-5.15707	Mlst8
A0A286YCV9	-0.248278	9.6787	-1.82202	0.0775605	0.192102	-5.16069	Kif13b
O70475	0.221005	11.964	1.83682	0.0752916	0.187692	-5.16435	Ugdh
E9Q179	-0.428144	8.9232	-1.8342	0.0766031	0.190371	-5.16515	Grsf1
Q60649	-0.188872	9.49484	-1.79039	0.0826054	0.201271	-5.16747	Clpb
A0A0R4J034	0.104212	9.85198	1.82815	0.0766141	0.190371	-5.1693	Pdxdc1
O88569	0.0945451	13.9618	1.82441	0.0771908	0.191433	-5.1703	Hnrnpa2b1
A2AKQ0	-0.133081	8.97202	-1.81171	0.0797687	0.196056	-5.17081	Slc35d1
Q61335	0.129546	10.9555	1.83356	0.0757875	0.188806	-5.17192	Bcap31
E9PVP0	-0.143301	12.495	-1.80989	0.0794633	0.195555	-5.17343	Stard10
O09173	-0.113323	14.481	-1.80125	0.0808429	0.198315	-5.17438	Hgd
Q8C7H1	-0.150691	9.30985	-1.74873	0.0896703	0.2133	-5.17574	Mmaa
A0A0R4J0D3	-0.0765058	10.8623	-1.79656	0.0816004	0.199918	-5.17576	Stt3b
Q60770	-0.192089	9.54501	-1.80875	0.0796439	0.195874	-5.17666	Stxbp3
Q9CPZ6	-0.388844	9.11002	-1.82646	0.0768743	0.190895	-5.1767	Ormdl3
A0A1L1SVC7	0.258013	8.16655	1.83328	0.0761156	0.189377	-5.17709	Commd4
E9PWE8	0.392429	9.19348	1.79554	0.0830413	0.202032	-5.18207	Dpysl3
Q3TBW2	-0.15071	9.77113	-1.78996	0.0826762	0.201271	-5.18909	Mrpl10
Q3ULW8	0.312436	9.79581	1.8179	0.0782025	0.193443	-5.19081	Parp3
Q9QUJ7	0.231062	9.10236	1.79404	0.0820083	0.200534	-5.19311	Acsl4
P14131	0.105099	12.82	1.76078	0.0875767	0.209226	-5.19335	Rps16
Q9WTU6-3	0.365164	8.77555	1.7949	0.0824655	0.201271	-5.19919	Mapk9
Q8VC97	-0.209753	10.5088	-1.79114	0.0824816	0.201271	-5.20092	Upb1
Q00612	-0.411591	10.561	-1.81128	0.0792433	0.195181	-5.20205	G6pdx
E9Q8B5	0.49778	9.10514	1.78729	0.0834029	0.202585	-5.20348	Gm4788
P29699	0.188137	10.9353	1.81567	0.0785526	0.194059	-5.20583	Ahsg
Q8R0V5	-0.099016	10.8727	-1.76156	0.0874423	0.209035	-5.2078	Ido2
Q8JZX4	0.25068	9.76241	1.81493	0.0792604	0.195181	-5.20884	Rbm17
D3Z7M5	0.236332	8.9512	1.73716	0.0930165	0.219764	-5.21058	Nop16
Q8BI08	-0.281889	10.7566	-1.77937	0.0847169	0.204684	-5.21096	Mal2
Q9Z2V4	0.20501	12.2096	1.80489	0.0802584	0.197007	-5.21469	Pck1
D3Z3A0	0.164572	10.8616	1.79081	0.0825368	0.201271	-5.21702	Ppp1r2
E0CYQ2	0.112425	10.3241	1.77987	0.0843427	0.204242	-5.21814	Nudcd2
A6H5Y3	0.277368	8.82434	1.73064	0.0959044	0.225062	-5.22064	Mtr
Q91YR7	-0.1889	9.19862	-1.77717	0.0847944	0.204742	-5.22281	Prpf6
Q9D1B9	-0.115595	9.25648	-1.77873	0.0845343	0.204499	-5.22303	Mrpl28
Q6TCG2	-0.244467	10.3237	-1.77574	0.0850342	0.205064	-5.22313	Paqr9
P46735	0.108938	11.6027	1.80516	0.0802163	0.197007	-5.22342	Myo1b
D3Z511	-0.305635	10.6759	-1.79003	0.0826637	0.201271	-5.22494	Eva1a
Q8K1R3	-0.188866	9.56405	-1.79517	0.0818257	0.200215	-5.2261	Pnpt1
Q8CAK3	0.292182	9.3961	1.79783	0.0813933	0.199538	-5.23078	Ryden
Q9Z1Z2	0.0911302	10.0619	1.77366	0.0853835	0.205648	-5.23126	Strap
B1B1D8	-0.213159	9.74479	-1.77208	0.0862511	0.207089	-5.23296	Mrpl2
Q63829	0.179701	9.75843	1.76314	0.0871721	0.208649	-5.23585	Commd3
Q9CX00	-0.254428	9.96098	-1.78243	0.0839179	0.203404	-5.23793	Ist1
P11589	-0.457245	11.9328	-1.79531	0.0818024	0.200215	-5.23982	Mup2
Q8VBZ3	-0.153158	9.81364	-1.78611	0.0833088	0.202555	-5.23989	Clptm1
O35643	-0.164468	11.0011	-1.77307	0.0854832	0.205756	-5.24386	Ap1b1
Q9ERG0	0.135933	11.067	1.78508	0.0834792	0.202585	-5.24819	Lima1
E9QJS0	-0.127256	9.72995	-1.73727	0.0917022	0.217595	-5.25517	Mrps10
Q3THJ3	0.271993	8.48364	1.63808	0.114519	0.255343	-5.25566	Eif1ad
Q91YW3	0.16885	10.8002	1.78522	0.083455	0.202585	-5.25607	Dnajc3
P17563	-0.134301	13.2057	-1.76779	0.0863767	0.207261	-5.25892	Selenbp1
Q61419	-0.32851	10.0254	-1.7824	0.0839226	0.203404	-5.26122	Cmah
G3UYF9	0.370176	10.3044	1.7744	0.0852593	0.205477	-5.2618	Pfdn6
Q9D8B3	0.150817	10.017	1.76225	0.0873238	0.208882	-5.26229	Chmp4b
Q01149	0.798691	13.0185	1.77615	0.0849654	0.205026	-5.26556	Col1a2
P35505	-0.205535	14.4978	-1.77968	0.0843748	0.204242	-5.26571	Fah
P08122	0.25376	11.5247	1.7782	0.0846222	0.204584	-5.26816	Col4a2
A5A4Y9	0.326967	8.82254	1.76829	0.0868935	0.208371	-5.27323	Ppp1r11
A2AS03	-0.746426	8.80986	-1.7757	0.08564	0.205879	-5.2738	Helz2
P62918	0.0764419	13.881	1.77276	0.0855356	0.205756	-5.27712	Rpl8
Q3URE1	-0.174356	10.1659	-1.7125	0.0962234	0.225414	-5.27858	Acsf3
A2ARA8	0.448931	9.12971	1.74143	0.0939648	0.221324	-5.28093	Itga8
B1AUX2	-0.348653	11.4245	-1.77041	0.0859329	0.206454	-5.28099	Hcfc1
Q9CQ88	-0.263671	8.81525	-1.73632	0.0918722	0.217863	-5.28648	Tspan31
E9Q3V2	-0.181459	11.6257	-1.73428	0.0922376	0.218461	-5.28712	Slc35a3
B1AU75	0.361204	9.45856	1.76719	0.08708	0.208558	-5.28774	Nasp
Q8VCR4	0.17454	9.77712	1.76428	0.0869756	0.208438	-5.29104	Trmt112
P38647	-0.082649	14.5294	-1.75816	0.0880277	0.210173	-5.29221	Hspa9
Q9QWG7	-0.457077	10.6505	-1.74088	0.0910579	0.216333	-5.29283	Sult1b1
Q8CCJ3	-0.101954	10.2039	-1.75713	0.0882067	0.21047	-5.29497	Ufl1
Q9ET22	0.192265	9.93851	1.71391	0.0959616	0.225062	-5.30244	Dpp7
Q8VE95	-0.313468	9.93633	-1.73145	0.0927474	0.219398	-5.30265
Q3U1Z5	0.251687	9.53159	1.63247	0.116273	0.258204	-5.30528	Gpsm3
O35604	-0.313218	8.75766	-1.68602	0.101558	0.234749	-5.30548	Npc1
D3Z4B2	-0.182365	9.16297	-1.69508	0.099514	0.231277	-5.30986	Napg
P04939	-0.490417	11.5237	-1.75267	0.0889809	0.212185	-5.31001	Mup3
O88696	-0.120819	10.9913	-1.75191	0.0891141	0.212294	-5.31126	Clpp
Q9CX30	-0.269254	9.49004	-1.75178	0.0891371	0.212294	-5.31147	Yif1b
Q8C2Q8	-0.166389	13.7975	-1.69756	0.0990389	0.230451	-5.31474	Atp5c1
Q9D1P0	-0.401433	11.1718	-1.72512	0.0938967	0.221299	-5.31673	Mrpl13
P22315	-0.0962451	11.4757	-1.74698	0.0899793	0.213903	-5.31929	Fech
Q5RKZ7	-0.161583	10.2857	-1.70227	0.0981446	0.228925	-5.32312	Mocs1
A0A087WQM0	0.114761	9.99766	1.72925	0.0931465	0.219936	-5.32367	Tns1
Q9QZN4	-0.257008	9.38467	-1.73251	0.0925563	0.21908	-5.32421	Fbxo6
Q9D1L9	0.292029	10.6019	1.71058	0.096582	0.225966	-5.32552	Lamtor5
Q8K010	0.141956	11.4297	1.7228	0.0943208	0.222027	-5.32986	Oplah
Q05816	-0.719125	13.7983	-1.74026	0.0911675	0.216459	-5.33018	Fabp5
Q9CY73	0.342915	10.0886	1.73533	0.0920488	0.218148	-5.33093	Mrpl44
Q8C0M9	0.213803	9.57471	1.7307	0.0928827	0.219582	-5.33341	Asrgl1
Q9CYA6	0.143108	8.50041	1.69443	0.102188	0.23564	-5.3346	Zcchc8
P42208	0.161197	9.83266	1.71225	0.0962696	0.225414	-5.33617	43710
A2AJH3	-0.104122	9.35491	-1.68941	0.100604	0.233105	-5.34066	Nmt2
P62827	0.0947712	12.6275	1.69825	0.0989089	0.230428	-5.34468	Ran
Q60876	0.101169	11.1768	1.70378	0.097859	0.228397	-5.34572	Eif4ebp1
Q924B0	0.121386	11.0505	1.71215	0.0962877	0.225414	-5.35012	Impa1
Q571E4	0.295097	9.43025	1.72727	0.0935045	0.220645	-5.35116	Galns
Q8BHN1	-0.274067	8.84844	-1.70108	0.0989808	0.230451	-5.35261	Txlng
Q3U7R1	0.302893	9.51472	1.72625	0.0936899	0.220947	-5.3528	Esyt1
Q8VCU2	-0.177812	9.74596	-1.67446	0.103529	0.237409	-5.35303	Gpld1
P56393	-0.0941177	12.8225	-1.64874	0.108726	0.245484	-5.35845	Cox7b
Q9Z329	0.124969	9.50066	1.72206	0.0944557	0.222208	-5.35954	Itpr2
Q8K1J6	0.114809	9.55521	1.66177	0.106066	0.24125	-5.35978	Trnt1
D3YVL0	0.145938	9.28152	1.66664	0.105086	0.239592	-5.3621	Mov10
Q8BHE8	0.153615	10.1119	1.67559	0.103305	0.237139	-5.3624	Maip1
A0A0G2JEG3	-0.240477	9.77791	-1.69953	0.0986644	0.229998	-5.36393	Slc35f6
A8DUK4	-0.0543035	17.4544	-1.71842	0.0951265	0.223376	-5.36439	Hbb-bs
P09671	-0.079722	13.2585	-1.71904	0.0950122	0.223244	-5.3644	Sod2
Q91Z40	0.157121	8.59773	1.68529	0.101403	0.234674	-5.36744	Gbp7
Q78JW9	-0.306351	9.4994	-1.5829	0.124726	0.270536	-5.36786	Ubfd1
Q91VH6	0.107464	10.2976	1.67327	0.103765	0.237706	-5.37531	Memo1
P68510	0.169493	11.141	1.67601	0.103223	0.237139	-5.37547	Ywhah
Q9JM14	0.132276	10.666	1.68234	0.101979	0.235351	-5.3781	Nt5c
Q8BGD9	-0.197193	12.0262	-1.7069	0.0972708	0.227162	-5.37908	Eif4b
O35943	-0.148823	10.4083	-1.70921	0.0968368	0.226424	-5.38012	Fxn
A0A1B0GRU8	0.168263	9.58104	1.67546	0.103332	0.237139	-5.38042	Prpf40a
A0A0R4J0M9	0.219985	8.66987	1.70878	0.0969188	0.226478	-5.38082	Vcpip1
Q9CZN7	-0.111751	12.9768	-1.67828	0.102776	0.236711	-5.3822	Shmt2
Q60692	-0.124727	11.77	-1.69123	0.100254	0.232714	-5.38535	Psmb6
P80317	0.151685	12.2664	1.6677	0.104874	0.23925	-5.38612	Cct6a
P63085	0.135515	10.4242	1.67046	0.104323	0.238276	-5.38899	Mapk1
G5E896	-0.380079	9.26641	-1.69568	0.0996942	0.231556	-5.39208	Edc4
P53986	-0.19545	10.0726	-1.69676	0.0991914	0.230666	-5.3985	Slc16a1
Q8C7E4	-0.346131	9.54035	-1.68363	0.101726	0.234998	-5.40454	Rnase4
Q8K0Z7	-0.1208	10.3856	-1.66147	0.106127	0.24125	-5.40503	Taco1
Q99K48	0.0746448	10.726	1.67707	0.103014	0.236875	-5.4075	Nono
P63037	0.144436	11.7618	1.68863	0.100756	0.233316	-5.40756	Dnaja1
O09131	-0.103141	12.7839	-1.69043	0.100407	0.232929	-5.40996	Gsto1
Q9D9V3	-0.25391	11.5618	-1.68975	0.100539	0.233096	-5.41104	Echdc1
Q91WK1	0.342981	9.42899	1.67232	0.103953	0.237997	-5.41152	Spryd4
Q80ZX0	0.109218	9.01777	1.64988	0.108492	0.245295	-5.41216	Sec24b
G5E850	0.113054	15.0942	1.65295	0.107861	0.244324	-5.41326	Cyb5a
Q8BTE0	-0.165144	9.63977	-1.68477	0.101505	0.234749	-5.41462	Sdhaf4
Q3TLS3	0.267114	8.79387	1.6605	0.106324	0.241494	-5.41489	Gdpgp1
A0A286YDA2	-0.245974	9.15863	-1.65629	0.107477	0.243597	-5.4175	Nolc1
D6REH1	-0.134341	10.5334	-1.67163	0.104091	0.238028	-5.41867	Pxmp2
A0A1D5RL92	0.397356	8.93291	1.49077	0.147253	0.300579	-5.41892	Cherp
A2A5R2	0.0935753	9.42521	1.62805	0.113061	0.253119	-5.41986	Arfgef2
Q61768	0.095788	9.34345	1.61442	0.115995	0.257887	-5.42149	Kif5b
Q99JR8	0.340712	9.34717	1.67319	0.104078	0.238028	-5.4216	Smarcd2
O88952	0.619854	10.0208	1.67424	0.103573	0.237409	-5.42164	Lin7c
A0A1Y7VN19	-0.184999	10.3586	-1.68222	0.102002	0.235351	-5.42292	Dhrs7
F7AT44	0.156596	9.05222	1.6241	0.113906	0.254559	-5.42293	Tollip
O89086	0.217626	9.15722	1.66539	0.105339	0.240025	-5.42452	Rbm3
Q60520	-0.915216	9.60959	-1.67211	0.104609	0.238788	-5.42592	Sin3a
Q9CXW3	0.0931248	10.3244	1.65181	0.108094	0.244708	-5.42751	Cacybp
Q3TBU7	-0.0896921	9.79215	-1.67901	0.102631	0.236519	-5.42797	Agfg2
Q7TSH2	-0.141729	9.12045	-1.59712	0.119807	0.26436	-5.42878	Phkb
A0A0R4J0T8	0.218964	9.83014	1.66001	0.106423	0.241494	-5.42902	Arfgap3
Q9D8W5	-0.144024	10.8601	-1.67771	0.102888	0.236826	-5.43002	Psmd12
Q91XD4	-0.100287	12.8606	-1.67698	0.103032	0.236875	-5.43117	Ftcd
Q9ESW4	-0.0973314	9.68492	-1.66224	0.105973	0.241184	-5.43346	Agk
Q9DB15	-0.196198	10.5546	-1.62962	0.112727	0.252667	-5.43826	Mrpl12
A2A7S8-2	0.206008	8.77152	1.59238	0.122188	0.267022	-5.43908	Kiaa1522
A0A0J9YV90	0.207469	9.31952	1.67123	0.104171	0.23807	-5.44019	Tbl1xr1
Q9D1J3	0.0683056	10.7902	1.54502	0.131915	0.27931	-5.4415	Sarnp
Q07113	0.570199	9.51013	1.63781	0.111296	0.250189	-5.44228	Igf2r
Q9CPT4	-0.215032	10.2477	-1.66276	0.105868	0.241088	-5.44342	Mydgf
Q9DCY0	-0.250177	10.962	-1.64815	0.108849	0.245548	-5.44375	Keg1
Q99KK7	-0.10969	11.2607	-1.64995	0.108477	0.245295	-5.4438	Dpp3
P11862	0.23931	9.57042	1.58863	0.123425	0.268573	-5.44502	Gas2
Q02053	0.0696907	12.1625	1.64718	0.109048	0.245855	-5.44691	Uba1
Q9DCK3	-0.263205	8.81528	-1.54797	0.132158	0.279437	-5.44797	Tspan4
O35326	0.196492	10.0732	1.64962	0.108545	0.245295	-5.44947	Srsf5
Q3U741	0.151925	9.41585	1.63235	0.112149	0.251599	-5.45115	Ddx17
Q8CC86	-0.0888835	12.0762	-1.62181	0.114397	0.255218	-5.45458	Naprt
Q9DCM0	-0.193522	12.8516	-1.66008	0.10641	0.241494	-5.45761	Ethe1
Q99J95	-0.154711	8.97308	-1.63363	0.111879	0.251205	-5.4579	Cdk9
Q9CQE3	-0.193657	9.28786	-1.65949	0.106528	0.241589	-5.4585	Mrps17
D3Z136	0.186825	12.4654	1.62386	0.113957	0.254559	-5.46014	Elovl5
E9Q1S3	0.0784155	12.0095	1.63404	0.111792	0.251157	-5.46446	Sec23a
P70296	0.178073	12.6041	1.64523	0.109451	0.246619	-5.46563	Pebp1
A2AFQ0	-0.122909	11.4935	-1.63661	0.111251	0.250189	-5.47158	Huwe1
Q3UFY8	-0.313674	8.78799	-1.56962	0.1274	0.273742	-5.47278	Trmt10c
Q6ZWM4	-0.202819	10.0988	-1.6238	0.113969	0.254559	-5.47518	Lsm8
Q64669	0.27063	9.9697	1.6486	0.108756	0.245484	-5.47544	Nqo1
Q9QZ25	-0.158329	9.71938	-1.58789	0.12284	0.26799	-5.47593	Vnn3
P49182	0.192268	9.19592	1.61942	0.114911	0.25592	-5.47615	Serpind1
Q9D8S4	0.197638	9.35494	1.61467	0.115941	0.257887	-5.47877	Rexo2
P58064	-0.161209	9.4841	-1.6267	0.113349	0.253617	-5.48041	Mrps6
P61620	0.107111	12.1607	1.58744	0.121985	0.266882	-5.48108	Sec61a1
Q9Z1F9	0.117237	9.49266	1.64466	0.10957	0.246742	-5.48153	Uba2
O35286	0.0912718	9.98833	1.61396	0.116095	0.25796	-5.48815	Dhx15
Q921S7	-0.0943872	9.89829	-1.63953	0.11064	0.249004	-5.48945	Mrpl37
A2A977	-0.666694	10.0544	-1.6017	0.118788	0.262676	-5.49458	Cyp4a10
Q3U0V1	0.0834237	11.3733	1.60324	0.118447	0.262125	-5.49459	Khsrp
Q80X80	-0.120003	8.88237	-1.60988	0.116986	0.259189	-5.49737	C2cd2l
P23780	-0.168538	9.25037	-1.61098	0.116746	0.258957	-5.49875	Glb1
E9QP46	-0.673638	10.4819	-1.62894	0.112872	0.252844	-5.49927	Syne2
Q6PAM1	-0.44995	9.27027	-1.63218	0.112185	0.251599	-5.50075	Txlna
P62855	0.0542637	12.9108	1.58312	0.122969	0.268106	-5.50095	Rps26
P47791	0.0806906	11.8118	1.59671	0.1199	0.26436	-5.50269	Gsr
E9PW20	-0.239341	8.23142	-1.52857	0.136892	0.286413	-5.50281	Chtop
Q9CZD5	-0.259273	9.59525	-1.48542	0.149516	0.302821	-5.50508	Mtif3
Q9Z0N1	0.1002	11.3976	1.58783	0.121897	0.266882	-5.50531	Eif2s3x
E9Q0A7	0.393923	8.67207	1.5431	0.132678	0.280227	-5.51058	Oxr1
O35972	-0.299542	9.57727	-1.54733	0.131973	0.27931	-5.51069	Mrpl23
Q3UF95	0.12803	9.01963	1.58396	0.122778	0.26799	-5.51317	Bag6
Q9D0Q7	-0.359821	9.76076	-1.62303	0.114135	0.254782	-5.51477	Mrpl45
A0A0J9YU79	-0.145338	13.9242	-1.5876	0.121951	0.266882	-5.51636	Khk
A0A0R4IZY0	0.220793	9.7247	1.62084	0.114606	0.255389	-5.51812	Thop1
Q9CQ40	0.201549	9.59735	1.57578	0.124652	0.270536	-5.51847	Mrpl49
P70122	-0.126241	9.83173	-1.56709	0.126669	0.273275	-5.52156	Sbds
Q9D0E1	0.0838525	11.6783	1.57464	0.124915	0.270673	-5.52401	Hnrnpm
Q3UBG2	-0.255162	8.90847	-1.60285	0.118833	0.262676	-5.52432	Pid1
P08228	0.103366	16.0652	1.59211	0.120932	0.265751	-5.525	Sod1
Q5XKN4	-0.22086	9.44375	-1.60999	0.116961	0.259189	-5.5254	Jagn1
A0A0A0MQD1	-0.20283	10.9015	-1.6145	0.115978	0.257887	-5.52778	Tdrd7
A6H611	-0.201229	9.55092	-1.56122	0.128048	0.274521	-5.52801	Mipep
Q9D1J1	-0.673939	9.90541	-1.48686	0.147891	0.300949	-5.52864	Necap2
P97449	0.165113	10.856	1.58562	0.1224	0.267332	-5.52895	Anpep
P60521	-0.605344	9.67937	-1.48016	0.150906	0.304468	-5.52992	Gabarapl2
Q9DAU1	-0.187776	9.18142	-1.56946	0.126734	0.273275	-5.53004	Cnpy3
E9PXC3	-0.370237	11.969	-1.53965	0.133216	0.280902	-5.53279	Cyp2c69
P34914	-0.127566	13.096	-1.61113	0.116713	0.258957	-5.53286	Ephx2
Q8BVG4	-0.0938751	9.50726	-1.54507	0.131902	0.27931	-5.5331	Dpp9
Q9Z315	0.142036	8.65659	1.60112	0.118917	0.262711	-5.53366	Sart1
Q9DCD0	0.245476	13.0373	1.59472	0.120345	0.2648	-5.53389	Pgd
Q9CRC0	-0.148914	12.2015	-1.6087	0.117245	0.259615	-5.53659	Vkorc1
Q60992	0.240247	8.90259	1.58011	0.123656	0.268853	-5.53854	Vav2
P67984	-0.169268	12.6329	-1.59341	0.12064	0.265297	-5.53945	Rpl22
D3YXD1	0.280686	8.46215	1.52283	0.139065	0.289425	-5.54092	Ube2e2
P62897	0.296441	12.995	1.58263	0.123081	0.268106	-5.54716	Cycs
G3X928	0.20586	10.2049	1.55974	0.128398	0.274965	-5.54789	Sec23ip
Q3UPL0	0.0582022	11.8322	1.56538	0.12707	0.273492	-5.55051	Sec31a
Q8R1V4	-0.134001	10.668	-1.56797	0.126464	0.273105	-5.55053	Tmed4
O55142	-0.115065	11.8175	-1.5992	0.119343	0.263501	-5.55095	Rpl35a
Q8BML9	0.107117	11.0112	1.59654	0.119938	0.26436	-5.55497	Qars
E9QJX9	0.71826	9.40966	1.59617	0.12002	0.264387	-5.55552	Stat2
O09159	0.0832267	10.894	1.55835	0.128727	0.275363	-5.55553	Man2b1
H9KV00	0.152621	9.57832	1.59158	0.121051	0.265751	-5.55565	Son
Q80Y86	-0.137454	10.8526	-1.56435	0.127311	0.273704	-5.55673	Mapk15
Q9Z0M5	-0.223196	11.3932	-1.59536	0.120202	0.264636	-5.55674	Lipa
Q9CQH7	0.0955812	11.1253	1.57522	0.124782	0.270536	-5.55705	Btf3l4
Q9QXZ6	-0.519691	9.95036	-1.59105	0.122125	0.267022	-5.55786	Slco1a1
H3BJ30	0.13736	10.5505	1.58909	0.121611	0.266519	-5.56116	Cpsf6
Q8R4N0	-0.242944	10.7758	-1.59157	0.121053	0.265751	-5.56181	Clybl
G3X926	0.203893	8.86265	1.59186	0.121287	0.26611	-5.56229	Rpf2
Q8VI47	-0.131478	10.7047	-1.58947	0.121526	0.266485	-5.56287	Abcc2
Q8R1G2	-0.15164	12.6302	-1.55526	0.12946	0.276089	-5.56344	Cmbl
Q8C7J6	0.249539	10.1969	1.55239	0.130144	0.277007	-5.56616	Kctd12b
Q3TLZ6	-0.285719	8.93152	-1.50764	0.141494	0.292717	-5.56806	Gatb
P33587	-0.145149	9.15618	-1.57358	0.125161	0.271053	-5.56892	Proc
Q8R0J8	-0.181646	9.77968	-1.53782	0.133664	0.281536	-5.5718	Idnk
P52623	-0.197506	9.6057	-1.51959	0.138471	0.28892	-5.5722	Uck1
Q99KN2	0.108959	9.96234	1.55681	0.129092	0.275943	-5.57232	Ciao1
A2AN08	0.163242	9.50908	1.55107	0.13046	0.277526	-5.57397	Ubr4
P03911	-0.282144	9.54381	-1.56062	0.128188	0.274669	-5.57558	Mtnd4
Q99J47	-0.40306	9.6421	-1.58253	0.123103	0.268106	-5.576	Dhrs7b
Q6PDL0	0.361642	9.30137	1.49702	0.144879	0.29772	-5.57734	Dync1li2
Q8K411	0.121015	10.6216	1.58098	0.123457	0.268573	-5.57831	Pitrm1
A2AJ72	0.154423	10.1302	1.57001	0.12599	0.272235	-5.58024	Fubp3
P09813	0.147089	12.9238	1.56464	0.127243	0.273704	-5.58079	Apoa2
Q9ET30	0.258861	10.3758	1.57927	0.12385	0.269123	-5.58088	Tm9sf3
Q9CQC9	0.113012	12.5009	1.56609	0.126904	0.273341	-5.58118	Sar1b
P46737	-0.102281	9.64936	-1.56219	0.12782	0.274184	-5.5814	Brcc3
Q921W0	-0.61517	9.80362	-1.47887	0.150389	0.30362	-5.58154	Chmp1a
E9PZS8	-0.21726	9.70961	-1.52038	0.138591	0.28892	-5.58184	Cox7a2l
Q8BIJ6	-0.0615418	11.1425	-1.57117	0.12572	0.271957	-5.58268	Iars2
Q80UY2	0.137691	8.60884	1.54456	0.132026	0.27931	-5.58546	Kcmf1
P60122	0.115877	9.7505	1.57529	0.124765	0.270536	-5.5868	Ruvbl1
P70441	0.0851981	11.8264	1.56328	0.127563	0.273787	-5.58687	Slc9a3r1
F6ZFT1	-0.132114	10.7883	-1.55883	0.128613	0.275271	-5.58935	Ndufab1
D6RHA2	0.250959	9.18236	1.55761	0.131026	0.278421	-5.59179	Renbp
F8WGX5	-0.279931	11.2465	-1.57172	0.125592	0.271832	-5.59212	Dmxl1
Q505F5	0.0626171	10.157	1.5556	0.129379	0.276089	-5.59387	Lrrc47
Q8BZ20	-0.309804	9.47581	-1.53991	0.133153	0.280902	-5.59394	Parp12
Q8K4M5	0.287762	9.36688	1.523	0.137619	0.287661	-5.59439	Commd1
A2AP32	-0.26918	11.7162	-1.57001	0.125989	0.272235	-5.59466	Ndufb6
Q62348	0.0776063	10.6982	1.54118	0.132846	0.280428	-5.59663	Tsn
P37804	0.20162	9.63555	1.5551	0.129498	0.276089	-5.59851	Tagln
Q8VC77	-0.178074	10.292	-1.5476	0.131294	0.278682	-5.59874	Akr1c20
B1AX95	-0.181101	9.95316	-1.56726	0.126929	0.273341	-5.59897	Tprgl
P58021	0.0899013	10.2976	1.56672	0.126756	0.273275	-5.59954	Tm9sf2
Q8VCG4	0.228108	9.78902	1.5633	0.127559	0.273787	-5.60062	C8g
P11930	-0.0926232	11.5295	-1.55273	0.130062	0.276986	-5.60095	Nudt19
Q9DBK7	0.089757	9.19859	1.52044	0.137962	0.28822	-5.60229	Uba7
A0A0J9YVG0	0.20836	9.40101	1.54531	0.131846	0.27931	-5.60767	Ppm1g
Q9CPY7	0.235854	13.5445	1.55638	0.129193	0.275943	-5.60805	Lap3
Q8C142	-0.197163	9.73234	-1.53824	0.13356	0.281471	-5.60931	Ldlrap1
Q8BZW8	0.0964087	9.97412	1.48904	0.14601	0.29902	-5.61019	Nhlrc2
Q9D3B1	-0.360932	8.86654	-1.55864	0.129614	0.276185	-5.61218	Hacd2
Q8K019	0.11435	9.474	1.53308	0.134824	0.28367	-5.61228	Bclaf1
G3UWH9	0.547344	9.60054	1.53253	0.135258	0.284413	-5.61233	Cog4
A0A1Y7VJA2	0.261328	8.2491	1.35463	0.187248	0.352033	-5.61356	Evl
Q8BR90	0.13438	9.75195	1.51095	0.140355	0.291478	-5.6136
O88587	-0.14687	12.846	-1.51674	0.13889	0.289373	-5.61435	Comt
Q5SW88	0.0847189	12.5865	1.55629	0.129214	0.275943	-5.61496	Rab1a
A0A1B0GS91	0.101856	8.96487	1.50722	0.141305	0.292502	-5.61611	Svil
O70194	0.118236	11.7002	1.54704	0.131428	0.278814	-5.61882	Eif3d
Q810J8	-0.304765	9.30282	-1.54772	0.131264	0.278682	-5.62424	Zfyve1
P54775	0.11501	12.0625	1.54953	0.130829	0.278155	-5.62491	Psmc4
P50295	-0.0790703	10.7373	-1.49324	0.14491	0.29772	-5.62603	Nat2
A0A1L1SRE8	-0.242587	9.26845	-1.52857	0.135938	0.285077	-5.62653	Ldlr
E9Q6L7	0.401255	9.23137	1.49187	0.145881	0.298916	-5.62779	Gm10639
Q61035	-0.12806	10.4658	-1.52621	0.136523	0.285992	-5.62937	Hars
P53811	0.0896631	10.5275	1.53039	0.135487	0.284441	-5.63052	Pitpnb
Q9CQW1	-0.231956	9.26238	-1.49389	0.144743	0.29772	-5.63112	Ykt6
Q8VDP4	0.119667	9.79438	1.53669	0.13394	0.281964	-5.63365	Ccar2
Q8C1E7	0.260671	9.48216	1.54331	0.132328	0.279642	-5.63403	Tmem120a
D3YYT1	-0.767976	9.31825	-1.53355	0.135325	0.284413	-5.63593	Glyr1
Q3TKY6	0.158662	9.30104	1.51634	0.138991	0.289425	-5.63725	Cwc27
G3UYM7	0.232101	11.0803	1.52581	0.136621	0.286042	-5.64006	Dtnb
Q91XV3	0.249723	8.4626	1.52803	0.136369	0.285824	-5.64137	Basp1
P34022	0.282115	11.4205	1.50901	0.140848	0.292029	-5.64593	Ranbp1
Q05144	0.264946	11.6006	1.51909	0.138598	0.28892	-5.6469	Rac2
Q60932	-0.128302	12.9386	-1.53052	0.135455	0.284441	-5.64699	Vdac1
Q9CWW6	-0.0963401	9.69601	-1.47577	0.14952	0.302821	-5.64713	Pin4
Q91X77	-0.182414	12.7927	-1.50622	0.141561	0.292717	-5.64766	Cyp2c50
Q99LC5	-0.0872699	13.9986	-1.48666	0.146634	0.29982	-5.64968	Etfa
P29758	0.341308	13.3311	1.51825	0.138512	0.28892	-5.651	Oat
B2RR82	-0.186201	9.41332	-1.46763	0.151707	0.30516	-5.6527	Itsn2
Q99JY9	0.108583	11.8247	1.5087	0.140926	0.292033	-5.65376	Actr3
O08583	0.137516	10.9266	1.52975	0.135644	0.284615	-5.6538	Alyref
P10854	-0.180231	14.7803	-1.50957	0.140704	0.291887	-5.6561	Hist1h2bm
Q9D820	0.138753	9.70716	1.48208	0.148791	0.302142	-5.65658	Prorsd1
O88986	-0.156805	11.5465	-1.48871	0.146095	0.299036	-5.65707	Gcat
E9PXG1	-0.322357	9.90947	-1.49762	0.14407	0.296945	-5.65854	Slc6a12
D3Z131	-0.605773	9.64111	-1.48746	0.148533	0.301937	-5.65897	Thoc6
Q99N57	0.22706	9.38926	1.42876	0.163113	0.320229	-5.65979	Raf1
A0A0R3P9C8	-0.0981817	12.1126	-1.51063	0.140437	0.291489	-5.66004	Ndufa9
P55050	-0.23397	11.8129	-1.5245	0.136948	0.286413	-5.6602	Fabp2
O35465-2	-0.215829	10.3631	-1.48976	0.145821	0.298916	-5.66148	Fkbp8
E0CX98	-0.108306	10.3557	-1.48406	0.147318	0.300579	-5.66182	Tmbim6
D3YZ57	0.619706	10.3882	1.49515	0.144415	0.297338	-5.66443	Fyn
A0A0N4SVT3	0.201937	9.41038	1.51414	0.139545	0.290267	-5.66624	Gng12
Q8VCH0	-0.200621	12.7758	-1.50381	0.142177	0.293675	-5.66808	Acaa1b
A0A1W2P7V0	0.12518	9.69983	1.50273	0.142454	0.293931	-5.66861	Gopc
Q62165	0.124647	9.84186	1.47382	0.150042	0.303424	-5.6692	Dag1
Q91WG2	-0.254819	8.6192	-1.40192	0.171244	0.331797	-5.67213	Rabep2
P62307	-0.220122	9.73907	-1.49106	0.145481	0.298573	-5.67312	Snrpf
A2AH85	-0.137338	13.4085	-1.45461	0.155261	0.310683	-5.67433	Eftud2
B2M1R6	0.0948724	9.89552	1.40525	0.169619	0.329634	-5.67718	Hnrnpk
A0A1D5RLD1	-0.327259	8.70185	-1.48266	0.147689	0.30091	-5.67784	Myo9b
Q9CR70	0.422819	9.70871	1.51284	0.139876	0.290797	-5.67825	Lage3
Q9JKB1	-0.0758248	10.757	-1.50788	0.141136	0.292309	-5.67914	Uchl3
Q8R409	0.265947	9.62847	1.51144	0.140229	0.291374	-5.68026	Hexim1
Q3TCN2	0.132189	9.98576	1.43787	0.159921	0.316875	-5.68201	Plbd2
P56394	-0.480241	9.66032	-1.45262	0.156417	0.312347	-5.68203	Cox17
Q6PAV2	0.141148	8.9284	1.48804	0.146271	0.299237	-5.68319	Herc4
A0A0R4J136	-0.686095	8.62111	-1.50975	0.14236	0.293894	-5.68341	Srd5a1
A0A1B0GT26	0.404033	8.79984	1.26039	0.217619	0.388358	-5.68407	Bnip3
Q9D554	-0.147185	9.60522	-1.49371	0.144788	0.29772	-5.68411	Sf3a3
Q8K2C6	-0.0971007	10.1934	-1.47647	0.149335	0.302765	-5.68423	Sirt5
P28666	0.198999	11.7343	1.50537	0.141777	0.293007	-5.68897	Mug2
Q61469	0.164236	9.0981	1.50195	0.142654	0.294186	-5.69386	Plpp1
Q91V55	0.0548328	13.1379	1.45964	0.153879	0.30856	-5.69416	Rps5
P97470	-0.119592	9.58765	-1.45974	0.153852	0.30856	-5.69461	Ppp4c
G3X982	0.167456	12.1879	1.47661	0.149297	0.302765	-5.69611	Aox3
Q8R332	-0.593377	10.2446	-1.46152	0.153976	0.308594	-5.70054	Nup58
Q99L45	-0.116971	10.876	-1.48226	0.147794	0.30091	-5.70126	Eif2s2
P51175	-0.212859	9.35847	-1.48632	0.146722	0.29984	-5.70254	Ppox
Q921K2	0.134086	9.5219	1.49576	0.144256	0.29717	-5.7027	Parp1
P06797	0.126556	10.7292	1.48313	0.147565	0.30091	-5.70371	Ctsl
P62908	-0.157191	13.324	-1.48095	0.148141	0.301299	-5.70505	Rps3
A0A0N4SVS6	0.412075	10.909	1.46965	0.151162	0.304702	-5.70643	Cnbp
P61290	0.103467	9.06675	1.49226	0.145166	0.298087	-5.70768	Psme3
P46467	0.0917334	9.37451	1.35468	0.184757	0.34934	-5.70791	Vps4b
Q8BG32	-0.0800527	10.8376	-1.4583	0.154246	0.308975	-5.70829	Psmd11
P42125	-0.126994	13.6561	-1.47343	0.150145	0.303424	-5.70841	Eci1
O88544	-0.126884	10.1511	-1.49074	0.145563	0.298582	-5.70984	Cops4
O70570	0.133389	11.1945	1.43353	0.161149	0.318089	-5.71068	Pigr
Q9D6S7	-0.160471	10.2018	-1.47319	0.150212	0.303424	-5.71141	Mrrf
Q9JMA7	-0.579356	11.0084	-1.42971	0.162529	0.319618	-5.71346	Cyp3a41a
G5E8T3	-0.169031	10.423	-1.45181	0.156032	0.31174	-5.71418	Srp19
Q8VC30	-0.15395	13.9307	-1.48551	0.146935	0.300116	-5.71725	Tkfc
Q3UDW8	-0.144172	9.63092	-1.47327	0.150188	0.303424	-5.71875	Hgsnat
Q99MR8	-0.150684	12.1403	-1.4648	0.152473	0.306221	-5.71912	Mccc1
Q91V89	-0.796834	9.83839	-1.48358	0.147743	0.30091	-5.71965	Ppp2r5d
P70694	-0.170749	14.4597	-1.45284	0.155748	0.311334	-5.7198	Akr1c6
Q9DC50	-0.179924	11.2946	-1.46341	0.15285	0.306818	-5.72055	Crot
A0A0R4J0Q5	0.100463	11.6784	1.4772	0.149139	0.302687	-5.72075	Lmnb2
A0A1W2P768	-0.244377	11.265	-1.44769	0.157469	0.313406	-5.72142	Hist2h3c1
P63276	0.116869	12.5366	1.46808	0.151587	0.305078	-5.72233	Rps17
P11031	-0.302062	10.0886	-1.43973	0.160342	0.317219	-5.72358	Sub1
E9QNW6	-0.167358	9.82457	-1.46524	0.152355	0.306221	-5.72462	Pafah2
P11983	0.103693	12.0499	1.44969	0.156619	0.312527	-5.72637	Tcp1
Q9CYS6	-0.123301	9.8438	-1.44502	0.157916	0.314035	-5.72644
P14901	0.206674	9.63117	1.47896	0.14867	0.302055	-5.72651	Hmox1
A2AQD5	-0.25701	8.26038	-1.41395	0.168448	0.328402	-5.72832	Ssfa2
P59325	-0.142117	10.0295	-1.44801	0.157086	0.313032	-5.73097	Eif5
Q91YI0	-0.129357	14.9464	-1.42012	0.164989	0.323085	-5.73293	Asl
Q5FW57	-0.215537	12.5105	-1.43378	0.161078	0.318089	-5.73404	Gm4952
P62309	0.197094	10.8101	1.47336	0.150165	0.303424	-5.7344	Snrpg
O35215	-0.110292	15.48	-1.44722	0.157306	0.313307	-5.7365	Ddt
P57746	0.256073	9.15674	1.4579	0.154965	0.310253	-5.73851	Atp6v1d
Q920A5	-0.195209	10.0555	-1.47038	0.150967	0.304468	-5.73859	Scpep1
Q9D6J6	-0.102193	11.7031	-1.46901	0.151336	0.304751	-5.74051	Ndufv2
P54731	-0.317524	10.371	-1.46897	0.151345	0.304751	-5.74056	Faf1
A0A0R4J039	0.245227	11.1343	1.42802	0.162719	0.319618	-5.74177	Hrg
Q3U186	-0.201386	8.85027	-1.37929	0.177116	0.338387	-5.74271	Rars2
P47857	0.0997805	9.90602	1.32002	0.195947	0.361795	-5.74278	Pfkm
E0CXF1	0.181555	9.25387	1.45386	0.155467	0.310934	-5.7438	Insig2
Q9QYI5	-0.34257	9.83037	-1.46499	0.152422	0.306221	-5.74613	Dnajb2
Q9D024	0.084497	10.6876	1.43252	0.161436	0.318089	-5.74746	Ccdc47
Q3UNZ8	-0.0907349	9.85863	-1.40644	0.168977	0.329006	-5.74796	Cryzl2
P60670	0.0779307	10.5398	1.43255	0.161427	0.318089	-5.74865	Nploc4
Q9QXX4	-0.0969039	13.1099	-1.40291	0.170018	0.330241	-5.75029	Slc25a13
A0A0R4J0K2	0.207519	8.83783	1.36634	0.181396	0.344942	-5.75172	Ckap5
O70152	-0.123424	10.3126	-1.42822	0.162661	0.319618	-5.75317	Dpm1
A2AH25	0.168439	9.78064	1.43999	0.159326	0.316021	-5.75426	Arhgap1
Q8R4H2	0.0954138	9.40305	1.38003	0.17689	0.338201	-5.75892	Arhgef12
Q9R061	0.175808	9.03236	1.3968	0.172125	0.332943	-5.75998	Nubp2
Q9CQR4	-0.169205	11.6225	-1.44951	0.15667	0.312527	-5.76059	Acot13
Q9D1I6	-0.174239	9.63075	-1.3848	0.175732	0.336809	-5.76098	Mrpl14
Q9D0W5	-0.173223	10.3977	-1.43966	0.15942	0.316044	-5.76175	Ppil1
Q9WVJ3	0.127353	10.8777	1.43687	0.160206	0.317219	-5.76412	Cpq
D3YWH4	0.136493	9.77195	1.38155	0.176426	0.337741	-5.76666	Tm9sf1
B1ASP2	0.155088	8.76804	1.44303	0.158475	0.314953	-5.76719	Jak1
A2AA71	-0.0894331	10.8287	-1.4331	0.161273	0.318089	-5.76761	Sec24a
A0A0R4J107	-0.0694043	11.3133	-1.43313	0.161264	0.318089	-5.76777	Apeh
Q3TPX4	0.346714	9.21342	1.44897	0.156817	0.312658	-5.76843	Exoc5
A2ATI9	0.0615062	10.6519	1.40673	0.168892	0.329006	-5.76858	Gorasp2
Q8CGK3	-0.060498	11.5831	-1.40829	0.168433	0.328402	-5.76882	Lonp1
A0A0R4J092	-0.382311	9.41336	-1.44864	0.157518	0.313406	-5.76897	Manba
Q9CPR5	-0.203676	10.0414	-1.35071	0.186299	0.351218	-5.77217	Mrpl15
Q8VCL2	0.1497	10.105	1.42624	0.163228	0.320291	-5.77268	Sco2
Q99L04	-0.0848924	12.2187	-1.44279	0.158542	0.314953	-5.7741	Dhrs1
P68181	0.0678669	9.87825	1.43503	0.160726	0.317814	-5.77413	Prkacb
A0A0R4J254	0.251129	8.57555	1.42615	0.164192	0.322018	-5.77798	Xpo4
Q8VCN5	-0.130046	13.2054	-1.44161	0.158872	0.315445	-5.77861	Cth
P99026	-0.108332	11.4001	-1.44105	0.159027	0.315592	-5.77938	Psmb4
Q00558	0.180943	8.77298	1.29599	0.207904	0.377151	-5.78007	F8a1
O08738	0.200393	9.30349	1.4315	0.161725	0.31848	-5.78096	Casp6
Q925P3	-0.301686	10.7811	-1.43654	0.160297	0.317219	-5.78559	Ceacam1
Q99JZ7	0.198291	9.69298	1.41875	0.165383	0.323692	-5.78598	Errfi1
E9PWY9	-0.0635966	10.1349	-1.40623	0.169039	0.329006	-5.78858	Farsa
Q9Z1G3	-0.259117	9.68995	-1.36879	0.181271	0.344942	-5.789	Atp6v1c1
Q9CXI0	0.350129	9.76385	1.43249	0.161444	0.318089	-5.79115	Coq5
G3UYV7	-0.104025	12.5312	-1.39519	0.172313	0.333017	-5.7913	Rps28
Q8K021	0.172804	9.08558	1.4302	0.162097	0.319048	-5.79207	Scamp1
Q8C5W0	0.265588	9.03975	1.39226	0.173192	0.334044	-5.79266	Clmn
E9Q9B0	-0.217265	8.55646	-1.37872	0.178569	0.340823	-5.793	Kif1c
H7BWY6	-0.196107	10.5409	-1.41641	0.16606	0.324853	-5.79425	Rbp4
Q9DCS2	-0.0910507	12.5371	-1.40815	0.168473	0.328402	-5.79517	Mettl26
P63094	-0.121334	9.61787	-1.42826	0.162651	0.319618	-5.79696	Gnas
A2ADY9	-0.124746	11.6164	-1.38396	0.175697	0.336809	-5.79903	Ddi2
O88908	-0.11814	10.9324	-1.39876	0.17125	0.331797	-5.79979	Soat2
Q9DBT9	-0.187198	14.1919	-1.38562	0.175191	0.336381	-5.80273	Dmgdh
P55292	-0.129749	9.13277	-1.39423	0.1726	0.333404	-5.80497	Dsc2
Q9CR16	0.08461	10.8645	1.422	0.164445	0.322348	-5.8055	Ppid
D3Z7C0	0.197237	10.2354	1.34463	0.18795	0.352773	-5.80619	Mrpl40
Q9CPP6	-0.117563	11.5716	-1.42075	0.164804	0.322888	-5.80719	Ndufa5
Q80VP1	0.084315	10.154	1.37164	0.179464	0.342022	-5.8079	Epn1
P27659	0.145143	12.9228	1.389	0.17417	0.335258	-5.80814	Rpl3
Q8BYA0	-0.180998	8.77284	-1.33724	0.191239	0.357029	-5.8108	Tbcd
Q99LI7	0.142505	9.58943	1.39659	0.172188	0.332943	-5.81282	Cstf3
[truncated: 1,845 more rows]

## Sheet: Genotype_6
Accession	logFC	AveExpr	t	P.Value	adj.P.Val	B	Gene
Q99KQ4	-1.88535	10.1754	-21.6113	5.30175e-21	2.03799e-17	36.1576	Nampt
E9Q8A3	-5.99171	9.32354	-16.9527	1.57366e-15	3.02457e-12	24.1888	Pi4kb
O88958	-1.86243	10.7646	-11.3239	6.93078e-13	8.88064e-10	19.2378	Gnpda1
Q8BXZ1	1.38575	9.37075	10.6916	6.65576e-12	6.39618e-09	17.0552	Tmx3
Q8VCC1	-0.97964	10.2063	-10.1291	1.22414e-11	9.41119e-09	16.4732	Hpgd
Q3UH59	0.602014	12.5924	9.50323	5.93012e-11	3.79923e-08	14.9636	Myh10
A6X935	0.853287	10.0792	9.12488	1.57806e-10	8.6658e-08	14.0519	Itih4
A0A087WR50	0.920602	12.3305	9.02621	2.04323e-10	9.81772e-08	13.7869	Fn1
E9PZD8	0.911336	11.0958	8.8406	3.33307e-10	1.30322e-07	13.3248	Cp
Q60590	1.15151	10.7105	8.83417	3.39027e-10	1.30322e-07	13.3048	Orm1
Q91X72	1.02133	12.9644	8.31548	1.363e-09	4.76308e-07	11.9602	Hpx
P21981	0.654849	12.3372	8.20572	1.83762e-09	5.8865e-07	11.6701	Tgm2
P01029	0.571087	10.9674	8.11484	2.35597e-09	6.96642e-07	11.4277	C4b
Q91V16	-0.684707	9.82745	-8.11229	2.9853e-09	7.94738e-07	11.2119	Etfrf1
P24369	0.391975	13.4726	8.01475	3.10121e-09	7.94738e-07	11.1615	Ppib
E9PV24	0.962989	13.7012	7.82644	5.21822e-09	1.25368e-06	10.6553	Fga
A2A7A7	0.353341	11.9369	7.68635	7.70561e-09	1.74237e-06	10.2776	H6pd
A0A0R4J0E1	1.31216	8.5953	7.63282	8.94865e-09	1.91103e-06	10.1223	Fgl1
O89053	1.25095	9.91283	7.60931	9.55696e-09	1.93352e-06	10.0605	Coro1a
Q9CX80	1.21266	9.38571	7.52286	1.21788e-08	2.34077e-06	9.82257	Cygb
Q99K41	0.753719	9.95547	7.45128	1.48955e-08	2.72658e-06	9.63369	Emilin1
Q91XL1	1.19886	10.0024	7.76278	1.92147e-08	3.35734e-06	9.46446	Lrg1
P31001	0.524242	10.2658	7.21667	2.8929e-08	4.83492e-06	8.98735	Des
A0A0R4J038	0.436074	11.0862	7.20003	3.03298e-08	4.83926e-06	8.93571	Kng1
A0A1W2P6F6	0.511882	12.8295	7.18703	3.14728e-08	4.83926e-06	8.90454	Myl6
P14211	0.47455	13.8948	7.16667	3.33502e-08	4.93069e-06	8.84301	Calr
P10107	1.21055	9.79406	7.12924	3.71019e-08	5.11367e-06	8.74232	Anxa1
P10493	1.20152	9.37383	7.12786	3.72484e-08	5.11367e-06	8.73634	Nid1
Q06890	1.20495	10.9502	7.11377	3.87749e-08	5.13968e-06	8.71856	Clu
A0A0J9YTY0	0.485281	10.1291	7.00844	5.23893e-08	6.71281e-06	8.41195	9/11/2 19
Q9QYR7-2	-0.640998	10.0539	-7.09522	7.02252e-08	8.61648e-06	8.16637	Acot3
Q8K0E8	1.18198	12.6312	6.89887	7.17293e-08	8.61648e-06	8.11119	Fgb
P07356	0.666685	11.5629	6.85714	8.08695e-08	9.42007e-06	7.97315	Anxa2
Q3UER8	0.863645	12.5138	6.78334	1.00017e-07	1.13078e-05	7.79128	Fgg
Q61646	1.23984	10.9224	6.76594	1.05162e-07	1.15497e-05	7.73416	Hp
Q8K021	0.873871	9.08558	6.66756	1.39725e-07	1.49195e-05	7.45439	Scamp1
Q9JJL8	-0.612064	9.629	-6.64657	1.48471e-07	1.54249e-05	7.36658	Sars2
D3Z1H8	0.596623	8.39176	6.68303	1.82244e-07	1.82137e-05	7.21354	Gltp
P51830	-0.702728	9.84539	-6.78894	1.91942e-07	1.84456e-05	7.1834	Adcy9
P19324	0.858054	10.5802	6.57104	1.8479e-07	1.82137e-05	7.17413	Serpinh1
P27773	0.39478	13.9145	6.5344	2.05517e-07	1.92685e-05	7.08597	Pdia3
P08607	0.870387	9.05014	6.54289	2.31847e-07	2.0726e-05	6.98485	C4bpa
E9Q8I0	0.913415	10.6542	6.49524	2.30272e-07	2.0726e-05	6.95212	Cfh
P01027	0.672437	12.7477	6.45931	2.5563e-07	2.23328e-05	6.86487	C3
P63017	0.321337	15.2896	6.34246	3.59263e-07	3.06891e-05	6.52324	Hspa8
B1ATI0	-0.368535	12.5445	-6.31581	3.8831e-07	3.24493e-05	6.448	Aldh3a2
Q8JZQ2	-0.21748	10.3011	-6.27899	4.32372e-07	3.46258e-05	6.37457	Afg3l2
P20029	0.552901	14.2549	6.28826	4.20826e-07	3.44182e-05	6.36505	Hspa5
P30681	0.657568	11.4805	6.25003	4.70553e-07	3.69144e-05	6.23753	Hmgb2
Q9D8V0	0.498936	11.1408	6.23335	4.94052e-07	3.79827e-05	6.23332	Hm13
G3X8Q5	0.690598	8.95715	6.17422	5.87349e-07	4.34298e-05	6.05938	Cp
P26645	0.499804	11.3294	6.17413	5.875e-07	4.34298e-05	6.01996	Marcks
B7FAU9	0.613904	11.083	6.16514	6.0316e-07	4.35665e-05	6.00252	Flna
Q3TML0	0.458048	12.9862	6.16016	6.12016e-07	4.35665e-05	5.99912	Pdia6
Q61838	0.608811	12.5064	6.11609	6.96335e-07	4.86675e-05	5.86521	Pzp
Q62000	-0.76978	10.6676	-6.08661	7.59191e-07	5.21131e-05	5.79109	Ogn
Q8CIR4	-0.773516	8.08391	-6.10978	9.13047e-07	6.0513e-05	5.63384	Trpm6
P40124	0.371802	11.9907	6.029	8.98934e-07	6.0513e-05	5.60295	Cap1
Q6IRU2	0.503926	11.5032	5.98545	1.02152e-06	6.65547e-05	5.52083	Tpm4
Q923B6	0.595474	11.3415	5.93278	1.19242e-06	7.63946e-05	5.35607	Steap4
O88342	0.308787	11.8092	5.90322	1.30065e-06	8.19624e-05	5.27261	Wdr1
Q9CPW4	0.29419	11.5579	5.85734	1.48852e-06	9.22885e-05	5.12451	Arpc5
P35821	0.430186	9.85199	5.8488	1.5264e-06	9.31343e-05	5.11624	Ptpn1
Q9WVM8	-0.460115	11.0473	-5.81771	1.67259e-06	0.00010046	5.00313	Aadat
E9Q035	0.555379	13.9121	5.79662	1.77968e-06	0.000103768	4.94933	Gm20425
Q04447	0.581545	10.2932	5.79625	1.78166e-06	0.000103768	4.93124	Ckb
Q9WVA4	0.770465	11.6427	5.753	2.02355e-06	0.000116097	4.82968	Tagln2
Q9CZS1	-0.327789	12.6497	-5.6892	2.4419e-06	0.00013524	4.66527	Aldh1b1
Q3UI43	0.712276	9.99278	5.72216	2.46274e-06	0.00013524	4.66157	Babam1
P28653	0.718021	10.1027	5.68813	2.44962e-06	0.00013524	4.65533	Bgn
P31725	2.4954	11.0454	5.5991	3.1846e-06	0.000170022	4.4137	S100a9
P26638	0.222461	11.0012	5.60016	3.17463e-06	0.000170022	4.36663	Sars
Q99KP3	-0.481264	10.4097	-5.58139	3.35525e-06	0.000176679	4.31258	Cryl1
E9Q2A6	-2.00265	8.23771	-5.7274	4.42531e-06	0.000218088	4.25499	Ptk2b
P68037	0.222815	12.3466	5.54553	3.72952e-06	0.000191587	4.21857	Ube2l3
O35639	0.63862	10.1259	5.54026	3.78789e-06	0.000191587	4.20555	Anxa3
Q9DBM2	-0.6024	12.5968	-5.54039	3.78649e-06	0.000191587	4.20543	Ehhadh
Q08879	1.73953	9.30627	5.53006	4.75849e-06	0.000225823	4.14665	Fbln1
P48036	0.647137	13.655	5.49527	4.32536e-06	0.000215931	4.08285	Anxa5
Q9QZS5	-0.398122	9.28469	-5.47026	4.6564e-06	0.00022374	4.0683	Sgk2
Q8C8R3	-0.754225	8.57789	-5.67298	5.112e-06	0.00023964	4.04614	Ank2
Q9D8B3	0.464497	10.017	5.48185	4.49997e-06	0.000218961	4.03998	Chmp4b
Q61233	0.503011	11.9122	5.38518	5.9845e-06	0.000277162	3.75564	Lcp1
A0A2I3BPS1	0.597444	9.4264	5.38981	6.46487e-06	0.000288965	3.75515	Gmfb
Q9QUI0	0.188046	11.6686	5.37136	6.2335e-06	0.000285257	3.72918	Rhoa
P35564	0.227613	13.0883	5.36689	6.31615e-06	0.000285638	3.71208	Canx
E9Q4U7	-1.64255	10.3246	-5.35451	7.16335e-06	0.00031087	3.64685	Diaph2
Q9D0E1	0.299345	11.6783	5.31881	7.27843e-06	0.00031087	3.62675	Hnrnpm
Q8CAK3	0.908866	9.3961	5.32262	7.19707e-06	0.00031087	3.6004	Ryden
Q11136	0.256756	10.6465	5.32177	7.2151e-06	0.00031087	3.58689	Pepd
B2RSU6	-3.59863	9.79267	-5.33725	8.26168e-06	0.00032406	3.56638	Cgnl1
Q9ESP1	0.432454	10.9292	5.31183	7.4298e-06	0.000313848	3.55521	Sdf2l1
Q9Z1Q5	0.497904	10.8465	5.308	7.51418e-06	0.000313962	3.54471	Clic1
A0A0R4J0B6	0.730638	9.36933	5.3541	7.87252e-06	0.000321936	3.53766	Abcg2
A0A2I3BRQ3	0.789166	10.3275	5.29705	7.76076e-06	0.000320778	3.50672	Itih3
Q7TMR0	-0.42584	10.2607	-5.28161	8.12207e-06	0.00032406	3.48525	Prcp
P29351	0.317458	9.93112	5.27703	8.23247e-06	0.00032406	3.48229	Ptpn6
A0A0R4J0P1	-0.287962	11.6537	-5.28196	8.11381e-06	0.00032406	3.45709	Acad8
Q6ZWQ9	0.433667	12.7319	5.26747	8.4679e-06	0.000328794	3.43921	Myl12a
Q61599	0.681041	9.84679	5.25643	8.74799e-06	0.000336273	3.403	Arhgdib
Q8R0V5	-0.286616	10.8727	-5.23463	9.32865e-06	0.000352768	3.3552	Ido2
Q9EQQ2	0.316247	10.3152	5.23347	9.36065e-06	0.000352768	3.31691	Yipf5
J3QNY1	0.278312	12.4621	5.21547	9.87061e-06	0.000368375	3.25963	Gm9242
E9Q616	0.721875	9.30522	5.20714	1.01161e-05	0.000373907	3.24267	Ahnak
Q91V55	0.184608	13.1379	5.20258	1.02529e-05	0.000375353	3.22574	Rps5
P20065-2	0.695589	11.5188	5.16009	1.16206e-05	0.000421413	3.11531	Tmsb4x
O35887	0.318114	11.6183	5.12612	1.28436e-05	0.000461409	3.04601	Calu
Q9D1Q6	0.283717	11.982	5.10621	1.3619e-05	0.000484734	2.97473	Erp44
Q6PFB2	-0.719637	9.60404	-5.10138	1.38142e-05	0.000487173	2.96169	Rcc1
Q99KV1	0.40017	11.0716	5.07907	1.47522e-05	0.000510878	2.91817	Dnajb11
D3YZ54	-0.294735	13.6731	-5.07345	1.4998e-05	0.000514751	2.89667	Hacl1
O08917	0.566499	9.39308	5.06983	1.5159e-05	0.000515674	2.89432	Flot1
A2AJH3	-0.316148	9.35491	-5.06579	1.534e-05	0.000517255	2.88468	Nmt2
Q9D7N3	-0.241529	9.78337	-5.08154	1.46451e-05	0.000510878	2.88327	Mrps9
P26350	0.373388	12.0476	5.04375	1.63679e-05	0.000542572	2.79999	Ptma
Q8R0Y8	-0.63333	10.1516	-5.04365	1.63731e-05	0.000542572	2.7854	Slc25a42
Q9EQ20	-0.227706	14.2307	-5.03274	1.6907e-05	0.000555476	2.75221	Aldh6a1
A0A286YEB7	0.244277	11.227	5.01645	1.77368e-05	0.000577798	2.73396	Rps24
G5E866	0.253223	10.2258	4.98763	1.9306e-05	0.000618436	2.68846	Sf3b1
Q921W0	1.87948	9.80362	5.12002	2.02206e-05	0.000632193	2.64199	Chmp1a
Q91VW3	0.755056	10.3647	4.98927	1.92133e-05	0.000618436	2.62662	Sh3bgrl3
Q9DC61	-0.19536	10.6348	-4.98161	1.96504e-05	0.000624264	2.6179	Pmpca
P63001	0.261172	11.9202	4.96597	2.05753e-05	0.000634774	2.56756	Rac1
P97290	0.4804	9.6643	4.97175	2.02289e-05	0.000632193	2.56098	Serping1
Q3TMX5	0.400565	11.1299	4.96487	2.06417e-05	0.000634774	2.54133	Manf
Q91VT4	-0.208724	11.4599	-4.94307	2.20077e-05	0.000668599	2.53774	Cbr4
Q3UNX5	-0.262584	10.3212	-4.9418	2.20895e-05	0.000668599	2.50043	Acsm3
E9PXX7	0.282284	11.5645	4.91203	2.41083e-05	0.000724004	2.41615	Txndc5
G3X9D6	0.731399	9.80277	4.97454	2.52918e-05	0.000742327	2.41368	Apon
A2ALF0	0.441447	8.70427	4.90055	2.49351e-05	0.000742327	2.38927	Dnajc8
Q9CPQ1	-0.199248	13.4982	-4.89047	2.5684e-05	0.000742327	2.36203	Cox6c
Q9CQI6	0.415144	11.272	4.89513	2.53348e-05	0.000742327	2.355	Cotl1
A0A0R4J0Z1	0.433018	12.4605	4.89215	2.55578e-05	0.000742327	2.33891	Pdia4
Q9EQC1	-0.510141	10.5963	-4.87732	2.66947e-05	0.00076578	2.29134	Hsd3b7
Q9EPB5	-0.458129	9.01746	-4.86796	2.74378e-05	0.000775522	2.2829	Serhl
Q8BXC6	-1.29997	9.78725	-4.86917	2.73413e-05	0.000775522	2.27839	Commd2
Q61247	0.534262	10.5224	4.863	2.78408e-05	0.000777748	2.27448	Serpinf2
G3X977	0.480453	10.5209	4.85991	2.80943e-05	0.000777748	2.2692	Itih2
Q8K2C6	-0.304692	10.1934	-4.85955	2.81236e-05	0.000777748	2.24068	Sirt5
P29788	0.954616	11.0396	4.83414	3.02995e-05	0.000831938	2.2353	Vtn
P24638	0.714107	8.97282	4.86578	3.18386e-05	0.000861883	2.16715	Acp2
Q3TMT3	0.835269	10.573	4.84427	3.15069e-05	0.000858954	2.15696	Tm4sf4
P60710	0.391006	16.3561	4.80808	3.27055e-05	0.00087916	2.11103	Actb
P99025	-0.327525	11.5684	-4.78706	3.47827e-05	0.000928504	2.05129	Gchfr
P19973	1.00884	9.57772	4.77628	3.58988e-05	0.00095169	2.04451	Lsp1
P50543	0.840496	10.4526	4.79623	3.62058e-05	0.000953255	2.02944	S100a11
O70303	-0.968593	9.34322	-4.77024	3.65391e-05	0.000955484	1.99097	Cideb
A0A0G2JFY5	0.251301	10.3302	4.76436	3.71736e-05	0.000965508	1.98152	Fubp1
Q99JX4	0.207156	10.3997	4.74937	3.88412e-05	0.00100205	1.95485	Eif3m
B1AYG6	0.267552	10.3326	4.73143	4.0935e-05	0.00104208	1.91231	Itgb6
Q9QZE5	0.163749	11.5849	4.73427	4.05961e-05	0.00104034	1.89237	Copg1
Q8VE22	-0.254407	10.0873	-4.72353	4.18916e-05	0.00105942	1.87044	Mrps23
Q60598	0.20812	10.9664	4.71179	4.33547e-05	0.00108218	1.84687	Cttn
P12970	0.200635	13.5168	4.7193	4.24133e-05	0.0010656	1.84338	Rpl7a
P85094	-0.28054	12.3115	-4.69398	4.56713e-05	0.00111822	1.81855	Isoc2a
Q07456	0.927592	10.2239	4.69472	4.55729e-05	0.00111822	1.81257	Ambp
P23589	-0.41761	11.1745	-4.69711	4.52564e-05	0.00111822	1.80565	Ca5a
Q8K370	-0.300813	10.92	-4.68647	4.66847e-05	0.0011358	1.76089	Acad10
A2AVJ7	0.271882	12.7708	4.68086	4.74568e-05	0.00114732	1.73925	Rrbp1
Q8K4H1	-0.476921	10.2079	-4.67687	4.80131e-05	0.00115351	1.73713	Afmid
P08207	0.45636	11.8091	4.67369	4.84608e-05	0.00115704	1.73584	S100a10
Q925N2	-0.212553	10.6708	-4.66112	5.02727e-05	0.00119289	1.72137	Sfxn2
P62631	2.59541	12.6081	4.71622	6.08401e-05	0.00136965	1.65432	Eef1a2
Q9DCV7	0.815033	8.96289	4.6478	5.55812e-05	0.00130277	1.62984	Krt7
Q9EQP2	0.713412	9.14261	4.65623	5.7872e-05	0.0013321	1.62137	Ehd4
P35979	0.188769	13.2504	4.63454	5.43287e-05	0.00128122	1.60906	Rpl12
Q91VS8	-1.53892	9.2759	-4.63388	6.59374e-05	0.00144013	1.60085	Farp2
P15532	0.249346	15.0436	4.62183	5.63804e-05	0.00131349	1.59314	Nme1
E9Q7N5	-0.489643	8.95062	-4.61608	5.7334e-05	0.00132766	1.55974	Gfm2
B2M1R6	0.291821	9.89552	4.61189	6.16415e-05	0.00136965	1.55303	Hnrnpk
A0A0R4J0Q5	0.325015	11.6784	4.60141	5.98402e-05	0.0013692	1.54062	Lmnb2
Q00PI9	0.213397	11.2702	4.59241	6.14309e-05	0.00136965	1.53959	Hnrnpul2
O35728	-1.25032	10.4793	-4.61402	6.1264e-05	0.00136965	1.5321	Cyp4a14
O35744	1.59367	9.19505	4.59691	6.06304e-05	0.00136965	1.52955	Chil3
P57784	0.253832	10.5207	4.58881	6.2078e-05	0.00137142	1.47895	Snrpa1
Q9JKY7	-0.234932	12.0937	-4.56346	6.68345e-05	0.00144611	1.44358	Cyp2d22
P42227	0.405907	10.257	4.57314	6.49776e-05	0.00142728	1.43915	Stat3
Q9DCT8	0.344255	11.5004	4.5469	7.0136e-05	0.00149779	1.41133	Crip2
Q8BGA8	-0.362133	11.2128	-4.5628	6.69637e-05	0.00144611	1.41096	Acsm5
Q91YQ5	0.202282	13.0467	4.54752	7.00086e-05	0.00149779	1.39243	Rpn1
Q91ZA3	-0.280961	12.5069	-4.54364	7.08042e-05	0.00150371	1.34519	Pcca
P08905	1.08966	9.81774	4.56349	8.03239e-05	0.00167807	1.34066	Lyz2
Q9CQV4	0.626426	9.4046	4.49407	8.17767e-05	0.00168101	1.31278	Retreg3
Q9DB16	-0.47206	8.70967	-4.51904	7.60535e-05	0.00160632	1.29721	Cab39l
E9Q296	-0.582224	9.22384	-4.51703	8.0977e-05	0.00168101	1.27195	Acox3
F2Z3U3	0.418453	9.85513	4.50266	7.97628e-05	0.00167546	1.24008	Raph1
Q9CVB6	0.260956	11.807	4.49589	8.13472e-05	0.00168101	1.23512	Arpc2
Q62241	-0.441056	10.0848	-4.46025	9.02125e-05	0.00180613	1.20941	Snrpc
P68372	0.191606	14.4632	4.48206	8.46805e-05	0.00172989	1.20569	Tubb4b
B1ASP2	0.482087	8.76804	4.48054	8.50545e-05	0.00172989	1.17571	Jak1
P51885	0.692216	10.6095	4.46267	8.95805e-05	0.00180287	1.16015	Lum
Q99N15	-0.29149	13.2412	-4.47283	8.69787e-05	0.00175972	1.14613	Hsd17b10
P61922	-0.348067	13.3944	-4.4537	9.19419e-05	0.00182178	1.13937	Abat
E9QLB2	-0.27835	10.7671	-4.45656	9.11837e-05	0.00181611	1.11437	Lyplal1
Q91W19	-0.185562	13.6539	-4.44066	9.54871e-05	0.00186366	1.1098	Sult1a1
Q9ET22	0.491882	9.93851	4.44057	9.55103e-05	0.00186366	1.09955	Dpp7
A0A0U1RP13	0.464089	9.01864	4.45952	9.55063e-05	0.00186366	1.09796	Cdipt
O88428	-0.421976	12.6554	-4.43649	9.6647e-05	0.00187632	1.09036	Papss2
G3X9M0	-0.210402	9.83103	-4.41444	0.000103022	0.00198008	1.08779	Dap3
H7BX95	0.224267	11.9489	4.42605	9.96154e-05	0.00192423	1.03764	Srsf1
P62242	0.2119	12.7081	4.39843	0.000107909	0.00203335	1.0059	Rps8
Q8K2B3	-0.265793	13.6764	-4.41238	0.000103638	0.00198202	0.985139	Sdha
E9Q3X0	0.556207	11.5931	4.40476	0.000105951	0.0020151	0.97545	Mvp
Q9JLI0	-0.470067	10.0544	-4.40324	0.000106417	0.0020151	0.952601	Akr1c12
P28665	0.439029	11.8052	4.37883	0.000114202	0.00211054	0.94479	Mug1
Q9JKR6	0.341077	12.8236	4.39382	0.000109356	0.00205056	0.936481	Hyou1
Q99LY9	-0.247535	11.1322	-4.38599	0.000111865	0.00207733	0.9223	Ndufs5
Q8C7E7	0.281296	10.7104	4.38958	0.000110708	0.00206584	0.912977	Stbd1
A2A8V8	1.65782	9.71865	4.36264	0.000119674	0.0021906	0.88434	Srrm1
Q3U1Z5	0.744986	9.53159	4.51774	0.000156673	0.00265309	0.880186	Gpsm3
P39039	0.433286	9.54294	4.35592	0.000122022	0.00222301	0.87333	Mbl1
P97351	0.193232	13.3019	4.36658	0.000118319	0.00217616	0.848773	Rps3a
Q9CWK8	0.196685	11.2446	4.34716	0.000125148	0.00226919	0.829977	Snx2
Q60973	0.22014	10.3616	4.34253	0.000126831	0.00228891	0.810182	Rbbp7
Q6PHN9	1.1437	9.10238	4.22227	0.000179307	0.00290483	0.759191	Rab35
O55143	0.217123	11.8769	4.3169	0.000136565	0.00244166	0.750859	Atp2a2
P21614	0.339517	11.9434	4.32075	0.00013506	0.00242603	0.742758	Gc
P97821	0.4194	11.4229	4.31386	0.000137769	0.00245178	0.732856	Ctsc
A0A0R4J2B2	0.536313	9.71291	4.30075	0.000143073	0.00253444	0.713532	Kctd12
Q99020	0.185356	12.1495	4.29301	0.000146303	0.00257976	0.681382	Hnrnpab
Q99J95	0.42995	8.97308	4.2766	0.000153378	0.00264266	0.672451	Cdk9
O54734	0.302281	13.0397	4.28824	0.000148326	0.00259167	0.663981	Ddost
Q9D832	-0.509005	9.91514	-4.29107	0.000147122	0.00258236	0.643078	Dnajb4
F8WHM5	0.632947	9.41626	4.27521	0.000153995	0.00264266	0.642299	Glg1
Q8VDD5	0.397462	12.7192	4.27255	0.000155181	0.00264683	0.632395	Myh9
P13020	0.384488	10.483	4.28322	0.000150487	0.00261751	0.624469	Gsn
P50446	0.427908	13.2514	4.27157	0.000155615	0.00264683	0.62372	Krt6a
Q9Z2I9	-0.194937	12.6263	-4.2762	0.000153555	0.00264266	0.597251	Sucla2
G3X928	0.549321	10.2049	4.26538	0.000158415	0.00267082	0.597138	Sec23ip
P84104	0.267039	12.0702	4.25932	0.0001612	0.00269415	0.579465	Srsf3
A0A0N4SV79	0.513391	8.25915	4.41326	0.000222422	0.00336748	0.568143	Mitf
Q62048	0.323642	9.87041	4.26052	0.000160645	0.00269415	0.56668	Pea15
P27546	0.47195	10.4193	4.24574	0.000167616	0.00278924	0.549781	Map4
Q9CR57	0.244486	12.9504	4.22898	0.000175886	0.00289577	0.521771	Rpl14
E9Q3Q6	0.308024	10.2957	4.21975	0.000180607	0.00290483	0.498377	Alcam
E9Q4B9	0.227558	11.5614	4.23288	0.000173928	0.00288181	0.495437	Arpp19
A2AH85	0.393127	13.4085	4.21235	0.000184486	0.0029426	0.478272	Eftud2
P63325	0.195294	13.0436	4.22352	0.000178665	0.00290483	0.477574	Rps10
Q9Z1Z0	0.219482	10.9535	4.21754	0.000181759	0.00291117	0.47448	Uso1
Q8VCH0	-0.553314	12.7758	-4.22718	0.000176798	0.00289577	0.465243	Acaa1b
Q921X9	0.324555	12.0715	4.22672	0.000177031	0.00289577	0.460139	Pdia5
D3YTS1	0.307283	11.4561	4.22092	0.000180004	0.00290483	0.457572	Sec11a
B7ZNL3	0.288226	12.441	4.20623	0.000187753	0.00296306	0.450287	Tpm1
Q9DB60	0.64589	9.33401	4.20562	0.000188082	0.00296306	0.449665	Fam213b
Q91YW3	0.399908	10.8002	4.20747	0.000187085	0.00296306	0.411028	Dnajc3
D3Z125	0.693837	9.60242	4.19433	0.000194269	0.00304791	0.408657	Tpd52
Q60936	-0.443078	12.2883	-4.19293	0.000195053	0.00304791	0.40237	Coq8a
Q9CZP5	-0.453816	8.75366	-4.18992	0.000196741	0.00306183	0.388929	Bcs1l
P62960	0.263298	12.5588	4.17866	0.000203194	0.00314951	0.386984	Ybx1
Q61093	0.54573	9.06836	4.17112	0.000207629	0.00320532	0.335856	Cybb
Q91VR8	-0.989338	10.1271	-4.18246	0.000210425	0.00323549	0.321692	Brk1
P26041	0.335758	11.4255	4.1623	0.000212938	0.00326109	0.313366	Msn
Q8C7H1	-0.315425	9.30985	-4.155	0.000217432	0.00331671	0.27932	Mmaa
Q9QZ25	0.423732	9.71938	4.16973	0.000240563	0.00355663	0.278173	Vnn3
P00416	-0.363582	11.3498	-4.13114	0.000232783	0.00346829	0.266498	mt-Co3
A0A0A0MQ68	-0.235855	13.0011	-4.14693	0.000222513	0.00336748	0.257324	Gcdh
Q9JMG1	0.174685	11.0977	4.14381	0.000224503	0.00338428	0.254093	Edf1
P21107-2	0.30412	12.3113	4.13124	0.000232719	0.00346829	0.209642	Tpm3
A0A0A6YVV8	0.304878	9.87545	4.13341	0.000231279	0.00346829	0.208152	Mbnl1
Q8C845	0.323745	10.9581	4.12307	0.000238212	0.00353547	0.177361	Efhd2
Q9Z1J3	-0.179631	10.2407	-4.11328	0.000244963	0.00359403	0.156334	Nfs1
Q8BGY7	-0.259974	9.52265	-4.11453	0.000244095	0.00359403	0.150973	Fam210a
Q3U4F0	-0.639083	12.1032	-4.10108	0.000253643	0.00370724	0.133223	Sfxn3
Q9D2V7	0.198762	9.77721	4.08275	0.000267246	0.00384754	0.129417	Coro7
Q8K0Z7	-0.296195	10.3856	-4.08792	0.000263343	0.00382874	0.115604	Taco1
Q8QZS1	-0.24464	12.0943	-4.08711	0.000263948	0.00382874	0.0900706	Hibch
P49710	0.687127	9.1195	4.09854	0.000266791	0.00384754	0.0794598	Hcls1
Q9QYR7	-0.52893	11.7914	-4.08105	0.000268546	0.00385183	0.0669185	Acot3
Q3V1K7	-0.470446	10.3214	-4.06263	0.000283012	0.00399963	0.0624726	Slco2b1
F6WR04	0.731466	10.1604	4.15118	0.000281786	0.00399699	0.0617508	Ctss
O55135	0.229882	11.5242	4.07359	0.000274313	0.00391992	0.0503119	Eif6
P56213	-0.319176	10.8274	-4.0669	0.000279592	0.00398056	0.0278316	Gfer
Q8VCG4	0.60764	9.78902	4.05841	0.000286427	0.00401834	0.0202553	C8g
Q921G7	-0.217675	13.337	-4.05906	0.000285895	0.00401834	0.0138982	Etfdh
P08113	0.403445	14.1634	4.0521	0.000291613	0.00406145	-0.00107078	Hsp90b1
A0A286YDS5	0.263109	10.34	4.05356	0.000290409	0.00405939	-0.00200472	Tmed9
Q9DCU9	-0.212526	12.949	-4.04504	0.000297528	0.00412888	-0.0126772	Hoga1
Q8JZZ0	-0.387475	11.8661	-4.03389	0.000307105	0.00423123	-0.0423302	Ugt3a2
Q9CQS8	0.295315	12.2383	4.03842	0.000303181	0.00419219	-0.0552491	Sec61b
Q60876	0.240356	11.1768	4.02213	0.000317538	0.00433318	-0.0621229	Eif4ebp1
E9Q6C2	0.486299	8.90897	4.02004	0.000319429	0.00433882	-0.0750756	C1s1
Q8C7I4	-0.630397	9.06836	-4.02315	0.000316623	0.00433318	-0.0989366	Apol9b
Q3UGR5	-0.283133	10.4725	-4.02174	0.000317887	0.00433318	-0.101856	Hdhd2
Q9D1J3	0.16058	10.7902	3.98836	0.000349451	0.0046642	-0.112918	Sarnp
Q561M1	-0.317381	9.95499	-4.00579	0.000332606	0.0045019	-0.127587	Acp1
A0A0R4J119	0.215476	9.6019	3.97954	0.000358293	0.0047167	-0.129318	Cyfip1
A2AS98	0.524877	8.81142	3.94521	0.000394832	0.00505945	-0.139066	Nckap1
Q7TQI3	0.205825	10.6599	3.99352	0.000344383	0.0046287	-0.142548	Otub1
Q8R104	-0.314277	9.65698	-3.9834	0.000354396	0.00469413	-0.160618	Sirt3
A0A0J9YUD8	0.193051	13.3269	3.99504	0.000342899	0.00462493	-0.162338	Hmgb1
Q6NXL1	0.171448	11.321	3.98474	0.00035306	0.00469413	-0.174839	Sec24d
Q8VCZ9	-0.285475	11.3069	-3.98862	0.0003492	0.0046642	-0.177407	Prodh2
A2ATU0	-0.336715	10.5172	-3.98245	0.000355357	0.00469413	-0.184309	Dhtkd1
Q9WU79	-0.26754	11.7236	-3.96697	0.000371271	0.00483785	-0.190463	Prodh
Q61029	0.284478	10.4086	3.973	0.000364994	0.00478852	-0.212216	Tmpo
Q9CQU0	0.240684	11.0026	3.96706	0.000371175	0.00483785	-0.221551	Txndc12
G5E870	0.249669	8.91616	3.95661	0.000382309	0.00494813	-0.253632	Trip12
B7ZMP1	-0.36673	9.03481	-3.95926	0.000379461	0.00492786	-0.255957	Xpnpep3
Q9CQA3	-0.164153	13.8984	-3.94808	0.000391641	0.00505191	-0.276518	Sdhb
E9QA15	0.455553	12.0674	3.9441	0.000396064	0.00505945	-0.285012	Cald1
Q9DBZ5	0.284898	10.5219	3.93845	0.000402444	0.0051225	-0.28518	Eif3k
Q99LC9	-0.571085	9.59054	-3.94401	0.000396175	0.00505945	-0.290633	Pex6
Q9QXK7	1.48913	10.2792	3.90796	0.00045546	0.0056477	-0.313782	Cpsf3
E9Q0N0	0.609585	9.70516	3.93224	0.000409554	0.00517871	-0.315273	Itsn1
P53702	0.646948	9.32179	3.92556	0.000417357	0.00524287	-0.316463	Hccs
P25911	1.09532	10.4494	3.91164	0.000434065	0.00539982	-0.317263	Lyn
P10126	0.224465	15.9162	3.93541	0.000405913	0.0051496	-0.323925	Eef1a1
F6VW30	0.2932	11.5948	3.92653	0.000416214	0.00524287	-0.327493	Ywhaq
E9PXB7	0.353403	9.64717	3.9234	0.000419907	0.00525773	-0.342759	Nedd4l
A2ATI9	0.165823	10.6519	3.9138	0.000431425	0.0053844	-0.373244	Gorasp2
A2AJL3	-0.230185	11.612	-3.88127	0.000472823	0.00582542	-0.421221	Fggy
P57759	0.257908	11.5238	3.8765	0.000479203	0.00586642	-0.463041	Erp29
Q91VD9	-0.174191	12.4783	-3.88618	0.000466337	0.00576398	-0.470024	Ndufs1
Q9QYE6	0.840653	9.51508	3.85987	0.000502135	0.0059727	-0.470239	Golga5
A2AFQ0	-0.290155	11.4935	-3.88003	0.000474475	0.0058271	-0.471461	Huwe1
A0A0A6YWI4	-0.379861	10.9218	-3.87112	0.000486499	0.00591805	-0.481925	231 9B15Rik
Q8R0W0	0.656225	11.2885	3.87358	0.000483148	0.00589594	-0.483113	Eppk1
Q9CQ69	-0.165271	13.0136	-3.86631	0.000493125	0.00594223	-0.484978	Uqcrq
Q9Z1F9	0.285882	9.49266	3.8697	0.000488445	0.00592297	-0.486268	Uba2
Q3TWW8	0.219557	11.2503	3.863	0.000497733	0.00594676	-0.490397	Srsf6
Q62523	0.618999	10.0687	3.8666	0.000492722	0.00594223	-0.508136	Zyx
A2ACG7	0.22663	12.6742	3.86384	0.000496554	0.00594676	-0.515719	Rpn2
P60334	-0.270204	11.1574	-3.86271	0.000498141	0.00594676	-0.522919	Cdo1
E9PXB0	-0.251567	9.46898	-3.85895	0.000503422	0.0059727	-0.532921	Pnpla8
P11679	0.565815	13.9895	3.8449	0.000523678	0.0061939	-0.53706	Krt8
Q9ERE7	0.279374	10.7131	3.83846	0.000533228	0.00628751	-0.540504	Mesd
O09159	0.197636	10.894	3.83198	0.000542998	0.00638314	-0.596486	Man2b1
P0DN34	-0.288209	11.2574	-3.82884	0.000547797	0.00641668	-0.611982	Ndufb1
Q8BT60	0.33379	10.7629	3.82555	0.00055288	0.00644022	-0.620777	Cpne3
Q9CQR2	0.172647	13.1029	3.82794	0.000549191	0.00641668	-0.626423	Rps21
A0A1Y7VJN8	0.215714	10.1811	3.83597	0.000556509	0.00646291	-0.631243	Cast
O09158	-0.580197	9.71857	-3.8026	0.000589556	0.0067448	-0.64272	Cyp3a25
Q9D883	0.220991	10.8688	3.80863	0.000579697	0.00667172	-0.647389	U2af1
Q7TNC4	0.323284	9.73391	3.81832	0.000564179	0.00653224	-0.652153	Luc7l2
P20152	0.650695	13.3631	3.81123	0.000575487	0.00664316	-0.65284	Vim
Q8BFP9	-0.278462	9.72666	-3.79505	0.000602131	0.00686823	-0.654641	Pdk1
Q9EST5	0.23521	11.8448	3.80543	0.000584903	0.00671154	-0.66363	Anp32b
P25444	0.246658	12.7285	3.78863	0.000613032	0.00695131	-0.681797	Rps2
P22315	-0.223488	11.4757	-3.78475	0.000619721	0.0070065	-0.687225	Fech
Q3TCU5	0.244956	10.6414	3.79124	0.000608582	0.00692127	-0.688723	Tapbp
A0A0N4SUH8	-0.187542	10.625	-3.78057	0.000626986	0.00704852	-0.71223	Nfu1
A0A087WRE7	-0.267519	10.594	-3.78051	0.000627106	0.00704852	-0.720866	Adhfe1
Q91XE0	-0.267799	12.5901	-3.77437	0.000637945	0.00712866	-0.736801	Glyat
P63028	0.26124	11.5946	3.77873	0.000630215	0.00706282	-0.737645	Tpt1
Q99L20	-0.453636	11.0155	-3.76792	0.000649529	0.00723707	-0.746107	Gstt3
P05784	0.426757	14.4746	3.75962	0.00066473	0.00735532	-0.762226	Krt18
Q9CXF4	0.653735	9.18686	3.76594	0.000675629	0.0074416	-0.771261	Tbc1d15
O88822	-0.481623	10.4687	-3.759	0.000665882	0.00735532	-0.77936	Sc5d
Q62318	0.281445	10.7196	3.7648	0.000655206	0.00727922	-0.783853	Trim28
Q9DBS1	0.670593	9.73108	3.75825	0.000690127	0.00755797	-0.786973	Tmem43
Q9ERK4	0.142702	10.7796	3.74746	0.000687645	0.0075523	-0.812154	Cse1l
P14106	0.655647	8.7875	3.75605	0.000776468	0.00824751	-0.828238	C1qb
P16332	-0.252714	11.7735	-3.74514	0.000692103	0.00755808	-0.839398	Mut
A2A974	-1.18933	9.72266	-3.7491	0.000791043	0.00833087	-0.840887	Cyp4a12b
Q91WM2	-0.258775	9.79166	-3.73937	0.000703297	0.00765856	-0.842512	Hdhd5
E9QPX1	0.426842	10.1618	3.73031	0.000721251	0.00780983	-0.845294	Col18a1
P99024	0.346101	11.4682	3.72786	0.000726188	0.0078412	-0.876087	Tubb5
P61804	0.200603	12.3911	3.73109	0.000719687	0.00780983	-0.884519	Dad1
Q9CPR5	0.527777	10.0414	3.71539	0.000776691	0.00824751	-0.891162	Mrpl15
P11725	-0.301629	14.9406	-3.72353	0.000734972	0.00791381	-0.892335	Otc
Q8JZK9	-0.287886	12.8381	-3.70542	0.000772896	0.00824751	-0.904852	Hmgcs1
Q91YR1	0.228212	11.2475	3.71255	0.000757737	0.00811349	-0.905343	Twf1
E0CY07	0.298779	9.69401	3.71982	0.000742604	0.00797366	-0.905611	Tmem167
Q91Z67	0.528345	8.91805	3.77176	0.000850509	0.0088361	-0.918404	Srgap2
P06800	0.766096	9.11717	3.70665	0.000853124	0.00883937	-0.924608	Ptprc
P62301	0.16436	13.3926	3.70222	0.000779796	0.00825768	-0.92789	Rps13
P25688	-0.226472	14.8373	-3.69843	0.000788036	0.008322	-0.927933	Uox
P62264	0.143472	13.1972	3.68836	0.000810341	0.0085108	-0.953035	Rps14
P48410	-0.886536	8.89615	-3.71735	0.000828857	0.00865795	-0.975053	Abcd1
H3BL34	-0.396333	9.75629	-3.68423	0.000819663	0.00858525	-0.978488	Ces1e
O70480	-0.749547	10.3865	-3.65861	0.000879895	0.00899474	-0.985663	Vamp4
Q3UQ84	-0.559882	12.5244	-3.66379	0.000867382	0.00891502	-0.991683	Tars2
P60843	0.226738	12.4319	3.66675	0.000860314	0.00888991	-1.0028	Eif4a1
O88587	0.350752	12.846	3.66459	0.00086547	0.00891502	-1.02065	Comt
Q9WVD5	-0.245494	12.2995	-3.65955	0.000877617	0.00899474	-1.02506	Slc25a15
Q9DCX2	-0.141607	13.4828	-3.67214	0.000847585	0.00882959	-1.0319	Atp5h
Q9WV98	-0.203543	10.4645	-3.65519	0.000888263	0.00903303	-1.04873	Timm9
E9QMK9	-0.210312	11.0278	-3.65768	0.000882159	0.00899474	-1.05029	Dglucy
P35282	0.25819	10.3313	3.64713	0.000908255	0.0091636	-1.06369	Rab21
O88783	-2.11349	9.64672	-3.6235	0.00103154	0.010133	-1.0675	F5
Q9D1A2	0.313326	12.1554	3.65244	0.000895024	0.00905619	-1.07031	Cndp2
P67984	0.405265	12.6329	3.63981	0.000926809	0.00930197	-1.0707	Rpl22
P25911-2	0.340741	9.63839	3.65235	0.000895253	0.00905619	-1.09244	Lyn
P16045	0.50304	11.9545	3.62802	0.000957446	0.00951014	-1.11143	Lgals1
Q64727	0.312497	11.699	3.64183	0.000921646	0.00927437	-1.11431	Vcl
Q9CR62	-0.183268	11.9961	-3.63476	0.000939811	0.00938346	-1.11771	Slc25a11
Q3UNZ8	-0.231483	9.85863	-3.61816	0.000983822	0.00974694	-1.12308	Cryzl2
Q3UEG6	-0.274689	12.2364	-3.63729	0.00093326	0.00934232	-1.12398	Agxt2
Q99MN9	-0.228216	13.1485	-3.63058	0.000950718	0.00946777	-1.14885	Pccb
D3YUW7	0.221088	10.1797	3.61302	0.000997849	0.00986049	-1.17354	Cgn
P28654	0.63563	10.5777	3.60735	0.00101354	0.00998988	-1.19177	Dcn
Q91Z25	0.304748	11.1604	3.60032	0.00103333	0.010133	-1.21448	Arpc1b
P62983	0.214362	15.5381	3.58419	0.00108018	0.0104887	-1.24516	Rps27a
A0A0A6YX73	-0.1797	9.99034	-3.594	0.00105146	0.0102845	-1.24534	Prkar2a
Q9JK53	0.606935	10.7705	3.57885	0.00109613	0.0105867	-1.24952	Prelp
Q8R5I6	-0.439397	10.1834	-3.58447	0.00107936	0.0104887	-1.26765	Gstm4
P60766	0.190466	10.6067	3.58377	0.00108143	0.0104887	-1.27166	Cdc42
Q8BHN3-2	0.307248	12.7102	3.58316	0.00108325	0.0104887	-1.27364	Ganab
O35685	0.418356	9.62863	3.5656	0.0011367	0.0109347	-1.27546	Nudc
A2AMW0	0.17394	12.4227	3.56524	0.00113784	0.0109347	-1.29801	Capzb
Q8BP67	0.171623	12.4908	3.55905	0.00115731	0.011094	-1.30315	Rpl24
P59913	-0.442978	9.24815	-3.5529	0.00121105	0.0114945	-1.32269	Pcmtd1
P61620	0.22431	12.1607	3.54899	0.00118964	0.0113473	-1.34085	Sec61a1
P99027	0.157863	13.0641	3.54579	0.00120009	0.0114186	-1.35749	Rplp2
Q9D273	-0.339967	10.2788	-3.5504	0.00118505	0.0113317	-1.3581	Mmab
Q9ESW8	-0.375956	10.0723	-3.59217	0.00140804	0.0129847	-1.37002	Pgpep1
E9PVS5	-0.313211	10.6122	-3.51338	0.00131123	0.0122936	-1.38133	Immt
Q9Z1G3	-0.660674	9.68995	-3.54024	0.00133225	0.0124603	-1.38567	Atp6v1c1
Q571F8	-0.353484	11.4638	-3.53601	0.00123266	0.0116708	-1.39626	Gls2
Q9JKX3	0.315159	9.59608	3.52598	0.00126689	0.0119361	-1.40868	Tfr2
P17563	-0.260627	13.2057	-3.5273	0.00126233	0.0119223	-1.41882	Selenbp1
Q91XC9	-0.202204	10.3633	-3.48442	0.0014189	0.0130485	-1.43118	Pex16
Q8R5J9	0.712607	10.5574	3.51963	0.00128906	0.0121153	-1.43123	Arl6ip5
Q99L47	0.218799	11.5961	3.48929	0.00140022	0.0129847	-1.46131	St13
D3Z041	-0.221687	13.1585	-3.49636	0.0013735	0.0127839	-1.46675	Acsl1
Q5F2E8	-0.671546	8.23805	-3.44559	0.00211851	0.0173637	-1.46746	Taok1
Q91WT7	-0.263798	12.4303	-3.48137	0.00143069	0.0130942	-1.47654	Akr1c14
Q91VC3	0.209037	12.3357	3.49851	0.0013655	0.0127403	-1.48378	Eif4a3
A0A0R4J050	-0.355416	11.7272	-3.48812	0.00140466	0.0129847	-1.48855	Acy1
Q3URQ4	0.316607	9.48894	3.46858	0.00148133	0.0134934	-1.51534	Fam8a1
P24270	-0.221175	15.2922	-3.4871	0.00140859	0.0129847	-1.5227	Cat
Q9CQV5	-0.403818	9.7601	-3.48311	0.00142394	0.0130635	-1.53296	Mrps24
P20918	0.340284	11.5346	3.45527	0.00153583	0.0138911	-1.53563	Plg
Q6A028	0.652012	8.73349	3.48062	0.00172466	0.0150331	-1.55443	Swap70
P23198	0.172399	10.7954	3.46474	0.00149687	0.0135706	-1.56	Cbx3
O88569	0.17603	13.9618	3.47242	0.00146595	0.0133851	-1.56049	Hnrnpa2b1
P52825	-0.238753	12.6852	-3.46679	0.00148854	0.0135271	-1.5717	Cpt2
F8VPL2	-0.586863	8.43051	-3.50444	0.00175505	0.0151946	-1.58266	Pik3c2a
Q63829	0.339106	9.75843	3.45132	0.00155234	0.0140075	-1.59508	Commd3
P14115	0.215629	13.7036	3.43878	0.00160602	0.0142906	-1.60724	Rpl27a
Q00915	0.402071	10.8697	3.44257	0.00158962	0.0142436	-1.6092	Rbp1
P14901	0.498501	9.63117	3.43991	0.00160113	0.0142801	-1.61385	Hmox1
P97315	0.661417	9.64451	3.44656	0.00157251	0.0141562	-1.61585	Csrp1
E9Q557	0.262323	10.0259	3.42883	0.00164988	0.0145797	-1.62039	Dsp
Q6XLQ8	0.488688	10.337	3.44045	0.00191143	0.0161756	-1.62259	Calu
Q8QZY1	0.141872	10.2626	3.42315	0.00167542	0.0147039	-1.62909	Eif3l
A0A0R4J079	0.169673	9.81979	3.43557	0.00162004	0.0143821	-1.62985	Acbd3
O70318	0.314104	9.88516	3.44291	0.00158816	0.0142436	-1.63624	Epb41l2
Q61166	0.292387	10.1866	3.44049	0.00159862	0.0142801	-1.63911	Mapre1
P11680	1.04732	8.44918	3.43449	0.00227389	0.0180595	-1.65274	Cfp
P62702	0.153646	13.3139	3.43015	0.001644	0.0145611	-1.65561	Rps4x
P97855	0.289837	11.0605	3.42543	0.0016651	0.0146468	-1.65687	G3bp1
Q9DBT9	-0.445629	14.1919	-3.42731	0.00165664	0.0146058	-1.66327	Dmgdh
Q62426	0.216548	12.1733	3.41594	0.0017084	0.0149592	-1.6729	Cstb
P62737	0.282825	13.871	3.4142	0.00171641	0.0149952	-1.69009	Acta2
E9PV12	0.372243	8.76709	3.38168	0.00192046	0.0161756	-1.70148	Cul5
B8JJN0	0.355638	10.0109	3.40743	0.00174812	0.0151688	-1.70448	Gm20547
A2BFB0	-0.331589	8.6126	-3.36428	0.00196354	0.0163934	-1.70769	Mlx
Q3UEL5	-0.240755	14.2541	-3.4006	0.00178061	0.0153813	-1.71606	Uroc1
G3X9Y6	-0.318899	11.9972	-3.40946	0.00173854	0.0151198	-1.72176	Akr1c19
Q9DCH4	0.151899	11.0528	3.39657	0.00180006	0.0155144	-1.72341	Eif3f
Q3UPL0	0.124877	11.8322	3.39341	0.00181546	0.0156065	-1.72685	Sec31a
Q99PV0	0.165487	10.3245	3.36381	0.00196601	0.0163934	-1.72879	Prpf8
P58021	0.202843	10.2976	3.391	0.00182731	0.0156441	-1.73423	Tm9sf2
Q8BVY0	0.191894	9.89979	3.3812	0.00187615	0.015991	-1.73457	Rsl1d1
O54962	0.145242	10.753	3.39272	0.00181886	0.0156065	-1.74712	Banf1
Q9DBR7	0.669362	9.58679	3.37992	0.00188267	0.016011	-1.75082	Ppp1r12a
P10853	0.275752	15.4811	3.37146	0.00192601	0.0161756	-1.76877	Hist1h2bf
Q99J39	-0.170921	10.9189	-3.37341	0.00191592	0.0161756	-1.78503	Mlycd
F6QL70	0.275126	12.3872	3.3815	0.00187464	0.015991	-1.78601	Gm17669
Q8BFZ3	0.261076	16.5273	3.37121	0.00192727	0.0161756	-1.79588	Actbl2
A0A0R4J174	-0.407248	9.22905	-3.37129	0.00192685	0.0161756	-1.80837	Ecsit
Q8K124	0.492884	8.38822	3.36094	0.00202969	0.0168157	-1.81642	Plekho2
A0A0A0MQN4	-0.408172	9.69572	-3.34403	0.00207318	0.0171015	-1.81712	Atg7
Q9ER00	0.2316	9.86353	3.36643	0.00195219	0.0163491	-1.83117	Stx12
Q8R3F5	-0.347904	9.31162	-3.35752	0.00199953	0.0166368	-1.84096	Mcat
Q9CQE5	0.526245	8.70503	3.3479	0.00205178	0.0169614	-1.8657	Rgs10
Q6ZWZ7	0.159828	12.5631	3.35192	0.00202978	0.0168157	-1.86792	Rpl17
Q9Z211	-0.504743	10.2608	-3.36264	0.00219063	0.0176992	-1.8681	Pex11a
Q91YD9	0.46624	9.6322	3.33118	0.00214581	0.0174917	-1.86906	Wasl
A0A1B0GSX0	0.284054	14.8589	3.3388	0.00210247	0.017306	-1.8772	Ldha
Q9D125	-0.421726	9.49486	-3.33778	0.00210823	0.0173164	-1.88043	Mrps25
Q9DB76	-0.32994	9.75239	-3.33969	0.00214778	0.0174917	-1.88883	Emc9
Q61503	-0.444165	9.56043	-3.33666	0.00216515	0.0175587	-1.89153	Nt5e
Q8K019	0.251447	9.474	3.32228	0.00219754	0.0176992	-1.89856	Bclaf1
Q9D6Y7	-0.205991	12.5995	-3.33178	0.00214236	0.0174917	-1.89951	Msra
Q3UJB0	0.265904	10.4857	3.32278	0.00219463	0.0176992	-1.8999	Sf3b2
P58252	0.220349	13.7533	3.32816	0.00216327	0.0175587	-1.9	Eef2
Q9CXW2	-0.215466	9.68753	-3.32116	0.00220413	0.0176992	-1.91953	Mrps22
Q569Z5	-0.198573	9.83546	-3.2841	0.00243325	0.0190533	-1.92624	Ddx46
Q8CHT0	-0.184036	14.2819	-3.30395	0.00230782	0.0182536	-1.93	Aldh4a1
Q99LB6	-0.210796	10.735	-3.32015	0.0022101	0.0176992	-1.93277	Mat2b
P50518	0.738841	9.43946	3.31034	0.0022688	0.0180564	-1.9351	Atp6v1e1
E9PXY8	0.297452	8.69513	3.3114	0.00226238	0.0180564	-1.94041	Usp7
Q80XI4	0.507746	8.88792	3.29918	0.00239148	0.0188765	-1.94359	Pip4k2b
P47962	0.222875	12.9791	3.32062	0.00220733	0.0176992	-1.94694	Rpl5
Q9CQW9	0.35781	9.94838	3.31053	0.00226767	0.0180564	-1.96238	Ifitm3
Q8R1S0	-0.211269	9.90901	-3.30416	0.00230655	0.0182536	-1.98014	Coq6
A0A0R4J023	-0.237652	11.4774	-3.28327	0.00243866	0.0190533	-1.99029	Auh
E9QPE7	0.569219	9.17251	3.28847	0.00240512	0.0189453	-1.99792	Myh11
Q9DD20	0.146953	12.5271	3.25645	0.00261892	0.0201343	-1.99945	Mettl7b
O08807	0.342829	13.5835	3.28686	0.00241544	0.0189876	-2.00267	Prdx4
Q9ET01	-0.253979	14.0893	-3.2808	0.00245477	0.0191403	-2.01145	Pygl
Q61206	0.167908	10.4521	3.28396	0.00243415	0.0190533	-2.02493	Pafah1b2
P16015	-0.312537	15.9082	-3.26776	0.00254142	0.019696	-2.0319	Ca3
P12265	0.20773	11.5354	3.27505	0.00249262	0.0193569	-2.05324	Gusb
G3X9R9	-0.331496	9.94539	-3.27619	0.00248503	0.019337	-2.05846	Gpr182
Q9QXS1	0.202248	10.5512	3.26692	0.00254705	0.0196999	-2.06327	Plec
Q8CC88	-0.257089	11.4119	-3.26418	0.00256571	0.0197647	-2.07636	Vwa8
A0A0R4J0I6	-0.224673	11.6965	-3.26573	0.00255512	0.0197226	-2.08453	Acad11
P09405	0.172178	12.0509	3.24677	0.00268704	0.0204327	-2.08682	Ncl
Q7TSV4	0.23982	10.0384	3.25008	0.00266356	0.0203149	-2.08823	Pgm2
Q8WUR0	-0.372585	10.8589	-3.21378	0.00293219	0.0216756	-2.08898
Q64464	0.29463	12.6011	3.25234	0.0026476	0.0202333	-2.08954	Cyp3a13
Q8CGC7	0.15596	11.9387	3.25324	0.00264132	0.0202256	-2.09103	Eprs
Q9DCX8	0.212774	10.7573	3.22919	0.00281511	0.0210332	-2.09423	Iyd
Q9WUB3	-0.256661	13.9613	-3.24103	0.0027282	0.020678	-2.10163	Pygm
Q7TNG8	0.248445	11.74	3.25414	0.00263504	0.0202178	-2.11355	Ldhd
P20060	0.229904	9.7677	3.24641	0.00268963	0.0204327	-2.1181	Hexb
P26883	0.22541	11.749	3.2391	0.00274223	0.0207095	-2.12428	Fkbp1a
Q8VDN2	0.199475	12.9454	3.20143	0.00302934	0.0221101	-2.12948	Atp1a1
Q6P069	0.195713	10.6656	3.23719	0.00275612	0.0207736	-2.13627	Sri
Q9D023	-0.23542	12.1329	-3.22668	0.00283388	0.0210704	-2.14005	Mpc2
P23116	0.127299	11.0602	3.24041	0.00273268	0.020678	-2.14648	Eif3a
O89086	0.418574	9.15722	3.23497	0.00277239	0.0208543	-2.14756	Rbm3
P62900	0.164863	12.8437	3.20949	0.00296557	0.0218803	-2.15732	Rpl31
P61255	0.136779	13.4091	3.22853	0.00282001	0.0210332	-2.16205	Rpl26
Q8BVI4	-0.292963	13.402	-3.23425	0.00277767	0.0208543	-2.16306	Qdpr
Q9D1M7	0.522297	9.71583	3.20377	0.00301067	0.0221101	-2.16648	Fkbp11
Q91Z53	0.191853	13.6541	3.22808	0.0028234	0.0210332	-2.16675	Grhpr
Q91VA0	-0.312346	13.0799	-3.22161	0.00287213	0.0212726	-2.16714	Acsm1
E9Q855	0.21638	10.0559	3.22916	0.00281531	0.0210332	-2.17569	Scamp3
Q8BG32	0.180407	10.8376	3.20258	0.00302013	0.0221101	-2.17837	Psmd11
Q99LR1	0.295853	9.74529	3.22503	0.00284623	0.0211215	-2.18142	Abhd12
P60603	-0.335896	9.7425	-3.19866	0.00305148	0.0221737	-2.18963	Romo1
P11835	0.926479	9.27848	3.22731	0.0030274	0.0221101	-2.208	Itgb2
Q02819	0.249768	10.6531	3.19881	0.00305029	0.0221737	-2.22505	Nucb1
P14733	0.222371	10.442	3.20236	0.00302187	0.0221101	-2.23442	Lmnb1
A0A286YCG8	0.30205	12.164	3.20119	0.00303122	0.0221101	-2.24058	Ssr1
P27786	-0.90137	10.4583	-3.19622	0.00307116	0.0222746	-2.2457	Cyp17a1
Q9EP89	-0.277381	10.785	-3.19534	0.00307833	0.0222846	-2.24987	Lactb
Q8VCA4	-0.492743	9.42985	-3.19233	0.00310286	0.0224199	-2.24991	Cyp4f15
Q61425	-0.207158	14.1989	-3.18629	0.00315255	0.0226936	-2.25373	Hadh
Q9QXF8	-0.280313	15.2499	-3.18906	0.00312968	0.0225713	-2.26243	Gnmt
E9QA16	0.93743	11.3585	3.14418	0.00393258	0.0267082	-2.26266	Cald1
A0A0N4SV66	0.310165	16.0339	3.15307	0.00344003	0.0241746	-2.27402	H2afj
P58281-2	-0.169955	10.3699	-3.18476	0.00316533	0.0227431	-2.2751	Opa1
D3Z2K2	-0.572026	10.5735	-3.16101	0.00336916	0.0238509	-2.27652	Mrps14
Q8BH00	-0.172932	13.5362	-3.17475	0.00324977	0.0232196	-2.27889	Aldh8a1
Q8K441	-0.458131	9.32679	-3.17069	0.00328458	0.023396	-2.27917	Abca6
Q99JZ7	0.452718	9.69298	3.16975	0.00329272	0.023396	-2.283	Errfi1
Q60967	0.288551	9.42423	3.18278	0.0031818	0.0228188	-2.28422	Papss1
Q5SUR0	0.220125	10.1308	3.15096	0.00345913	0.0242202	-2.28692	Pfas
Q9JLQ0	0.291599	9.86714	3.17928	0.00321126	0.0229871	-2.29909	Cd2ap
A0A0R4J259	0.106365	10.9768	3.16259	0.00335521	0.023796	-2.30022	Syncrip
A0A0G2JDW7	0.233656	12.3881	3.17045	0.00328668	0.023396	-2.32083	Rps27
Q8VDD8	-0.43017	9.4939	-3.15809	0.00339503	0.0239899	-2.32972	Washc1
Q9ERS2	-0.151026	11.8122	-3.15574	0.00341603	0.024094	-2.34009	Ndufa13
E9PV38	0.293166	11.1404	3.14804	0.00348572	0.0243047	-2.34617	Ces2g
P56393	-0.163044	12.8225	-3.14755	0.00349017	0.0243047	-2.35488	Cox7b
Q9WVB0	0.674313	9.47739	3.15926	0.00345319	0.0242202	-2.36045	Rbpms
P62751	0.143015	12.64	3.1531	0.00343977	0.0241746	-2.36345	Rpl23a
P51150	0.167274	11.7257	3.14831	0.00348321	0.0243047	-2.36395	Rab7a
Q9R0H0	-0.264175	13.4794	-3.12529	0.00369942	0.0255766	-2.38356	Acox1
Q80XN0	-0.210641	13.25	-3.14142	0.00354666	0.0246534	-2.39208	Bdh1
Q9WTP7	-0.179819	13.5743	-3.13301	0.00362557	0.0251565	-2.39576	Ak3
Q61792	0.250246	12.2903	3.13	0.00365414	0.025309	-2.40103	Lasp1
A2AUE1	0.421227	9.04811	3.11226	0.0038274	0.0262255	-2.4084	Dnajc5
Q9DBC0	-0.221392	9.76637	-3.12422	0.0037098	0.0256023	-2.42	Selenoo
A0A0R4J1E8	-0.291329	9.49957	-3.11414	0.00380862	0.0261434	-2.42564	Tatdn1
Q9CQC7	-0.179774	11.6698	-3.12279	0.00372361	0.0256516	-2.43249	Ndufb4
Q62167	0.155175	12.0582	3.11113	0.00383871	0.0262562	-2.44262	Ddx3x
Q91V01	0.515262	10.574	3.10682	0.00388206	0.0264118	-2.44835	Lpcat3
Q9CQU3	0.198904	11.4433	3.11481	0.00380204	0.0261434	-2.45708	Rer1
Q80T06	0.15877	12.7996	3.10889	0.00386116	0.026348	-2.45725	Eef1d
Q80W22	-0.217372	11.687	-3.09425	0.00401119	0.0270984	-2.45872	Thnsl2
Q8BH64	-0.584583	9.94326	-3.09753	0.00397714	0.0269157	-2.46459	Ehd2
Q99J08	-0.133115	13.3369	-3.0877	0.00408005	0.0273712	-2.47021	Sec14l2
Q91WD5	-0.192096	12.4743	-3.10842	0.00386584	0.026348	-2.47263	Ndufs2
Q9QYJ3	0.30719	9.15604	3.09048	0.00405071	0.0272696	-2.4797	Dnajb1
Q9CQ75	-0.112925	11.889	-3.08468	0.00411222	0.027539	-2.48152	Ndufa2
Q01279	0.672208	10.0168	3.07979	0.00416482	0.0277861	-2.48494	Egfr
Q2TPA8	-0.2342	11.6486	-3.07923	0.0041708	0.0277861	-2.48686	Hsdl2
Q9CPZ8	-0.674115	10.0352	-3.09793	0.00397292	0.0269157	-2.49458	Cmc1
A0A0A0MQA3	0.264724	13.1817	3.06209	0.0043604	0.0287502	-2.49791	Serpina1a
Q61033	0.293981	9.48454	3.09148	0.00404016	0.0272463	-2.50653	Tmpo
P46978	0.146441	12.1624	3.08807	0.00407616	0.0273712	-2.51983	Stt3a
Q91YR7	-0.361778	9.19862	-3.02744	0.00476886	0.0306035	-2.52756	Prpf6
I7HLV2	0.115086	12.9553	3.0757	0.00420923	0.0279452	-2.53175	Rpl10
Q8VE38	-0.302835	8.82601	-3.07248	0.00424458	0.0280829	-2.53203	Oxnad1
Q9CX86	0.228396	11.0012	3.08001	0.00416245	0.0277861	-2.53438	Hnrnpa0
Q8K0B2	0.382651	8.76428	3.08795	0.0042372	0.0280824	-2.53441	Lmbrd1
O09173	-0.1847	14.481	-3.07855	0.00417819	0.0277872	-2.53541	Hgd
E9PWQ3	0.914327	11.2904	3.06381	0.00434105	0.0286718	-2.56368	Col6a3
Q5XJY5	0.137249	10.6595	3.04473	0.00456072	0.0298622	-2.58031	Arcn1
F6QM56	-0.289993	9.8931	-3.03858	0.00463371	0.0301898	-2.58925	Pgghg
Q9EP96	-0.311468	8.32143	-3.028	0.00476203	0.0306035	-2.59325	Slco1a4
Q04857	1.08446	11.6136	3.05147	0.00448193	0.029501	-2.59777	Col6a1
Q8R0Y6	-0.200193	15.2295	-3.04808	0.00452141	0.0297099	-2.60879	Aldh1l1
P31786	0.168989	14.8524	3.03081	0.00472759	0.030594	-2.61598	Dbi
P47911	0.163724	13.5712	3.04412	0.00456789	0.0298622	-2.61862	Rpl6
Q64524	-0.378724	11.3496	-3.04643	0.0045407	0.0297857	-2.62273	Hist2h2be
Q7TNE1	-0.251547	9.82861	-3.03621	0.00466216	0.0303237	-2.62389	Sugct
E9PZ91	-0.298054	10.0512	-3.04052	0.00461056	0.0300899	-2.62562	Fhit
Q3TC93	0.250001	9.49544	3.03408	0.00468794	0.0303936	-2.64318	Hs1bp3
Q9CQV8	0.129359	12.1313	3.01785	0.00488811	0.0312124	-2.65167	Ywhab
Q5SUH6	0.186168	11.389	3.03401	0.00468871	0.0303936	-2.6526	Clint1
Q8VC77	-0.341695	10.292	-3.02767	0.00476606	0.0306035	-2.65835	Akr1c20
P62962	0.398548	13.7101	3.02766	0.0047662	0.0306035	-2.65864	Pfn1
Q9QYR9	-0.376066	11.7221	-3.02782	0.00476425	0.0306035	-2.66108	Acot2
Q5SW88	0.168911	12.5865	3.01933	0.00486961	0.031198	-2.66421	Rab1a
P62827	0.163986	12.6275	3.01812	0.00488478	0.0312124	-2.66568	Ran
P56959	0.404131	11.6882	3.00046	0.00511166	0.0323178	-2.67762	Fus
Q64339	0.199045	11.1873	2.99595	0.00517124	0.0325768	-2.69151	Isg15
P11714	-0.410351	10.3824	-3.01426	0.00493353	0.0314502	-2.69997	Cyp2d9
Q91XF0	0.210748	12.7229	3.01339	0.0049446	0.0314686	-2.70205	Pnpo
Q8R5L1	-0.154745	12.1035	-3.00983	0.00499012	0.0317058	-2.70537	C1qbp
J3QN89	0.228609	9.59187	3.00595	0.0050401	0.0319178	-2.70538	Aamp
A0A0R4J0R1	0.46458	10.684	2.98714	0.00528941	0.0331688	-2.71032	Vamp8
A0A2I3BRK6	0.181458	9.28727	3.01444	0.00501772	0.0318286	-2.71033	Eny2
Q3U0V1	0.150654	11.3733	2.99492	0.0051849	0.0325768	-2.72982	Khsrp
Q9CZN7	-0.189901	12.9768	-2.99615	0.00516854	0.0325768	-2.74324	Shmt2
Q8BWN8	-0.299107	10.7363	-2.9948	0.00518652	0.0325768	-2.74376	Acot4
E9Q0K6	0.165562	10.973	2.9835	0.00533894	0.0334249	-2.74479	Samhd1
O35423-2	-0.305108	12.7537	-2.96173	0.0056448	0.0349977	-2.74947	Agxt
D3Z069	0.86012	9.05177	2.96813	0.00585269	0.0359389	-2.75556	Phldb2
P51125	0.433246	10.3612	2.98211	0.00535804	0.0334899	-2.75776	Cast
A0A087WRZ5	0.121764	11.0262	2.96387	0.00561404	0.0348633	-2.77254	Tardbp
Q9DBC7	0.135366	10.4599	2.93571	0.00603189	0.0367458	-2.78148	Prkar1a
Q8K2M0	-0.2887	9.25006	-2.97242	0.00549257	0.0342751	-2.79929	Mrpl38
P15864	0.334589	13.8279	2.96432	0.00560756	0.0348633	-2.80013	Hist1h1c
P32921	0.212813	10.2589	2.96636	0.00557837	0.0347541	-2.80372	Wars
Q924B0	0.214755	11.0505	2.95073	0.00580543	0.0357629	-2.80531	Impa1
B1AT92	0.211684	9.75385	2.94916	0.0058287	0.0358488	-2.80616	Grb2
Q921K2	0.271799	9.5219	2.95944	0.00567783	0.0351459	-2.80944	Parp1
P35486	-0.219672	12.456	-2.95673	0.00571725	0.035333	-2.82418	Pdha1
O88844	-0.153861	14.7873	-2.95335	0.00576687	0.0355824	-2.83318	Idh1
Q8VDG5	-0.213898	10.4081	-2.94508	0.00588972	0.0361086	-2.83434	Ppcs
F8WIV2	0.311711	10.3011	2.92574	0.00618672	0.037502	-2.84584	Serpinb6a
P62862	0.199794	13.4134	2.93741	0.00600588	0.0366454	-2.85013	Fau
D3Z563	0.206522	14.6128	2.92521	0.00619505	0.037502	-2.85393	Dbi
Q8BWF0	-0.163545	11.8115	-2.93925	0.00597774	0.0365507	-2.85985	Aldh5a1
P60867	0.136506	13.2854	2.92729	0.00616239	0.037443	-2.86387	Rps20
P58064	-0.282621	9.4841	-2.93905	0.00598085	0.0365507	-2.87873	Mrps6
P58710	-0.224545	12.9308	-2.9244	0.00620782	0.0375202	-2.89747	Gulo
E9Q453	0.327316	11.481	2.90574	0.00650875	0.0390322	-2.90022	Tpm1
Q99K67	-0.307879	12.6662	-2.91016	0.00643622	0.0386576	-2.9006	Aass
Q99KC8	0.194469	10.4411	2.92707	0.00616581	0.037443	-2.90303	Vwa5a
A0A0A6YVR9	-0.31178	9.5695	-2.92277	0.00623365	0.0375582	-2.90361	Surf1
O08529	0.254324	10.9367	2.9233	0.00622525	0.0375582	-2.91584	Capn2
Q9CXV1	-0.246556	11.0507	-2.92192	0.00624702	0.0375799	-2.91881	Sdhd
Q00623	0.256769	13.6901	2.88453	0.00686744	0.0402596	-2.91991	Apoa1
Q61390	-0.381047	11.0606	-2.9197	0.00660426	0.0393593	-2.92193	Cct6b
Q8R180	0.25041	9.65294	2.90192	0.00657199	0.0392888	-2.92705	Ero1a
A0A0G2JEK2	0.574219	10.6203	2.90002	0.00660375	0.0393593	-2.93019	Crip1
Q99J77	0.20604	10.6257	2.90219	0.00656748	0.0392888	-2.95526	Nans
O35683	-0.180609	10.2836	-2.87895	0.00696472	0.0404417	-2.9643	Ndufa1
Q8K157	-0.114769	12.5458	-2.86432	0.00722641	0.0417092	-2.96571	Galm
P26043	0.163954	12.9554	2.88974	0.00677759	0.0400789	-2.96811	Rdx
Q7TPR4	0.238046	11.5995	2.89829	0.00663271	0.0394102	-2.97452	Actn1
Q9CQX8	0.271532	10.508	2.89825	0.0066333	0.0394102	-2.9746	Mrps36
Q8CFJ7	-0.244335	10.4863	-2.88956	0.00678072	0.0400789	-2.97607	Slc25a45
Q9CRB8	-0.313429	10.4781	-2.88037	0.00693993	0.040412	-2.97684	Mtfp1
Q8BJ03	-0.19403	9.4326	-2.88634	0.00683612	0.0402596	-2.98514	Cox15
Q3T9X3	0.199167	10.4467	2.88465	0.00686534	0.0402596	-2.9858	Dnm2
A0A0R4J018	0.543925	11.5748	2.88553	0.00685002	0.0402596	-2.98688	Tpmt
Q922U1	-0.348182	9.07693	-2.87534	0.00724894	0.041714	-2.98974	Prpf3
P18760	0.286807	12.867	2.88359	0.00688367	0.0402752	-2.99255	Cfl1
A0A0R4J0U5	-0.339753	9.9814	-2.89	0.0067732	0.0400789	-2.99391	Abcd2
Q6PB66	-0.171608	11.6397	-2.88916	0.00678755	0.0400789	-2.99586	Lrpprc
P97364	-0.174988	12.3361	-2.88435	0.00687053	0.0402596	-2.99908	Sephs2
D3Z5K6	-0.453626	9.7341	-2.87004	0.00734514	0.0420622	-3.00408	Dnajc19
E9QKL6	0.327918	9.46982	2.88086	0.00693131	0.040412	-3.01524	Ifi204
A0A140LIS8	-0.258305	10.0032	-2.88016	0.00694363	0.040412	-3.01688	Gm4756
Q9WUU7	0.223288	12.1654	2.87708	0.00699771	0.040572	-3.01754	Ctsz
Q8VI47	-0.237536	10.7047	-2.87984	0.0069491	0.040412	-3.0176	Abcc2
Q8JZL3	0.196436	9.86957	2.84648	0.00755783	0.0427869	-3.02028	Thtpa
P50172	-0.329966	12.7765	-2.87593	0.0070181	0.0406289	-3.02674	Hsd11b1
E0CYQ2	0.179979	10.3241	2.8574	0.00735322	0.0420622	-3.02858	Nudcd2
Q3TQC7	-0.140971	10.9798	-2.84749	0.00753868	0.0427414	-3.03427	Entpd5
P29341	0.139322	12.5106	2.87013	0.00712142	0.041165	-3.04024	Pabpc1
P12787	-0.158893	13.5791	-2.85781	0.00734572	0.0420622	-3.04423	Cox5a
Q3TL44	0.340764	10.7388	2.86242	0.007261	0.0417209	-3.05061	Nlrx1
D3YVW2	-0.33562	9.06408	-2.86312	0.00724811	0.041714	-3.05425	Golim4
Q60972	0.198349	10.2887	2.84463	0.00759296	0.0429049	-3.05669	Rbbp4
Q8CI94	0.490997	10.8446	2.84999	0.00749149	0.0425995	-3.05885	Pygb
Q99L13	-0.206502	12.7619	-2.85451	0.00740681	0.0423058	-3.06874	Hibadh
Q01149	1.28763	13.0185	2.85293	0.00743636	0.0424115	-3.0714	Col1a2
Q9JHF5	0.350761	10.2628	2.85222	0.00744951	0.0424236	-3.07691	Tcirg1
G3UYV7	0.2037	12.5312	2.84844	0.00752071	0.0427025	-3.08119	Rps28
Q9D2R6	0.460631	9.57493	2.79946	0.00874601	0.0478232	-3.08677	Coa3
Q3UN02	0.392009	10.0349	2.84421	0.00760099	0.0429049	-3.08719	Lclat1
Q3TCH7	-0.106209	10.0691	-2.83685	0.00774257	0.04364	-3.09605	Cul4a
P52623	-0.354024	9.6057	-2.82329	0.00812455	0.045659	-3.09997	Uck1
P29699	0.312896	10.9353	2.81603	0.0081565	0.0456984	-3.10426	Ahsg
P21300	0.325935	8.8718	2.82846	0.00814257	0.0456935	-3.12377	Akr1b7
Q9CW03	0.285494	9.2549	2.80181	0.00845121	0.0469457	-3.12498	Smc3
Q8K1Z0	-0.221858	11.5441	-2.81492	0.0081791	0.0456984	-3.12517	Coq9
A2AMS3	-0.179598	10.994	-2.81267	0.00822533	0.0458899	-3.13376	Galt
Q5RKN9	0.176383	10.5001	2.81511	0.00817523	0.0456984	-3.13801	Capza1
P56389	-0.204102	10.3161	-2.80398	0.00840548	0.0467593	-3.14436	Cda
Q504M2	-0.444827	8.77542	-2.82081	0.00805971	0.0453609	-3.15441	Pdp2
Q99K28	0.244482	10.3962	2.79475	0.0086011	0.0474356	-3.15459	Arfgap2
D3YZC9	0.148827	10.2066	2.80053	0.00847816	0.0469597	-3.16093	Sf1
Q9R0X4	1.30371	8.47012	2.79255	0.00951464	0.0511528	-3.16121	Acot9
Q8R5C5	0.110094	10.4751	2.74684	0.00968596	0.0517842	-3.17825	Actr1b
Q3ULD5	-0.247102	11.9189	-2.80851	0.00831115	0.0463015	-3.1827	Mccc2
F6Y616	0.150027	9.88099	2.79857	0.00851964	0.0470539	-3.18346	Paip1
P09671	-0.133216	13.2585	-2.79297	0.00863915	0.0474813	-3.19354	Sod2
Q9EQU5-2	0.188733	11.609	2.80075	0.0084735	0.0469597	-3.19967	Set
P52480-2	0.315048	8.98714	2.79122	0.00867688	0.0475805	-3.19975	Pkm
P28650	-0.437641	9.5733	-2.74512	0.00972722	0.0518605	-3.19981	Adssl1
Q99MR8	-0.279932	12.1403	-2.79961	0.00849755	0.0469994	-3.20312	Mccc1
Q99LS3	0.749093	9.19279	2.81192	0.00946784	0.0510525	-3.20868	Psph
P55302	0.194917	10.6191	2.78978	0.00870801	0.0476832	-3.21049	Lrpap1
Q6ZWY3	0.150233	12.5475	2.79264	0.00864644	0.0474813	-3.21686	Rps27l
P97792	0.359482	9.90417	2.79318	0.00863477	0.0474813	-3.21786	Cxadr
A2AQU8	0.497574	9.09993	2.74531	0.0106451	0.0551481	-3.23709	Srxn1
D3YUM1	-0.155554	12.2687	-2.78431	0.00882723	0.0481987	-3.23813	Ndufv1
Q91X52	-0.318806	11.4039	-2.76715	0.00921144	0.0499835	-3.24578	Dcxr
Q505D7	-0.293431	11.005	-2.76897	0.00916982	0.0499275	-3.24946	Opa3
D3YVC9	-0.763032	9.16976	-2.7483	0.0102171	0.0538626	-3.2574	Slc25a16
A0A1Y7VKY1	0.140703	13.2168	2.76992	0.00914842	0.0498816	-3.27098	Gm11361
Q6S9I0	0.49523	10.1352	2.77223	0.00921913	0.0499835	-3.27338	Kng2
Q9DAW9	0.184271	10.2424	2.76791	0.00919409	0.0499835	-3.27435	Cnn3
Q8CHK3	0.317628	9.11495	2.75595	0.00947027	0.0510525	-3.27532	Mboat7
Q60823	-0.235683	9.57369	-2.76163	0.00933818	0.0504866	-3.27582	Akt2
Q9D8E6	0.145609	12.7508	2.76446	0.00927289	0.0502042	-3.28261	Rpl4
Q9QYY9	-1.11833	9.26014	-2.75545	0.0100428	0.0531012	-3.28991	Adh4
Q6P5E4	0.153318	10.3396	2.73769	0.00990728	0.0525291	-3.29386	Uggt1
Q9WVL0	-0.259547	13.0981	-2.75542	0.0094827	0.0510525	-3.29653	Gstz1
Q8BL66	0.199342	10.0965	2.74275	0.00978426	0.0520203	-3.2967	Eea1
P11087	1.13763	12.9414	2.7443	0.00974696	0.0518938	-3.30236	Col1a1
P59729	-0.411778	8.55132	-2.70906	0.011226	0.0567799	-3.30474	Rin3
E9Q828	-0.254613	9.07146	-2.74602	0.00970557	0.051817	-3.3088	Atp2b4
Q14DH7	-0.230981	10.3773	-2.72295	0.0102735	0.053882	-3.31088	Acss3
A0A0A0MQE5	-0.377783	8.9653	-2.70989	0.0110385	0.056276	-3.31145	Camsap1
Q9QYB1	0.141882	11.5502	2.73028	0.0100899	0.0532766	-3.31507	Clic4
Q9CY16	-0.181139	10.3334	-2.74722	0.00967687	0.0517842	-3.31638	Mrps28
Q3U186	-0.354066	8.85027	-2.74853	0.00964571	0.0517842	-3.31957	Rars2
P29416	0.185836	10.0074	2.73337	0.0100132	0.0530176	-3.32011	Hexa
Q8VDU3	-0.435765	9.34453	-2.7182	0.0103942	0.0542869	-3.32179	Apol9a
O35490	-0.247218	16.3402	-2.74711	0.00967957	0.0517842	-3.32246	Bhmt
A0A0R4J0I1	0.43432	12.4163	2.70878	0.0106374	0.0551481	-3.32638	Serpina3k
A0A0R4J094	-0.284082	10.6436	-2.74033	0.00984296	0.0522601	-3.32675	Fahd2a
D3YYK7	0.227058	9.23393	2.68493	0.0124891	0.061157	-3.32751	Bud23
D3YTQ3	0.178427	9.64493	2.7068	0.010967	0.0560353	-3.34753	Hnrnpdl
O08997	0.232306	12.6631	2.72291	0.0102746	0.053882	-3.34855	Atox1
Q60668	0.164005	12.0042	2.72472	0.0102288	0.0538626	-3.35056	Hnrnpd
Q9JM76	0.229667	11.6479	2.7125	0.0105407	0.0548289	-3.36004	Arpc3
O88986	-0.27607	11.5465	-2.72226	0.0102909	0.053894	-3.36102	Gcat
Q6PB44	0.55297	8.84517	2.7022	0.0108105	0.05563	-3.3674	Ptpn23
Q9R049	0.201304	9.75201	2.69607	0.0109741	0.0560353	-3.36768	Amfr
Q8K1B8	0.447956	9.31033	2.72405	0.0102458	0.0538781	-3.37491	Fermt3
Q9JLJ2	-0.253737	13.1333	-2.72114	0.0103193	0.053969	-3.37724	Aldh9a1
P15208	0.382013	8.87354	2.70277	0.0107954	0.0556269	-3.38223	Insr
P17918	0.358976	9.71507	2.71676	0.0104312	0.0544062	-3.38248	Pcna
P81117	0.618963	8.44058	2.70526	0.0107297	0.0554473	-3.38335	Nucb2
O09117-2	-0.244552	9.65976	-2.71531	0.0104684	0.0545262	-3.39459	Sypl1
Q80ZX0	0.171995	9.01777	2.70288	0.0107925	0.0556269	-3.40035	Sec24b
P62918	0.117585	13.881	2.70902	0.0106312	0.0551481	-3.40286	Rpl8
O35239	-0.592385	8.54594	-2.71055	0.0111859	0.0566997	-3.4036	Ptpn9
Q9CPW3	-0.769695	10.3831	-2.70119	0.0112722	0.0568638	-3.40754	Mrpl54
Q61187	1.44061	9.32786	2.67124	0.0126743	0.0614374	-3.41269	Tsg101
Q9D5J6	-0.241366	11.5986	-2.68841	0.0111817	0.0566997	-3.41283	Shpk
P52843	-0.394849	11.7361	-2.68604	0.0112467	0.0568099	-3.4145	Sult2a1
Q8BUK6	0.199042	9.44478	2.70518	0.0107317	0.0554473	-3.41734	Hook3
Q9Z0N2	0.31026	10.1165	2.70693	0.0109634	0.0560353	-3.41741	Eif2s3y
P28651	-0.336606	9.68211	-2.66369	0.011877	0.0590623	-3.41959	Ca8
P68510	0.259333	11.141	2.70033	0.0108601	0.0558106	-3.42062	Ywhah
Q9QY30	-0.259353	11.4047	-2.69597	0.0109767	0.0560353	-3.42128	Abcb11
Q14C51	-0.147058	10.3136	-2.68791	0.0111954	0.0566997	-3.42316	Ptcd3
P68433	0.324515	14.2969	2.6902	0.011133	0.0566823	-3.43078	Hist1h3a
Q61598	0.183739	12.776	2.69814	0.0109186	0.0560353	-3.43313	Gdi2
Q3UW53	0.282747	9.45178	2.68142	0.0113745	0.0572296	-3.43565	Fam129a
Q9QZH3	0.248921	8.44114	2.62043	0.0140547	0.0647453	-3.44681	Ppie
Q3TLZ6	-0.451166	8.93152	-2.6932	0.011188	0.0566997	-3.45098	Gatb
Q9R0Q7	0.199336	12.5424	2.68432	0.011294	0.056899	-3.45331	Ptges3
Q61635	0.258335	9.55583	2.67621	0.0115199	0.0577347	-3.45748	Ifi47
P08122	0.391167	11.5247	2.67304	0.0116094	0.0579563	-3.4668	Col4a2
Q8BGA9	-0.246401	9.94559	-2.67312	0.0116071	0.0579563	-3.46682	Oxa1l
E9QA46	-0.403956	9.50075	-2.68255	0.0114815	0.0576633	-3.47467	Pex3
Q6PD26	0.458799	9.24494	2.65563	0.0121121	0.0597675	-3.47536	Pigs
A0A140LHG8	0.204372	11.5628	2.67725	0.0114907	0.0576633	-3.47727	Spcs2
P55821	1.09958	8.8559	2.6805	0.0115387	0.0577537	-3.47922	Stmn2
E0CZE0	0.111351	9.81499	2.61804	0.0132671	0.0629615	-3.47928	Nae1
Q9QZD8	-0.154106	12.2709	-2.65484	0.0121355	0.0598062	-3.48266	Slc25a10
Q99KI0	-0.16785	13.766	-2.65757	0.012055	0.0595624	-3.48619	Aco2
Q9D0F3	0.145314	12.4539	2.6698	0.0117014	0.05834	-3.49084	Lman1
E9PYU8	0.125703	9.97672	2.6076	0.014094	0.0647453	-3.49827	Smurf1
Q8R123	0.567334	9.60307	2.66053	0.0119687	0.0593002	-3.49983	Flad1
A0A0R4J0I9	0.221741	10.7178	2.6671	0.0117786	0.058649	-3.50243	Lrp1
Q9EQS3	-0.254856	9.78038	-2.64304	0.0124881	0.061157	-3.50349	Mycbp
Q3UTJ2-2	0.240546	10.6312	2.66044	0.0119711	0.0593002	-3.50575	Sorbs2
Q80W21	-0.196982	10.45	-2.66089	0.011958	0.0593002	-3.51193	Gstm7
A0A087WNV1	0.208822	9.50547	2.65877	0.01202	0.0594659	-3.51717	Agfg1
Q9DCT1	-0.177514	10.119	-2.64353	0.0124734	0.061157	-3.51848	Akr1e2
G5E896	0.633991	9.26641	2.62577	0.0131701	0.0626681	-3.5245	Edc4
Q8QZR5	-0.253172	12.4973	-2.64209	0.012517	0.0612154	-3.53818	Gpt
A0A1B0GR11	0.122571	12.0777	2.63524	0.0127264	0.0615351	-3.53834	Taldo1
O35857	-0.200075	11.0073	-2.65027	0.0122707	0.0603953	-3.53978	Timm44
Q9EPA7	-0.277438	9.33274	-2.63418	0.0127593	0.0616167	-3.54519	Nmnat1
P15392	-0.569858	10.8569	-2.6419	0.0126684	0.0614374	-3.54695	Cyp2a4
P36371	0.531217	9.04106	2.64371	0.0124678	0.061157	-3.54755	Tap2
P28666	0.355925	11.7343	2.63799	0.0126421	0.0614374	-3.54867	Mug2
Q6PGH2	0.242863	10.3548	2.63567	0.0127132	0.0615351	-3.54889	Jpt2
A0A0R4IZZ5	0.22191	10.8527	2.63947	0.0125966	0.0614374	-3.54895	Clec4f
Q9DBR1	-0.519809	9.84299	-2.64073	0.0125584	0.06134	-3.55308	Xrn2
Q3UZZ6	-0.285065	12.3745	-2.63795	0.0126431	0.0614374	-3.55443	Sult1d1
Q9EQF5	-0.179198	12.6863	-2.62925	0.0129125	0.0618126	-3.55499	Dpys
Q02788	0.725987	11.2904	2.62495	0.0130473	0.0623805	-3.55707	Col6a2
Q9QXW9	0.370591	8.45697	2.64805	0.0131727	0.0626681	-3.55951	Slc7a8
Q64735	0.21511	9.56537	2.62947	0.0129056	0.0618126	-3.56014	Cr1l
Q8CH25	-0.463395	10.0182	-2.62308	0.0131064	0.0625073	-3.56117	Sltm
P45952	-0.184089	12.9703	-2.63733	0.0126621	0.0614374	-3.5684	Acadm
A0A140LIM2	0.661488	8.83266	2.55043	0.0170263	0.0740416	-3.57055	Zfand6
Q9DBE0	-0.601775	11.5958	-2.63151	0.0128418	0.0618126	-3.5744	Csad
Q99K48	0.118398	10.726	2.61638	0.0133202	0.0631353	-3.57765	Nono
E0CX39	-0.177166	10.059	-2.61887	0.0132405	0.0629129	-3.57902	Ggact
P03921	-0.298157	10.2718	-2.63233	0.0128164	0.0618126	-3.57943	Mtnd5
Q8BP47	0.169091	11.7719	2.63104	0.0128566	0.0618126	-3.58229	Nars
Q9Z1K5	0.224521	9.20629	2.63024	0.0128814	0.0618126	-3.58404	Arih1
Q61292	0.668175	8.83214	2.60703	0.0136242	0.0639773	-3.58406	Lamb2
Q5XJF6	0.15427	12.8328	2.62945	0.0129061	0.0618126	-3.58579	Rpl10a
P97478	-0.178161	10.2783	-2.61565	0.0133437	0.0631691	-3.59354	Coq7
P56391	-0.155247	14.138	-2.60346	0.0137419	0.0642418	-3.59563	Cox6b1
A0A0R4J138	0.23669	9.86001	2.60763	0.0136045	0.0639773	-3.59634	Arsb
P12790	-0.319894	12.1714	-2.6236	0.0130899	0.0625065	-3.59867	Cyp2b9
E9Q8N8	0.261838	10.0617	2.589	0.0142281	0.0652657	-3.60742	Slc4a4
P49442	0.196761	9.34599	2.59416	0.0140526	0.0647453	-3.61512	Inpp1
P26231	0.120773	11.0424	2.59695	0.0139588	0.0647453	-3.61826	Ctnna1
P63300	-0.21633	8.75457	-2.61391	0.0133998	0.0633567	-3.61996	Selenow
Q99LC5	-0.143153	13.9986	-2.61241	0.0134484	0.0635082	-3.62326	Etfa
P70349	0.207076	13.0852	2.59918	0.0138842	0.0646138	-3.62346	Hint1
A0A0U1RPY6	0.197481	10.4969	2.60158	0.0138041	0.0643969	-3.62366	Arl6ip1
Q8BWW3	0.303244	9.52804	2.59283	0.0140978	0.0647453	-3.62409	Pgm3
F6V6T4	0.188057	10.7315	2.60422	0.0137168	0.0642418	-3.62426	Tmed2
Q3U3J1	-0.196799	11.6319	-2.6112	0.0134879	0.0636165	-3.62592	Bckdha
Q9WV68	-0.247458	12.7817	-2.60776	0.0136003	0.0639773	-3.62692	Decr2
P08226	0.206939	13.7161	2.60403	0.0137231	0.0642418	-3.63426	Apoe
Q8JZN5	-0.237492	11.5259	-2.60682	0.0136309	0.0639773	-3.63552	Acad9
P52840	-0.277413	12.9909	-2.59409	0.0140552	0.0647453	-3.63868	Sult1a1
Q99LB7	-0.335993	14.8344	-2.59514	0.0140198	0.0647453	-3.63947	Sardh
F6TUL9	0.277849	9.24969	2.59986	0.0138615	0.0645861	-3.643	Vsig4
Q9CR68	-0.15521	13.5836	-2.60309	0.0137542	0.0642418	-3.6437	Uqcrfs1
P46467	0.151564	9.37451	2.57909	0.0145707	0.0662052	-3.64786	Vps4b
E9QL80	0.226154	9.44582	2.59773	0.0139328	0.0647453	-3.65544	Lpgat1
Q8BGS2	0.156584	10.7404	2.58786	0.0142672	0.0653672	-3.65867	Bola2
K3W4R2	0.497494	9.87056	2.59624	0.0139827	0.0647453	-3.65868	Myh14
Q5SUS9	0.162306	11.1845	2.57315	0.0147795	0.0669904	-3.65958	Ewsr1
P21958	0.271849	9.40954	2.59427	0.014049	0.0647453	-3.66299	Tap1
Q9CPS6	-0.155838	10.1844	-2.59299	0.0140925	0.0647453	-3.66579	Hint3
A2AHQ7	-0.384572	8.74027	-2.58236	0.0144568	0.0659997	-3.6659	Phka2
A0A1L1SRB5	-0.21127	15.0213	-2.58143	0.0144889	0.0660681	-3.66764	Ubl7
Q3U962	0.932638	9.47402	2.55954	0.0156015	0.0692519	-3.67383	Col5a2
O88322	0.319912	9.275	2.58551	0.014348	0.0656592	-3.6761	Nid2
D3YTQ9	0.200325	11.4397	2.58073	0.0145135	0.0661017	-3.67671	Rps15
G5E924	0.140514	11.8704	2.58272	0.0144443	0.0659997	-3.68492	Hnrnpl
Q9EQ06	-0.204202	10.9053	-2.56744	0.0149826	0.0674935	-3.68707	Hsd17b11
Q9QXT0	0.153171	11.9637	2.56518	0.0150641	0.0677269	-3.68779	Cnpy2
Q99J99	-0.245817	12.7054	-2.57482	0.0147205	0.0668069	-3.69053	Mpst
Q8R0F9	-0.144115	11.4624	-2.57963	0.0145516	0.0661967	-3.69233	Sec14l4
Q9CS42	-0.44572	9.77856	-2.56856	0.0149428	0.0674181	-3.69556	Prps2
Q8R317	0.143794	10.3125	2.56308	0.0151399	0.0679613	-3.69792	Ubqln1
P47738	-0.150348	15.7182	-2.56275	0.0151516	0.0679613	-3.69916	Aldh2
Q8BSE0	-0.304904	9.49145	-2.56106	0.0152131	0.0681576	-3.7019	Rmdn2
Q8BGX2	-0.196693	9.30453	-2.56711	0.0149947	0.0674935	-3.70497	Timm29
B1AW21	-0.628595	8.85085	-2.57413	0.0149031	0.0673179	-3.70537	Mtm1
O08795-2	0.217411	12.0079	2.57269	0.0147957	0.0669904	-3.71001	Prkcsh
P55096	-0.197004	12.8473	-2.57098	0.0148564	0.0671857	-3.71372	Abcd3
E9PWE8	0.571924	9.19348	2.53643	0.0168674	0.0736798	-3.7257	Dpysl3
Q925N0	-0.25345	10.2514	-2.55624	0.0153891	0.0687056	-3.73118	Sfxn5
P14152	-0.126373	14.7783	-2.55492	0.0154379	0.0688436	-3.7381	Mdh1
Q9DCM0	-0.298236	12.8516	-2.55833	0.0153124	0.0684763	-3.74114	Ethe1
O70310	0.128032	10.9008	2.55813	0.0153199	0.0684763	-3.74158	Nmt1
F6RN19	-0.325304	10.0115	-2.54905	0.0156553	0.0694108	-3.74648	Tmem259
P13745	-0.266304	16.2611	-2.5543	0.0154605	0.0688648	-3.74679	Gsta1
Q8VEK3	0.190492	13.2664	2.53555	0.0161667	0.0713488	-3.74919	Hnrnpu
P10711	0.26929	9.75604	2.52059	0.0167512	0.073339	-3.75028	Tcea1
O35465	-0.149599	10.3751	-2.54579	0.0157774	0.0698715	-3.75207	Fkbp8
Q9DCW4	-0.207558	14.2414	-2.55243	0.0155298	0.0690297	-3.75392	Etfb
Q80U63	-0.3573	9.57472	-2.55233	0.0155335	0.0690297	-3.75413	Mfn2
O54825	0.417884	8.21395	2.51163	0.0176569	0.0761763	-3.7553	Bysl
Q80X90	0.191839	11.3831	2.54245	0.0159036	0.0702684	-3.75535	Flnb
P56654	-0.372202	10.9022	-2.53381	0.0162338	0.0715627	-3.76012	Cyp2c37
A0A075B5P4	0.540738	9.83977	2.51366	0.0173795	0.0753176	-3.77143	Ighg1
P30115	-0.14469	15.5957	-2.54407	0.0158424	0.0700785	-3.77197	Gsta3
P62855	0.0874674	12.9108	2.50167	0.0175183	0.0756635	-3.77542	Rps26
B2KGA7	0.283844	9.64542	2.53307	0.0164283	0.0722543	-3.78255	Zbtb8os
Q5SV41	-0.359148	9.91524	-2.51671	0.0169062	0.0737145	-3.79121	Pctp
P16110	0.503689	9.9482	2.5298	0.0163891	0.0721644	-3.80267	Lgals3
Q9DB27	0.146799	10.6408	2.48926	0.0180387	0.0773893	-3.80534	Mcts1
Q60520	-1.38081	9.60959	-2.52758	0.0168213	0.0735621	-3.80664	Sin3a
Q9QXD1	-0.261532	11.7161	-2.51652	0.0169137	0.0737145	-3.81122	Acox2
Q8R0F8	-0.155658	11.641	-2.52409	0.0166127	0.0729818	-3.81493	Fahd1
P16406	-0.292369	10.2225	-2.52268	0.0166684	0.0731433	-3.81796	Enpep
D3YTN4	0.1954	11.3791	2.52064	0.0167493	0.073339	-3.8205	Gimap4
Q99JB2	0.232328	10.2083	2.47978	0.018446	0.0783497	-3.82331	Stoml2
P09103	0.162227	15.0022	2.48673	0.0181468	0.0776796	-3.82505	P4hb
Q9ERG0	0.193678	11.067	2.50834	0.0172445	0.0749015	-3.82794	Lima1
Q9CQF6	-0.518743	8.55279	-2.50218	0.0174974	0.0756627	-3.83185	Aasdhppt
D3YYS6	-0.263577	9.72143	-2.45162	0.0197053	0.0817081	-3.83186	Mgll
P61290	0.174431	9.06675	2.51369	0.0170272	0.0740416	-3.83648	Psme3
Q6P3A8	-0.12924	12.2846	-2.50625	0.0173299	0.0751874	-3.83987	Bckdhb
P97823	-0.132401	11.9503	-2.47442	0.0186797	0.0790803	-3.84145	Lypla1
Q8BH15	-0.627444	8.47807	-2.49246	0.0179034	0.0769806	-3.84403	Cnot10
Q9D0R8	-0.177607	10.398	-2.50215	0.0174985	0.0756627	-3.84698	Lsm12
Q9R069	0.839947	8.25513	2.3974	0.0237317	0.0930095	-3.84724	Bcam
P04117	0.247523	11.1897	2.48862	0.0180661	0.0774202	-3.85094	Fabp4
A0A1B0GSH8	-0.213281	11.9154	-2.47708	0.0185632	0.0786894	-3.8551	Gm45808
P03953	0.360946	9.22292	2.48242	0.0183315	0.078209	-3.85662	Cfd
Q6NT99	-0.327478	9.55561	-2.49139	0.0179486	0.0770886	-3.86335	Dusp23
G3UWJ5	-0.29764	10.4158	-2.49772	0.0176826	0.0762016	-3.87132	Icam2
P68373	0.306572	12.4449	2.49368	0.0178517	0.0768442	-3.87991	Tuba1c
P51855	0.247288	11.0781	2.47983	0.0184436	0.0783497	-3.88101	Gss
Q9D820	0.219025	9.70716	2.49636	0.018295	0.07814	-3.8862	Prorsd1
Q5SUC9	0.191854	8.82163	2.46287	0.0202264	0.0828728	-3.88662	Sco1
F8WIT2	-0.121825	11.3797	-2.47994	0.0184389	0.0783497	-3.88856	Anxa6
Q8BM55	0.151436	9.8426	2.48093	0.0183959	0.0783497	-3.88876	Tmem214
Q9QYC7	0.223445	10.1249	2.46461	0.0191151	0.0802165	-3.89123	Ggcx
Q8C1Y8	-0.216729	10.3045	-2.48431	0.0182501	0.078035	-3.89226	Ccz1
Q9CQF8	-0.276294	8.76298	-2.48594	0.0187425	0.0791715	-3.89503	Mrpl57
Q8C788	0.479607	9.48141	2.45284	0.0196492	0.0816559	-3.90756	Snx18
P82198	1.27103	12.2262	2.14549	0.03989	0.13253	-3.90931	Tgfbi
Q80WQ2	-0.230227	9.30533	-2.46316	0.0191798	0.0803732	-3.91007	Vac14
Q9CY64	-0.137123	11.3122	-2.46137	0.0192606	0.0805635	-3.91036	Blvra
Q9CW46	0.148861	9.53407	2.48105	0.0185669	0.0786894	-3.91147	Raver1
Q62261	0.107112	11.3115	2.46802	0.0189625	0.0799763	-3.91151	Sptbn1
Q91WF7	-0.332926	8.35701	-2.44919	0.0204022	0.0833072	-3.91349	Fig4
Q9JM14	0.187292	10.666	2.47384	0.0187052	0.0791008	-3.91374	Nt5c
P14869	0.156238	13.1916	2.4649	0.0191018	0.0802165	-3.91559	Rplp0
Q9DCL9	0.164329	10.6642	2.45138	0.0197161	0.0817081	-3.91937	Paics
A2AUR7	0.118731	10.7216	2.46605	0.0190506	0.080121	-3.92245	Rsu1
Q9JLV5	-0.26614	9.67343	-2.46611	0.0190479	0.080121	-3.92616	Cul3
P70362	-0.311566	10.9554	-2.45862	0.0193851	0.0808203	-3.92627	Ufd1
Q9JJW0	-0.269369	9.28227	-2.46284	0.0191942	0.0803732	-3.92945	Pxmp4
A2AQN4	-0.444168	12.6405	-2.45911	0.0193627	0.0808203	-3.93413	Acss2
Q5FW57	-0.360259	12.5105	-2.4532	0.0196325	0.0816559	-3.93457	Gm4952
Q3TGM7	-0.150168	9.41201	-2.46775	0.0189746	0.0799763	-3.9349	Hbs1l
P54728	0.108833	11.4559	2.45063	0.019751	0.0817081	-3.93527	Rad23b
A0A0J9YU92	0.302054	9.33299	2.46312	0.0197579	0.0817081	-3.93569	Fbxo21
Q91XB7	0.671805	9.67982	2.459	0.0193676	0.0808203	-3.93748	Yif1a
B1AQY9	0.177034	9.78015	2.4459	0.0199705	0.0822451	-3.94355	43716
A0A1Y7VK55	0.895319	9.70984	2.44829	0.0209088	0.0848717	-3.94448	Nfic
Q8VE88-2	0.165425	9.42664	2.44646	0.0199443	0.0822451	-3.94487	Fam114a2
Q3TIX9	-0.4077	9.15992	-2.45382	0.0211844	0.0855828	-3.95421	Usp39
P05201	-0.213292	14.1086	-2.44213	0.0201472	0.0826529	-3.95426	Got1
P30204	0.290082	8.64646	2.44336	0.0200892	0.0825913	-3.95777	Msr1
Q9Z277	-0.816132	11.5419	-2.45026	0.0197681	0.0817081	-3.9584	Baz1b
P53395	-0.171776	12.3744	-2.45545	0.0195294	0.0813336	-3.96084	Dbt
Q6QI06	-1.08445	8.92019	-2.31897	0.0282438	0.10443	-3.97443	Rictor
P11862	0.372461	9.57042	2.38656	0.0240378	0.0939039	-3.97856	Gas2
Q570Y9	-0.257159	9.8665	-2.44671	0.0199326	0.0822451	-3.97922	Deptor
Q8K4Z5	0.102901	9.80039	2.43646	0.020415	0.0833072	-3.98062	Sf3a1
Q925I1	-0.156584	11.4952	-2.43962	0.0202654	0.0828728	-3.98079	Atad3
Q9WTX5	0.148738	11.3519	2.44562	0.0199836	0.0822451	-3.98151	Skp1
Q91V64	-0.117274	11.8819	-2.44268	0.020121	0.0826336	-3.98355	Isoc1
P60229	0.127953	10.7161	2.43994	0.0202503	0.0828728	-3.98576	Eif3e
F7A1B4	0.273496	9.37319	2.43833	0.0207072	0.0842312	-3.98652	Eng
Q9CR09	0.221901	10.4467	2.4275	0.0208459	0.0847059	-3.98864	Ufc1
Q9JJ00	0.311328	9.11477	2.42035	0.0211953	0.0855828	-3.99116	Plscr1
Q91VZ6	-0.55592	8.06216	-2.2953	0.0304269	0.109788	-3.99207	Smap1
Q3USX5	0.438249	9.08124	2.43565	0.0212736	0.0858088	-3.99259	Irak4
D3Z7D3	-0.513622	9.52266	-2.43312	0.0205749	0.0838704	-3.99511	Dip2a
Q8CAY6	-0.260546	11.8685	-2.42088	0.0211691	0.0855828	-3.99628	Acat2
Q9D1R9	0.158972	12.5085	2.39318	0.0225723	0.0897546	-3.99969	Rpl34
Q78IS1	0.264152	8.81149	2.41144	0.0218276	0.0874924	-4.00606	Tmed3
Q9WU78	0.133583	11.4188	2.41414	0.0215031	0.0865529	-4.00669	Pdcd6ip
Q9WTI7	0.113723	10.3983	2.43201	0.0206281	0.0839983	-4.01004	Myo1c
Q60649	-0.237881	9.49484	-2.41654	0.0213838	0.086163	-4.02769	Clpb
Q9EPU0	0.148916	10.7028	2.41062	0.0216793	0.0871709	-4.0294	Upf1
P49429	-0.251606	14.574	-2.42051	0.0211872	0.0855828	-4.03027	Hpd
P62874	0.255199	9.95868	2.4204	0.0211928	0.0855828	-4.03231	Gnb1
G3X972	0.111486	10.6014	2.40469	0.0219796	0.0879184	-4.03842	Sec24c
P26150	-0.316064	10.5082	-2.40662	0.0218814	0.0876166	-4.04699	Hsd3b3
P58404	0.471748	8.95836	2.40326	0.0220525	0.0880302	-4.05523	Strn4
Q91XC8	0.241424	12.3413	2.40818	0.0218024	0.0874924	-4.05971	Dap
Q9QXC1	0.617791	9.98994	2.40779	0.0218222	0.0874924	-4.06052	Fetub
Q76LS9	-0.304399	10.657	-2.39566	0.0224435	0.0894114	-4.06181	Mindy1
Q9D8W7	0.26201	9.51343	2.38727	0.0228829	0.0904029	-4.06262	Ociad2
E9QN99	-0.134436	13.7008	-2.39561	0.0224459	0.0894114	-4.06367	Abhd14b
P58137	-0.26675	9.60198	-2.40324	0.0220533	0.0880302	-4.06997	Acot8
A0A0A6YXH3	0.296898	8.48285	2.38933	0.0227741	0.0901582	-4.07328	Osbpl9
Q3B7Z2	0.12222	10.2944	2.39306	0.0225787	0.0897546	-4.07784	Osbp
Q3V3C7	-0.574501	9.30188	-2.36868	0.0247605	0.0959471	-4.07962	Nmnat3
Q8BFR6	0.369355	9.25032	2.37505	0.0235362	0.0926347	-4.08151	Zfand1
P16331	-0.216615	14.1497	-2.37094	0.0237596	0.0930095	-4.08176	Pah
Q8VDT9	-0.408489	10.025	-2.37754	0.0235978	0.0927504	-4.0827	Mrpl50
Q6NZD2	0.247798	9.90977	2.39096	0.0226886	0.090005	-4.0859	Snx1
Q921M3	0.165914	10.062	2.39202	0.0226329	0.089877	-4.0892	Sf3b3
O70591	0.191665	10.5182	2.36445	0.024117	0.0940221	-4.0901	Pfdn2
Q8VC97	-0.270629	10.5088	-2.38436	0.0230366	0.0908233	-4.09336	Upb1
P48678	0.146935	12.004	2.37119	0.0237464	0.0930095	-4.09603	Lmna
Q922Q8	0.199055	12.6036	2.38946	0.0227673	0.0901582	-4.0985	Lrrc59
O70400	0.178091	11.5956	2.38822	0.0228325	0.0902963	-4.10106	Pdlim1
Q9QZX7	-0.172111	9.81409	-2.37093	0.0237605	0.0930095	-4.105	Srr
Q8CGB6	-0.321533	9.34603	-2.38506	0.0229998	0.0907711	-4.10759	Tns2
Q8VBW8	-0.211997	13.7356	-2.36462	0.0241073	0.0940221	-4.11109	Ttc36
A0A0G2JDH8	-0.262117	11.1017	-2.35191	0.0250214	0.0966654	-4.12391	Slc35a3
Q9D964	0.251108	10.2222	2.36536	0.0244766	0.0951347	-4.12457	Gatm
Q9JK42	-0.265335	10.1826	-2.3749	0.0235443	0.0926347	-4.12851	Pdk2
P32067	0.108447	10.2381	2.36111	0.0243027	0.0945542	-4.13173	Ssb
Q9CQF7	0.48189	10.6372	2.25523	0.0309001	0.110973	-4.13222	Pfdn1
P14148	0.150206	13.5884	2.36651	0.0240029	0.0938628	-4.13613	Rpl7
P42125	-0.201636	13.6561	-2.36347	0.0241715	0.0941389	-4.13672	Eci1
Q9D898	0.211887	11.4913	2.35377	0.0247151	0.0958677	-4.15871	Arpc5l
Q03265	-0.0863102	15.4231	-2.33033	0.0260748	0.0991412	-4.15956	Atp5f1a
Q8K5B2	0.248085	10.4129	2.32645	0.0263067	0.0996044	-4.16091	Mcfd2
Q60855	-0.234178	9.13189	-2.33989	0.0255127	0.0977923	-4.16261	Ripk1
Q5SXR6	0.151334	13.3903	2.33899	0.0255649	0.0977923	-4.16493	Cltc
Q5F2F2	-0.375738	9.24993	-2.35705	0.0245299	0.0952453	-4.16515	Abhd15
Q9EPL8	-0.20546	9.49587	-2.33851	0.0255929	0.0977923	-4.16542	Ipo7
Q8K4Z3	-0.174778	12.0182	-2.34633	0.0251397	0.0970253	-4.16583	Naxe
Q8VDC0	-0.228994	9.16548	-2.2885	0.0291121	0.106578	-4.16805	Lars2
A0A0R4J081	-0.295996	9.23079	-2.34978	0.0249419	0.0965525	-4.18001	Ndufaf1
G3X9Y5	0.336886	9.43181	2.34424	0.0252603	0.0973927	-4.18084	Ube4a
Q920L1	-0.147429	11.2891	-2.34896	0.0249888	0.0966368	-4.18169	Fads1
P97434	-0.383924	9.25122	-2.33997	0.0255078	0.0977923	-4.18247	Mprip
Q8VCT4	-0.229985	13.39	-2.34363	0.025295	0.097429	-4.18676	Ces1d
A2ADH1	-0.123765	10.71	-2.34259	0.0253554	0.0974663	-4.18801	Magt1
Q9DB30	-0.197498	9.81596	-2.32042	0.02667	0.100585	-4.19035	Phkg2
Q9CPQ8	-0.322834	12.0043	-2.343	0.0253319	0.0974663	-4.19043	Atp5l
Q5SQB0	0.149934	12.1017	2.33933	0.0255453	0.0977923	-4.19269	Npm1
O08553	0.227032	11.374	2.33097	0.0260371	0.0991227	-4.19367	Dpysl2
B7ZNH7	-0.408364	10.811	-2.33124	0.0260208	0.0991227	-4.19965	Col14a1
Q9EQ80	-0.18749	10.0736	-2.33758	0.0256476	0.097904	-4.20171	Nif3l1
Q9WTP6	-0.178724	13.3656	-2.33879	0.0255768	0.0977923	-4.20242	Ak2
H7BX02	-0.222814	11.2856	-2.32009	0.02669	0.100585	-4.20287	Rc3h1
P24549	-0.260617	14.4071	-2.32834	0.0261938	0.099397	-4.20696	Aldh1a1
Q9CX34	0.206634	9.72386	2.32405	0.0264509	0.0999487	-4.21002	Sugt1
Q9ESW4	-0.139864	9.68492	-2.30566	0.0275791	0.103239	-4.21731	Agk
A0A0A0MQA5	0.180566	14.2992	2.33085	0.0260442	0.0991227	-4.21856	Tuba4a
Q9JIW9	0.239687	10.2424	2.31097	0.0272492	0.102491	-4.21945	Ralb
Q4PJX1	0.160322	9.59571	2.32738	0.0262512	0.0995164	-4.21958	Odr4
G3UVU2	0.17036	9.929	2.3012	0.0278598	0.10395	-4.22057	Sf3a2
P06797	0.195554	10.7292	2.32846	0.0261866	0.099397	-4.22183	Ctsl
Q8C5R8	-0.161139	11.1448	-2.30973	0.0273261	0.10258	-4.22335	Prps1l1
Q9JLQ2	0.171488	9.0465	2.29826	0.0280455	0.104238	-4.22391	Git2
A0A0A6YX18	0.15992	9.34588	2.31642	0.0269138	0.101329	-4.22421	Atp6v1h
P70665	-0.299801	9.16796	-2.29926	0.0279821	0.104127	-4.22459	Siae
Q60866	0.170718	13.1148	2.32612	0.0263262	0.0996044	-4.22815	Pter
A2BFF5	0.200704	10.072	2.32374	0.0264692	0.0999487	-4.23127	Dync1i2
Q7TSH2	-0.192296	9.12045	-2.28928	0.028621	0.105282	-4.23225	Phkb
O70572	0.159001	9.60573	2.29265	0.0284037	0.104783	-4.24366	Smpd2
O55234	-0.152293	11.2106	-2.30861	0.0273952	0.102739	-4.24533	Psmb5
Q9D0F9	-0.173752	13.8206	-2.30191	0.0278149	0.103917	-4.24553	Pgm1
B2RRE2	0.0917107	10.6637	2.30044	0.0279074	0.10395	-4.24667	Myo18a
Q80UY2	-0.201908	8.60884	-2.29794	0.0280661	0.104238	-4.25356	Kcmf1
P01899	0.277461	11.9189	2.31007	0.027305	0.10258	-4.25618	H2-D1
Q6ZWN5	0.101957	13.0125	2.29097	0.0285116	0.10508	-4.2599	Rps9
Q3UIA2	0.341171	9.29704	2.29329	0.0283625	0.104732	-4.26196	Arhgap17
Q9JJU8	0.110395	11.2927	2.29499	0.0282536	0.10443	-4.26432	Sh3bgrl
Q925P3	-0.484198	10.7811	-2.30561	0.0275824	0.103239	-4.2696	Ceacam1
D3Z136	-0.263978	12.4654	-2.27636	0.0294675	0.10747	-4.26983	Elovl5
P07724	0.341265	15.6021	2.2973	0.0281066	0.104288	-4.27113	Alb
P37804	0.303317	9.63555	2.28535	0.0288761	0.105916	-4.27144	Tagln
Q921M7	0.352269	8.91501	2.23462	0.0328197	0.115214	-4.27183	Fam49b
B9EHJ3	0.128934	10.4055	2.30186	0.0278176	0.103917	-4.27715	Tjp1
Q9D7J9	-0.136954	12.3363	-2.30062	0.0278959	0.10395	-4.27965	Echdc3
P61458	-0.0959968	14.2999	-2.27036	0.0298678	0.108319	-4.28345	Pcbd1
Q8BXV2	-0.243318	10.1041	-2.29562	0.0282135	0.10443	-4.28733	Bri3bp
Q80YC5	0.262047	9.22756	2.29541	0.0282268	0.10443	-4.29011	F12
K3W4L7	-0.122466	13.4526	-2.27002	0.0298906	0.108319	-4.29359	Pbld1
A0A0R4IZX2	-0.128102	9.35114	-2.26245	0.0304033	0.109788	-4.2955	Slc9a3r2
Q91X75	-0.174493	12.2295	-2.28994	0.0285779	0.105224	-4.297	Cyp2a5
P28843	-0.179988	11.9853	-2.27547	0.0295265	0.107583	-4.30172	Dpp4
Q921S7	-0.131752	9.89829	-2.28857	0.0286669	0.105349	-4.30385	Mrpl37
A0A1Y7VK19	-0.390044	9.29778	-2.2654	0.0311671	0.111404	-4.30517	Isca2
A0A0R4J008	0.206467	10.0736	2.26992	0.0298976	0.108319	-4.3061	Hdac2
P70404	-0.19477	10.9997	-2.28732	0.0287477	0.105545	-4.30634	Idh3g
Q9CZX7	0.232342	10.2981	2.28072	0.0291791	0.106694	-4.30754	Pip4p2
Q9JKB3	0.198182	10.0884	2.26476	0.0302463	0.109479	-4.30806	Ybx3
P70694	-0.259359	14.4597	-2.28041	0.0291992	0.106694	-4.30892	Akr1c6
Q9CQ18	0.335521	9.22448	2.29012	0.0292498	0.106777	-4.31104	Rnaseh2c
P0C0S6	0.170914	12.2952	2.28308	0.0290242	0.106357	-4.31483	H2afz
P16460	-0.232357	16.0537	-2.25496	0.0309189	0.110973	-4.31589	Ass1
P31649	0.216716	9.48174	2.23238	0.0325193	0.114522	-4.32046	Slc6a13
O88533	-0.164395	11.2128	-2.27415	0.0296143	0.1078	-4.32809	Ddc
Q9D7A8	-0.239985	9.98265	-2.24841	0.0313755	0.111777	-4.33163	Armc1
G3UWI9	0.263336	10.6887	2.26426	0.0302804	0.109499	-4.33213	Sumo3
Q91V77	-0.745541	10.9455	-2.27042	0.0298639	0.108319	-4.33259	S100a1
D3YXJ5	-0.26007	9.71543	-2.27261	0.0297172	0.108073	-4.33575	Fam84b
B1AU75	0.468438	9.45856	2.26844	0.0304459	0.109788	-4.34099	Nasp
P62911	0.167005	11.9481	2.25376	0.0310019	0.111101	-4.34527	Rpl32
P26369	0.135411	11.267	2.26086	0.030512	0.109923	-4.34609	U2af2
Q8BH24	0.205773	10.4143	2.25514	0.0309064	0.110973	-4.34798	Tm9sf4
P35762	0.309954	10.8935	2.25794	0.0307126	0.110542	-4.34911	Cd81
A2ATP5	0.485295	8.88077	2.20151	0.0350582	0.120864	-4.35919	Myef2
A0A0R4J051	-0.211059	12.914	-2.25548	0.0313365	0.111742	-4.35948	Tekt4
Q8BYY4	0.295936	8.47829	2.26722	0.0319669	0.112864	-4.36162	Ttc39b
Q6NV83	0.205394	10.2682	2.24428	0.0316668	0.112499	-4.36292	U2surp
Q9CXS4	-0.205088	11.5168	-2.23996	0.0319743	0.112864	-4.36526	Cenpv
Q9D024	0.129027	10.6876	2.24961	0.0312918	0.111686	-4.36543	Ccdc47
Q9DBB9	0.185632	9.46366	2.24196	0.0318314	0.112774	-4.36712	Cpn2
Q922Y1	-0.129632	10.4267	-2.25361	0.0310124	0.111101	-4.36786	Ubxn1
K3W4Q8	0.105609	12.3265	2.24483	0.0316278	0.112499	-4.37051	Bsg
Q9CQZ5	-0.148023	11.4515	-2.25227	0.0311054	0.111331	-4.37616	Ndufa6
P61089	0.165176	11.903	2.24347	0.0317245	0.112499	-4.37664	Ube2n
Q9CQC9	-0.159205	12.5009	-2.25115	0.031184	0.111404	-4.37839	Sar1b
E9PUF7	0.230904	10.0223	2.24351	0.0317211	0.112499	-4.37895	Arhgef1
P0DP26	0.165589	13.1917	2.21435	0.0338504	0.117863	-4.38844	Calm1
Q91YI0	-0.18898	14.9464	-2.24353	0.0317202	0.112499	-4.39346	Asl
Q7TNL9	-0.315603	10.2644	-2.21513	0.0337921	0.117767	-4.39488	Chchd10
B1AWE0	0.173939	11.1601	2.24022	0.0319558	0.112864	-4.39511	Clta
Q9CWD8	-0.264915	9.21627	-2.21876	0.0335208	0.117096	-4.39705	Nubpl
Q8BH58	-0.160186	10.1031	-2.24105	0.0318967	0.112864	-4.39836	Tiprl
P57780	0.124073	12.9028	2.23154	0.0325804	0.114583	-4.39872	Actn4
Q8BFW7	0.148941	11.0406	2.23219	0.0325333	0.114522	-4.40336	Lpp
Q9Z0U1	0.176139	9.5551	2.23416	0.0323905	0.114228	-4.40479	Tjp2
Q99JY9	0.157199	11.8247	2.23047	0.0326581	0.114751	-4.40926	Actr3
Q9JKN1	0.318808	9.49185	2.13383	0.0411837	0.135396	-4.41	Slc30a7
A0A0R4J090	-0.292601	10.3967	-2.21888	0.0335116	0.117096	-4.4111	Cd1d1
P14483	0.448873	9.92438	2.20757	0.034364	0.119112	-4.4115	H2-Ab1
Q9EQW4	0.344057	12.2398	2.21852	0.0335385	0.117096	-4.41497	Cyp3a44
P83887	0.472122	9.04476	2.20674	0.0344269	0.11921	-4.41568	Tubg1
P35293	0.130925	11.7501	2.22605	0.0329818	0.115572	-4.41639	Rab18
A0A0A6YX21	-0.185174	8.78682	-2.20069	0.0356284	0.122173	-4.41732	Sft2d2
D3Z390	1.38159	10.6151	1.97338	0.0596605	0.173476	-4.41878	Bicd2
E9Q912	0.244946	9.14751	2.22758	0.0328693	0.115283	-4.42488	Rap1gds1
A0A2I3BS41	-0.262845	9.6242	-2.20638	0.0344544	0.11921	-4.42845	Sorbs3
Q8BGH2	-0.0952754	11.6697	-2.19723	0.0351593	0.121104	-4.4332	Samm50
Q6PE01	0.206848	9.63944	2.19879	0.0350386	0.120864	-4.43335	Snrnp40
P03958	-0.312029	9.86068	-2.20801	0.0343302	0.119102	-4.43463	Ada
Q571E4	0.413344	9.43025	2.16933	0.0373894	0.126853	-4.43813	Galns
Q8BWT1	-0.121882	14.948	-2.22058	0.0333855	0.11688	-4.43862	Acaa2
Q3TDD9	-0.169762	9.53558	-2.14929	0.0390685	0.13087	-4.44029	Ppp1r21
D3Z131	0.921715	9.64111	2.18145	0.0380738	0.128834	-4.44504	Thoc6
E9QJX9	0.997724	9.40966	2.21722	0.0336356	0.117328	-4.4452	Stat2
Q8CCH2	0.259572	10.0244	2.19968	0.0349698	0.120828	-4.44838	Nhlrc3
H3BK65	0.330715	9.67589	2.21099	0.0341043	0.118532	-4.44907	Eps15
Q9CQW1	-0.348095	9.26238	-2.15816	0.0383169	0.129269	-4.45363	Ykt6
P06728	0.41947	10.5614	2.20907	0.0342496	0.11893	-4.45473	Apoa4
P18242	0.215509	11.8279	2.21147	0.0340675	0.118512	-4.45644	Ctsd
P35980	0.180924	13.2982	2.19646	0.0352198	0.121204	-4.45759	Rpl18
Q64514	-0.130108	10.8979	-2.18611	0.036034	0.123343	-4.45907	Tpp2
Q9CY73	-0.444647	10.0886	-2.19424	0.0353925	0.121581	-4.45981	Mrpl44
P01592	0.362382	9.11312	2.14043	0.0432117	0.139847	-4.46112	Jchain
Q924M7	-0.239507	9.83785	-2.19021	0.0357088	0.122339	-4.47586	Mpi
Q9DCN1	-0.165503	10.0951	-2.19162	0.0355981	0.122173	-4.47711	Nudt12
Q497H0	0.315263	8.71507	2.09948	0.046087	0.146412	-4.47843	Zfand3
Q3UXD9	-0.218027	12.2351	-2.19948	0.0349847	0.120828	-4.47983	Pecr
A2AQD5	-0.39666	8.26038	-2.15573	0.0398866	0.13253	-4.48236	Ssfa2
Q9DCQ2	-0.117263	12.9688	-2.17625	0.0368252	0.12516	-4.48307	Aspdh
Q3TXS7	0.102981	11.7505	2.19597	0.0352575	0.121225	-4.48549	Psmd1
D3YW42	-0.521086	9.05838	-2.15552	0.0395932	0.132	-4.48985	Ccdc9
Q9CX98	0.237669	10.6049	2.17771	0.0367067	0.125089	-4.49187	Cyp2u1
Q9QZD9	0.0941552	10.8827	2.17657	0.0367987	0.12516	-4.49418	Eif3i
Q9D939	-0.359212	9.80316	-2.15431	0.0386412	0.129954	-4.49486	Sult1c2
E9PV41	0.186557	9.57389	2.18028	0.0364997	0.124494	-4.49984	Diaph1
Q8R086	-0.186328	12.817	-2.18322	0.0362643	0.124021	-4.50487	Suox
O35386	-0.153276	11.4796	-2.13531	0.0402785	0.13359	-4.50597	Phyh
Q9QWG7	-0.560906	10.6505	-2.17662	0.0367953	0.12516	-4.50604	Sult1b1
Q8K2C7	0.430407	9.20885	2.14195	0.0396992	0.132124	-4.50702	Os9
Q9Z2I0	-0.210846	11.4743	-2.1805	0.036482	0.124494	-4.5098	Letm1
P60335	0.160136	12.3922	2.1809	0.03645	0.124494	-4.51589	Pcbp1
P05202	-0.116161	14.4874	-2.14952	0.0390487	0.13087	-4.5177	Got2
Q9DBG1	-0.195137	12.5726	-2.16166	0.0380246	0.128834	-4.51879	Cyp27a1
Q3U276	0.35	8.36412	2.11026	0.0436195	0.140679	-4.52331	Sdhaf1
A0A1B0GSU0	-0.153094	11.4483	-2.1595	0.0382047	0.12905	-4.52554	Aldh16a1
Q8CAQ8	-0.175406	12.0023	-2.17583	0.0368591	0.125165	-4.52569	Immt
B7ZCV4	-0.166288	9.54189	-2.13696	0.0403753	0.133795	-4.5272	Coq4
Q9JI39	1.67486	10.027	2.1351	0.0410719	0.135343	-4.53063	Abcb10
A2A7S8-2	-0.264237	8.77152	-2.13607	0.0412809	0.135396	-4.53366	Kiaa1522
Q8CHQ9	0.402003	11.3324	2.16123	0.03806	0.128834	-4.53814	Nat8f2
P29758	-0.493613	13.3311	-2.14871	0.039118	0.13087	-4.53906	Oat
A0A0R4J0P7	0.288392	9.27259	2.14278	0.039628	0.132002	-4.53937	Slc22a18
E9QM90	-0.331172	8.61685	-2.14679	0.0392819	0.131304	-4.53973	2310035C23Rik
Q8R4N0	0.354587	10.7758	2.12405	0.0412773	0.135396	-4.54166	Clybl
A0A2I3BRW0	0.373277	10.3269	2.14344	0.0395709	0.132	-4.54446	Spcs1
P00186	-0.18306	12.3078	-2.10814	0.0427262	0.139295	-4.55139	Cyp1a2
E9PYN1	0.597371	9.64494	2.15793	0.0383367	0.129269	-4.55194	Cadm1
E9QNH7	-0.168694	11.6821	-2.15963	0.0381938	0.12905	-4.55689	Acbd5
Q8JZR0	-0.206465	13.6201	-2.15661	0.0384471	0.129527	-4.55702	Acsl5
E9PZS8	-0.284507	9.70961	-2.15565	0.03902	0.13087	-4.55987	Cox7a2l
Q9EQH2	0.135973	11.0369	2.1251	0.0411834	0.135396	-4.56013	Erap1
O08705	-0.343027	10.0744	-2.13581	0.0402344	0.133559	-4.56306	Slc10a1
Q8VEB4	0.332554	9.686	2.15586	0.0385108	0.129628	-4.56413	Pla2g15
P46656	-0.238994	11.6111	-2.12867	0.0408647	0.134952	-4.56452	Fdx1
B2RXS4	0.115498	9.80098	2.12445	0.0412414	0.135396	-4.56855	Plxnb2
Q8R5F7	0.17936	9.29857	2.15135	0.0388929	0.130686	-4.57277	Ifih1
Q8CIH9	0.221167	9.19702	2.09922	0.0438059	0.14103	-4.57654	Ppat
Q6PAR5	0.414705	9.55969	2.149	0.0390928	0.13087	-4.57726	Gapvd1
O88983	0.342937	8.76125	2.12682	0.0410292	0.135343	-4.58471	Stx8
Q8R2Q8	0.167046	10.4349	2.14473	0.0394595	0.131783	-4.58543	Bst2
Q5NBU8	-0.521149	9.44448	-2.139	0.0404542	0.133941	-4.58596	Xaf1
Q9DCZ4	-0.160944	10.5815	-2.13003	0.0407442	0.13467	-4.59081	Apoo
P03888	-0.195899	10.0911	-2.11124	0.0424405	0.138624	-4.59277	Mtnd1
Q3THG9	-0.154521	10.5261	-2.13066	0.0406886	0.134602	-4.59976	Aarsd1
Q9CQ73	0.213323	9.56624	2.10545	0.0429758	0.139526	-4.60573	Pkp2
Q3UPC7	-0.344123	9.09298	-2.12092	0.0415588	0.136075	-4.60952
A0A0A6YXJ7	0.441805	9.05082	2.10739	0.0427959	0.139295	-4.6175	Larp1b
Q8BH43	0.193275	9.51048	2.12888	0.0410888	0.135343	-4.61786	Wasf2
P00493	0.115229	10.1798	2.08352	0.0450563	0.144018	-4.62454	Hprt1
P52196	-0.163704	14.4473	-2.11729	0.0418871	0.137033	-4.62847	Tst
A0A1L1SSF2	0.287579	9.23126	2.12124	0.0415297	0.136075	-4.63011	Adpgk
Q8R2Y0	-0.78902	8.69418	-2.0029	0.0543345	0.163382	-4.63045	Abhd6
Q8BZ20	0.415433	9.47581	2.10649	0.0428787	0.139342	-4.63278	Parp12
P12382	0.164434	10.7591	2.10645	0.0428827	0.139342	-4.63437	Pfkl
Q8VI94	-0.203597	9.86071	-2.10297	0.0432067	0.139847	-4.63738	Oasl1
Q99JI6	0.153543	11.5118	2.10773	0.0427645	0.139295	-4.63803	Rap1b
Q91YP3	-0.162701	11.0492	-2.09852	0.0436236	0.140679	-4.63971	Dera
Q8BTY8	0.789908	9.8693	2.11672	0.0424453	0.138624	-4.64003	Scfd2
P35278	0.213171	11.8769	2.10984	0.0425691	0.13891	-4.64083	Rab5c
Q6P8X1	0.222306	9.65882	2.10097	0.0433934	0.140233	-4.64286	Snx6
Q9R061	0.259715	9.03236	2.07631	0.0460122	0.146392	-4.64564	Nubp2
P47963	0.161226	13.6697	2.10458	0.0430562	0.139669	-4.64654	Rpl13
Q9D0B5	-0.218187	9.73261	-2.09584	0.0438771	0.141141	-4.65511	Tstd3
E9QJS0	-0.14327	9.72995	-2.10077	0.0434126	0.140233	-4.65678	Mrps10
Q8JZN7	-0.255717	9.42943	-2.09808	0.0436649	0.140694	-4.65706	Rhot2
Q9D8Y1	-0.207946	12.6433	-2.10282	0.0432202	0.139847	-4.66489	Tmem126a
Q99M31	-0.211162	8.7529	-2.03446	0.0502958	0.155416	-4.66746	Hspa14
P56593	0.133101	13.1116	2.092	0.0442411	0.142095	-4.67101	Cyp2a12
F8WI55	0.149931	9.74099	2.06517	0.046866	0.14803	-4.67139	Pdcd10
P61164	0.305145	9.88243	2.06752	0.0466307	0.147773	-4.67316	Actr1a
A0A0J9YU79	-0.189764	13.9242	-2.06763	0.0466201	0.147773	-4.67778	Khk
Q80T85	-0.550395	11.6496	-2.03761	0.0499619	0.154608	-4.67999	Dcaf5
A2AE27	-0.128183	9.31559	-2.09194	0.0442477	0.142095	-4.68535	Ampd2
E9Q3C1	-0.212136	9.69772	-2.07521	0.0458681	0.146079	-4.68571	C2cd2
Q61990	0.136242	12.4628	2.09085	0.0443515	0.14231	-4.68738	Pcbp2
Q8C0J2	-0.196261	9.22163	-2.08935	0.0444953	0.142623	-4.6902	Atg16l1
P28667	0.307224	9.5551	2.08905	0.0445232	0.142623	-4.69074	Marcksl1
A0A0B4J1G1	0.210617	10.0659	2.08825	0.0446007	0.142752	-4.69226	Fcgr2b
Q91W43	-0.228672	11.6736	-2.07972	0.0454266	0.144913	-4.69359	Gldc
Q8BFR5	-0.183527	12.42	-2.08314	0.0450931	0.144018	-4.7018	Tufm
Q62376	0.182802	10.0546	2.08298	0.0451087	0.144018	-4.7021	Snrnp70
Q3U7M5	0.264626	9.01088	2.00649	0.0562581	0.166479	-4.70247	Abhd4
Q80UP8	1.11133	12.269	2.0785	0.0455454	0.145171	-4.70368	Slc20a2
Q99LD9	0.353568	9.15423	2.05248	0.0481544	0.150857	-4.7069	Eif2b2
F6ZGI7	-0.495947	10.9178	-2.05242	0.0481603	0.150857	-4.70992	Mocs2
A0A1L1SQA8	0.169378	13.0615	2.06412	0.0469712	0.148241	-4.71335	Rps25
Q91V41	0.105186	11.36	2.07344	0.0460426	0.146392	-4.7199	Rab14
G3UXL2	-0.14555	9.95319	-2.03585	0.0498897	0.154608	-4.72407	Prps1l3
Q8BMJ2	0.12623	9.63979	2.06924	0.0464593	0.147473	-4.72772	Lars
D3Z794	0.187521	9.90648	2.06607	0.0467759	0.147966	-4.73013	Sumo2
Q9DBK0	-0.174594	10.8018	-2.04017	0.0494332	0.153614	-4.73083	Acot12
Q9D0K1	-0.187637	9.01751	-2.0668	0.0467023	0.147878	-4.73224	Pex13
Q9D5T0	-0.0849537	10.4128	-2.06576	0.0468073	0.147966	-4.73419	Atad1
Q8K215	-0.24235	9.44867	-2.05981	0.0474065	0.149247	-4.73533	Lyrm4
Q91ZE0	-0.252066	9.21767	-2.05667	0.0477253	0.150032	-4.73535	Tmlhe
P84089	0.249597	11.1006	2.04782	0.048635	0.151994	-4.73651	Erh
A6H6E9	-0.386435	9.80329	-2.05659	0.047734	0.150032	-4.7372	Ttc23l
A0A0A6YVS2	0.0903068	10.67	2.04384	0.0490489	0.152667	-4.73805	Tmco1
Q99K70	-0.247583	8.45436	-2.01948	0.0516509	0.157827	-4.73817	Rragc
Q9D8S9	-0.145345	10.5672	-2.06236	0.0471487	0.148679	-4.7405	Bola1
Q9Z2X1	0.107026	12.5646	2.03852	0.0496074	0.153907	-4.74077	Hnrnpf
Q9CPP0	0.249581	9.43065	2.05335	0.048065	0.150857	-4.74312	Npm3
Q8BML9	0.138227	11.0112	2.06022	0.0473648	0.149238	-4.74446	Qars
E9PUR6	-0.206536	9.49642	-2.02251	0.0513213	0.15732	-4.74487	Nr3c1
Q8VBT9	-0.100364	9.59209	-1.9902	0.0549376	0.164388	-4.74489	Aspscr1
Q3UF95	0.157802	9.01963	2.05211	0.0481927	0.150857	-4.74669	Bag6
Q9Z1P6	-0.12352	12.2511	-2.05263	0.0481388	0.150857	-4.7585	Ndufa7
Q8VBZ3	0.182692	9.81364	2.0148	0.0521647	0.159018	-4.76109	Clptm1
Q9CQG1	0.324962	10.1882	2.04893	0.0485203	0.151759	-4.76315	Chac2
J3QP80	0.28121	8.49916	2.04178	0.0492643	0.153213	-4.76566	Gm5814
P27656	-0.374224	8.89359	-2.02529	0.0515573	0.157666	-4.76656	Lipc
A0A0A0MQD1	-0.258569	10.9015	-2.04498	0.04893	0.152645	-4.76662	Tdrd7
Q3TDN2	0.199564	10.5077	2.00541	0.0532079	0.161557	-4.76679	Faf2
Q9D8N0	0.183528	13.2674	2.0451	0.0489179	0.152645	-4.7699	Eef1g
Q921T2	0.139215	10.7417	2.04429	0.0490021	0.152645	-4.77071	Tor1aip1
P23492	0.074063	13.1224	2.02073	0.0515145	0.157661	-4.77315	Pnp
P20108	-0.124899	13.4953	-2.04455	0.0489754	0.152645	-4.77342	Prdx3
Q9D554	0.198493	9.60522	2.03933	0.0495225	0.153768	-4.7736	Sf3a3
A2A5R2	-0.108565	9.42521	-2.03493	0.0499876	0.154608	-4.77508	Arfgef2
P61924	0.279471	10.7701	2.00181	0.0536131	0.162275	-4.77513	Copz1
Q91YR9	0.377739	9.4123	2.02405	0.0511545	0.157059	-4.77853	Ptgr1
Q8R1G2	-0.191254	12.6302	-2.02732	0.0508013	0.156349	-4.78407	Cmbl
K7N6C2	-0.100908	11.3158	-1.98888	0.0550907	0.164508	-4.78644	Cyp2c68
Q5SSK3	-0.593643	8.54121	-1.91901	0.0656616	0.183566	-4.78648	Tefm
Q99KH8	0.14501	8.99184	2.01128	0.0525537	0.15995	-4.78852	Stk24
Q6P6M7	0.58666	11.1199	2.02295	0.0512736	0.157299	-4.78866	Sepsecs
Q99KK7	-0.133123	11.2607	-2.02654	0.0508844	0.15648	-4.78873	Dpp3
Q9WV69	-0.499784	9.61245	-2.03486	0.0499943	0.154608	-4.79122	Dmtn
Q3U0S6	0.178974	9.91679	1.98861	0.0551213	0.164508	-4.79127	Rasip1
Q3U0B3	-0.153502	10.1505	-2.02914	0.0506047	0.155869	-4.79136	Dhrs11
Q02053	0.0844182	12.1625	2.02407	0.0511513	0.157059	-4.79429	Uba1
A0A140LHA2	0.165953	9.82058	2.02156	0.0514248	0.157511	-4.79483	Bub3
Q3URS9	-0.203095	9.73751	-2.00427	0.0533366	0.161692	-4.79557	Ccdc51
Q8BK64	-0.119641	10.7782	-2.01881	0.0517239	0.157924	-4.79584	Ahsa1
Q80X85	-0.15118	9.81721	-2.0316	0.0503421	0.155434	-4.79721	Mrps7
O70551	-0.304011	9.45992	-2.02967	0.0505486	0.155829	-4.79931	Srpk1
Q9CZE3	0.243816	9.25904	2.01601	0.0520318	0.158738	-4.80008	Rab32
O55042	-0.331877	9.54893	-1.97622	0.0565712	0.167277	-4.80013	Snca
B7ZNK6	0.466514	9.40643	2.02964	0.0505512	0.155829	-4.80079	Aga
Q9DC70	-0.0826744	12.0325	-1.99522	0.0543616	0.163382	-4.80631	Ndufs7
G5E8N7	-0.450085	9.96701	-1.97175	0.0571011	0.168285	-4.80827	Pnkp
Q8BUY5	-0.274579	9.19291	-1.99918	0.0539106	0.162726	-4.81673	Timmdc1
Q8BG51	-0.115025	9.50279	-1.99788	0.0540585	0.162726	-4.81713	Rhot1
A2AS89	-0.241336	11.0616	-1.998	0.0540445	0.162726	-4.8177	Agmat
Q62452	-0.195041	14.5029	-2.01038	0.0526533	0.160126	-4.81836	Ugt1a9
D3YWS7	0.29491	9.15395	1.95366	0.0595648	0.173476	-4.82398	Fuom
Q9ER72	0.225416	9.80407	2.00059	0.0537517	0.162566	-4.82661	Cars
A3KMP2	-0.119824	12.2385	-1.98773	0.0552239	0.164686	-4.82685	Ttc38
Q5EBG8	-0.230111	10.7854	-2.01428	0.0522221	0.159066	-4.82885
Q61133	-0.181476	12.0524	-2.00855	0.0528576	0.16062	-4.83928	Gstt2
Q8R2U6	-0.160219	10.0219	-1.99815	0.0540278	0.162726	-4.8395	Nudt4
B1AV66	-0.413765	8.95671	-1.94975	0.0630444	0.178719	-4.84038	Yipf6
Q8VHM5	-0.101088	12.1736	-1.98474	0.0555704	0.16537	-4.8404	Hnrnpr
P06801	-0.590597	13.5355	-1.99266	0.0546552	0.163753	-4.84208	Me1
P68040	0.118314	13.4912	1.98222	0.0558645	0.16595	-4.84405	Rack1
Q6ZPJ3	-0.235032	8.98248	-1.99312	0.0546027	0.163739	-4.84617	Ube2o
H7BWY6	-0.272173	10.5409	-2.00468	0.0532903	0.16168	-4.8463	Rbp4
A0A0R4J0N7	-0.32143	10.2928	-2.00339	0.0534349	0.161863	-4.84698	Cyp8b1
G5E829	0.119254	9.6045	1.99385	0.0545182	0.163725	-4.8486	Atp2b1
Q9D1I5	-0.133387	10.8272	-1.9997	0.0538524	0.162726	-4.85533	Mcee
A0A1D5RM85	0.132591	12.2963	1.99878	0.0539567	0.162726	-4.857	Rpl18a
Q8VCX1	-0.242164	13.9202	-1.99007	0.0549528	0.164388	-4.86173	Akr1d1
Q64459	-0.427832	12.7122	-1.98113	0.055993	0.16595	-4.86308	Cyp3a11
Q8BI72	0.299721	9.02254	1.94787	0.060012	0.173685	-4.8646	Cdkn2aip
P62774	0.223735	11.1802	1.99307	0.0546081	0.163739	-4.86732	Mtpn
A0A0R4J0K2	-0.265857	8.83783	-1.9915	0.055054	0.164508	-4.86743	Ckap5
P27046	0.159964	10.5579	1.98256	0.0558255	0.16595	-4.86839	Man2a1
P35492	-0.19834	13.1173	-1.98147	0.0559523	0.16595	-4.87252	Hal
P35292	0.2212	10.5316	1.98573	0.0554559	0.16525	-4.88056	Rab17
Q59J78	0.171951	10.02	1.95114	0.0596056	0.173476	-4.88215	Ndufaf2
A0A0R4J1H2	-0.0850069	12.316	-1.98464	0.0555822	0.16537	-4.88251	Glyctk
P49138	0.199604	9.35322	1.94134	0.0623879	0.177907	-4.88347	Mapkapk2
Q8BYA0	0.257212	8.77284	1.93884	0.0620186	0.177381	-4.88357	Tbcd
Q8BWR8	-0.389104	8.57738	-1.80834	0.0803033	0.210189	-4.88391	Rhpn2
Q3TW96	0.295544	10.2145	1.9704	0.0572626	0.168285	-4.88479	Uap1l1
Q9Z204-2	0.130801	11.699	1.96151	0.0583341	0.170652	-4.886	Hnrnpc
E9Q3G8	-0.536549	9.13251	-1.90691	0.0676932	0.187608	-4.88678	Nup153
Q99PT1	0.246455	12.1682	1.9815	0.0559488	0.16595	-4.8879	Arhgdia
E9QK48	0.111943	9.94723	1.96548	0.0578535	0.169762	-4.88924	Eml2
A0A0N4SVL0	0.380956	9.16664	1.94757	0.0600488	0.173685	-4.89107	Eif4g3
Q04750	0.0748533	10.7622	1.97058	0.057241	0.168285	-4.89133	Top1
Q9DCS3	-0.110483	10.8228	-1.97946	0.0561887	0.166402	-4.89183	Mecr
Q3UFY8	-0.373903	8.78799	-1.92935	0.0635673	0.179581	-4.89425	Trmt10c
A6H611	-0.233812	9.55092	-1.97195	0.0570774	0.168285	-4.9053	Mipep
Q9CPP6	-0.163126	11.5716	-1.97139	0.0571448	0.168285	-4.90631	Ndufa5
A2AIX1	0.114522	10.3444	1.97138	0.0571458	0.168285	-4.90632	Sec16a
Q7TMM9	0.162235	12.1993	1.97109	0.0571803	0.168285	-4.90684	Tubb2a
Q9D7P6	-0.1822	9.59954	-1.97078	0.0572174	0.168285	-4.9074	Iscu
A0A286YDA2	0.292154	9.15863	1.93714	0.0616334	0.17641	-4.90857	Nolc1
O88384	0.274233	10.2781	1.96824	0.0575208	0.168915	-4.91193	Vti1b
Q922D8	0.111599	13.1284	1.92405	0.063042	0.178719	-4.91303	Mthfd1
O88441	-0.17804	11.3028	-1.96229	0.0582396	0.170505	-4.91429	Mtx2
A0A0R4J039	0.321715	11.1343	1.95935	0.0585964	0.171289	-4.91569	Hrg
D5MCW4	0.270863	9.93702	1.95413	0.0597954	0.173613	-4.91724	Cuta
Q9JKJ9	-0.253146	10.5391	-1.96465	0.0579539	0.169927	-4.91836	Cyp39a1
A0A1W2P7A1	0.118974	13.3023	1.95227	0.0594657	0.173434	-4.92011	Rps12
Q00519	0.128732	11.5301	1.96239	0.0582267	0.170505	-4.92238	Xdh
Q6ZWY8	0.337152	11.5551	1.94717	0.0600988	0.173699	-4.92414	Tmsb10
Q9CZX9	0.145333	11.1517	1.92809	0.0625185	0.17806	-4.92557	Emc4
P15105	0.226056	14.7914	1.93773	0.0612858	0.175939	-4.92729	Glul
E9PUQ5	0.203779	8.75569	1.93672	0.0614141	0.176045	-4.92798	Golga2
D3Z7P0	0.130238	10.0329	1.95897	0.0586435	0.171296	-4.92849	Babam2
A0A0A6YVU8	0.185076	10.4063	1.89655	0.0667029	0.186071	-4.92959	Gm9774
Q91XD7	-0.337819	8.8759	-1.91464	0.0648439	0.181942	-4.92994	Creld1
Q8BK67	0.352227	9.34048	1.91082	0.0660026	0.184385	-4.93281	Rcc2
Q9D404	-0.149219	10.6063	-1.94915	0.0598524	0.173613	-4.9335	Oxsm
P10639	0.135982	14.5312	1.94622	0.0602177	0.173912	-4.93374	Txn
E9Q6L7	-0.489644	9.23137	-1.94868	0.0604709	0.174394	-4.9344	Gm10639
Q5SS83	0.156147	9.42354	1.95382	0.0592753	0.17301	-4.93766	Flot2
P54822	0.121971	9.59522	1.91372	0.0643966	0.181132	-4.93945	Adsl
Q61699	0.123308	10.7406	1.94115	0.0608536	0.175091	-4.94249	Hsph1
Q8K354	-0.509724	12.1747	-1.95072	0.059658	0.173476	-4.94317	Cbr3
Q63880	0.245294	12.6671	1.9403	0.0609601	0.175266	-4.94498	Ces3a
P47754	0.109943	12.2868	1.93128	0.0621077	0.177503	-4.94515	Capza2
Q9CQJ4	-0.215877	9.47527	-1.94928	0.0598368	0.173613	-4.94572	Rnf2
Q5BL07	-0.180227	9.3751	-1.94886	0.0598882	0.173613	-4.94618	Pex1
Q9WUM4	0.129968	10.6502	1.9199	0.0635822	0.179581	-4.94726	Coro1c
O70503	0.162942	10.9347	1.93675	0.0614099	0.176045	-4.94749	Hsd17b12
Q3UEP4	0.0894398	13.7406	1.94786	0.0600133	0.173685	-4.94824	Ugt2b36
Q62313	0.187135	8.8384	1.94371	0.0605318	0.174426	-4.95093	Tgoln1
P01898	0.164097	10.5355	1.93541	0.0615804	0.17639	-4.9531	H2-Q10
D3YTP8	0.467306	8.90179	1.91534	0.0650648	0.182295	-4.95424	Lsm4
Q8C7X2-2	0.208985	9.4459	1.94259	0.0606719	0.174699	-4.95473	Emc1
Q91V12-4	-0.220712	10.6864	-1.94416	0.0604753	0.174394	-4.9548	Acot7
Q64471	-0.109597	13.8719	-1.91066	0.064802	0.181942	-4.95518	Gstt1
P17439	-0.280064	11.1406	-1.9093	0.0649833	0.1822	-4.95571	Gba
Q62433	0.163206	9.70502	1.92494	0.0629259	0.178719	-4.95744	Ndrg1
A0A0R4J104	-0.34005	9.75722	-1.91359	0.0644141	0.181132	-4.96232	Dab2
Q9CQE3	-0.234708	9.28786	-1.91226	0.0645902	0.181495	-4.96364	Mrps17
Q9DCT2	-0.17682	12.3858	-1.93041	0.0622202	0.177587	-4.96374	Ndufs3
Q8BYL4	-0.192362	10.1042	-1.93853	0.0611844	0.17578	-4.96476	Yars2
Q9CWW6	0.119512	9.69601	1.91617	0.0640725	0.180568	-4.96477	Pin4
Q9QYC0	0.132007	9.85363	1.92593	0.0627983	0.17868	-4.96554	Add1
Q8BGC4	-0.109938	11.7524	-1.92193	0.063318	0.17923	-4.96743	Zadh2
Q9D3D9	-0.158117	11.0246	-1.93034	0.0622295	0.177587	-4.96761	Atp5f1d
Q920A7	-0.155682	10.4586	-1.91877	0.0637305	0.179736	-4.97333	Afg3l1
Q9D1D4	0.12964	10.7845	1.92455	0.0629766	0.178719	-4.97404	Tmed10
A0A0R4J1V0	-0.15048	11.6206	-1.92447	0.0629875	0.178719	-4.97466	Pdzk1
Q9QUR7	-0.17671	9.98325	-1.89586	0.0667977	0.186201	-4.97624	Pin1
E9QB02	0.108861	11.1952	1.91551	0.0641595	0.180681	-4.97851	Mars
Q64010	-0.162416	10.607	-1.8199	0.0778898	0.206102	-4.97991	Crk
P47811	0.132306	9.51108	1.92797	0.0625341	0.17806	-4.98025	Mapk14
G5E850	0.125609	15.0942	1.92226	0.0632749	0.17923	-4.98158	Cyb5a
O35114	0.159423	11.1721	1.91894	0.063708	0.179736	-4.99119	Scarb2
P48024	0.0964624	10.9049	1.92122	0.0634098	0.179358	-4.99523	Eif1
D3YYF2	-0.389343	10.5152	-1.85314	0.0741078	0.20019	-5.00228	Pbrm1
P97807-2	-0.103341	13.2616	-1.88755	0.0679404	0.187971	-5.00797	Fh
P22599	0.15096	11.3506	1.87596	0.0695637	0.191649	-5.01433	Serpina1b
Q8C2Q8	-0.172025	13.7975	-1.90519	0.0655334	0.183341	-5.01722	Atp5c1
P48776	-0.275164	10.0369	-1.88978	0.067632	0.187608	-5.01871	Tdo2
P62748	0.169792	9.9483	1.90526	0.0655238	0.183341	-5.02313	Hpcal1
Q8BGT5	-0.152972	12.1368	-1.88129	0.068814	0.189893	-5.02879	Gpt2
Q3U741	0.171303	9.41585	1.88569	0.0681999	0.188469	-5.03124	Ddx17
A0A0R4J275	-0.115295	11.9545	-1.89348	0.0671231	0.186836	-5.03212	Ndufa12
E9Q1S3	0.0880274	12.0095	1.89979	0.0662626	0.184977	-5.03266	Sec23a
Q91YP0	-0.213876	10.3032	-1.89547	0.0668513	0.186215	-5.03501	L2hgdh
J7NUP1	-0.0829721	11.3354	-1.89075	0.0674988	0.187608	-5.03579	Irgm1
P52633	0.672889	7.71551	1.76773	0.0884593	0.223709	-5.03643	Stat6
P14131	0.105413	12.82	1.86755	0.0707617	0.194291	-5.03798	Rps16
P33587	0.172078	9.15618	1.89013	0.0675838	0.187608	-5.04166	Proc
P04919	0.213097	10.7183	1.86548	0.0710603	0.194914	-5.04364	Slc4a1
Q9Z1Q9	0.114585	12.2354	1.88734	0.0679708	0.187971	-5.04766	Vars
A2AWP6	0.453564	8.8281	1.77411	0.0893579	0.224798	-5.04843	Arhgef10l
E9QJW0	0.241461	15.0247	1.89017	0.0675788	0.187608	-5.04936	Mgst1
Q8R164	-0.195069	13.1813	-1.88966	0.0676486	0.187608	-5.05023	Bphl
A0A1B0GSG5	0.165534	12.1774	1.88802	0.0678754	0.187971	-5.05307	Rnh1
Q922B1	-0.223404	9.81907	-1.88223	0.0686813	0.189663	-5.05327	Macrod1
Q9Z2V4	0.222012	12.2096	1.85225	0.0729879	0.198171	-5.05494	Pck1
E9Q1P8	0.948766	9.51752	1.88061	0.0701462	0.192877	-5.0582	Irf2bp2
A2AEM2	0.219544	9.4659	1.86164	0.0716151	0.195379	-5.05942	Clcc1
Q91WU0	-0.178916	13.0919	-1.86457	0.0711911	0.194914	-5.06026	Ces1f
E0CX80	0.30758	8.98784	1.8538	0.0727598	0.1978	-5.06228	Selenop
Q62165	0.153353	9.84186	1.85592	0.0724478	0.19728	-5.06682	Dag1
O35405	-0.358612	10.0511	-1.87748	0.0693487	0.191231	-5.07127	Pld3
Q64521	-0.110302	11.5459	-1.85545	0.0725174	0.19728	-5.07334	Gpd2
P62311	0.41857	10.6615	1.87571	0.0695998	0.191649	-5.07433	Lsm3
P28230	-0.240583	10.8386	-1.86203	0.0715585	0.195379	-5.07764	Gjb1
Q64345	-0.413433	8.61178	-1.86806	0.0715896	0.195379	-5.07877	Ifit3
Q7TQK5	-0.206264	9.48102	-1.83727	0.0752242	0.202319	-5.07965	Ccdc93
Q9Z2A7	-0.372372	10.153	-1.87252	0.0700524	0.192757	-5.07982	Dgat1
Q3TCD4	-0.183495	10.6863	-1.86948	0.0704852	0.19367	-5.07989	Eci2
Q8BTE0	-0.187695	9.63977	-1.85064	0.0732251	0.198503	-5.08096	Sdhaf4
Q9JIF7	0.0927996	11.1399	1.86325	0.0713818	0.195158	-5.081	Copb1
P21126	0.172934	8.88098	1.8234	0.0782632	0.206677	-5.08128	Ubl4a
E9PWB2	-0.14597	9.20201	-1.85217	0.0729995	0.198171	-5.0832	Csnk1a1
Q8BP92	0.261402	8.84482	1.84572	0.0739548	0.199917	-5.08357	Rcn2
Q3TYS2	0.138761	9.20115	1.85572	0.0724771	0.19728	-5.08912
Q9D2E2	0.21961	8.09327	1.82233	0.0775124	0.205914	-5.08985	Toe1
Q80ZS3	-0.188419	9.05569	-1.86369	0.0713177	0.195121	-5.09062	Mrps26
O70251	0.180417	12.471	1.86499	0.0711305	0.194914	-5.09273	Eef1b
E9PVN6	-0.0915548	10.7534	-1.86489	0.0711451	0.194914	-5.09291	Gm20498
Q61733	-0.294295	9.74195	-1.85981	0.0718803	0.195963	-5.09414	Mrps31
B1AXC5	-0.287002	9.8416	-1.84821	0.074494	0.200951	-5.09518	Chchd7
Q08288	0.14992	10.0681	1.82709	0.076777	0.204826	-5.10115	Lyar
Q8C2Q3	0.0964969	10.4059	1.83164	0.0760794	0.203655	-5.10348	Rbm14
D3Z6Y2	-0.283981	9.50526	-1.83864	0.0762739	0.203892	-5.1083	Abhd3
Q8VEM8	0.124085	13.0424	1.82655	0.0768595	0.204826	-5.10906	Slc25a3
P70670	0.123183	11.9477	1.81981	0.0779048	0.206102	-5.11108	Naca
Q9CYV5	-0.324779	10.7085	-1.82636	0.0768897	0.204826	-5.11195	Tmem135
Q8K0G8	-0.186646	9.43928	-1.82666	0.0768427	0.204826	-5.11294	Esrp2
Q8VCW8	-0.13909	13.0688	-1.85115	0.0731493	0.198437	-5.11637	Acsf2
Q99KP6	0.102036	10.4269	1.80076	0.0809209	0.210888	-5.11639	Prpf19
Q3UZ09	0.179296	10.0294	1.85014	0.0732991	0.198564	-5.11809	C1rl
P47857	-0.114328	9.90602	-1.84631	0.0738679	0.199823	-5.1187	Pfkm
Q9D6Y9	-0.153621	13.0544	-1.81433	0.0787629	0.207515	-5.12016	Gbe1
A0A0R4J107	-0.0887383	11.3133	-1.8353	0.0755219	0.202445	-5.12273	Apeh
Q9WUM5	-0.139104	13.5343	-1.84739	0.0737062	0.199526	-5.12276	Suclg1
Q921I9	0.291093	8.93481	1.82868	0.0765321	0.20444	-5.12398	Exosc4
F6ZDS4	-0.190223	9.74449	-1.83542	0.0755041	0.202445	-5.12438	Tpr
Q9D1L9	-0.299942	10.6019	-1.84052	0.0747341	0.201457	-5.1262	Lamtor5
Q9CQT1	-0.138713	11.2138	-1.84229	0.0744686	0.200951	-5.12945	Mri1
Q8BJY1	-0.0851344	10.8639	-1.83631	0.0753695	0.202319	-5.1323	Psmd5
Q9CQ19	0.224343	9.61812	1.8203	0.0778278	0.206102	-5.13496	Myl9
Q91VB8	-0.0550515	17.4259	-1.78743	0.0830902	0.214978	-5.13608	Hba-a1
Q62418	0.215677	9.91861	1.83953	0.0748832	0.201718	-5.13611	Dbnl
O35459	-0.15751	12.4251	-1.82131	0.0776713	0.206102	-5.13704	Ech1
D3YYT0	-0.153609	10.7245	-1.83291	0.0758864	0.20328	-5.13724	Cdh2
A0A0R4IZW8	0.178117	11.0098	1.8377	0.0751592	0.202319	-5.1373	Capns1
P42232	-0.143525	9.56843	-1.80684	0.0799473	0.20963	-5.13733	Stat5b
Q8BZZ3	-0.12915	9.31408	-1.8096	0.0795087	0.208948	-5.1376	Wwp1
O55142	0.134448	11.8175	1.82439	0.0771929	0.205207	-5.1391	Rpl35a
Q9CZ83	-0.482864	9.55284	-1.83676	0.0753016	0.202319	-5.1408	Mrpl55
Q8C5H8	-0.186657	11.7079	-1.83662	0.0753227	0.202319	-5.14104	Nadk2
A0A0R3P9C4	-0.253881	9.31758	-1.80786	0.0803792	0.210189	-5.14152	Smim4
E9PWY9	-0.0806413	10.1349	-1.82448	0.0771804	0.205207	-5.14562	Farsa
P63280	0.105041	11.2019	1.83089	0.0761947	0.203822	-5.147	Ube2i
A0A0N4SVS6	0.499475	10.909	1.81998	0.0778784	0.206102	-5.15672	Cnbp
Q9R257	-0.287901	12.9775	-1.82517	0.0770735	0.205174	-5.15753	Hebp1
Q3UEB4	0.64043	11.6842	1.81727	0.0783011	0.206677	-5.15883	Mvk
D3YZZ5	0.137078	10.4119	1.77312	0.0854754	0.219176	-5.1589	Tmed7
P57716	0.191333	9.11925	1.81704	0.0783373	0.206677	-5.15903	Ncstn
Q9QZQ8	0.0565923	12.0604	1.81111	0.0792697	0.208707	-5.16173	H2afy
A0A0R4J1Z3	0.176099	10.3423	1.79713	0.0815071	0.212128	-5.16336	Tmem33
Q9CU62	0.113322	9.37732	1.79213	0.082321	0.213684	-5.16442	Smc1a
E9Q1G8	0.134126	11.1307	1.81998	0.0778786	0.206102	-5.1691	43715
P19221	0.25499	10.572	1.80418	0.0803724	0.210189	-5.17059	F2
Q02105	0.3863	9.48197	1.79632	0.081638	0.212325	-5.17262	C1qc
Q8BL63	0.188128	8.84946	1.7704	0.086535	0.220373	-5.17295	Pigk
Q7TT50	-0.130036	9.93414	-1.81712	0.078325	0.206677	-5.17389	Cdc42bpb
A6H630	-0.13568	9.47729	-1.80439	0.0803387	0.210189	-5.17474	Armt1
P07901	0.135998	13.1402	1.81034	0.0793924	0.208887	-5.17702	Hsp90aa1
Q9CQX2	-0.151107	12.0326	-1.81463	0.0787156	0.207515	-5.17807	Cyb5b
E9PZ16	0.247136	11.0977	1.80768	0.0798146	0.209425	-5.18248	Hspg2
Q5RKZ7	-0.161578	10.2857	-1.8016	0.0807869	0.210801	-5.1857	Mocs1
Q9D2R0	-0.36446	11.2935	-1.78861	0.0828968	0.214872	-5.18655	Aacs
Q6NZF1	0.317333	8.52264	1.76642	0.0866098	0.220373	-5.1866	Zc3h11a
Q920R0	-0.269991	11.2917	-1.80917	0.0795781	0.208948	-5.18721	Als2
Q8K310	0.105587	10.5182	1.80916	0.0795786	0.208948	-5.18721	Matr3
B2RT89	-0.144323	9.96666	-1.76247	0.0872865	0.221764	-5.18765	Slc22a28
P60122	0.137209	9.7505	1.77959	0.0843896	0.217276	-5.19195	Ruvbl1
Q64FW2	-0.210637	9.71098	-1.79101	0.0825031	0.213996	-5.19239	Retsat
Q8CDM8	0.153854	9.71121	1.77326	0.0854512	0.219176	-5.19298	Fam160b1
Q80SW1	-0.163919	10.0529	-1.7841	0.0836413	0.216073	-5.19314	Ahcyl1
Q9DBF1	-0.139697	12.9388	-1.80131	0.0808328	0.210801	-5.19544	Aldh7a1
P38060	-0.121634	13.2114	-1.80274	0.0806029	0.210631	-5.19568	Hmgcl
Q8BSK8	-0.394407	8.89793	-1.72728	0.0955956	0.236163	-5.19724	Rps6kb1
A0A0G2JFT8	-0.364253	9.31787	-1.78821	0.0829628	0.214898	-5.19841	Rufy3
Q64514-2	0.230445	10.8892	1.802	0.0807223	0.210799	-5.19917	Tpp2
Q8BNI4	-0.189835	9.76819	-1.77276	0.0855351	0.219176	-5.20008	Derl2
P35279	0.234343	12.7168	1.78734	0.0831054	0.214978	-5.20055	Rab6a
Q91VU6	-0.104524	10.4479	-1.79716	0.0815033	0.212128	-5.20387	Dcaf11
A0A0A0MQ80	0.252951	12.8579	1.76634	0.0866241	0.220373	-5.20776	Spata5
Q8CIE6	0.12947	11.7485	1.79493	0.0818639	0.212769	-5.208	Copa
Q91ZJ5	-0.244945	13.3552	-1.7844	0.0835916	0.216073	-5.21152	Ugp2
Q61112	-0.192658	8.66012	-1.77888	0.0847984	0.218183	-5.2119	Sdf4
Q9DBG5	0.160251	11.1298	1.79209	0.0823275	0.213684	-5.21222	Plin3
Q9JLB0-2	0.105204	10.7039	1.76751	0.0864256	0.220305	-5.21537	Mpp6
Q9D8T2	0.190393	10.4788	1.77997	0.0843271	0.217261	-5.21639	Gsdmdc1
Q64310	0.0740387	11.3332	1.781	0.0841549	0.216963	-5.21701	Surf4
A2AVR6	-0.359886	8.97203	-1.76236	0.0879074	0.222639	-5.22027	Acot11
Q91XH5	0.0929392	13.1227	1.77247	0.0855836	0.219176	-5.22457	Spr
P50427	0.204363	9.49851	1.76007	0.0876982	0.222369	-5.22518	Sts
Q62264	-0.525722	11.3575	-1.75118	0.0892422	0.224654	-5.2254	Thrsp
B9EHN5	-0.247144	9.5634	-1.7625	0.0872815	0.221764	-5.22852	Slc2a9
Q9DBX2	-0.213132	8.61069	-1.77343	0.0857138	0.219261	-5.22993	Pdcl
Q8C166	0.152887	10.2311	1.77377	0.0853658	0.219176	-5.23071	Cpne1
A0A0R4J0G4	0.191832	8.70358	1.78275	0.0838639	0.216503	-5.2311	Ranbp10
D3YXK2	0.127371	10.1474	1.78127	0.08411	0.216963	-5.23354	Safb
O54749	0.0832404	11.3704	1.77446	0.0852485	0.219048	-5.23498	Cyp2j5
L7N466	-0.280718	9.93703	-1.76827	0.0862956	0.220266	-5.23614	Mthfsl
Q8BX10-2	0.29181	9.36206	1.70969	0.097043	0.238208	-5.23783	Pgam5
Q8BYM8	-0.267864	8.99661	-1.69713	0.10167	0.246574	-5.23932	Cars2
Q8BJU0	0.165609	10.3048	1.7768	0.0848562	0.218186	-5.23984	Sgta
Q9CQJ6	0.301146	9.76069	1.73853	0.0914759	0.229045	-5.2408	Denr
A0A0M3HEQ0	-0.123298	10.464	-1.7479	0.0898161	0.225697	-5.24082	Txnrd2
P62317	0.110305	11.0448	1.72964	0.0930753	0.231874	-5.2433	Snrpd2
E9QND8	-0.112491	10.3206	-1.76143	0.0874651	0.221925	-5.24657	Atl2
P62880	0.10417	11.9842	1.7708	0.0858665	0.219462	-5.24851	Gnb2
O09172	0.11752	11.1219	1.7716	0.0857309	0.219261	-5.24946	Gclm
Q8VCU1	0.274394	13.4987	1.7435	0.0905923	0.227148	-5.24974	Ces3b
Q9CWS0	-0.122276	12.9764	-1.76909	0.0861562	0.220056	-5.25271	Ddah1
A0A2I3BPG9	0.181808	12.0917	1.74781	0.0898326	0.225697	-5.25414	Rpl36a-ps1
Q6P9Q6	0.144269	9.26344	1.76754	0.0864203	0.220305	-5.25614	Fkbp15
P63101	0.161067	13.331	1.75331	0.0888702	0.224158	-5.25957	Ywhaz
P62806	0.1832	15.6904	1.73701	0.0917476	0.229309	-5.26369	Hist1h4a
B7ZBY7	0.131099	11.7908	1.75571	0.0884533	0.223709	-5.26451	Ube2v1
E9PZF0	0.173518	14.0702	1.7621	0.08735	0.221779	-5.26504	Gm20390
Q99P72	0.0976121	11.0366	1.71652	0.0954763	0.236163	-5.26703	Rtn4
Q9JLV1	0.174052	10.9648	1.75178	0.089136	0.224574	-5.26759	Bag3
P70372	0.181827	11.2389	1.75345	0.0888461	0.224158	-5.2678	Elavl1
Q9DCF9	0.31973	10.2755	1.74568	0.0905006	0.227079	-5.26814	Ssr3
Q9EQ32	0.13864	9.94986	1.74478	0.0903665	0.22689	-5.26891	Pik3ap1
Q8JZV7	0.235611	9.86913	1.75878	0.0879205	0.222639	-5.27046	Amdhd2
F7BGR7	0.134136	9.77121	1.7432	0.0906463	0.227148	-5.27497	Gm21992
Q8BMS4	-0.178115	9.68897	-1.75501	0.0885734	0.22385	-5.27661	Coq3
P62331	-0.127863	11.5825	-1.73634	0.0918678	0.22946	-5.27832	Arf6
Q99JY0	-0.118133	13.9358	-1.75362	0.0888152	0.224158	-5.27888	Hadhb
Q61107	-0.192482	8.89686	-1.73557	0.0933014	0.232287	-5.27989	Gbp4
A2AL85	0.297585	10.668	1.75169	0.0891521	0.224574	-5.28202	Asph
D3Z7C0	0.234383	10.2354	1.73814	0.0915468	0.229045	-5.28311	Mrpl40
Q9D8N2	0.102535	9.94326	1.72039	0.0947637	0.235074	-5.28451	Fam45a
Q9JKY5	0.183144	8.78621	1.6481	0.108858	0.257874	-5.28575	Hip1r
Q99N93	-0.182574	8.95022	-1.59735	0.12233	0.276792	-5.28632	Mrpl16
Q9WTM5	0.130286	9.99693	1.71301	0.0961281	0.237021	-5.28828	Ruvbl2
P27048	0.136869	10.1831	1.71958	0.0949113	0.235083	-5.28969	Snrpb
Q8BR90	-0.150506	9.75195	-1.71038	0.096619	0.237774	-5.2921
Q9JHJ0	0.141925	10.4453	1.73316	0.0924394	0.230589	-5.29272	Tmod3
Q3TIU4	-0.207019	9.31226	-1.73403	0.0922829	0.230348	-5.29447	Pde12
G3X9B1	0.213235	12.2686	1.70023	0.0998369	0.243356	-5.29471	Heatr1
Q61129	0.159311	8.99052	1.72672	0.0936056	0.232743	-5.29971	Cfi
G5E8T6	-0.869292	10.2243	-1.70294	0.0993226	0.24241	-5.30148	Magi3
Q9QWL7	0.244377	12.373	1.72025	0.0947881	0.235074	-5.30248	Krt17
Q9CQV1	-0.154167	9.59706	-1.70332	0.0979457	0.239786	-5.30252	Pam16
Q9CR24	-0.173125	9.66659	-1.73794	0.0915824	0.229045	-5.30287	Nudt8
A0A0R4J1N9	-0.12446	10.5992	-1.73011	0.0929903	0.231812	-5.30434	Tfam
E9PY03	-0.173534	10.2505	-1.68076	0.102586	0.248325	-5.30629	Tstd1
Q791V5	-0.148718	12.2318	-1.7082	0.0970277	0.238208	-5.31075	Mtch2
A2AU62	0.290287	9.47718	1.70603	0.0980439	0.239786	-5.31088	Raly
P17426	-0.409273	12.4665	-1.67604	0.103217	0.249381	-5.31784	Ap2a1
Q8BWQ1	-0.117416	12.4897	-1.72542	0.0938416	0.233179	-5.3194	Ugt2a3
Q8BVZ1	0.423242	9.22628	1.61221	0.119532	0.274482	-5.31942	Plin5
P55264	-0.107099	14.657	-1.72204	0.0944592	0.234562	-5.3207	Adk
Q9QXX4	-0.109647	13.1099	-1.72716	0.0935253	0.232693	-5.32173	Slc25a13
A0A2C9F2D2	0.119473	11.4878	1.71957	0.0949137	0.235083	-5.32259	Anxa7
Q6P9R2	0.207411	9.90396	1.70318	0.0979717	0.239786	-5.32297	Oxsr1
P53810	0.0725999	10.6036	1.6865	0.101168	0.245667	-5.32375	Pitpna
A0A067XG53	-0.259753	9.16278	-1.70379	0.0978575	0.239786	-5.32481	Cask
Q62422	0.333277	9.44093	1.71593	0.0955856	0.236163	-5.32784	Ostf1
G3X8T3	0.162306	11.1324	1.71266	0.0961931	0.23703	-5.32786	Ctsa
A2AP78	0.328157	9.74977	1.67986	0.102761	0.248592	-5.32855	Hmgb3
Q9CXJ1	-0.204103	8.94546	-1.71413	0.0959196	0.236659	-5.33584	Ears2
P99028	-0.134224	11.237	-1.6953	0.0994708	0.242618	-5.3363	Uqcrh
Q9Z2Z6	-0.144871	12.5592	-1.71624	0.0955289	0.236163	-5.33925	Slc25a20
Q91VW5	0.653474	9.21228	1.66298	0.106121	0.253372	-5.34056	Golga4
P14602	0.336536	9.8509	1.71431	0.0958863	0.236659	-5.34233	Hspb1
Q9Z0G9	0.251501	10.5141	1.69945	0.09868	0.241148	-5.34311	Cldn3
Q8BMS1	-0.0904349	13.8876	-1.6975	0.0990507	0.2419	-5.34312	Hadha
P70266	-0.170722	10.5044	-1.68938	0.100611	0.245088	-5.34445	Pfkfb1
Q9DBX3	0.404518	9.41718	1.68152	0.102436	0.248119	-5.3449	Susd2
Q99K30	0.167971	10.2544	1.71118	0.0964697	0.237559	-5.34734	Eps8l2
O55229	0.799246	10.2971	1.70309	0.0979892	0.239786	-5.34942	Chkb
G3UXZ5	0.0900923	12.2392	1.70899	0.0968795	0.238119	-5.35084	Psme1
Q91YP2	-0.12919	9.47076	-1.70897	0.0968829	0.238119	-5.35086	Nln
P59325	0.163602	10.0295	1.6886	0.100761	0.245142	-5.35713	Eif5
Q9DC51	-0.141503	10.1821	-1.70271	0.0980604	0.239786	-5.36082	Gnai3
Q9WVR4	-0.3242	8.38452	-1.66945	0.104525	0.251552	-5.3648	Fxr2
A0A1D5RLD1	-0.369326	8.70185	-1.66985	0.104445	0.251552	-5.36776	Myo9b
Q80YD1	-0.213559	8.89989	-1.66097	0.106527	0.254183	-5.38059	Supv3l1
P35235	0.0989307	10.4135	1.68873	0.100736	0.245142	-5.38298	Ptpn11
O89017	0.187195	11.6516	1.68824	0.100831	0.245157	-5.38375	Lgmn
Q3UF75	0.0957969	10.2837	1.6874	0.100994	0.245398	-5.38508	Parva
O08915	-0.149878	9.84087	-1.66354	0.10571	0.253019	-5.38533	Aip
A8DIL0	-0.159151	9.71103	-1.65589	0.107261	0.255144	-5.38722	Lgals8
E9PYL9	0.152977	12.8893	1.68594	0.101277	0.245775	-5.38737	Gm10036
P97449	0.169909	10.856	1.67326	0.103767	0.250397	-5.38903	Anpep
A2AAJ9	-0.145069	11.4708	-1.66688	0.105038	0.252216	-5.39135	Obscn
A2A547	0.157809	12.5235	1.68106	0.102229	0.247773	-5.39164	Rpl19
G3X8P9	0.29018	9.8768	1.61638	0.115569	0.268633	-5.39167	Aox1
Q9D6M3	-0.123827	12.0978	-1.6511	0.108241	0.257155	-5.39604	Slc25a22
P19253	0.116313	12.453	1.66458	0.105502	0.252678	-5.39657	Rpl13a
Q91YM2	-0.672498	8.73773	-1.67224	0.104582	0.251552	-5.39725	Arhgap35
B9EJ86	-0.120887	9.12837	-1.65517	0.107406	0.255331	-5.39892	Osbpl8
D3YYD6	-0.303436	10.0891	-1.6787	0.102989	0.248987	-5.39925	Aqp9
Q8CFA2	-0.182861	11.387	-1.61474	0.115925	0.26898	-5.39944	Amt
E9Q3U1	0.26312	8.99519	1.66405	0.105904	0.253169	-5.40068	Ube2h
Q3ULJ0	-0.149037	11.6971	-1.67094	0.104228	0.251193	-5.40164	Gpd1l
P53986	0.195541	10.0726	1.6632	0.105779	0.253026	-5.40219	Slc16a1
O55125	-0.128415	13.2338	-1.67438	0.103545	0.250017	-5.40555	Nipsnap1
Q5YD48	-0.0973301	11.3301	-1.66151	0.106119	0.253372	-5.40783	A1cf
Q8VCR2-2	-0.204246	11.764	-1.67207	0.104003	0.250809	-5.40917	Hsd17b13
A0A0R4J0S3	-0.2529	9.78766	-1.66584	0.105248	0.252386	-5.41	Rtn4ip1
Q9JKL4	-0.207294	9.53697	-1.67196	0.104639	0.251552	-5.41029	Ndufaf3
P62073	-0.157122	10.3072	-1.59958	0.120966	0.276124	-5.41491	Timm10
Q62384	0.272339	9.01761	1.66833	0.105046	0.252216	-5.41547	Zpr1
F6ZFT1	-0.13939	10.7883	-1.65893	0.106643	0.254303	-5.41616	Ndufab1
O08547	0.180238	10.7536	1.64072	0.110389	0.260809	-5.41801	Sec22b
Q60575	-0.315832	8.60083	-1.66598	0.105219	0.252386	-5.41845	Kif1b
Q6GT24	-0.0813825	14.7636	-1.64828	0.108821	0.257874	-5.41932	Prdx6
Q9D6U8	-0.109527	11.0472	-1.66545	0.105326	0.252414	-5.41952	Fam162a
Q9JI90	-0.423325	9.17191	-1.65779	0.106874	0.254695	-5.42415	Rnf14
Q9CT10	0.17587	9.57649	1.63903	0.110743	0.261074	-5.42504	Ranbp3
Q8CH18	0.197536	9.62495	1.64927	0.108618	0.257732	-5.42859	Ccar1
Q61001	-1.12209	9.60531	-1.60064	0.120342	0.275189	-5.4299	Lama5
Q9DCM2	-0.12834	12.289	-1.61839	0.115135	0.268086	-5.43071	Gstk1
Q6PDL0	0.380338	9.30137	1.57941	0.124773	0.279503	-5.43159	Dync1li2
A0A0N4SUH4	-0.377831	10.0388	-1.64711	0.109064	0.258153	-5.43177	Pum3
P17742	0.223638	14.106	1.65745	0.106943	0.254701	-5.43198	Ppia
F8WIE5	-0.131062	9.16644	-1.6269	0.113308	0.265744	-5.43204	Hectd1
A0A0F6AIX5	-0.242682	9.50847	-1.64935	0.1086	0.257732	-5.43343	Ldah
P43277	0.199605	8.91851	1.58935	0.121853	0.27667	-5.43354	Hist1h1d
Q9CR98	0.301096	9.71737	1.61892	0.115021	0.268086	-5.43361	Fam136a
A0A1Y7VJM4	0.138909	9.37092	1.65603	0.107232	0.255144	-5.43364	Ero1lb
O70475	-0.200476	11.964	-1.64131	0.110267	0.26068	-5.43681	Ugdh
P49962	-0.139104	10.2691	-1.6389	0.110771	0.261074	-5.44648	Srp9
Q9EP71	0.165759	8.8857	1.648	0.108879	0.257874	-5.44663	Rai14
Q91W50	0.24171	9.81032	1.61926	0.114945	0.268086	-5.44917	Csde1
Q8K268	-0.166295	8.93865	-1.58977	0.121459	0.276428	-5.45013	Abcf3
P62754	0.16679	12.9038	1.6416	0.110207	0.26068	-5.45403	Rps6
Q9Z2J0	0.26699	8.42422	1.62992	0.112664	0.264825	-5.45585	Slc23a1
P40936	-0.105451	13.5775	-1.61899	0.115004	0.268086	-5.45678	Inmt
G3X8X1	-0.15377	9.29095	-1.62576	0.11355	0.265826	-5.45792	Ttc39c
F8WIE1	0.232507	9.26558	1.59092	0.1212	0.276392	-5.45826	Man2c1
Q9R1T2	0.306043	9.01497	1.62971	0.112709	0.264825	-5.46022	Sae1
Q925B0	0.237109	9.16341	1.63916	0.110717	0.261074	-5.46028	Pawr
Q8QZR3	-0.184122	11.0559	-1.63889	0.110773	0.261074	-5.4607	Ces2a
Q8VDM6	0.104747	10.7918	1.63506	0.111578	0.262809	-5.46186	Hnrnpul1
Q00897	0.100763	12.3473	1.61408	0.116068	0.269099	-5.46232	Serpina1d
Q61578	-0.102759	10.4615	-1.61835	0.115143	0.268086	-5.46285	Fdxr
P84096	-0.228539	9.76295	-1.56901	0.126223	0.281664	-5.46359	Rhog
P46061	0.132357	9.83524	1.58295	0.123008	0.277813	-5.46426	Rangap1
A0A087WQK5	-0.328052	11.34	-1.62743	0.113195	0.26573	-5.46589	Edem3
Q64458	-0.211884	12.4624	-1.60821	0.117353	0.271259	-5.46654	Cyp2c29
Q9Z0J0	0.368372	10.0339	1.60716	0.117583	0.271464	-5.46723	Npc2
Q8VBT0	0.138782	10.4145	1.63423	0.111752	0.263059	-5.46786	Tmx1
Q9DB29	-0.103236	12.3186	-1.62589	0.113523	0.265826	-5.46796	Iah1
Q3UJD6	-0.223405	8.85297	-1.61597	0.115657	0.268633	-5.47042	Usp19
A0A0G2JFZ4	0.194787	8.35739	1.58235	0.123143	0.277813	-5.47075	Tsc22d2
P11928	0.204886	10.5137	1.61854	0.115102	0.268086	-5.471	Oas1a
Q9D0G0	0.285699	10.052	1.63032	0.11258	0.264825	-5.47386	Mrps30
Q9D172	-0.0725669	12.7678	-1.56824	0.126401	0.281664	-5.47844	D10Jhu81e
D3YY09	0.16497	9.44502	1.52058	0.139627	0.299258	-5.4785	Drap1
Q8BTI8	0.18276	9.76499	1.62725	0.113232	0.26573	-5.47856	Srrm2
P24456	0.074673	13.6028	1.62578	0.113545	0.265826	-5.4808	Cyp2d10
Q922F4	-0.133766	10.2612	-1.58869	0.121702	0.276655	-5.48165	Tubb6
Q91V76	-0.136124	13.0156	-1.60379	0.118327	0.272627	-5.48198
A0A0R4J093	0.0767967	12.2997	1.60366	0.118355	0.272627	-5.482	Cmpk1
Q61655	0.0963044	9.79261	1.59958	0.119259	0.274017	-5.48383	Ddx19a
D3Z061	0.375053	9.58936	1.60651	0.117727	0.271634	-5.4847	Uba6
P70699	-0.123151	9.93303	-1.59337	0.120649	0.275564	-5.48512	Gaa
F8WGX5	-0.288973	11.2465	-1.62249	0.114251	0.267305	-5.48584	Dmxl1
F8WJG3	-0.140211	10.6654	-1.60841	0.117307	0.271259	-5.48627	Tra2b
O35309	0.113134	9.90598	1.60748	0.117513	0.271464	-5.48664	Nmi
Q8R0H9	-0.163031	10.0761	-1.60312	0.118475	0.272705	-5.48715	Gga1
P04627	-0.141375	9.4995	-1.58615	0.12228	0.276792	-5.4872	Araf
Q8R1H0	0.138442	10.033	1.4423	0.163385	0.334156	-5.48721	Hopx
Q9ET30	0.267556	10.3758	1.61322	0.116256	0.26921	-5.48874	Tm9sf3
Q9D5V6	0.150947	10.2451	1.61924	0.11495	0.268086	-5.49078	Syap1
Q80UE4	0.17173	8.65169	1.59831	0.119842	0.274941	-5.49121	Epb41l2
P11499	0.113409	14.3964	1.61865	0.115077	0.268086	-5.49168	Hsp90ab1
J3QMM7	-0.153746	10.9171	-1.61464	0.115947	0.26898	-5.49193	Naxd
Q9CQB2	-0.280089	9.70962	-1.61661	0.11552	0.268633	-5.49472	Mcrip2
Q61391	0.318739	10.0836	1.59048	0.121299	0.276392	-5.49486	Mme
Q9ET54	0.126816	9.73214	1.61616	0.115617	0.268633	-5.49548	Palld
P01901	0.144777	11.9859	1.60359	0.11837	0.272627	-5.49797	H2-K1
Q8VH51	0.0819508	10.7565	1.57345	0.125191	0.279916	-5.4983	Rbm39
D3Z636	-0.15677	11.3573	-1.61325	0.11625	0.26921	-5.49991	Ppa2
O88630	0.328222	9.53933	1.5939	0.120528	0.275453	-5.50426	Gosr1
Q9Z0M5	-0.228181	11.3932	-1.59552	0.120166	0.274994	-5.50576	Lipa
Q05BF0	-0.27778	9.99195	-1.57713	0.126466	0.281664	-5.50584	Chchd1
Q6ZWZ4	0.141344	12.2029	1.60882	0.117219	0.271259	-5.50663	Rpl36
A0A075B6A3	0.33671	10.7814	1.59543	0.120185	0.274994	-5.50743	Igha
F6ZBL2	0.175302	9.48817	1.57215	0.125492	0.280297	-5.50771	Mib1
Q78PY7	0.109161	12.8531	1.59634	0.119982	0.274988	-5.51069	Snd1
B1AZI6	0.552734	8.72525	1.58982	0.121447	0.276428	-5.5107	Thoc2
Q8BJS4	0.446162	8.65461	1.52363	0.138118	0.297771	-5.51454	Sun2
A0A0R4J0B1	0.161373	8.72694	1.5872	0.122339	0.276792	-5.519	Mark2
Q7TMQ7	-0.197131	8.82374	-1.52901	0.136126	0.295464	-5.51958	Wdr91
A0A1D5RM22	0.226275	8.57375	1.59364	0.121543	0.276456	-5.51975	Gimd1
Q91XE4	-0.145691	12.3349	-1.59994	0.119179	0.274017	-5.52005	Acy3
P62267	0.126664	13.1102	1.59976	0.11922	0.274017	-5.52032	Rps23
Q9DBG7	0.159551	9.9521	1.56869	0.126297	0.281664	-5.52266	Srpra
B1AR13	0.147906	10.6939	1.5732	0.125249	0.279916	-5.52314	Cisd3
O35286	0.0865544	9.98833	1.59682	0.119875	0.274941	-5.52476	Dhx15
P55200	0.29033	14.952	1.57459	0.124927	0.279523	-5.52575	Kmt2a
Q9QYA2	-0.158672	11.0735	-1.59609	0.120039	0.274988	-5.52586	Tomm40
Q9D967	-0.127549	9.80102	-1.56794	0.12647	0.281664	-5.52638	Mdp1
Q80VD1	0.13655	9.65692	1.57579	0.12465	0.27939	-5.52898	Fam98b
A0A0U1RPJ7	0.113801	9.33932	1.58622	0.122263	0.276792	-5.53035	1110004F10Rik
A0A2I3BPW0	0.151154	10.4098	1.58325	0.123238	0.277813	-5.53336	Ndrg2
Q9JIX8	0.120899	9.84498	1.59076	0.121236	0.276392	-5.53387	Acin1
E9PUJ6	-0.191424	9.74874	-1.57491	0.124852	0.279517	-5.53476	Mycbp2
Q99L88	-0.120172	10.8252	-1.58803	0.121851	0.27667	-5.53795	Sntb1
O35969	-0.123733	12.4976	-1.56302	0.127625	0.283415	-5.5387	Gamt
Q8R3P0	-0.217317	9.52902	-1.58745	0.121984	0.276792	-5.53883	Aspa
P28661	-0.237823	9.63877	-1.51487	0.13966	0.299258	-5.53951	43712
Q9CQE8	0.111371	10.9039	1.5861	0.122289	0.276792	-5.54085	RTRAF
Q6PHQ9	0.138571	10.4826	1.55868	0.128648	0.285029	-5.5411	Pabpc4
Q3UTR7	-0.10922	9.80433	-1.57591	0.124622	0.27939	-5.54121	Agt
P36552	-0.161057	11.5295	-1.58169	0.123296	0.277813	-5.54156	Cpox
Q9D1G1	-0.346686	10.56	-1.58547	0.122433	0.276843	-5.54179	Rab1b
F8WIK0	-0.428119	9.58923	-1.58169	0.123595	0.277889	-5.54233	Ciapin1
O35604	0.277224	8.75766	1.52041	0.138268	0.297926	-5.54283	Npc1
Q99M01	-0.241586	8.92166	-1.56135	0.128635	0.285029	-5.54372	Fars2
A2AP32	0.271544	11.7162	1.5838	0.122814	0.27754	-5.5443	Ndufb6
P61358	0.111332	12.6301	1.57759	0.124235	0.278948	-5.54525	Rpl27
E9Q7C8	-0.216536	13.3857	-1.55809	0.128789	0.285175	-5.54583	Cyp2c40
Q91Z58	-0.253139	8.37815	-1.58197	0.123231	0.277813	-5.54703
Q91VA7	-0.167037	10.7149	-1.58063	0.123538	0.277889	-5.54731	Idh3b
Q9CYZ2	0.156931	10.1393	1.58122	0.123402	0.277889	-5.54815	Tpd52l2
Q810B6	0.100979	9.90525	1.58027	0.123619	0.277889	-5.54956	Ankfy1
Q921H8	-0.250554	13.0063	-1.57933	0.123836	0.278216	-5.55097	Acaa1a
P61750	0.151226	10.9745	1.56712	0.126663	0.281931	-5.5525	Arf4
Q8BX70	0.0975534	9.69507	1.57688	0.124398	0.279152	-5.55462	Vps13c
Q9CXW3	-0.0857647	10.3244	-1.56348	0.127517	0.283338	-5.5576	Cacybp
Q8VDC1	0.930216	8.81602	1.56376	0.128067	0.284233	-5.55873	Fyco1
Q8BFY6	0.100571	9.7373	1.52011	0.138045	0.297771	-5.56038	Pef1
Q8BMK4	0.383052	9.03664	1.50944	0.140739	0.300724	-5.56122	Ckap4
A2AJ72	0.156859	10.1302	1.53964	0.133218	0.292308	-5.56159	Fubp3
P09041	0.261181	10.3028	1.55471	0.130207	0.287983	-5.56161	Pgk2
P51859	0.0955832	12.1792	1.56521	0.12711	0.282598	-5.56364	Hdgf
O70325	0.109065	11.0968	1.55555	0.129391	0.286344	-5.56565	Gpx4
E9PVC5	0.0865256	11.8253	1.5604	0.128241	0.284454	-5.56747	Eif4g1
P61202	0.123287	10.8393	1.56605	0.126913	0.282322	-5.5707	Cops2
Q8BPB5	0.438604	10.0078	1.52247	0.13877	0.29839	-5.57498	Efemp1
A0A0J9YVH0	-0.299381	10.6222	-1.49559	0.145612	0.308223	-5.57635	Fry
P00375	-0.0705181	11.5305	-1.54614	0.131644	0.289662	-5.58276	Dhfr
E9Q8Z6	0.10215	11.1461	1.54956	0.130821	0.288554	-5.58376	Ctnnd1
P47955	0.230633	12.8697	1.54937	0.130868	0.288554	-5.58584	Rplp1
P22437	0.1021	9.94534	1.52205	0.137557	0.297462	-5.58728	Ptgs1
Q03311	-0.139253	10.1848	-1.53241	0.134989	0.29416	-5.58933	Bche
Q9CYA0	0.263285	9.72651	1.51367	0.139664	0.299258	-5.59133	Creld2
Q8VDP4	0.124872	9.79438	1.50211	0.142614	0.304025	-5.59135	Ccar2
Q6PGL7	-0.225643	9.27765	-1.53882	0.133419	0.292395	-5.59197	Washc2
Q02248	0.0959978	11.3924	1.53096	0.135345	0.294769	-5.59259	Ctnnb1
O54988	0.236424	10.8391	1.52918	0.135785	0.295343	-5.59282	Slk
A0A1B0GRV7	-0.140721	9.67021	-1.55085	0.130512	0.288493	-5.59312	Gm17949
Q922Q1	-0.114394	12.5228	-1.54783	0.131238	0.289099	-5.59346	43526
E9QKB2	0.306922	9.22782	1.55015	0.130679	0.288545	-5.59415	Habp4
Q99N96	-0.101484	9.24974	-1.55013	0.130686	0.288545	-5.59419	Mrpl1
Q9ES74	0.510458	9.56549	1.55095	0.132611	0.291289	-5.59437	Nek7
A2ABY3	-0.081157	12.1674	-1.54917	0.130915	0.288554	-5.59559	Pcyt2
Q8R574	-0.194215	9.31219	-1.53379	0.13465	0.293588	-5.59563	Prpsap2
A2ADR8	-0.179456	8.56677	-1.52299	0.137623	0.297462	-5.59605	Ppp1r8
A0A171KXD3	0.220433	10.1591	1.53625	0.134048	0.29335	-5.59613	Prmt1
Q91WN4	-0.104995	11.9951	-1.54713	0.131406	0.289305	-5.59637	Kmo
P28352	0.0977512	10.9126	1.53818	0.133576	0.292574	-5.59745	Apex1
Q04207	-0.212008	9.6954	-1.5449	0.13256	0.291289	-5.60053	Rela
Q60902	0.179357	9.67719	1.53573	0.134174	0.29335	-5.60108	Eps15l1
P29595	-0.276486	11.2002	-1.52889	0.135858	0.295343	-5.60156	Nedd8
Q8JZU2	-0.0730823	12.6128	-1.52436	0.136983	0.29699	-5.60358	Slc25a1
Q9QZU9	0.203278	9.81735	1.51762	0.13867	0.29839	-5.60542	Ube2l6
P62830	0.155142	12.7619	1.5422	0.132598	0.291289	-5.6058	Rpl23
Q9D1H8	-0.0851915	10.176	-1.53548	0.134236	0.29335	-5.60628	Mrpl53
Q9CY27	-0.173721	12.2543	-1.52628	0.136505	0.296121	-5.60859	Tecr
P34152	0.27826	13.0558	1.5393	0.133303	0.292308	-5.60917	Ptk2
Q3UZ39	0.146364	9.59533	1.5395	0.133252	0.292308	-5.60973	Lrrfip1
Q61768	0.08289	9.34345	1.52157	0.137678	0.297462	-5.61042	Kif5b
O88531	0.130455	10.1408	1.53517	0.134312	0.29335	-5.61549	Ppt1
H7BWY4	0.192106	10.5904	1.51645	0.138963	0.298589	-5.61581	Dlg1
Q9CZM2	0.0751314	13.3979	1.53525	0.134291	0.29335	-5.61593	Rpl15
Q6PDY2	-0.173177	9.93326	-1.53412	0.13457	0.293588	-5.61619	Ado
A0A0A0MQF6	-0.10976	15.3923	-1.53397	0.134605	0.293588	-5.6178	Gapdh
Q9D379	0.154711	11.7686	1.501	0.142901	0.304159	-5.62027	Ephx1
Q8R4U0	0.655754	9.95801	1.52459	0.137223	0.297175	-5.6226	Stab2
A0A0A6YXW4	-0.17929	8.80557	-1.53014	0.135548	0.295044	-5.62263	Mrpl3
Q9D1E6	0.129016	9.62632	1.52109	0.137798	0.297462	-5.62361	Tbcb
A0A1Y7VLP0	-0.0827699	12.2231	-1.51593	0.139095	0.298634	-5.62504	2010107E04Rik
B9EKJ3	-0.158353	8.62323	-1.52865	0.135916	0.295343	-5.62552	Mon2
A0A0A0MQ79	0.210742	9.00097	1.52401	0.13707	0.297011	-5.62613	Prrc2c
B1ART1	-0.459719	12.6078	-1.52811	0.136052	0.295464	-5.62632	Vps13d
E9Q0J5	-0.166621	10.3186	-1.50505	0.141859	0.302612	-5.62647	Kif21a
E9QJT5	0.153673	10.2873	1.39063	0.173679	0.345739	-5.63175	Acyp1
Q9DCU6	-0.220802	9.01721	-1.49181	0.145284	0.307868	-5.63502	Mrpl4
Q8BWS5	-0.17154	9.40424	-1.40653	0.170617	0.342948	-5.63565	Gprin3
E9PUL7	0.12578	11.8298	1.52141	0.137719	0.297462	-5.63601	Nat8f1
Q9JLN9	-0.281699	9.161	-1.521	0.13782	0.297462	-5.63659	Mtor
Q9WUK2	-0.165504	13.4179	-1.48865	0.14611	0.308936	-5.63926	Eif4h
Q8R5A6	0.117501	9.78546	1.51575	0.13914	0.298634	-5.63964	Tbc1d22a
A0A0A0MQM0	0.118856	13.3356	1.51862	0.138418	0.298084	-5.64004	Eif5a
A0A0R4J0G0	-0.351361	10.3994	-1.50186	0.14268	0.304025	-5.64199	Pck2
Q9CQB4	-0.0915428	13.0738	-1.51713	0.138793	0.29839	-5.64219	Uqcrb
D3YU17	-0.0806897	9.97456	-1.49744	0.143821	0.305609	-5.64466	Ncln
A2A7S7	0.101944	10.7765	1.51147	0.140222	0.300125	-5.6466	Yars
Q69ZP3	-0.112123	9.22237	-1.47162	0.150633	0.316067	-5.64711	Pnkd
P51881	-0.0810054	14.5672	-1.47381	0.150045	0.315491	-5.64735	Slc25a5
Q6P2B1	-0.175308	9.26869	-1.51027	0.140527	0.300437	-5.64758	Tnpo3
Q8BJW6	0.0714885	10.271	1.51089	0.14037	0.300268	-5.64818	Eif2a
O88325	-0.312855	9.8252	-1.48245	0.147744	0.311706	-5.64824	Naglu
E9Q6R7	-0.23079	9.93256	-1.41991	0.165047	0.335246	-5.64939	Utrn
Q8R480	-0.449632	12.5443	-1.51146	0.140225	0.300125	-5.65034	Nup85
O70435	-0.0760916	12.2993	-1.50152	0.142766	0.30404	-5.65243	Psma3
Q9Z0N1	0.0891261	11.3976	1.50836	0.141015	0.301145	-5.65479	Eif2s3x
Q8CJ61	-0.154392	9.98767	-1.50727	0.141291	0.301568	-5.65634	Cmtm4
F6SPW1	-0.183102	8.74308	-1.42333	0.165737	0.335544	-5.65726	Myd88
Q9D8T7	-0.214244	11.416	-1.49528	0.14438	0.306289	-5.66136	Slirp
Q91YJ3	-0.152595	9.05808	-1.43577	0.160515	0.331461	-5.66335	Thyn1
E9PX53	-0.246739	8.77972	-1.49825	0.143609	0.305328	-5.66427	Ppp4r1
D3Z2V8	-0.200979	9.43972	-1.49854	0.144148	0.306136	-5.6663	Tango2
Q9DBD0	0.0953378	10.2032	1.49438	0.144614	0.306616	-5.667	Ica
P98083	0.0946363	9.94475	1.47294	0.150277	0.315491	-5.66859	Shc1
P48758	0.116487	13.7069	1.49848	0.143551	0.305328	-5.66891	Cbr1
Q7TT37	0.130389	9.00879	1.46051	0.153642	0.320978	-5.67041	Elp1
B7ZNU9	0.387152	9.39886	1.49534	0.144364	0.306289	-5.67338	Sntb2
Q8BU14	-0.0833492	10.4412	-1.47449	0.149864	0.315312	-5.67522	Sec62
Q7TSR6	-0.356624	8.76642	-1.49373	0.145397	0.307938	-5.67589	Abcg8
Q80YR5	0.12324	9.72299	1.48725	0.146477	0.309543	-5.67591	Safb2
A0A1L1STE4	0.0985771	9.65888	1.46797	0.151617	0.317784	-5.67605	Ilf3
D3YZD8	-0.163404	9.02569	-1.49019	0.145706	0.308252	-5.68069	Aamdc
Q9D0B0	0.144678	9.5081	1.42797	0.163026	0.334047	-5.6811	Srsf9
Q8CHW4	0.282734	9.5095	1.48325	0.147533	0.311432	-5.68138	Eif2b5
Q8BH69	0.104785	9.80859	1.47759	0.149034	0.314082	-5.68209	Sephs1
Q8K1A5	-0.172977	8.63522	-1.47342	0.150149	0.315491	-5.68315	Tmem41b
Q9CQZ6	-0.128652	10.6985	-1.45475	0.155222	0.323363	-5.6847	Ndufb3
Q8N7N5	-0.171223	9.52626	-1.46529	0.15234	0.318951	-5.68492	Dcaf8
Q9JMA7	-0.570352	11.0084	-1.44736	0.15756	0.327031	-5.68614	Cyp3a41a
Q8C0M9	-0.181028	9.57471	-1.48436	0.14724	0.310983	-5.68896	Asrgl1
Q8C5W0	-0.267227	9.03975	-1.48017	0.148348	0.312808	-5.69487	Clmn
Q9CXI0	-0.365406	9.76385	-1.46608	0.152128	0.318681	-5.69595	Coq5
Q9D6J5	-0.108483	11.1763	-1.46003	0.153773	0.321077	-5.69836	Ndufb8
A0A1B0GS91	0.0961267	8.96487	1.43024	0.162086	0.333331	-5.69923	Svil
Q8BFS6	-0.120337	9.70489	-1.47698	0.149197	0.314253	-5.69936	Cpped1
P56382	-0.168297	12.3538	-1.47301	0.150259	0.315491	-5.69947	Atp5f1e
Q3V4D5	-0.11266	9.54929	-1.47607	0.149441	0.314595	-5.70065	Naa10
Q9EP72	-0.111795	9.37946	-1.46234	0.153142	0.320107	-5.7013	Emc7
Q3TGG2	0.205412	9.76981	1.46406	0.152676	0.319307	-5.7044	Atxn2l
Q03160	-0.189971	8.88457	-1.47221	0.151423	0.317549	-5.7063	Grb7
P35441	0.283464	9.059	1.4619	0.154567	0.322559	-5.70708	Thbs1
D3YY50	-0.360599	9.8849	-1.46406	0.152676	0.319307	-5.70798	Cutc
A0A1B0GQW0	0.198775	8.60923	1.41912	0.165569	0.335503	-5.71093	Kdelr1
Q62086	0.126471	10.279	1.42331	0.164067	0.334752	-5.71281	Pon2
E9Q4Z2	-0.22126	10.8295	-1.42889	0.162468	0.333468	-5.71409	Acacb
Q64337	0.169951	9.98208	1.44744	0.157244	0.326551	-5.71444	Sqstm1
Q9QYH6	-0.531833	10.1731	-1.43666	0.160263	0.33121	-5.7181	Maged1
Q9CY58-2	-0.160357	12.1425	-1.45099	0.156257	0.324853	-5.71955	Serbp1
A2AQ25	0.231705	8.57385	1.41792	0.165916	0.335675	-5.72128	Skt
P50247	-0.109622	15.9509	-1.4512	0.156201	0.324853	-5.7227	Ahcy
P24472	-0.149209	13.0415	-1.43786	0.159926	0.330692	-5.72282	Gsta4
O08738	-0.20734	9.30349	-1.42253	0.164292	0.335034	-5.72457	Casp6
Q9EQI5	0.222118	9.98277	1.44831	0.157002	0.326225	-5.7248	Ppbp
Q9CPT4	0.190223	10.2477	1.43302	0.161295	0.332272	-5.72535	Mydgf
Q8VD65	0.155655	8.47078	1.4562	0.154823	0.322919	-5.72673	Pik3r4
Q8CDN6	0.160479	11.9451	1.45509	0.155127	0.323363	-5.72733	Txnl1
A0A0G2JEG3	0.203473	9.77791	1.42795	0.162738	0.333635	-5.72877	Slc35f6
Q8K274	0.195985	9.59755	1.4545	0.155288	0.323363	-5.72937	Fn3krp
A0A0J9YUI8	-0.11567	12.3787	-1.45302	0.155698	0.32404	-5.73286	Gckr
Q9CQN1	-0.103366	11.7149	-1.44253	0.158613	0.328683	-5.73464	Trap1
D3Z5I1	0.0918395	9.80361	1.42113	0.164696	0.335146	-5.73667	Zc3hav1
Q8C5W3	-0.140495	10.3031	-1.42583	0.163345	0.334156	-5.73739	Tbcel
Q6P8N8	-0.118443	10.1748	-1.42167	0.164539	0.335146	-5.73765	Clpx
Q7M6Z4	0.215333	12.0064	1.43512	0.1607	0.331461	-5.73796	Kif27
E9PUQ7	-0.288588	10.7727	-1.28642	0.208517	0.389854	-5.74028	Trmt2a
Q8BGG9	0.215667	9.68622	1.39981	0.170937	0.342948	-5.74109	Acnat2
Q91YM4	-0.194629	10.0039	-1.40497	0.169409	0.341305	-5.74179	Tbrg4
Q8R4U7	0.178547	8.17995	1.42185	0.165094	0.335246	-5.74282	Luzp1
Q5SZA1	-0.213435	8.88039	-1.43501	0.160729	0.331461	-5.7436	Slc17a2
Q9CQR4	-0.167454	11.6225	-1.44514	0.157885	0.327529	-5.74377	Acot13
Q921I1	0.33662	11.9286	1.43514	0.160692	0.331461	-5.74379	Tf
Q9JKX6	0.104766	9.99382	1.37037	0.179857	0.354548	-5.74402	Nudt5
A0A1Y7VJ05	0.1128	12.4415	1.42153	0.164581	0.335146	-5.74549	Hecw1
P62315	-0.216445	10.4449	-1.44361	0.15831	0.328233	-5.74587	Snrpd1
Q8QZR1	-0.217792	9.31912	-1.42854	0.16257	0.333468	-5.74589	Tat
A0A0R4J005	0.33354	9.57177	1.44134	0.158948	0.3292	-5.74653	Lims1
Q9D0I9	0.0479187	10.9734	1.43096	0.161879	0.333295	-5.74694	Rars
Q99KR7	-0.0713999	11.3406	-1.38985	0.173915	0.34585	-5.74743	Ppif
Q8VDI9	0.292963	8.39496	1.36053	0.182918	0.358927	-5.74826	Alg9
O54950	-0.230503	9.76919	-1.44018	0.159273	0.329695	-5.75061	Prkag1
Q64516	-0.168491	11.586	-1.43982	0.159374	0.329728	-5.7511	Gk
Q91WG0	-0.265779	10.1207	-1.42456	0.16371	0.334385	-5.75443	Ces2c
Q61171	0.0813406	12.9009	1.41868	0.165403	0.335503	-5.75512	Prdx2
Q924L1	-0.21963	9.262	-1.42999	0.162156	0.333331	-5.75531	Letmd1
P28271	-0.0916685	13.4357	-1.42455	0.163713	0.334385	-5.75622	Aco1
P49586	0.108979	9.80683	1.38826	0.174395	0.346374	-5.75667	Pcyt1a
Q9Z0V7	-0.990989	10.3235	-1.43517	0.16098	0.3318	-5.75752	Timm17b
Q9ERA0	-0.13957	10.4186	-1.40692	0.169769	0.341672	-5.75838	Tfcp2
A0A0R4J1R7	-0.114902	11.5146	-1.42118	0.164681	0.335146	-5.75917	Pcbd2
Q8CG72	0.15364	9.72125	1.39325	0.172893	0.344531	-5.75956	Adprhl2
D3Z7M9	0.0562632	12.4195	1.42554	0.163427	0.334156	-5.75994	Anp32a
Q8BP40	-0.181422	10.2499	-1.42887	0.162476	0.333468	-5.76035	Acp6
P23953	-0.130796	13.7977	-1.42871	0.16252	0.333468	-5.76084	Ces1c
E9Q414	0.105353	11.2412	1.41498	0.166477	0.336632	-5.76139	Apob
Q9DCJ9	0.145659	9.41817	1.41905	0.165296	0.335479	-5.76179	Npl
A2A432	-0.164969	9.1397	-1.39346	0.172829	0.344531	-5.76243	Cul4b
D3Z3A0	0.127305	10.8616	1.4303	0.162067	0.333331	-5.76417	Ppp1r2
A0A1W2P812	-0.230943	9.04826	-1.29935	0.205283	0.385118	-5.76544	Ank3
Q9WVK4	0.184516	10.0168	1.42068	0.164826	0.335234	-5.76566	Ehd1
O35326	-0.16995	10.0732	-1.39423	0.172599	0.344481	-5.76628	Srsf5
P61222	0.0605944	10.676	1.41106	0.167622	0.338236	-5.76705	Abce1
Q8VHK9	-0.147052	9.43684	-1.32578	0.194052	0.374399	-5.76719	Dhx36
P14246	-0.137261	12.9398	-1.41838	0.165492	0.335503	-5.76745	Slc2a2
P84084	0.0806546	10.1532	1.42631	0.163207	0.334156	-5.76962	Arf5
A2AS45	0.305499	14.5999	1.4203	0.164937	0.335246	-5.77067	Pkp4
P97450	0.1008	12.3738	1.34998	0.186246	0.363581	-5.77313	Atp5j
Q9D662	0.132813	11.1693	1.42364	0.163972	0.334736	-5.77326	Sec23b
Q3UM45	0.0771716	10.1735	1.40437	0.169587	0.341483	-5.77495	Ppp1r7
Q9Z1Z2	0.0728954	10.0619	1.35456	0.184794	0.361415	-5.77598	Strap
P08032	0.202602	9.27432	1.40307	0.169972	0.3419	-5.77843	Spta1
P35831	-0.557092	8.55725	-1.29065	0.206725	0.387067	-5.77883	Ptpn12
Q64374	0.097809	16.0679	1.39355	0.172804	0.344531	-5.77929	Rgn
O88712	0.103144	9.97658	1.34971	0.186331	0.363581	-5.7814	Ctbp1
Q9D819	0.0890689	13.4253	1.39572	0.172154	0.344316	-5.78155	Ppa1
P50544	-0.134825	12.4585	-1.41743	0.165765	0.335544	-5.78171	Acadvl
O08601	0.0870488	13.1773	1.37528	0.178346	0.352474	-5.78179	Mttp
P63094	0.120106	9.61787	1.4138	0.166822	0.337152	-5.78664	Gnas
Q99MR6	0.094912	9.76199	1.41114	0.167599	0.338236	-5.78897	Srrt
Q7TSI3	-0.0730365	9.54603	-1.38444	0.175548	0.348198	-5.78965	Ppp6r1
Q9CZ13	-0.117523	13.8825	-1.41155	0.167477	0.338236	-5.78968	Uqcrc1
Q8K273	-0.198875	9.88947	-1.40786	0.168559	0.339948	-5.79006	Mmgt1
A0A0R4J1L2	0.109143	11.3547	1.3989	0.171206	0.342948	-5.792	Eef1d
Q8BWU8	-0.251258	10.3882	-1.35801	0.183707	0.360036	-5.79293	Etnppl
P00688	-0.856527	9.12189	-1.4085	0.168663	0.339979	-5.79312	Amy2
P10854	0.16494	14.7803	1.39508	0.172346	0.344481	-5.79435	Hist1h2bm
Q8VDW0	0.108338	11.4481	1.39446	0.172532	0.344481	-5.79521	Ddx39a
P61759	0.156889	8.8868	1.40061	0.1707	0.342948	-5.79683	Vbp1
Q99LI7	-0.145278	9.58943	-1.34346	0.188611	0.367099	-5.79704	Cstf3
A0A1B0GRJ9	-0.12084	9.50746	-1.31148	0.199686	0.379617	-5.79763	Pde2a
Q9DB77	-0.104134	13.0497	-1.39571	0.172158	0.344316	-5.79783	Uqcrc2
Q91X34	-0.0790321	11.6654	-1.38095	0.176611	0.350126	-5.8005	Baat
Q9WVJ3	-0.126747	10.8777	-1.33745	0.190257	0.369554	-5.80229	Cpq
P02089	0.40476	13.8872	1.39783	0.171525	0.343407	-5.80289	Hbb-b2
Q8VCA8	-0.127698	11.8826	-1.39428	0.172586	0.344481	-5.80419	Scrn2
Q9D1H6	-0.153999	10.103	-1.3694	0.180157	0.3548	-5.80423	Ndufaf4
P63321	0.205142	9.68212	1.37541	0.178305	0.352474	-5.80506	Rala
O55126	0.496129	9.45756	1.38661	0.174894	0.347079	-5.8053	Nipsnap2
P26443	0.0811241	15.8189	1.39983	0.170931	0.342948	-5.80548	Glud1
Q9CYS6	0.113663	9.8438	1.39955	0.171013	0.342948	-5.80585
P47809	0.231541	9.34883	1.39899	0.171179	0.342948	-5.80628	Map2k4
P67778	-0.0863214	13.4792	-1.39904	0.171165	0.342948	-5.80654	Phb
P70671	-0.0650127	10.1206	-1.36906	0.180261	0.3548	-5.81045	Irf3
Q9CWI3	0.260387	10.0344	1.3348	0.191114	0.370657	-5.81047	Bccip
O55222	0.0748797	10.362	1.37405	0.178722	0.352854	-5.81195	Ilk
E9Q4M4	-0.230466	7.89513	-1.38024	0.178105	0.352474	-5.81382	Chchd6
Q542V3	0.173436	10.0198	1.36568	0.18131	0.3565	-5.81429	Srsf4
Q9Z0S1	-0.160774	11.4919	-1.39005	0.173856	0.34585	-5.81445	Bpnt1
Q91WU5	-0.0624661	11.6545	-1.35484	0.184706	0.361415	-5.81643	As3mt
A0A0R4J0V5	-0.351501	8.3392	-1.39155	0.173403	0.345369	-5.81656	Polr2a
Q64511	-0.0907163	9.57498	-1.31467	0.197719	0.378469	-5.81889	Top2b
Q921F4	0.107806	9.40562	1.38863	0.174283	0.346374	-5.81906	Hnrnpll
Q6ZQK5	0.230213	8.14305	1.31131	0.199744	0.379617	-5.81911	Acap2
A0A0R4J0L6	-0.10566	9.21114	-1.38808	0.174448	0.346374	-5.82119	Mrps35
B1AZ26	-0.123672	9.19844	-1.35753	0.183858	0.360036	-5.82671	Cobll1
P48962	-0.172838	12.8653	-1.32822	0.193252	0.37339	-5.8269	Slc25a4
Q99JF8	0.171345	9.42078	1.32193	0.195317	0.376023	-5.8275	Psip1
O55029	0.0715239	11.5361	1.37227	0.17927	0.353754	-5.82925	Copb2
Q8K211	0.13457	9.3611	1.34372	0.188832	0.367343	-5.82939	Slc31a1
P17932	0.121047	12.0048	1.37925	0.17713	0.350972	-5.83283	Rpl32-ps
Q3TNA1	-0.0841647	11.5269	-1.3544	0.184844	0.361415	-5.83316	Xylb
Q9QY93	0.290137	9.35116	1.3606	0.182895	0.358927	-5.83362	Dctpp1
A0A0R4J1C8	0.108496	9.93643	1.2013	0.241419	0.430034	-5.83697	Cd68
O88696	-0.0948584	10.9913	-1.37547	0.178286	0.352474	-5.83793	Clpp
Q99JZ4	-0.0905168	11.5065	-1.37529	0.17834	0.352474	-5.83817	Sar1a
Q9QYF1	-0.216926	11.1017	-1.37413	0.178698	0.352854	-5.8397	Rdh11
A0A2I3BQD7	0.146157	8.95918	1.2901	0.206296	0.386572	-5.84039	Cog3
P10649	-0.194009	15.1523	-1.37152	0.179501	0.354029	-5.84049	Gstm1
Q8R1I1	-0.0931588	12.2513	-1.34768	0.186977	0.364287	-5.84086	Uqcr10
P56812	0.0724604	10.3652	1.36231	0.18236	0.358198	-5.84229	Pdcd5
O35943	0.120868	10.4083	1.34896	0.186569	0.363861	-5.84511	Fxn
Q9CZX8	0.162692	13.1743	1.36918	0.180227	0.3548	-5.84624	Rps19
A2ACM0	0.411762	9.4345	1.36628	0.181414	0.356521	-5.84725	Rptor
A2AWN8	-0.177271	9.59573	-1.31743	0.196803	0.378066	-5.84763	Ythdf1
O08797	0.105181	10.2169	1.32949	0.192837	0.372871	-5.84786	Serpinb9
P62254	0.213861	9.57181	1.36715	0.180855	0.355787	-5.84891	Ube2g1
Q9CR16	0.0819476	10.8645	1.35253	0.185436	0.362387	-5.85059	Ppid
Q60865	0.120575	9.92775	1.35879	0.183464	0.359814	-5.85145	Caprin1
Q8CFV9	-0.158487	10.265	-1.32319	0.194901	0.375539	-5.85318	Rfk
P21440	0.118407	9.75339	1.26309	0.215442	0.397963	-5.85489	Abcb4
Q6ZWQ7	0.162706	11.0441	1.34676	0.18727	0.364674	-5.85605	Spcs3
Q80ZK9	-0.241262	9.42899	-1.20772	0.238515	0.426046	-5.85683	Wdtc1
Q9Z1R3	-0.398547	9.16985	-1.35949	0.183839	0.360036	-5.85881	Apom
A0A0R4J078	0.11224	9.40171	1.34122	0.189041	0.367564	-5.85899	Ubxn4
Q91WS4	-0.2623	8.55208	-1.35368	0.186713	0.363958	-5.85922	Bhmt2
Q9Z0K8	-0.255582	9.87664	-1.3363	0.190914	0.370456	-5.86069	Vnn1
Q9D0T1	0.111969	11.3728	1.32559	0.194115	0.374399	-5.86465	Snu13
Q9D1I6	-0.162127	9.63075	-1.26476	0.215128	0.397572	-5.86622	Mrpl14
P10605	0.112683	11.9191	1.35181	0.185666	0.362652	-5.86898	Ctsb
Q3THJ3	0.174402	8.48364	1.34094	0.192561	0.372523	-5.8713	Eif1ad
[truncated: 1,845 more rows]

## Sheet: Genotype_12
Accession	logFC	AveExpr	t	P.Value	adj.P.Val	B	Gene
Q99KQ4	-2.10457	10.1754	-26.9029	5.76906e-24	2.21763e-20	41.8528	Nampt
Q3U9G9	-2.50612	10.8003	-16.7734	1.11678e-17	2.14645e-14	29.4037	Lbr
O88958	-1.97103	10.7646	-13.3794	7.46229e-15	9.56168e-12	23.5457	Gnpda1
A0A0R4J195	-1.47201	9.99113	-12.4493	5.4542e-14	5.24149e-11	21.5376	Rprd1b
E9Q8A3	-4.80194	9.32354	-14.1569	1.07472e-13	8.26242e-11	20.5032	Pi4kb
Q8VCC1	-0.907648	10.2063	-11.7178	2.79745e-13	1.79223e-10	20.1887	Hpgd
E9Q0A4	2.88367	12.113	11.1091	1.71192e-12	9.40088e-10	18.3156	Kif21b
Q61503	-1.18279	9.56043	-8.7469	5.57557e-10	2.67906e-07	12.8307	Nt5e
Q8JZQ2	-0.273538	10.3011	-8.53006	7.63336e-10	3.26029e-07	12.513	Afg3l2
Q99K41	0.782233	9.95547	8.12737	2.27652e-09	8.75093e-07	11.4617	Emilin1
Q9CZS1	-0.421376	12.6497	-8.06868	2.67396e-09	9.34427e-07	11.3047	Aldh1b1
Q62000	-0.898473	10.6676	-7.81276	5.42008e-09	1.64031e-06	10.6131	Ogn
Q6NZF1	-1.25304	8.52264	-7.8044	5.54735e-09	1.64031e-06	10.5915	Zc3h11a
Q3UH59	0.378018	12.5924	7.4408	1.53416e-08	4.21236e-06	9.59061	Myh10
Q91V16	-0.534418	9.82745	-7.25034	3.1546e-08	7.57893e-06	8.91072	Etfrf1
Q3UNX5	-0.360619	10.3212	-7.18762	3.14196e-08	7.57893e-06	8.90243	Acsm3
A2A7A7	0.27748	11.9369	6.9909	5.50884e-08	1.24565e-05	8.34425	H6pd
Q9DD20	0.27598	12.5271	6.91839	6.78193e-08	1.44832e-05	8.15903	Mettl7b
A0A1W2P6F6	0.425479	12.8295	6.67046	1.38558e-07	2.80324e-05	7.44777	Myl6
A0A0R4J1N9	-0.536702	10.5992	-6.60494	1.67496e-07	3.21927e-05	7.30851	Tfam
Q91XL1	1.05867	10.0024	6.72602	2.71814e-07	4.97548e-05	6.90401	Lrg1
E9Q3X0	0.7263	11.5931	6.33639	3.65685e-07	6.38952e-05	6.48478	Mvp
Q8CHK3	0.762129	9.11495	6.18325	5.72032e-07	9.5604e-05	6.11323	Mboat7
Q8K0R6	-0.793102	10.0191	-6.15253	6.25844e-07	0.000100239	6.01525	Gltpd2
E9PZD8	0.534659	11.0958	6.10856	7.11868e-07	0.000109457	5.8292	Cp
P19973	1.10617	9.57772	5.85637	1.49276e-06	0.000219792	5.11822	Lsp1
Q8K0G8	-0.590294	9.43928	-5.83258	1.60098e-06	0.000219792	5.09293	Esrp2
A0A087WR50	0.501244	12.3305	5.84434	1.54652e-06	0.000219792	5.08647	Fn1
O88783	-2.85283	9.64672	-5.84491	1.93741e-06	0.000240239	4.91916	F5
O54749	0.258283	11.3704	5.78436	1.84509e-06	0.000240239	4.91763	Cyp2j5
Q8BFP9	-0.378047	9.72666	-5.77395	1.9025e-06	0.000240239	4.88832	Pdk1
Q9D8W7	0.57158	9.51343	5.53558	3.84053e-06	0.000461344	4.215	Ociad2
P52843	-0.708402	11.7361	-5.50017	4.26328e-06	0.000496607	4.07652	Sult2a1
P48036	0.622895	13.655	5.47353	4.61166e-06	0.000508986	4.04433	Anxa5
Q11136	0.248553	10.6465	5.47149	4.63952e-06	0.000508986	4.02661	Pepd
D3YYS6	-0.474233	9.72143	-5.45223	4.91067e-06	0.000508986	3.95169	Mgll
P19324	0.620348	10.5802	5.45572	4.86034e-06	0.000508986	3.95068	Serpinh1
B7ZNL3	0.336537	12.441	5.44398	5.0316e-06	0.000508986	3.93884	Tpm1
E9Q066	1.234	10.2669	5.34001	6.83726e-06	0.000612861	3.79236	Larp4
P27773	0.302775	13.9145	5.37804	6.1119e-06	0.000587353	3.79161	Pdia3
A0A2I3BRQ3	0.722367	10.3275	5.39068	5.88818e-06	0.000580363	3.75832	Itih3
Q8C1Y8	-0.455441	10.3045	-5.33336	6.97262e-06	0.000612861	3.63672	Ccz1
Q8JZK9	-0.35833	12.8381	-5.343	6.77728e-06	0.000612861	3.61991	Hmgcs1
Q64521	-0.284603	11.5459	-5.3313	7.01506e-06	0.000612861	3.59727	Gpd2
H3BL34	-0.560754	9.75629	-5.29967	7.70104e-06	0.000648649	3.55907	Ces1e
A0A171EBL2	0.392634	9.44671	5.29355	7.84108e-06	0.000648649	3.51351	Rnf213
P21981	0.404682	12.3372	5.26575	8.511e-06	0.000681589	3.46916	Tgm2
Q91YR1	0.284862	11.2475	5.28969	7.93094e-06	0.000648649	3.46036	Twf1
Q8VDD5	0.434927	12.7192	5.2172	9.82057e-06	0.000770413	3.28278	Myh9
A0A0R4J1V1	0.469376	9.951	5.17272	1.1196e-05	0.000860745	3.15775	Slc39a14
Q91YR7	-0.613017	9.19862	-5.13268	1.25978e-05	0.000949529	3.15583	Prpf6
P25688	-0.286287	14.8373	-5.07493	1.49331e-05	0.00108307	2.88758	Uox
O08705	-0.735609	10.0744	-5.07833	1.4784e-05	0.00108307	2.87681	Slc10a1
Q8BKZ9	-0.229238	10.3202	-5.05157	1.59957e-05	0.00113865	2.78714	Pdhx
Q9D832	-0.536586	9.91514	-5.04199	1.64533e-05	0.00114994	2.74515	Dnajb4
Q06890	0.668466	10.9502	5.02843	1.71226e-05	0.00117534	2.73875	Clu
P43277	0.592441	8.91851	4.9739	2.16402e-05	0.00137134	2.58867	Hist1h1d
P21126	0.408959	8.88098	5.04252	2.08825e-05	0.00137134	2.5727	Ubl4a
Q9CPQ1	-0.187706	13.4982	-4.95534	2.12284e-05	0.00137134	2.54957	Cox6c
Q9JHF5	0.563497	10.2628	4.96726	2.04975e-05	0.00137134	2.5495	Tcirg1
Q9QYR7-2	-0.430149	10.0539	-4.99944	2.35784e-05	0.00143866	2.51161	Acot3
E9Q8I0	0.612159	10.6542	4.94529	2.18646e-05	0.00137134	2.48005	Cfh
Q9QXS1	0.273492	10.5512	4.94136	2.21184e-05	0.00137134	2.46526	Plec
Q9CQZ6	-0.392203	10.6985	-4.90325	2.47384e-05	0.00148585	2.38172	Ndufb3
Q9DBF1-2	0.493209	11.467	4.88664	2.59745e-05	0.00153609	2.3196	Aldh7a1
Q9DCV7	0.801387	8.96289	4.86133	2.99886e-05	0.00174661	2.23728	Krt7
Q9CX80	0.808843	9.38571	4.79706	3.37791e-05	0.00192239	2.1628	Cygb
Q9EQU5-2	0.302984	11.609	4.79476	3.40068e-05	0.00192239	2.06566	Set
P12710	-0.51772	16.4305	-4.77807	3.57104e-05	0.00198943	2.03376	Fabp1
Q80T85	-1.11244	11.6496	-4.78673	3.72145e-05	0.00202921	2.0087	Dcaf5
P28653	0.543777	10.1027	4.76156	3.74802e-05	0.00202921	1.99053	Bgn
Q9JLI0	-0.479099	10.0544	-4.75095	3.86617e-05	0.0020641	1.9469	Akr1c12
Q9JKX3	0.409823	9.59608	4.7275	4.14074e-05	0.00218041	1.90788	Tfr2
Q69ZP3	-0.361164	9.22237	-4.70259	4.45364e-05	0.00227354	1.89103	Pnkd
Q7TNG8	0.346039	11.74	4.69943	4.49502e-05	0.00227354	1.81369	Ldhd
Q8BMS1	-0.222899	13.8876	-4.71158	4.33817e-05	0.0022535	1.80989	Hadha
Q91XC9	-0.23275	10.3633	-4.63319	5.45439e-05	0.00268699	1.63587	Pex16
Q91WD5	-0.282929	12.4743	-4.62895	5.52217e-05	0.00268699	1.63161	Ndufs2
Q9CXV1	-0.357836	11.0507	-4.63076	5.49312e-05	0.00268699	1.58354	Sdhd
Q8BGH2	-0.181938	11.6697	-4.57731	6.41938e-05	0.00308451	1.47213	Samm50
Q91W19	-0.174219	13.6539	-4.55117	6.92689e-05	0.00328728	1.41216	Sult1a1
Q7TQI3	0.204428	10.6599	4.54491	7.05432e-05	0.00330693	1.3409	Otub1
P15392	-0.947921	10.8569	-4.53583	7.67181e-05	0.0035135	1.32322	Cyp2a4
A0A0R4J0E1	0.695612	8.5953	4.51578	7.67779e-05	0.0035135	1.26343	Fgl1
Q9JLJ4	-0.495478	10.0155	-4.50011	8.03564e-05	0.00359174	1.25641	Elovl2
P16045	0.552857	11.9545	4.50113	8.01189e-05	0.00359174	1.234	Lgals1
Q8K157	-0.158816	12.5458	-4.45987	9.03128e-05	0.00399037	1.153	Galm
P01027	0.40297	12.7477	4.45456	9.1714e-05	0.00400624	1.10795	C3
Q62426	0.257755	12.1733	4.44258	9.49556e-05	0.00410123	1.08125	Cstb
E9Q0N0	0.657125	9.70516	4.43093	9.82176e-05	0.00410379	1.07998	Itsn1
Q8BVG4	-0.251606	9.50726	-4.4175	0.000102112	0.00413906	1.07229	Dpp9
Q9Z2I9	-0.189976	12.6263	-4.43703	9.64954e-05	0.00410379	1.05627	Sucla2
O09159	0.220804	10.894	4.4169	0.000102292	0.00413906	1.03952	Man2b1
Q3TCD4	-0.398342	10.6863	-4.43157	9.80343e-05	0.00410379	1.02652	Eci2
Q9CQX8	-0.381789	10.508	-4.42293	0.00010052	0.00413906	1.00276	Mrps36
G3X8U3	0.226777	10.897	4.39273	0.000109703	0.0043474	0.945313	2210016F16Rik
Q9EQQ2	0.238314	10.3152	4.39851	0.000107883	0.00431983	0.920782	Yipf5
O89053	0.701894	9.91283	4.3643	0.000119103	0.00467177	0.911011	Coro1a
B9EKJ3	0.511688	8.62323	4.31636	0.000136779	0.00515471	0.854291	Mon2
D3YTS1	0.311747	11.4561	4.34432	0.000126177	0.00489923	0.844913	Sec11a
P09041	-0.696536	10.3028	-4.36534	0.000132015	0.00503808	0.800904	Pgk2
O35386	-0.253809	11.4796	-4.32771	0.000132374	0.00503808	0.726179	Phyh
Q9QYR7	-0.526699	11.7914	-4.28437	0.000149989	0.00554382	0.645341	Acot3
A0A0J9YTY0	0.263709	10.1291	4.27066	0.000156024	0.0056581	0.621017	9/11/2 19
Q9EQ06	-0.296427	10.9053	-4.28978	0.00014767	0.00551111	0.615884	Hsd17b11
O08917	0.418595	9.39308	4.27133	0.000155725	0.0056581	0.606045	Flot1
P29416	0.255575	10.0074	4.26663	0.000157846	0.00567064	0.562109	Hexa
Q8R1G2	-0.364808	12.6302	-4.24585	0.000167565	0.00596406	0.517757	Cmbl
G3UY75	-1.61425	10.2043	-4.26557	0.000174859	0.00616659	0.490597	Ptprd
Q9JIG7	0.263377	9.57662	4.20622	0.000187757	0.00650213	0.47438	Ccdc22
P28665	0.385325	11.8052	4.18723	0.000198268	0.00667961	0.408666	Mug1
Q5SV41	-0.520791	9.91524	-4.20636	0.000187686	0.00650213	0.387862	Pctp
Q9Z0K8	-0.734906	9.87664	-4.19701	0.000201921	0.00667961	0.356131	Vnn1
P21107-2	0.283132	12.3113	4.18654	0.000198659	0.00667961	0.356044	Tpm3
E9QNW6	-0.43783	9.82457	-4.17847	0.000203308	0.00667961	0.336687	Pafah2
P29351	0.217303	9.93112	4.17958	0.000202658	0.00667961	0.335751	Ptpn6
Q569X9	0.382445	10.8142	4.17987	0.000202494	0.00667961	0.335495	Cyp2c67
Q8CAK3	0.625543	9.3961	4.13698	0.00022893	0.00745768	0.22038	Ryden
O35657	-0.624809	9.19977	-4.12761	0.000257421	0.00795432	0.216521	Neu1
Q9WUB3	-0.29249	13.9613	-4.12539	0.000236636	0.00758026	0.195616	Pygm
Q571E4	0.648442	9.43025	4.1255	0.000236562	0.00758026	0.17634	Galns
P07356	0.36521	11.5629	4.11649	0.000242729	0.00771115	0.17424	Anxa2
Q9CXW3	-0.22345	10.3244	-4.08833	0.000263033	0.0080246	0.14748	Cacybp
P22315	-0.211443	11.4757	-4.10313	0.000252165	0.00794527	0.127637	Fech
Q9Z2X1	0.194562	12.5646	4.09421	0.00025866	0.00795432	0.114	Hnrnpf
P31001	0.28374	10.2658	4.06908	0.000277863	0.00834457	0.110635	Des
Q9D379	0.373144	11.7686	4.09734	0.000256362	0.00795432	0.104214	Ephx1
O88342	0.191674	11.8092	4.08542	0.000265221	0.00802763	0.0974995	Wdr1
A0A0A6YX21	-0.330507	8.78682	-4.08204	0.00030647	0.00878652	0.0437264	Sft2d2
Q80ZX0	0.246187	9.01777	4.04573	0.000296943	0.00878039	0.00637053	Sec24b
O88322	0.451649	9.275	4.0628	0.000282874	0.00842921	-0.00880923	Nid2
A6X935	0.341618	10.0792	4.03221	0.00030858	0.00878652	-0.0371339	Itih4
Q91XF0	0.269096	12.7229	4.03493	0.000306205	0.00878652	-0.0440156	Pnpo
Q9QYJ0	-0.151253	11.3325	-4.03462	0.000306469	0.00878652	-0.064639	Dnaja2
O08601	-0.229729	13.1773	-4.02491	0.000315044	0.00890462	-0.0691343	Mttp
E9Q828	-0.340565	9.07146	-4.03296	0.00030792	0.00878652	-0.0704622	Atp2b4
P50543	0.677988	10.4526	4.00584	0.000346319	0.00950893	-0.117966	S100a11
E9PYK3	0.298076	8.61978	3.99458	0.000357445	0.00958614	-0.125661	Parp4
E9Q238	-0.476777	8.59403	-3.99548	0.000342477	0.00950893	-0.143753	Kank1
Q91Z40	-0.33947	8.59773	-3.99195	0.000345914	0.00950893	-0.154139	Gbp7
Q99KR7	-0.175506	11.3406	-4.00149	0.000336693	0.00944706	-0.162974	Ppif
Q8K1J6	-0.253939	9.55521	-3.96513	0.00037321	0.00969338	-0.17939	Trnt1
E9Q616	0.508147	9.30522	3.98842	0.000349399	0.00952546	-0.190532	Ahnak
G3X8P9	0.600072	9.8768	3.97955	0.000358287	0.00958614	-0.20826	Aox1
P62983	0.221017	15.5381	3.97095	0.000367117	0.00959999	-0.212282	Rps27a
Q3UER8	0.417273	12.5138	3.97874	0.000359106	0.00958614	-0.212884	Fgg
P05202	-0.185117	14.4874	-3.97547	0.000362448	0.00959633	-0.235047	Got2
Q9CQH3	-0.177776	11.7995	-3.97349	0.000364481	0.00959633	-0.240162	Ndufb5
P97823	-0.192639	11.9503	-3.94176	0.000398701	0.0102174	-0.262463	Lypla1
E9Q4B9	0.198313	11.5614	3.94461	0.000395495	0.0102032	-0.28539	Arpp19
Q561M1	-0.293194	9.95499	-3.93657	0.000404584	0.0102995	-0.303392	Acp1
Q9R0A0	-0.184087	10.5855	-3.9337	0.000407877	0.010315	-0.307937	Pex14
P50446	0.358137	13.2514	3.92597	0.000416872	0.0104483	-0.333951	Krt6a
Q61390	-0.507681	11.0606	-3.93517	0.000458666	0.0111589	-0.349991	Cct6b
P10493	0.57692	9.37383	3.92452	0.000418583	0.0104483	-0.368207	Nid1
Q6PB44	0.717511	8.84517	3.91454	0.000430523	0.010677	-0.369296	Ptpn23
Q6ZWQ9	0.312142	12.7319	3.88411	0.00046906	0.0112692	-0.396827	Myl12a
Q8BJU9	-0.542588	8.49594	-3.90842	0.000454876	0.0111589	-0.41017	Mtrf1l
Q9CQI6	0.32378	11.272	3.88038	0.000473997	0.011317	-0.423606	Cotl1
Q91VR8	-0.847296	10.1271	-3.90133	0.00046397	0.011217	-0.443718	Brk1
A0A171KXD3	-0.55915	10.1591	-3.85739	0.00050564	0.0119244	-0.465251	Prmt1
Q60967	0.316316	9.42423	3.89354	0.000456774	0.0111589	-0.470274	Papss1
Q9QUI0	0.126496	11.6686	3.85782	0.000505029	0.0119244	-0.509309	Rhoa
Q9CQ75	-0.132302	11.889	-3.84355	0.000525673	0.0122466	-0.527929	Ndufa2
P97872	0.312732	13.6691	3.83438	0.000539367	0.0124151	-0.546806	Fmo5
P35821	0.251953	9.85199	3.8463	0.000521626	0.0122264	-0.556169	Ptpn1
Q8C5P5	-0.766476	9.12377	-3.82789	0.000549261	0.0125676	-0.56694	Nt5dc1
Q923B6	0.334171	11.3415	3.83784	0.000534146	0.012369	-0.601013	Steap4
Q9R092	-0.614155	11.2977	-3.8217	0.000558874	0.0127119	-0.601145	Hsd17b6
Q9DCS9	-0.303584	11.2471	-3.8055	0.000584787	0.0130693	-0.637324	Ndufb10
Q9CQ69	-0.158511	13.0136	-3.7924	0.000606605	0.0132949	-0.640507	Uqcrq
Q9D1Q6	0.186857	11.982	3.8129	0.000572813	0.0129523	-0.669225	Erp44
Q8BHC4	0.773394	9.91965	3.79459	0.000602913	0.0132949	-0.68624	Dcakd
D3Z1H8	0.341414	8.39176	3.78083	0.000672181	0.0139799	-0.693622	Gltp
O35459	-0.291711	12.4251	-3.80575	0.000584377	0.0130693	-0.695277	Ech1
P14483	0.67394	9.92438	3.80182	0.000590839	0.0131282	-0.698533	H2-Ab1
A0A2I3BQV5	-0.227973	10.0234	-3.78723	0.000615439	0.0133658	-0.718929	Xpo7
A0A0R4J275	-0.211156	11.9545	-3.79116	0.000608717	0.0132949	-0.724541	Ndufa12
P15327	-0.268408	9.85489	-3.76969	0.000646324	0.0136509	-0.729375	Bpgm
Q9Z211	-0.549054	10.2608	-3.80397	0.000682935	0.0140146	-0.730248	Pex11a
Q99LB6	-0.223694	10.735	-3.77862	0.000630414	0.0134629	-0.73789	Mat2b
P62737	0.283376	13.871	3.78217	0.000624197	0.0134629	-0.748499	Acta2
Q921I9	0.552833	8.93481	3.7697	0.000646298	0.0136509	-0.759975	Exosc4
Q9JM14	0.261481	10.666	3.77873	0.000630212	0.0134629	-0.760785	Nt5c
B7ZNP3	-0.325486	8.88333	-3.74306	0.000719679	0.0140405	-0.776758	Commd6
A0A0R4J0U7	0.593302	9.56054	3.75495	0.000673438	0.0139799	-0.795303	Commd5
Q9CQ20	-0.536392	9.55759	-3.79532	0.00069897	0.0140146	-0.808451	Mid1ip1
A0A0R4J0I9	0.293209	10.7178	3.75335	0.000676447	0.0139799	-0.813504	Lrp1
Q9WVM8	-0.268935	11.0473	-3.75913	0.000665646	0.0139799	-0.813705	Aadat
Q9WV98	-0.191536	10.4645	-3.74658	0.00068933	0.0140146	-0.814155	Timm9
Q91X72	0.416493	12.9644	3.73864	0.000704735	0.0140146	-0.817995	Hpx
P51855	0.343543	11.0781	3.74716	0.000688211	0.0140146	-0.822326	Gss
A0A0R4J1E8	0.329306	9.49957	3.72934	0.000723208	0.0140405	-0.843005	Tatdn1
P31725	1.42066	11.0454	3.74349	0.000695278	0.0140146	-0.844706	S100a9
P49710	0.608218	9.1195	3.73828	0.000729231	0.0140862	-0.846507	Hcls1
Q60590	0.415996	10.7105	3.73799	0.000705998	0.0140146	-0.847313	Orm1
A2AVJ7	0.202588	12.7708	3.73734	0.000707293	0.0140146	-0.854118	Rrbp1
P50172	-0.399906	12.7765	-3.73405	0.000713791	0.0140289	-0.870016	Hsd11b1
B8JJN0	0.350717	10.0109	3.73328	0.000715316	0.0140289	-0.879608	Gm20547
A0A0R4J0K2	-0.481395	8.83783	-3.70726	0.00079426	0.015057	-0.927881	Ckap5
A0A0R4J0U5	-0.444309	9.9814	-3.67171	0.000848576	0.0156073	-0.957534	Abcd2
P40124	0.207461	11.9907	3.70726	0.000768965	0.0147795	-0.959994	Cap1
B2M1R6	0.210976	9.89552	3.6868	0.000840192	0.0156024	-0.9692	Hnrnpk
A6H6E9	-0.650196	9.80329	-3.68459	0.000818861	0.0154299	-0.983872	Ttc23l
Q00623	0.269021	13.6901	3.70071	0.00078306	0.0149755	-0.985499	Apoa1
E9PXX7	0.195843	11.5645	3.67808	0.000833759	0.0155581	-0.992752	Txndc5
Q3UZZ6	-0.358529	12.3745	-3.69518	0.000795156	0.015057	-0.992972	Sult1d1
Q8BZ09	-0.404854	9.74899	-3.65454	0.000889851	0.0161349	-0.993704	Slc25a21
Q3TMX5	0.282292	11.1299	3.67353	0.000844311	0.0156035	-1.01372	Manf
P14211	0.212409	13.8948	3.67813	0.000833643	0.0155581	-1.03004	Calr
Q9CPP6	-0.282597	11.5716	-3.66747	0.000858593	0.0157163	-1.04787	Ndufa5
Q9D2R6	0.556247	9.57493	3.63734	0.000993605	0.0172824	-1.05315	Coa3
A2AKD7	-1.24706	10.281	-3.6492	0.000931423	0.0167308	-1.05495	Snta1
A0A1Y7VN19	-0.377172	10.3586	-3.66086	0.000874448	0.0159307	-1.06039	Dhrs7
Q3U962	1.13326	9.47402	3.674	0.000899559	0.0162343	-1.08558	Col5a2
O55143	0.160051	11.8769	3.63388	0.000942094	0.0168438	-1.14112	Atp2a2
F8WIB1	0.352549	10.4486	3.62715	0.000959745	0.0169704	-1.14391	Arl1
F2Z3U3	0.308501	9.85513	3.62773	0.000958215	0.0169704	-1.15504	Raph1
J3QNY1	0.183924	12.4621	3.61849	0.000982925	0.0171744	-1.15814	Gm9242
Q3TDD9	-0.300312	9.53558	-3.53866	0.00122375	0.0194384	-1.16201	Ppp1r21
B1ATI0	-0.195417	12.5445	-3.60601	0.00101729	0.0174574	-1.1647	Aldh3a2
P28666	0.43658	11.7343	3.62614	0.000962422	0.0169704	-1.17461	Mug2
P16406	-0.379778	10.2225	-3.62187	0.000973811	0.0170928	-1.19127	Enpep
P62631	-1.94614	12.6081	-3.58866	0.0012567	0.0195936	-1.20103	Eef1a2
E9PVS5	-0.271418	10.6122	-3.60865	0.00100991	0.0174085	-1.20879	Immt
H7BWY6	-0.446118	10.5409	-3.6106	0.0010045	0.0173933	-1.21596	Rbp4
Q8VH51	0.162578	10.7565	3.60221	0.00102798	0.0175625	-1.22516	Rbm39
Q9CY58-2	0.367906	12.1425	3.59267	0.0010553	0.0179495	-1.23433	Serbp1
Q8BH43	-0.326258	9.51048	-3.57961	0.00112626	0.0186609	-1.23821	Wasf2
D3YYT1	1.7114	9.31825	3.59609	0.00111085	0.0184878	-1.25089	Glyr1
Q91VD9	-0.15318	12.4783	-3.57671	0.0011026	0.0184878	-1.26468	Ndufs1
Q00915	0.386053	10.8697	3.57506	0.00110761	0.0184878	-1.26828	Rbp1
Q64462	-0.23922	10.1011	-3.57861	0.00109686	0.0184878	-1.26971	Cyp4b1
Q7TMR0	0.274759	10.2607	3.55203	0.00117979	0.0191062	-1.27854	Prcp
P21279	-0.897461	9.17487	-3.60752	0.00119622	0.0191062	-1.27924	Gnaq
Q9JKR6	0.255514	12.8236	3.57394	0.001111	0.0184878	-1.28887	Hyou1
A2AWP6	0.865446	8.8281	3.61298	0.00147224	0.0217101	-1.29103	Arhgef10l
B7FAU9	0.324709	11.083	3.56362	0.00114292	0.0188556	-1.31481	Flna
P23589	-0.290246	11.1745	-3.5514	0.00118182	0.0191062	-1.33034	Ca5a
P60843	0.188684	12.4319	3.56205	0.00114784	0.0188559	-1.33928	Eif4a1
Q8BUY5	-0.472768	9.19291	-3.52548	0.00126862	0.0195936	-1.34619	Timmdc1
A0A0A6YXJ7	0.673319	9.05082	3.54647	0.00119786	0.0191062	-1.35278	Larp1b
D3YTN4	0.256552	11.3791	3.54886	0.00119004	0.0191062	-1.35519	Gimap4
P70266	-0.315283	10.5044	-3.55352	0.00117497	0.0191062	-1.36187	Pfkfb1
Q91W43	-0.3519	11.6736	-3.54686	0.00119661	0.0191062	-1.37628	Gldc
Q9WVA4	0.440778	11.6427	3.52531	0.0012692	0.0195936	-1.38254	Tagln2
Q80XN0	-0.226497	13.25	-3.52828	0.00125895	0.0195936	-1.38873	Bdh1
Q99LR1	0.30395	9.74529	3.53257	0.00124428	0.0195936	-1.39004	Abhd12
Q925N2	-0.142212	10.6708	-3.53216	0.00124568	0.0195936	-1.39199	Sfxn2
P17932	0.292589	12.0048	3.52558	0.00126828	0.0195936	-1.40572	Rpl32-ps
Q8BGY7	-0.214826	9.52265	-3.5128	0.0013133	0.0200546	-1.41987	Fam210a
Q9WU19	-0.378171	10.2094	-3.51888	0.00129169	0.019861	-1.42049	Hao1
Q99LD9	0.544676	9.15423	3.51096	0.00131993	0.0200546	-1.43783	Eif2b2
F8VPU2	-0.973043	9.32543	-3.39332	0.00186168	0.0254673	-1.44765	Farp1
Q2TBE6	-0.47744	8.49856	-3.5122	0.00131546	0.0200546	-1.45036	Pi4k2a
P05784	0.3597	14.4746	3.49883	0.00136431	0.0206473	-1.46217	Krt18
E9PYU8	0.173216	9.97672	3.4365	0.00175361	0.0242478	-1.47851	Smurf1
P08607	0.39572	9.05014	3.49953	0.00139937	0.0210948	-1.48396	C4bpa
P08905	0.765886	9.81774	3.47949	0.00156532	0.0225359	-1.50211	Lyz2
P00329	-0.211862	16.3783	-3.45451	0.00153899	0.0223241	-1.51646	Adh1
P28654	0.567306	10.5777	3.47707	0.00144755	0.021674	-1.52939	Dcn
Q9Z2Z6	-0.281386	12.5592	-3.47039	0.00147407	0.0217101	-1.53528	Slc25a20
A0A0R4J0S3	-0.483154	9.78766	-3.47668	0.00144907	0.021674	-1.55108	Rtn4ip1
Q5YD48	-0.183308	11.3301	-3.4733	0.00146243	0.0217101	-1.56519	A1cf
P01837	0.354023	10.4307	3.47188	0.00146811	0.0217101	-1.56538	Igkc
Q9CQA3	-0.128157	13.8984	-3.46872	0.00148074	0.021725	-1.57588	Sdhb
Q9DC61	-0.125935	10.6348	-3.44222	0.00159111	0.0227369	-1.59534	Pmpca
A0A0M3HEQ0	-0.213439	10.464	-3.45819	0.00152369	0.0222703	-1.60228	Txnrd2
Q9R0M6	0.345706	9.81273	3.42319	0.00167521	0.023588	-1.60451	Rab9a
Q8BK72	0.38373	8.99304	3.43647	0.00161609	0.0229872	-1.61197	Mrps27
Q8R5J9	0.637195	10.5574	3.45269	0.0015466	0.0223501	-1.61654	Arl6ip5
P06801	-0.899367	13.5355	-3.45649	0.00153073	0.0222884	-1.62251	Me1
A0A140LIS8	-0.284773	10.0032	-3.44474	0.00158032	0.022667	-1.63515	Gm4756
Q8K1Z0	-0.242449	11.5441	-3.42428	0.0016703	0.023588	-1.6684	Coq9
Q9JLV1	0.306067	10.9648	3.43545	0.00162059	0.0229872	-1.66942	Bag3
Q9JKL4	-0.387546	9.53697	-3.44043	0.00168626	0.0236569	-1.69493	Ndufaf3
Q99P72	0.17195	11.0366	3.40823	0.00174434	0.0242066	-1.69713	Rtn4
Q711T7	-0.277989	8.914	-3.40828	0.00174408	0.0242066	-1.70655	Nadsyn1
Q921X9	0.244031	12.0715	3.41255	0.00172409	0.0240996	-1.70889	Pdia5
Q9QZ25	0.336418	9.71938	3.36895	0.00209435	0.0274767	-1.73461	Vnn3
Q9D880	-0.230206	9.78525	-3.36871	0.0019403	0.0260787	-1.74441	Timm50
Q62048	0.24112	9.87041	3.38964	0.001834	0.0251782	-1.74824	Pea15
P56593	0.194695	13.1116	3.39274	0.00181876	0.0250585	-1.77337	Cyp2a12
Q9EP72	-0.262706	9.37946	-3.34276	0.00208027	0.0273855	-1.78911	Emc7
P62897	-0.598196	12.995	-3.36385	0.00196579	0.0263293	-1.79179	Cycs
A0A1Y7VKY1	0.1613	13.2168	3.37457	0.00190996	0.025943	-1.79688	Gm11361
Q05186	0.397113	9.42594	3.37769	0.001894	0.0258175	-1.79747	Rcn1
Q6P5F9	0.3037	9.47139	3.3571	0.00200174	0.0266252	-1.80041	Xpo1
Q8BGV0	0.693926	8.80814	3.37474	0.00212287	0.0276169	-1.80194	Nars2
Q3TL44	0.364434	10.7388	3.37235	0.00192141	0.0259493	-1.82546	Nlrx1
Q8BVZ1	0.717286	9.22628	3.41621	0.00218763	0.0280308	-1.83227	Plin5
Q9CR62	-0.149553	11.9961	-3.37186	0.00192392	0.0259493	-1.83869	Slc25a11
Q8R0Y8	-0.384503	10.1516	-3.35136	0.00203283	0.0268529	-1.85621	Slc25a42
B2RXS4	0.169509	9.80098	3.3325	0.00213828	0.0276169	-1.85826	Plxnb2
Q8VCC2	0.225211	13.4716	3.35941	0.0019894	0.0265529	-1.87028	Ces1
Q9QYE6	0.647245	9.51508	3.33203	0.00214096	0.0276169	-1.87327	Golga5
Q3TMH2	-0.234293	10.2276	-3.35329	0.00202233	0.0268063	-1.88578	Scrn3
E9QK48	0.175697	9.94723	3.3334	0.00213311	0.0276169	-1.89022	Eml2
Q8R0V5	-0.177845	10.8727	-3.3007	0.00232796	0.0290542	-1.89174	Ido2
A2AJH3	-0.185256	9.35491	-3.32235	0.00219715	0.0280593	-1.89935	Nmt2
Q00612	-0.695093	10.561	-3.33601	0.00211825	0.0276169	-1.9063	G6pdx
Q60648	-0.393055	10.2362	-3.31019	0.00226974	0.0286062	-1.92941	Gm2a
Q8R4U7	0.371553	8.17995	3.34346	0.00218038	0.0280308	-1.93139	Luzp1
O09117-2	-0.286317	9.65976	-3.31025	0.00226934	0.0286062	-1.94223	Sypl1
Q61292	0.748306	8.83214	3.31603	0.00223457	0.0284427	-1.9526	Lamb2
P60710	0.253025	16.3561	3.3015	0.00232296	0.0290542	-1.95914	Actb
Q62422	0.590197	9.44093	3.31197	0.00225896	0.0286062	-1.96567	Ostf1
G3X9B1	-0.403956	12.2686	-3.29587	0.00260332	0.0316682	-1.96739	Heatr1
Q8K4Z5	0.134266	9.80039	3.28398	0.00243406	0.0302659	-1.98305	Sf3a1
Q9DCX2	-0.124059	13.4828	-3.28183	0.00244804	0.0302659	-1.98773	Atp5h
Q9CQ65	-0.180063	9.70782	-3.27863	0.002469	0.0303921	-2.00446	Mtap
P55050	-0.457398	11.8129	-3.30584	0.00229625	0.0288456	-2.00555	Fabp2
Q8R3F5	-0.316335	9.31162	-3.27776	0.0024747	0.0303921	-2.03651	Mcat
Q3UQ84	-0.421344	12.5244	-3.28173	0.00244867	0.0302659	-2.05156	Tars2
A2ALF0	0.266988	8.70427	3.26557	0.00255623	0.0311941	-2.0613	Dnajc8
Q3U1Z5	0.456039	9.53159	3.29082	0.00321606	0.0353215	-2.07023	Gpsm3
Q8VE38	-0.286176	8.82601	-3.26636	0.00255089	0.0311941	-2.09006	Oxnad1
P70441	0.163916	11.8264	3.25113	0.00265612	0.0319512	-2.10588	Slc9a3r1
A0A0R4J038	0.173546	11.0862	3.25572	0.00262401	0.0317217	-2.10749	Kng1
O55234	-0.196096	11.2106	-3.25061	0.00265983	0.0319512	-2.11585	Psmb5
A2ADH1	-0.155866	10.71	-3.25569	0.00262422	0.0317217	-2.12168	Magt1
A0A0R4J119	0.158577	9.6019	3.2149	0.0029235	0.0336465	-2.1267	Cyfip1
Q9DBS1	0.524057	9.73108	3.23703	0.00281745	0.0331201	-2.13403	Tmem43
Q9D051	-0.409138	11.8621	-3.24612	0.00269164	0.0322326	-2.13613	Pdhb
Q8JZR0	-0.295697	13.6201	-3.23174	0.00279614	0.0330824	-2.13715	Acsl5
A0A0G2JFY5	0.163939	10.3302	3.22287	0.00286253	0.0333524	-2.14239	Fubp1
Q8C8U0	0.863087	9.66319	3.2367	0.0027597	0.032843	-2.15541	Ppfibp1
P35486	-0.215185	12.456	-3.24226	0.00271936	0.0324634	-2.1611	Pdha1
K3W4L7	-0.154036	13.4526	-3.23046	0.00280563	0.0330824	-2.16792	Pbld1
O35114	0.257479	11.1721	3.21065	0.00295653	0.0339015	-2.17899	Scarb2
Q99J39	-0.144645	10.9189	-3.23064	0.00280436	0.0330824	-2.18262	Mlycd
P58871	0.17084	10.4898	3.22282	0.00286294	0.0333524	-2.18492	Tnks1bp1
P68037	0.123178	12.3466	3.20872	0.00297162	0.0339015	-2.18621	Ube2l3
P27612	-0.176039	9.94605	-3.21694	0.00290781	0.0336197	-2.19171	Plaa
Q8VC77	-0.332772	10.292	-3.22239	0.00286623	0.0333524	-2.1931	Akr1c20
D3Z041	-0.180628	13.1585	-3.22164	0.00287192	0.0333524	-2.2002	Acsl1
Q9D485	-0.374144	10.143	-3.2039	0.00300964	0.034127	-2.20065	Efhc2
E9Q296	-0.408191	9.22384	-3.17675	0.00329928	0.0360297	-2.20128	Acox3
D3YUX2	-0.403478	9.08735	-3.18947	0.00312626	0.0349341	-2.20229	Mpdz
Q8BXC6	-0.833212	9.78725	-3.19479	0.00308283	0.0347518	-2.20258	Commd2
G5E850	0.192873	15.0942	3.21634	0.00291242	0.0336197	-2.20421	Cyb5a
A0A0B4J1G1	0.303193	10.0659	3.20817	0.0029759	0.0339015	-2.21742	Fcgr2b
Q8VE22	-0.16551	10.0873	-3.18333	0.00317719	0.0350952	-2.23332	Mrps23
Q3UW53	0.29523	9.45178	3.20753	0.00298093	0.0339015	-2.24609	Fam129a
D3YUM1	-0.169011	12.2687	-3.19044	0.00311833	0.0349341	-2.25116	Ndufv1
O70480	0.552137	10.3865	3.18622	0.00315318	0.0350312	-2.26164	Vamp4
P13020	0.2613	10.483	3.19652	0.00306878	0.0346953	-2.26174	Gsn
D3Z7C0	0.391053	10.2354	3.19077	0.00311561	0.0349341	-2.2676	Mrpl40
Q9CQ73	0.297952	9.56624	3.17064	0.003285	0.0359759	-2.26908	Pkp2
Q9CW46	0.18874	9.53407	3.17236	0.00333726	0.0363412	-2.27114	Raver1
D3YZD8	-0.322508	9.02569	-3.18766	0.0031412	0.0349993	-2.28126	Aamdc
Q9EP96	-0.277876	8.32143	-3.18149	0.00319261	0.0351645	-2.29383	Slco1a4
Q7TPR4	0.239302	11.5995	3.18375	0.00317374	0.0350952	-2.29795	Actn1
Q9CWI3	0.576594	10.0344	3.14458	0.00351738	0.0377676	-2.30073	Bccip
E9Q035	0.284533	13.9121	3.15032	0.0034649	0.0374131	-2.32807	Gm20425
B1AZ46	-0.245978	9.42288	-3.15757	0.00339971	0.0369166	-2.3398	Baiap2
Q9QYJ3	-0.297985	9.15604	-3.13621	0.00359534	0.0381417	-2.34145	Dnajb1
O54984	0.151749	10.4783	3.14251	0.00353648	0.037867	-2.34734	Asna1
A0A0U1RPJ7	0.208189	9.33932	3.15515	0.00342133	0.0370468	-2.35474	1110004F10Rik
Q8BMF4	-0.313855	11.8029	-3.13756	0.00358265	0.0381417	-2.3807	Dlat
Q9D0M3	-0.437934	13.0241	-3.13986	0.00356112	0.0380249	-2.38076	Cyc1
P50516	0.194072	10.7622	3.14556	0.00350836	0.0377676	-2.38362	Atp6v1a
Q8R0W0	0.492874	11.2885	3.13031	0.00365125	0.0382436	-2.39327	Eppk1
O35887	0.16957	11.6183	3.13552	0.00360183	0.0381417	-2.39934	Calu
A0A140LHG8	0.223025	11.5628	3.13362	0.00361975	0.0382262	-2.40262	Spcs2
Q8BWZ3	0.894231	9.48394	3.04117	0.00477487	0.0456582	-2.40548	Naa25
D3Z7D3	-0.609284	9.52266	-3.13079	0.00364663	0.0382436	-2.40974	Dip2a
Q9QYY9	-1.16585	9.26014	-3.14071	0.00387065	0.0395712	-2.41414	Adh4
Q9DCZ4	-0.21474	10.5815	-3.13035	0.00365084	0.0382436	-2.4149	Apoo
Q61206	0.146891	10.4521	3.12711	0.00368184	0.0384041	-2.41929	Pafah1b2
Q91YQ5	0.129162	13.0467	3.10603	0.00389003	0.0396639	-2.42618	Rpn1
Q8JZS0	-0.154749	10.0545	-3.1245	0.00370708	0.0385136	-2.44126	Lin7a
Q9CXF4	0.509974	9.18686	3.09728	0.00405551	0.040917	-2.44228	Tbc1d15
Q8BFZ3	0.216381	16.5273	3.12239	0.0037275	0.0386213	-2.44392	Actbl2
D3YVW2	-0.337532	9.06408	-3.11983	0.00375257	0.0387766	-2.44523	Golim4
Q9CY27	-0.335492	12.2543	-3.10194	0.0039317	0.0398772	-2.44783	Tecr
E9Q2A6	-0.825189	8.23771	-3.1142	0.0043489	0.0426488	-2.44903	Ptk2b
Q8BGA8	-0.22055	11.2128	-3.12662	0.00368656	0.0384041	-2.44918	Acsm5
Q91X75	-0.222874	12.2295	-3.11053	0.0038447	0.0395161	-2.45027	Cyp2a5
O88685	-0.339948	10.5705	-3.1085	0.00386503	0.0395712	-2.45168	Psmc3
P50427	0.323995	9.49851	3.10229	0.00392807	0.0398772	-2.473	Sts
P51150	0.148548	11.7257	3.11077	0.00384226	0.0395161	-2.48112	Rab7a
A0A0R4J0I6	-0.200951	11.6965	-3.09753	0.00397705	0.040231	-2.48317	Acad11
Q9ET01	-0.227813	14.0893	-3.07679	0.00419733	0.0419079	-2.48554	Pygl
P97364	-0.183063	12.3361	-3.07721	0.00419276	0.0419079	-2.49141	Sephs2
Q925I1	-0.183371	11.4952	-3.07557	0.00421067	0.0419321	-2.53681	Atad3
Q99JZ7	0.382855	9.69298	3.08725	0.0040849	0.0410558	-2.53928	Errfi1
Q60823	-0.250713	9.57369	-3.05927	0.00439243	0.0429631	-2.54678	Akt2
Q8BHE8	-0.255035	10.1119	-3.05739	0.00441383	0.0430629	-2.54709	Maip1
P01899	0.333042	11.9189	3.08671	0.00409062	0.0410558	-2.54727	H2-D1
P62878	0.514573	10.5706	3.03182	0.00479939	0.0457788	-2.55821	Rbx1
E0CX98	0.19958	10.3557	3.06308	0.0043492	0.0426488	-2.5621	Tmbim6
E9PV24	0.322491	13.7012	3.06718	0.00430331	0.0425243	-2.57432	Fga
Q61646	0.474253	10.9224	3.06482	0.0043297	0.0426488	-2.57709	Hp
Q9DBB8	-0.185851	12.1503	-3.06767	0.00429778	0.0425243	-2.58272	Dhdh
Q9CQQ7	-0.265853	12.0517	-3.07095	0.0042614	0.0423277	-2.58546	Atp5f1
P48024	-0.161307	10.9049	-3.01018	0.00498563	0.0470721	-2.58887	Eif1
P61620	0.177466	12.1607	3.05308	0.00446334	0.0434357	-2.58951	Sec61a1
A2AH85	0.255667	13.4085	3.04162	0.0045975	0.0442843	-2.59048	Eftud2
Q9R0X4	1.19743	8.47012	3.08504	0.00467454	0.0448103	-2.59182	Acot9
P48771	-0.214367	13.3613	-3.05175	0.00447869	0.043475	-2.59204	Cox7a2
P48962	-0.34896	12.8653	-3.04973	0.00450217	0.0434833	-2.59407	Slc25a4
E9QND8	-0.180721	10.3206	-3.04976	0.00450175	0.0434833	-2.59485	Atl2
P51830	-0.341737	9.84539	-3.00998	0.00537797	0.0489174	-2.59566	Adcy9
E9QPD7	-0.145715	14.7662	-3.04073	0.00460814	0.0442843	-2.61818	Pcx
Q921K2	0.261471	9.5219	3.0225	0.00482991	0.0459559	-2.64437	Parp1
Q8VDQ1	-0.251843	11.1254	-3.00576	0.00504263	0.0471627	-2.64889	Ptgr2
P30681	0.310972	11.4805	3.00814	0.00501175	0.0470721	-2.65735	Hmgb2
Q8BG51	-0.162283	9.50279	-3.00785	0.00501561	0.0470721	-2.66642	Rhot1
B1ASP2	0.3152	8.76804	2.9868	0.0052941	0.0485693	-2.70626	Jak1
A0A0G2JGQ4	0.292011	9.33392	3.01585	0.00491341	0.046635	-2.70969	Nub1
P10922	-0.264432	12.3651	-3.00917	0.00499854	0.0470721	-2.71316	H1f0
P17751	0.176874	14.5211	3.00745	0.0050207	0.0470721	-2.71641	Tpi1
P28658	0.271891	8.75976	2.96194	0.00564167	0.0499691	-2.72226	Atxn10
P42227	0.245976	10.257	2.9954	0.00517857	0.047852	-2.73238	Stat3
P68372	0.114436	14.4632	2.99643	0.00516491	0.0478407	-2.73257	Tubb4b
Q8C5W3	-0.26526	10.3031	-2.99919	0.00512834	0.0477321	-2.73303	Tbcel
O88384	0.382692	10.2781	3.00107	0.00510368	0.0476178	-2.74145	Vti1b
F7C846	-0.27199	10.354	-2.98075	0.00537677	0.0489174	-2.74861	Mtx1
Q8R1I1	-0.183196	12.2513	-2.99781	0.00514657	0.047786	-2.74912	Uqcr10
Q9QYA2	-0.278047	11.0735	-2.98698	0.00529165	0.0485693	-2.7552	Tomm40
Q8JZZ0	-0.262934	11.8661	-2.9801	0.00538571	0.0489174	-2.7574	Ugt3a2
O08797	0.22108	10.2169	2.96226	0.00563714	0.0499691	-2.76271	Serpinb9
P52840	-0.305665	12.9909	-2.96217	0.00563848	0.0499691	-2.76443	Sult1a1
P99024	0.246842	11.4682	2.99421	0.00519444	0.0478835	-2.76577	Tubb5
Q4VBD2	-0.391005	10.1871	-2.97124	0.00550924	0.0494802	-2.76871	Tapt1
Q61823	-0.303417	10.8181	-2.98401	0.00533208	0.0488012	-2.77267	Pdcd4
Q9ERS2	-0.130844	11.8122	-2.97938	0.00539567	0.0489174	-2.77365	Ndufa13
Q8BHN3-2	0.239698	12.7102	2.97773	0.00541848	0.0490086	-2.77496	Ganab
P26150	-0.358918	10.5082	-2.97423	0.00546727	0.0492906	-2.78666	Hsd3b3
Q9CQE8	0.193678	10.9039	2.97365	0.00547531	0.0492906	-2.79508	RTRAF
P25911-2	0.25607	9.63839	2.96854	0.00554741	0.0496349	-2.81	Lyn
Q91Z67	0.409182	8.91805	2.95009	0.00666095	0.0562741	-2.81031	Srgap2
O88531	0.247719	10.1408	2.9428	0.00592406	0.0518726	-2.81075	Ppt1
O35857	-0.204974	11.0073	-2.96819	0.00555229	0.0496349	-2.8202	Timm44
D3YYK7	-0.2065	9.23393	-2.96025	0.00649973	0.0553991	-2.82165	Bud23
P20065-2	0.387665	11.5188	2.93055	0.00611154	0.0532715	-2.82828	Tmsb4x
Q9Z1Q9	0.162967	12.2354	2.96516	0.00559557	0.0499057	-2.8304	Vars
Q4PJX1	-0.202765	9.59571	-2.92487	0.0062005	0.053803	-2.83427	Odr4
P06684	-0.655849	9.17471	-2.95633	0.00581749	0.0514079	-2.83453	C5
Q8K211	-0.28047	9.3611	-2.93077	0.00631152	0.0545868	-2.84573	Slc31a1
Q8BWT1	-0.154189	14.948	-2.93949	0.00597419	0.0521927	-2.84999	Acaa2
Q8VCF0	-0.309081	11.1881	-2.94756	0.00585251	0.0514807	-2.85095	Mavs
P50431	-0.262759	13.4495	-2.91739	0.00631923	0.0545868	-2.86837	Shmt1
Q8K0E8	0.407798	12.6312	2.94865	0.00583636	0.0514563	-2.87819	Fgb
A0A0N4SV79	0.304358	8.25915	2.90012	0.00833402	0.0633122	-2.884	Mitf
A0A1B0GS91	-0.200896	8.96487	-2.86624	0.00719145	0.0584439	-2.88924	Svil
Q8C0L9	-0.279861	9.38696	-2.94282	0.00592361	0.0518726	-2.89196	Gpcpd1
P39039	0.251751	9.54294	2.92882	0.00613844	0.053385	-2.89723	Mbl1
Q3TMT3	0.49051	10.573	2.89623	0.0067705	0.0569408	-2.91668	Tm4sf4
Q9Z2I0	-0.26489	11.4743	-2.91254	0.00639745	0.0547702	-2.92075	Letm1
Q9JK81	0.169333	10.8103	2.89242	0.00673192	0.0567489	-2.9241	Myg1
Q8BNI4	0.276011	9.76819	2.91319	0.006387	0.0547702	-2.93516	Derl2
Q6PGH2	0.242873	10.3548	2.91281	0.00639321	0.0547702	-2.93774	Jpt2
Q8BXZ1	0.340737	9.37075	2.86702	0.00740045	0.059212	-2.93932	Tmx3
Q8K3J1	-0.193512	11.2178	-2.90714	0.00648567	0.0553991	-2.93987	Ndufs8
Q8QZS1	-0.164418	12.0943	-2.88935	0.0067843	0.0569408	-2.95596	Hibch
Q8VC52	-0.227319	9.95961	-2.91257	0.00639709	0.0547702	-2.9575	Rbpms2
Q8BKE6	0.210128	9.64098	2.90441	0.0065307	0.0554173	-2.96054	Cyp20a1
Q3U0V1	0.138004	11.3733	2.88701	0.00682446	0.057153	-2.96159	Khsrp
Q9CQJ8	-0.174054	11.3276	-2.90511	0.00651912	0.0554173	-2.96844	Ndufb9
Q61599	0.351619	9.84679	2.87445	0.00704419	0.0579983	-2.9766	Arhgdib
Q9JII6	0.233161	13.4769	2.89746	0.00664662	0.0562741	-2.97832	Akr1a1
G3X9M0	-0.114943	9.83103	-2.87556	0.0070245	0.0579983	-2.98094	Dap3
Q3TGM7	-0.17712	9.41201	-2.85969	0.00731109	0.0589179	-2.98209	Hbs1l
O88325	-0.559035	9.8252	-2.87585	0.00701947	0.0579983	-2.99161	Naglu
Q99JY8	-0.293086	9.15445	-2.87435	0.0070461	0.0579983	-2.9921	Plpp3
P33267	0.304652	12.7036	2.87195	0.00708871	0.0582244	-3.0028	Cyp2f2
Q99LC2	0.362452	9.32232	2.84677	0.00755231	0.0595817	-3.00523	Cstf1
A2ABY3	-0.148101	12.1674	-2.86049	0.00729624	0.0589179	-3.00556	Pcyt2
Q61792	0.209842	12.2903	2.88193	0.00691257	0.0577651	-3.00765	Lasp1
Q91VK1	-0.327734	8.94159	-2.87599	0.00701692	0.0579983	-3.01234	Bzw2
A2AMW0	0.129661	12.4227	2.86951	0.00713247	0.0582744	-3.01733	Capzb
E9Q0W8	0.507758	9.87212	2.8625	0.0073679	0.059212	-3.02086	Snrpe
Q925B0	0.39536	9.16341	2.86649	0.00718689	0.0584439	-3.0228	Pawr
A0A286YEB7	0.127164	11.227	2.85521	0.00739389	0.059212	-3.0237	Rps24
Q9CR68	-0.164499	13.5836	-2.86177	0.00727294	0.0588572	-3.02417	Uqcrfs1
P01029	0.183176	10.9674	2.86322	0.00724628	0.0587652	-3.02592	C4b
E9PUL7	0.217253	11.8298	2.87939	0.00695714	0.0579983	-3.03123	Nat8f1
A0A0R4J104	-0.45312	9.75722	-2.86998	0.00712404	0.0582744	-3.03326	Dab2
Q9DBK0	-0.217496	10.8018	-2.86908	0.00714028	0.0582744	-3.03353	Acot12
Q9DC28	0.383288	9.24608	2.87767	0.00698738	0.0579983	-3.0377	Csnk1d
P23116	0.108484	11.0602	2.85356	0.0074246	0.059212	-3.03861	Eif3a
P84104	0.166315	12.0702	2.85362	0.00742335	0.059212	-3.04064	Srsf3
Q9ET26	-0.140879	9.57678	-2.84969	0.00749713	0.0595433	-3.06228	Rnf114
Q9DAW9	0.181357	10.2424	2.84691	0.00754962	0.0595817	-3.06392	Cnn3
P62313	-0.262798	9.40579	-2.83669	0.00774554	0.0603932	-3.06566	Lsm6
P11862	0.364302	9.57042	2.86145	0.0079092	0.0610501	-3.07545	Gas2
O35452	0.428079	10.7011	2.81095	0.00826057	0.0628785	-3.07648	Tnxb
P16015	-0.240349	15.9082	-2.84615	0.00756396	0.0595817	-3.08761	Ca3
Q9Z1P6	-0.162433	12.2511	-2.83925	0.00769606	0.0603748	-3.08847	Ndufa7
Q8VCN5	0.235456	13.2054	2.85096	0.00747319	0.0594761	-3.09455	Cth
Q9DBW0	0.207997	10.8717	2.84471	0.00759141	0.0596756	-3.10076	Cyp4v2
P11679	0.374068	13.9895	2.83431	0.00779194	0.060632	-3.10192	Krt8
D3YXK2	0.193038	10.1474	2.83119	0.00785302	0.0607385	-3.10447	Safb
A0A1W2P7A1	0.16741	13.3023	2.81291	0.00822033	0.0626963	-3.1068	Rps12
P37804	0.34219	9.63555	2.82644	0.00794699	0.0612189	-3.11707	Tagln
A0A1B0GSG5	0.225265	12.1774	2.84632	0.0075608	0.0595817	-3.11783	Rnh1
Q6Y5D8	-0.426153	11.4394	-2.83683	0.00774284	0.0603932	-3.11871	Arhgap10
Q91V64	-0.124758	11.8819	-2.83743	0.00773122	0.0603932	-3.12158	Isoc1
Q8R104	-0.194234	9.65698	-2.83172	0.00784259	0.0607385	-3.13131	Sirt3
B1AXC5	-0.411223	9.8416	-2.82187	0.00840839	0.0636257	-3.13878	Chchd7
Q91YJ2	-0.626264	9.34775	-2.79852	0.00852071	0.0640971	-3.14192	Snx4
Q68FG2	-0.145896	10.4896	-2.81592	0.00815873	0.0624744	-3.14225	Sptbn2
Q78IK4	-0.232868	10.789	-2.83273	0.00782276	0.0607385	-3.1478	Apool
Q9WTI7	0.12997	10.3983	2.79612	0.00857186	0.0643559	-3.14869	Myo1c
Q9JKJ9	-0.357447	10.5391	-2.7947	0.0086021	0.0644571	-3.15315	Cyp39a1
A0A0N4SV66	0.229847	16.0339	2.81713	0.00813413	0.0624744	-3.16607	H2afj
A0A1L1STE4	0.172578	9.65888	2.80514	0.00838125	0.0635454	-3.16649	Ilf3
Q9D023	-0.179016	12.1329	-2.81631	0.00815091	0.0624744	-3.1747	Mpc2
Q80UY2	-0.233085	8.60884	-2.78805	0.0087457	0.0647143	-3.17527	Kcmf1
P62880	0.149744	11.9842	2.81354	0.00820744	0.0626963	-3.18937	Gnb2
P52760	-0.312173	14.8552	-2.78686	0.00877157	0.0647143	-3.19576	Rida
Q99LM2	-0.184834	9.62756	-2.78908	0.00872327	0.0647143	-3.20017	Cdk5rap3
Q60936	-0.260429	12.2883	-2.79926	0.00850507	0.0640971	-3.20624	Coq8a
Q9DC63	0.264213	9.59576	2.78846	0.00873665	0.0647143	-3.20864	Fbxo3
Q8CAK1	-0.303788	9.09749	-2.78638	0.00878208	0.0647143	-3.21252	Iba57
Q3V460	-0.808451	8.43608	-2.79908	0.00955403	0.0689037	-3.21403	Smim26
A2A9Q2	0.185578	10.6816	2.80148	0.00845799	0.0638752	-3.218	Nrd1
P61205	0.297371	12.4707	2.78683	0.00877217	0.0647143	-3.21897	Arf3
P20029	0.213912	14.2549	2.78909	0.00872295	0.0647143	-3.23805	Hspa5
Q5FW57	-0.366101	12.5105	-2.78138	0.00889177	0.0652289	-3.24312	Gm4952
Q80X81	0.105711	13.7305	2.79157	0.00866938	0.0647143	-3.24396	Acat3
P24472	0.256033	13.0415	2.78611	0.00878795	0.0647143	-3.24474	Gsta4
P17665	-0.170794	13.6276	-2.76626	0.00923172	0.0670827	-3.24767	Cox7c
B1AYG6	0.15091	10.3326	2.73938	0.00986603	0.0706238	-3.24904	Itgb6
Q9CQU0	0.148655	11.0026	2.78318	0.00885224	0.0650631	-3.25113	Txndc12
P43883	-0.59779	10.4469	-2.77544	0.00902394	0.0659813	-3.25184	Plin2
E9PYD1	-0.202537	9.20863	-2.76751	0.00920305	0.067001	-3.25509	Fam98c
D3Z2V8	-0.357151	9.43972	-2.76388	0.00954376	0.0689037	-3.26244	Tango2
Q9Z1G3	-0.492553	9.68995	-2.73868	0.0102972	0.0722357	-3.26244	Atp6v1c1
Q3UTJ2-2	0.227446	10.6312	2.77523	0.00902866	0.0659813	-3.26618	Sorbs2
Q9CX86	0.188898	11.0012	2.76812	0.00918919	0.067001	-3.27287	Hnrnpa0
Q6TCG2	-0.34853	10.3237	-2.74615	0.00970251	0.0696685	-3.28283	Paqr9
Q3UFY8	-0.477227	8.78799	-2.75396	0.0100789	0.0714821	-3.28301	Trmt10c
A0A0A0MQA5	0.196829	14.2992	2.76003	0.00937522	0.0678688	-3.29845	Tuba4a
Q9CZX7	0.253756	10.2981	2.76264	0.00931492	0.0675595	-3.29936	Pip4p2
D3Z511	0.435651	10.6759	2.74565	0.00971444	0.0696685	-3.30059	Eva1a
Q3U3J1	-0.192965	11.6319	-2.74787	0.00966135	0.0695472	-3.31532	Bckdha
Q9CQW1	-0.396291	9.26238	-2.71238	0.010544	0.0732932	-3.31849	Ykt6
Q6NT99	-0.337189	9.55561	-2.73334	0.0100139	0.0712843	-3.32079	Dusp23
B1AUN2	0.659412	8.55454	2.73499	0.00997348	0.0711281	-3.34169	Eif2b3
Q9DCL9	0.166523	10.6642	2.72199	0.0102979	0.0722357	-3.34317	Paics
O88441	-0.233204	11.3028	-2.72545	0.0102105	0.0722357	-3.34745	Mtx2
Q9CQE5	0.390475	8.70503	2.73569	0.00995627	0.0711281	-3.35268	Rgs10
P17182	-0.156695	14.4796	-2.71065	0.0105888	0.0733278	-3.36096	Eno1
P08207	0.249647	11.8091	2.70779	0.0106634	0.0733278	-3.36427	S100a10
P55302	0.174921	10.6191	2.72346	0.0102607	0.0722357	-3.36725	Lrpap1
E9Q8N8	0.239942	10.0617	2.72014	0.0103447	0.072432	-3.36985	Slc4a4
Q9D6J5	-0.181297	11.1763	-2.72453	0.0102335	0.0722357	-3.38034	Ndufb8
E9Q9C0	0.402491	9.25842	2.73102	0.0100715	0.0714821	-3.38172	Ablim1
Q8R574	-0.314134	9.31219	-2.71103	0.0105789	0.0733278	-3.39362	Prpsap2
Q9EQC1	-0.257155	10.5963	-2.72368	0.0102551	0.0722357	-3.39829	Hsd3b7
E9QPX1	0.275171	10.1618	2.7084	0.0106474	0.0733278	-3.40111	Col18a1
Q3TCU5	0.154051	10.6414	2.71477	0.0104822	0.0731284	-3.40244	Tapbp
D3Z786	-0.407938	12.0627	-2.70936	0.0106225	0.0733278	-3.4033	Mpc1
Q80UP8	1.31299	12.269	2.71705	0.0104235	0.0728511	-3.40556	Slc20a2
P29788	0.446958	11.0396	2.70878	0.0106374	0.0733278	-3.40892	Vtn
O08966	-0.342644	10.4596	-2.70319	0.0107842	0.074026	-3.41553	Slc22a1
Q91WT7	-0.178778	12.4303	-2.69909	0.0108931	0.07464	-3.41569	Akr1c14
Q91YW3	0.231459	10.8002	2.71242	0.0105428	0.0732932	-3.42365	Dnajc3
P50462	-0.596347	9.70357	-2.69829	0.0109146	0.0746544	-3.42371	Csrp3
P70699	-0.191262	9.93303	-2.67087	0.011671	0.0788319	-3.45141	Gaa
A0A0A0MQE5	-0.332401	8.9653	-2.65769	0.0125112	0.0832057	-3.45293	Camsap1
H7BX02	-0.235601	11.2856	-2.67504	0.0115529	0.078462	-3.45657	Rc3h1
A2BGI8	0.278759	8.85016	2.65965	0.0121366	0.0809951	-3.45928	Ppih
Q9CW03	0.238219	9.2549	2.67318	0.0116055	0.0786803	-3.46514	Smc3
P70296	0.258962	12.6041	2.69258	0.0110684	0.0755715	-3.46819	Pebp1
A0A0N4SVS6	-0.673249	10.909	-2.68057	0.0113979	0.0775463	-3.47097	Cnbp
Q9JIM1	-0.263335	11.1899	-2.68533	0.0112663	0.0767869	-3.47256	Slc29a1
Q99J77	0.176625	10.6257	2.67022	0.0116894	0.0788319	-3.47944	Nans
Q9DBC7	0.111681	10.4599	2.6273	0.0129736	0.0845262	-3.48598	Prkar1a
Q99PG0	-0.156689	13.0145	-2.67161	0.01165	0.0788319	-3.4895	Aadac
P11087	0.995716	12.9414	2.66944	0.0117117	0.0788437	-3.4956	Col1a1
O88569	0.126227	13.9618	2.66247	0.0119124	0.0799146	-3.50363	Hnrnpa2b1
Q91V55	0.0878542	13.1379	2.65985	0.0119883	0.0802839	-3.50921	Rps5
P82198	-0.698105	12.2262	-2.62941	0.0132137	0.0857997	-3.50995	Tgfbi
Q9CQC9	-0.178455	12.5009	-2.64889	0.012312	0.082023	-3.5173	Sar1b
Q64378	-0.291768	9.90103	-2.66389	0.011871	0.0797766	-3.5176	Fkbp5
Q924B0	0.180178	11.0505	2.63146	0.0128434	0.0841816	-3.51999	Impa1
K9J7B2	0.160395	12.3541	2.65562	0.0121125	0.0809744	-3.52039	Ugt1a6b
P52623	-0.295061	9.6057	-2.64533	0.0125639	0.0832682	-3.53449	Uck1
A0A0R4J1R7	-0.200727	11.5146	-2.63859	0.0126237	0.0835203	-3.53488	Pcbd2
Q91XC8	0.251309	12.3413	2.63514	0.0127294	0.0836444	-3.5489	Dap
Q8R2K3	-0.45086	9.65367	-2.63709	0.0126696	0.0835564	-3.55262	Ssbp1
P35979	0.100455	13.2504	2.62948	0.0129052	0.0842237	-3.56473	Rpl12
Q9CYA6	0.231477	8.50041	2.56974	0.0162919	0.0968328	-3.57087	Zcchc8
E9Q4Z2	-0.362251	10.8295	-2.63039	0.0128769	0.0841816	-3.57102	Acacb
P48758	0.187504	13.7069	2.63633	0.0126928	0.0835564	-3.58117	Cbr1
Q505D7	-0.246273	11.005	-2.64089	0.0125533	0.0832682	-3.58204	Opa3
P16332	-0.165418	11.7735	-2.62291	0.013112	0.0852832	-3.58289	Mut
P27786	-0.671471	10.4583	-2.63108	0.0128553	0.0841816	-3.59039	Cyp17a1
P62918	0.102613	13.881	2.63628	0.0126943	0.0835564	-3.59341	Rpl8
Q9CPR5	0.37605	10.0414	2.55181	0.0157152	0.0958076	-3.59506	Mrpl15
A0A0R4J1L9	0.174405	9.07457	2.59476	0.0140325	0.0890112	-3.59853	Mtus1
Q9JK53	0.408558	10.7705	2.60592	0.0136607	0.087812	-3.59984	Prelp
F6WTE9	0.219271	12.3842	2.61888	0.0132402	0.0858266	-3.60243	Rasa4
O70570	0.220327	11.1945	2.59304	0.0140907	0.0892333	-3.60435	Pigr
Q91YR9	0.468168	9.4123	2.58797	0.0142634	0.0899973	-3.60461	Ptgr1
Q80VJ3	0.213351	9.75985	2.59539	0.0140113	0.0890112	-3.61575	Dnph1
P35282	0.169157	10.3313	2.59484	0.0140299	0.0890112	-3.61926	Rab21
P62075	-0.229797	11.812	-2.61753	0.0132834	0.0859621	-3.61931	Timm13
Q91X52	-0.272144	11.4039	-2.60828	0.0135832	0.0877545	-3.62005	Dcxr
P10107	0.390221	9.79406	2.6032	0.0137504	0.0882415	-3.62679	Anxa1
Q9JLV5	-0.259228	9.67343	-2.60652	0.0136407	0.087812	-3.62816	Cul3
F6ZFT1	-0.200437	10.7883	-2.60658	0.013639	0.087812	-3.63359	Ndufab1
Q75N62	-0.470931	8.16073	-2.60628	0.0138011	0.0884191	-3.63917	Gimap8
O88844	-0.127602	14.7873	-2.5906	0.0141736	0.0896109	-3.64002	Idh1
P61161	0.241247	11.6147	2.58744	0.0142816	0.0899973	-3.64473	Actr2
Q9JIF7	0.125887	11.1399	2.56636	0.0150215	0.0934348	-3.65443	Copb1
P51885	0.376994	10.6095	2.56373	0.0151164	0.093873	-3.65496	Lum
Q8BVY0	-0.126212	9.89979	-2.59829	0.0139137	0.0889923	-3.66045	Rsl1d1
O35683	-0.148045	10.2836	-2.57079	0.014863	0.0928995	-3.66478	Ndufa1
P26638	0.0949118	11.0012	2.59551	0.0140072	0.0890112	-3.66535	Sars
P57784	0.135211	10.5207	2.57747	0.0146272	0.0918739	-3.66989	Snrpa1
Q6IRU2	0.202766	11.5032	2.53948	0.0160162	0.0968025	-3.67602	Tpm4
G3X977	0.230019	10.5209	2.58047	0.0145222	0.0913642	-3.67979	Itih2
P81117	0.516682	8.44058	2.59509	0.0140213	0.0890112	-3.68265	Nucb2
A2BEE9	-0.554474	9.25231	-2.57087	0.0151889	0.0940198	-3.68541	Dlg3
P51410	-0.139243	12.9506	-2.56062	0.0152291	0.0941167	-3.68608	Rpl9
Q9DBC0	-0.169212	9.76637	-2.57639	0.014665	0.0918776	-3.6861	Selenoo
Q8R151	0.645647	9.09268	2.53915	0.0169792	0.0994324	-3.69059	Znfx1
P63001	0.127273	11.9202	2.55762	0.0153384	0.0943506	-3.69159	Rac1
Q9DB60	0.346806	9.33401	2.57609	0.0146756	0.0918776	-3.69368	Fam213b
Q3UJB0	0.188724	10.4857	2.55756	0.0153406	0.0943506	-3.70168	Sf3b2
O54941	0.280455	9.53455	2.5114	0.0171197	0.0997094	-3.71473	Smarce1
A0A1B0GR11	0.10602	12.0777	2.57007	0.0148888	0.0929099	-3.71932	Taldo1
A0A0R4J0N7	-0.385501	10.2928	-2.55952	0.0152691	0.0942127	-3.72443	Cyp8b1
Q059N0	-0.620223	10.426	-2.55911	0.0158018	0.0958076	-3.7273	Sult3a1
O35639	0.286764	10.1259	2.53111	0.0163382	0.0968328	-3.72864	Anxa3
Q9DC70	-0.0973883	12.0325	-2.53689	0.0161155	0.0968328	-3.73171	Ndufs7
Q570Y9	-0.24922	9.8665	-2.56226	0.0151694	0.0940198	-3.73295	Deptor
P11688	0.228833	9.86763	2.56843	0.0149473	0.0931238	-3.74174	Itga5
A0A0R4J090	-0.307592	10.3967	-2.54855	0.015674	0.0958076	-3.74238	Cd1d1
Q9DBA8	0.100066	13.4024	2.54804	0.0156933	0.0958076	-3.75019	Amdhd1
P80318	-0.103086	12.8864	-2.54279	0.0158905	0.0961935	-3.75296	Cct3
Q99K48	0.103351	10.726	2.54797	0.0156959	0.0958076	-3.75543	Nono
A0A1L1SUS8	-1.01551	12.1075	-2.55004	0.0156184	0.0958076	-3.75982	Cep63
E9Q852	0.107208	10.114	2.5301	0.0163776	0.0968545	-3.76228	Afdn
Q8VBT9	-0.10607	9.59209	-2.53621	0.0161414	0.0968328	-3.76386	Aspscr1
P56391	-0.13783	14.138	-2.53124	0.0163332	0.0968328	-3.76431	Cox6b1
Q9DCC4	-0.137678	10.4845	-2.5382	0.0160653	0.0968328	-3.76559	Pycr3
Q91VH2	-0.170631	9.98613	-2.53192	0.0163068	0.0968328	-3.76915	Snx9
A2AKN9	-0.669226	13.0925	-2.54576	0.0157785	0.0958076	-3.77132	Mup2
Q91XV3	0.392273	8.4626	2.52825	0.0166166	0.097667	-3.77429	Basp1
P11714	-0.325752	10.3824	-2.53084	0.0163487	0.0968328	-3.78143	Cyp2d9
Q920R0	-0.352353	11.2917	-2.5375	0.0160917	0.0968328	-3.78151	Als2
P26645	0.199068	11.3294	2.51317	0.0170483	0.0994441	-3.78284	Marcks
Q9WTM5	0.178575	9.99693	2.50976	0.0171863	0.0997182	-3.78287	Ruvbl2
Q2TPA8	-0.164466	11.6486	-2.54533	0.0157948	0.0958076	-3.78698	Hsdl2
E9Q137	-0.387199	10.1753	-2.51394	0.0170173	0.0994324	-3.78833	Tex264
P60670	-0.119642	10.5398	-2.54639	0.0157548	0.0958076	-3.78979	Nploc4
A0A075B5P4	0.464269	9.83977	2.54099	0.0162992	0.0968328	-3.79048	Ighg1
F6RK81	-0.154825	9.74997	-2.53417	0.0162198	0.0968328	-3.79911	Ergic3
P08122	0.34088	11.5247	2.52091	0.0167385	0.0982334	-3.80075	Col4a2
A2A974	-0.64187	9.72266	-2.55207	0.0162646	0.0968328	-3.80088	Cyp4a12b
Q3TYS2	0.171646	9.20115	2.52893	0.016423	0.0969737	-3.80365
Q9DC51	-0.194629	10.1821	-2.52438	0.0166014	0.097667	-3.81236	Gnai3
A0A0R4J0P1	-0.12349	11.6537	-2.5352	0.0161802	0.0968328	-3.81393	Acad8
Q61838	0.232128	12.5064	2.51034	0.0171631	0.0997182	-3.8142	Pzp
Q9QUR7	0.217397	9.98325	2.49117	0.0179577	0.102722	-3.81438	Pin1
F8WGM5	-0.255354	9.35815	-2.48336	0.0182912	0.104165	-3.81518	Stxbp2
P35564	0.100185	13.0883	2.50383	0.0174292	0.100672	-3.81575	Canx
A0A0A6YX73	-0.115379	9.99034	-2.52584	0.0165441	0.0975393	-3.82315	Prkar2a
F6ZBL2	-0.249484	9.48817	-2.50945	0.017199	0.0997182	-3.82905	Mib1
P63300	-0.191625	8.75457	-2.51386	0.0170204	0.0994324	-3.84145	Selenow
Q6IRU5-2	0.0948244	11.4762	2.46406	0.0191395	0.107405	-3.85051	Cltb
P09103	0.143644	15.0022	2.49303	0.0178791	0.102578	-3.85381	P4hb
Q8CC88	-0.182504	11.4119	-2.49653	0.0177323	0.10204	-3.85853	Vwa8
P03930	-0.284719	12.3452	-2.50127	0.0175351	0.101057	-3.8592	Mtatp8
Q64735	0.191943	9.56537	2.48138	0.0183767	0.104238	-3.8611	Cr1l
Q8R050	0.182925	10.9379	2.50352	0.0174421	0.100672	-3.87073	Gspt1
Q9CPP0	0.271797	9.43065	2.50603	0.0173386	0.100376	-3.87328	Npm3
P62254	-0.365027	9.57181	-2.48928	0.0180381	0.103029	-3.87793	Ube2g1
Q9ER35	-0.892069	8.94402	-2.49215	0.0179162	0.102638	-3.89116	Fn3k
E9PUF7	0.230125	10.0223	2.49395	0.0178406	0.10251	-3.8941	Arhgef1
A0A1B0GRJ9	-0.19425	9.50746	-2.47441	0.0192496	0.107865	-3.89507	Pde2a
P28230	-0.292257	10.8386	-2.48204	0.018348	0.104238	-3.89944	Gjb1
Q6GQT9	-0.180224	10.1135	-2.48118	0.0183854	0.104238	-3.90276	Nomo1
Q91WK5	-0.34319	11.1897	-2.47703	0.0185653	0.105103	-3.90638	Gcsh
Q9JHJ0	0.186637	10.4453	2.47444	0.0186787	0.105126	-3.9068	Tmod3
O08795-2	0.191006	12.0079	2.48354	0.0182835	0.104165	-3.91696	Prkcsh
Q01149	1.02091	13.0185	2.47551	0.0186321	0.105126	-3.92127	Col1a2
O89086	0.288662	9.15722	2.47613	0.018605	0.105126	-3.92713	Rbm3
Q9CQR4	-0.261872	11.6225	-2.47183	0.0187936	0.105618	-3.93758	Acot13
Q59J78	-0.184554	10.02	-2.47467	0.0186688	0.105126	-3.94322	Ndufaf2
Q9CXS4	-0.202371	11.5168	-2.45607	0.0195012	0.108977	-3.95039	Cenpv
P38060	-0.158181	13.2114	-2.43926	0.0202823	0.11142	-3.95871	Hmgcl
A2AS89	-0.266811	11.0616	-2.44837	0.0198554	0.109819	-3.95949	Agmat
P31230	0.204413	10.9513	2.43727	0.0203768	0.11142	-3.96143	Aimp1
Q8CI94	0.381363	10.8446	2.45187	0.0196938	0.109556	-3.96201	Pygb
Q9DAR7	0.140742	10.8093	2.45599	0.0195047	0.108977	-3.96258	Dcps
Q8BP47	0.146352	11.7719	2.45217	0.0196798	0.109556	-3.96488	Nars
Q60598	0.0996594	10.9664	2.43409	0.0205285	0.111931	-3.96981	Cttn
Q9WU78	0.120268	11.4188	2.44965	0.019796	0.109807	-3.97092	Pdcd6ip
Q91XU3	0.33821	8.9109	2.44332	0.0202744	0.11142	-3.97698	Pip4k2c
Q02248	0.135966	11.3924	2.4507	0.0197477	0.109697	-3.98383	Ctnnb1
E9QNN1	0.0933216	10.6872	2.45367	0.0196111	0.109412	-3.98758	Dhx9
E9PWQ3	0.660745	11.2904	2.44278	0.0201165	0.111103	-3.98862	Col6a3
D3Z1A1	-0.39614	10.8213	-2.43811	0.0203368	0.11142	-3.99065	Qdpr
P26450	-0.35607	8.98157	-2.42406	0.0210133	0.114089	-3.99185	Pik3r1
Q61391	0.425561	10.0836	2.44844	0.0198521	0.109819	-3.99728	Mme
P50247	-0.167716	15.9509	-2.4384	0.0203229	0.11142	-3.99968	Ahcy
Q8BGS2	0.133147	10.7404	2.43855	0.0203159	0.11142	-4.00103	Bola2
Q9CPW9	0.283518	8.99957	2.37577	0.0241278	0.123462	-4.00405	Metap1d
Q60866	0.16415	13.1148	2.4362	0.0204274	0.111538	-4.00882	Pter
Q62264	-0.628964	11.3575	-2.43768	0.0203572	0.11142	-4.01039	Thrsp
Q9ESP1	0.179565	10.9292	2.42443	0.0209951	0.114089	-4.01404	Sdf2l1
Q8K0D5	-0.149109	10.0415	-2.42222	0.0211035	0.114256	-4.02384	Gfm1
Q61133	-0.203717	12.0524	-2.42264	0.021083	0.114256	-4.02477	Gstt2
P55821	0.992563	8.8559	2.38667	0.0231084	0.121517	-4.02599	Stmn2
P28843	-0.170949	11.9853	-2.42798	0.0208223	0.113373	-4.02607	Dpp4
E9Q4U7	-0.650144	10.3246	-2.39008	0.0229286	0.121068	-4.0412	Diaph2
Q9CQN7	-0.251459	9.1544	-2.37736	0.0240406	0.123462	-4.04122	Mrpl41
Q8VCB3	-0.20111	12.611	-2.40444	0.0219922	0.11807	-4.04673	Gys2
Q9DCW4	-0.182784	14.2414	-2.41138	0.0216415	0.116722	-4.04679	Etfb
A0A0R4J0J0	0.238675	9.86684	2.3998	0.0222296	0.119012	-4.04842	Palmd
P56382	-0.255497	12.3538	-2.40848	0.0217875	0.117134	-4.05121	Atp5f1e
O55013	0.192367	10.2113	2.41856	0.0212837	0.11507	-4.05662	Trappc3
Q5SXR6	0.137852	13.3903	2.41121	0.02165	0.116722	-4.05882	Cltc
Q91VT4	-0.0881483	11.4599	-2.39027	0.0227249	0.120655	-4.06642	Cbr4
Q61830	-0.176142	9.99369	-2.39263	0.0226015	0.120499	-4.07354	Mrc1
Q9DCN1	-0.170591	10.0951	-2.38169	0.023179	0.121721	-4.07472	Nudt12
Q9QZS5	-0.149095	9.28469	-2.36661	0.0239975	0.123462	-4.07973	Sgk2
Q61233	0.204558	11.9122	2.39878	0.0222824	0.119129	-4.07989	Lcp1
Q9CQ91	-0.25672	10.0625	-2.40883	0.0217697	0.117134	-4.08143	Ndufa3
Q3V1K7	-0.237205	10.3214	-2.40146	0.0221446	0.118722	-4.08366	Slco2b1
P24369	0.101473	13.4726	2.36896	0.0238681	0.123462	-4.08466	Ppib
Q91VW3	0.342923	10.3647	2.37027	0.0237967	0.123462	-4.08733	Sh3bgrl3
Q8K2B3	-0.132982	13.6764	-2.38717	0.0228882	0.121068	-4.09371	Sdha
P62702	0.097432	13.3139	2.39142	0.0226643	0.120519	-4.09593	Rps4x
Q9EPL8	-0.194105	9.49587	-2.36883	0.0238752	0.123462	-4.09678	Ipo7
Q8BFW7	0.143612	11.0406	2.39658	0.022396	0.11957	-4.09914	Lpp
Q08879	0.477871	9.30627	2.39899	0.0226679	0.120519	-4.10175	Fbln1
Q8BZW8	-0.131378	9.97412	-2.37613	0.0234777	0.122454	-4.10227	Nhlrc2
O89017	0.24849	11.6516	2.37948	0.0232976	0.121933	-4.1034	Lgmn
G5E8V9	0.496936	9.67159	2.36681	0.0241849	0.123462	-4.10383	Arfip1
Q9CQS8	0.163815	12.2383	2.37664	0.0234504	0.122454	-4.10611	Sec61b
Q9CWS0	-0.151628	12.9764	-2.38858	0.0228138	0.12096	-4.10671	Ddah1
A0A140LJ04	0.260255	8.87129	2.38343	0.0230863	0.121517	-4.10816	Zzef1
Q9ERB0	0.133074	9.14945	2.38386	0.0230632	0.121517	-4.1095	Snap29
P19253	-0.151536	12.453	-2.37916	0.0233144	0.121933	-4.1105	Rpl13a
P83917	-0.342077	10.3094	-2.37971	0.023285	0.121933	-4.1179	Cbx1
Q05144	-0.401915	11.6006	-2.34235	0.0255724	0.128676	-4.12222	Rac2
Q99LC5	-0.124219	13.9986	-2.36145	0.0242835	0.123801	-4.12306	Etfa
Q9QZN4	0.313447	9.38467	2.38685	0.0229046	0.121068	-4.12698	Fbxo6
Q9CZW5	-0.149479	10.804	-2.35096	0.0248746	0.12595	-4.13152	Tomm70
O35728	-0.554718	10.4793	-2.37912	0.0235125	0.122469	-4.14247	Cyp4a14
O35737	-0.163098	10.9138	-2.35145	0.0248468	0.12595	-4.14814	Hnrnph1
P16110	0.434164	9.9482	2.36431	0.0241248	0.123462	-4.15369	Lgals3
G5E8T6	-1.1721	10.2243	-2.30903	0.0282971	0.138038	-4.15392	Magi3
P97865	-0.328148	9.80396	-2.36537	0.0240658	0.123462	-4.15519	Pex7
O35943	-0.188249	10.4083	-2.36705	0.0239734	0.123462	-4.15696	Fxn
Q71RI9	-0.236015	11.9817	-2.36802	0.0239201	0.123462	-4.15954	Kyat3
P01901	0.190461	11.9859	2.36836	0.0239015	0.123462	-4.16134	H2-K1
A0A0U1RPY6	0.171794	10.4969	2.3211	0.0266291	0.132193	-4.16738	Arl6ip1
P03911	0.380406	9.54381	2.3565	0.0245611	0.12505	-4.16777	Mtnd4
O08600	-0.248029	11.0498	-2.35455	0.024671	0.125444	-4.16836	Endog
P67778	-0.131997	13.4792	-2.36385	0.0241501	0.123462	-4.17197	Phb
P13634	-0.292053	10.0364	-2.36384	0.0241509	0.123462	-4.17359	Ca1
P60334	-0.147337	11.1574	-2.36373	0.0241567	0.123462	-4.17459	Cdo1
Q3TW96	0.319378	10.2145	2.34981	0.0249403	0.12598	-4.17674	Uap1l1
G3X9R9	-0.232255	9.94539	-2.32016	0.0266862	0.132193	-4.17969	Gpr182
A0A2C9F2D2	0.148388	11.4878	2.35048	0.0249017	0.12595	-4.18471	Anxa7
Q8JZV7	0.286079	9.86913	2.35392	0.0247065	0.125458	-4.19008	Amdhd2
D3YZ54	-0.129007	13.6731	-2.29157	0.0284734	0.138506	-4.192	Hacl1
P41105	-0.174724	12.7043	-2.33036	0.0260734	0.130503	-4.19739	Rpl28
A0A0R4J259	0.0694345	10.9768	2.33825	0.025608	0.128676	-4.20387	Syncrip
P26043	0.129808	12.9554	2.28909	0.0286334	0.138506	-4.20562	Rdx
Q63918	-0.313684	9.03879	-2.33876	0.0255785	0.128676	-4.20618	Cavin2
Q02257	0.20427	10.2622	2.33131	0.0260169	0.13039	-4.2063	Jup
Q78IQ7	0.382296	8.80193	2.23988	0.0332572	0.152373	-4.20728	Slc39a4
Q9WVD5	-0.135055	12.2995	-2.34139	0.025425	0.12826	-4.20943	Slc25a15
Q62465	0.613118	9.79367	2.33743	0.025656	0.128749	-4.2143	Vat1
E9PUA2	0.399063	8.62245	2.32339	0.0264905	0.132193	-4.22148	Zcchc6
Q5SWU9	-0.446897	11.9054	-2.32131	0.0266163	0.132193	-4.23092	Acaca
Q9D1D4	0.141996	10.7845	2.32619	0.0263223	0.131577	-4.23258	Tmed10
Q6PE01	0.192969	9.63944	2.32097	0.026637	0.132193	-4.23345	Snrnp40
E9PW66	0.755606	9.9829	2.29594	0.0284049	0.138388	-4.23655	Nap1l1
A0A0A6YWI4	-0.209996	10.9218	-2.30391	0.0276886	0.136106	-4.23662	231 9B15Rik
P12265	0.139816	11.5354	2.30215	0.0277994	0.136476	-4.23697	Gusb
E0CZE0	-0.0829449	9.81499	-2.2889	0.0286452	0.138506	-4.24261	Nae1
Q8K021	0.276777	9.08558	2.27929	0.029273	0.140481	-4.24532	Scamp1
A2AUR7	0.105619	10.7216	2.29456	0.0282816	0.138038	-4.24619	Rsu1
Q9R1P4	-0.117323	12.5271	-2.30413	0.027675	0.136106	-4.24696	Psma1
Q9CRB9	-0.207015	10.8862	-2.2986	0.0280239	0.137297	-4.24882	Chchd3
Q8BP40	-0.266957	10.2499	-2.3227	0.0265325	0.132193	-4.25016	Acp6
Q6PGC1	0.22641	8.80821	2.31568	0.0269589	0.133372	-4.25504	Dhx29
Q9WV69	-0.528194	9.61245	-2.31027	0.0272927	0.13485	-4.25516	Dmtn
A3QM89	-0.27177	11.0014	-2.30775	0.0274489	0.135419	-4.25949	Rtn1
Q9QZH3	0.170955	8.44114	2.29267	0.0296232	0.141105	-4.26284	Ppie
Q9CQS2	-0.211388	10.1008	-2.32043	0.0266695	0.132193	-4.26287	Nop10
A2AIX1	0.128173	10.3444	2.28967	0.0285959	0.138506	-4.26493	Sec16a
Q9D287	0.21883	9.8728	2.28256	0.0292729	0.140481	-4.26911	Bcas2
A0A087WQT6	-0.246569	10.033	-2.29523	0.0282386	0.138038	-4.2696	Casp8
A0A0G2JE32	0.236799	11.4898	2.29089	0.0285166	0.138506	-4.27113	Ube2d3
Q9Z2U0	-0.142521	12.2836	-2.29838	0.0280381	0.137297	-4.27152	Psma7
P11725	-0.16924	14.9406	-2.30728	0.0274783	0.135419	-4.2726	Otc
Q91XD7	-0.357209	8.8759	-2.28896	0.0290821	0.140265	-4.27368	Creld1
Q9CX34	0.190993	9.72386	2.28326	0.0290126	0.140106	-4.27732	Sugt1
P59016	0.364139	7.52664	2.26114	0.0320563	0.149146	-4.28745	Vps33b
Q922B2	0.068346	12.4146	2.28108	0.0291553	0.140442	-4.29465	Dars
P24638	0.333712	8.97282	2.23582	0.0327322	0.150686	-4.29497	Acp2
P10711	-0.215758	9.75604	-2.27274	0.0297084	0.141161	-4.29926	Tcea1
Q8R2U6	0.170311	10.0219	2.27687	0.0294333	0.140723	-4.30191	Nudt4
B1AZ26	-0.186053	9.19844	-2.28959	0.0286011	0.138506	-4.3027	Cobll1
Q8BTY8	0.80063	9.8693	2.28244	0.0295097	0.140738	-4.30559	Scfd2
P20152	0.361966	13.3631	2.27276	0.0297067	0.141161	-4.30733	Vim
P54728	0.0950917	11.4559	2.25615	0.0308365	0.144556	-4.30958	Rad23b
Q8BZ20	0.411246	9.47581	2.27699	0.0294252	0.140723	-4.31196	Parp12
Q61768	-0.123482	9.34345	-2.22513	0.0330494	0.151782	-4.31817	Kif5b
Q5SUR0	0.13437	10.1308	2.27587	0.0294995	0.140738	-4.3239	Pfas
Q5SZA1	-0.309563	8.88039	-2.27732	0.0294037	0.140723	-4.32465	Slc17a2
Q6PGL7	0.305852	9.27765	2.27076	0.029841	0.141616	-4.32855	Washc2
Q9DCS3	-0.118874	10.8228	-2.26622	0.0301473	0.142541	-4.33463	Mecr
O55137	-0.355852	9.98442	-2.25638	0.0308205	0.144556	-4.33577	Acot1
P12382	0.158188	10.7591	2.27936	0.0292686	0.140481	-4.336	Pfkl
Q03160	-0.286519	8.88457	-2.24673	0.0322037	0.149146	-4.33663	Grb7
Q3TH73	0.498978	8.14227	2.21491	0.0354331	0.158932	-4.33781	Ttyh2
D3Z4V1	0.260879	8.85875	2.24817	0.031849	0.148577	-4.34421	Plrg1
Q8R317	0.11752	10.3125	2.24562	0.0315722	0.147663	-4.34866	Ubqln1
E9Q509	-0.326906	13.9386	-2.26498	0.0302313	0.142763	-4.34917	Pklr
Q9QXT0	0.119548	11.9637	2.26679	0.0301086	0.142534	-4.3511	Cnpy2
Q64511	-0.136669	9.57498	-2.23816	0.0321032	0.149146	-4.35202	Top2b
Q06138	-0.15693	9.63252	-2.23832	0.0320912	0.149146	-4.35217	Cab39
Q3THG9	-0.151037	10.5261	-2.25902	0.0306388	0.14398	-4.35421	Aarsd1
Q3UI43	0.269669	9.99278	2.20831	0.0345357	0.156551	-4.35449	Babam1
Q9CQF6	-0.432223	8.55279	-2.24556	0.0315762	0.147663	-4.35628	Aasdhppt
Q9DBS5	0.119764	9.99654	2.26033	0.0305489	0.143733	-4.35719	Klc4
Q9JLJ2	-0.194537	13.1333	-2.26037	0.0305459	0.143733	-4.3585	Aldh9a1
O54962	0.0921624	10.753	2.22978	0.0327085	0.150686	-4.36298	Banf1
O35345	-0.104275	9.95414	-2.26793	0.0300314	0.142344	-4.36834	Kpna6
P58281-2	-0.111947	10.3699	-2.24332	0.0317352	0.148226	-4.3733	Opa1
Q9JJ00	0.262904	9.11477	2.23683	0.032198	0.149146	-4.37483	Plscr1
P70671	-0.0934681	10.1206	-2.26357	0.0303274	0.143041	-4.37703	Irf3
Q64727	0.180933	11.699	2.23707	0.0321814	0.149146	-4.38312	Vcl
G5E8R4	-0.167259	9.38717	-2.22291	0.033213	0.152352	-4.38631	Ppp6r3
Q9WTP6	-0.163027	13.3656	-2.22687	0.0329213	0.151375	-4.39475	Ak2
Q64514	-0.119128	10.8979	-2.23389	0.0324099	0.14992	-4.39578	Tpp2
P48678	0.124716	12.004	2.23211	0.0325392	0.150157	-4.39964	Lmna
D3Z5K6	-0.322796	9.7341	-2.21434	0.0343214	0.156352	-4.40248	Dnajc19
Q9D125	-0.257493	9.49486	-2.23213	0.0325374	0.150157	-4.40314	Mrps25
D3Z2J6	0.191881	9.62644	2.17115	0.0372401	0.163976	-4.40361	Tmx2
Q99J94	-0.223279	9.40172	-2.1999	0.0354276	0.158932	-4.411	Slco1a6
P59913	-0.254871	9.24815	-2.20559	0.0347442	0.157311	-4.41319	Pcmtd1
Q91V01	0.349798	10.574	2.19804	0.0350963	0.158159	-4.41945	Lpcat3
P01592	0.365452	9.11312	2.11397	0.0456329	0.182884	-4.42202	Jchain
Q3UE92	0.127561	9.65871	2.21797	0.0335799	0.153485	-4.42653	Xpnpep1
Q8K2C6	-0.133722	10.1934	-2.20608	0.0344774	0.156471	-4.42707	Sirt5
O88983	0.329802	8.76125	2.20781	0.0343457	0.156352	-4.42829	Stx8
A0A140T8N5	0.416426	9.54903	2.2027	0.0349662	0.157944	-4.42847	Igkv6-23
P23198	0.102559	10.7954	2.21009	0.0341719	0.156006	-4.42979	Cbx3
Q8BYY4	0.319037	8.47829	2.12562	0.0432442	0.178564	-4.43269	Ttc39b
E9Q933	-0.179757	11.5326	-2.19901	0.0350211	0.158006	-4.43963	Tmem11
Q62086	0.176814	10.279	2.2013	0.0348442	0.157578	-4.43969	Pon2
A0A075B6A3	0.42351	10.7814	2.21886	0.033513	0.153362	-4.44472	Igha
P49138	0.227451	9.35322	2.12589	0.0425076	0.176648	-4.44525	Mapkapk2
Q9R0Q6	-0.145138	10.4692	-2.18132	0.0364159	0.161173	-4.45673	Arpc1a
Q8BK64	-0.118603	10.7782	-2.20637	0.0344552	0.156471	-4.46072	Ahsa1
E9Q7G0	0.301551	9.03372	2.20749	0.0343698	0.156352	-4.46187	Numa1
G5E896	-0.470111	9.26641	-2.18294	0.0365197	0.161173	-4.4705	Edc4
O35423-2	-0.194404	12.7537	-2.19682	0.0351917	0.158404	-4.47305	Agxt
F8VPK0	-0.333007	9.17439	-2.18459	0.0361547	0.160915	-4.47721	Ttc37
E9PUD2	-0.0919195	10.6683	-2.19572	0.0352772	0.158603	-4.47952	Dnm1l
Q9D8N2	0.116772	9.94326	2.18932	0.0357792	0.159925	-4.48389	Fam45a
E9Q6L7	0.505829	9.23137	2.19312	0.0359583	0.160352	-4.49045	Gm10639
Q91VR5	-0.141104	11.0458	-2.19163	0.0355975	0.159298	-4.49274	Ddx1
Q04857	0.709273	11.6136	2.19317	0.0354766	0.158942	-4.49426	Col6a1
Q61093	0.260172	9.06836	2.18039	0.0364912	0.161173	-4.49481	Cybb
Q9D964	0.223873	10.2222	2.1497	0.0395269	0.1692	-4.49582	Gatm
P03921	-0.244126	10.2718	-2.14978	0.0390261	0.16849	-4.50234	Mtnd5
Q9JKN1	0.25081	9.49185	2.16468	0.038531	0.167359	-4.51198	Slc30a7
D3Z131	-0.865248	9.64111	-2.12582	0.0428569	0.177523	-4.51292	Thoc6
Q8BVQ5	-0.179116	9.43188	-2.13556	0.0402568	0.170614	-4.51382	Ppme1
E9PXB0	-0.129512	9.46898	-2.18399	0.0362023	0.160915	-4.51408	Pnpla8
P12815	0.0926673	10.6396	2.1839	0.0362101	0.160915	-4.51465	Pdcd6
Q3ULW8	0.342067	9.79581	2.1812	0.0364256	0.161173	-4.51764	Parp3
E0CYQ2	0.121596	10.3241	2.17781	0.0366984	0.161776	-4.51842	Nudcd2
Q9D8E6	0.104543	12.7508	2.18817	0.0358705	0.160147	-4.51988	Rpl4
Q3UEB4	0.708917	11.6842	2.17053	0.0372913	0.164013	-4.52037	Mvk
D3YU17	-0.108464	9.97456	-2.16268	0.0379389	0.165913	-4.5212	Ncln
E9Q634	0.29543	9.57743	2.16999	0.0378222	0.165856	-4.52321	Myo1e
A0A1Y7VJA2	0.345869	8.2491	2.07734	0.0478366	0.187064	-4.52387	Evl
Q9JLN9	0.402544	9.161	2.12922	0.0408161	0.172136	-4.52498	Mtor
Q9JI78	0.235079	9.09083	2.12454	0.0414766	0.174084	-4.52605	Ngly1
Q9WTX5	0.121135	11.3519	2.18048	0.0364836	0.161173	-4.52908	Skp1
A0A1B0GRU8	0.195684	9.58104	2.15936	0.0382166	0.166558	-4.52942	Prpf40a
Q9JLQ0	0.196626	9.86714	2.13422	0.0403743	0.170924	-4.53022	Cd2ap
E9Q912	0.222493	9.14751	2.16701	0.0375806	0.165097	-4.53475	Rap1gds1
Q8CFV9	-0.237132	10.265	-2.14636	0.0393193	0.169182	-4.5351	Rfk
Q9DCU9	-0.100013	12.949	-2.18306	0.0362772	0.161027	-4.53511	Hoga1
Q9Z2J0	-0.326488	8.42422	-2.1638	0.0378463	0.165856	-4.5354	Slc23a1
P16460	0.198846	16.0537	2.15805	0.0383267	0.166849	-4.53651	Ass1
Q8BWS5	-0.230729	9.40424	-2.11048	0.043921	0.179626	-4.53739	Gprin3
Q3UVK0	0.234675	9.49836	2.16014	0.0381508	0.166461	-4.53829	Ermp1
Q9ERF3	-0.187986	9.91037	-2.14945	0.0390543	0.16849	-4.53865	Wdr61
P68040	0.118355	13.4912	2.14784	0.039192	0.168895	-4.53961	Rack1
P14152	-0.0986831	14.7783	-2.1543	0.0386425	0.167654	-4.55603	Mdh1
Q03311	-0.177022	10.1848	-2.15616	0.0384857	0.167352	-4.5563	Bche
Q9D3D9	-0.163811	11.0246	-2.15155	0.0388754	0.168285	-4.55719	Atp5f1d
Q99KH8	0.135622	8.99184	2.16336	0.0378828	0.165856	-4.56223	Stk24
P40142	-0.14817	13.9103	-2.1442	0.0395051	0.1692	-4.56283	Tkt
A0A0G2JFZ4	0.225205	8.35739	2.16095	0.0380834	0.166355	-4.56339	Tsc22d2
A0A140LIT2	-0.256253	10.7164	-2.12921	0.0408166	0.172136	-4.56378	Dhcr7
Q9CX98	0.223301	10.6049	2.11874	0.0417561	0.174374	-4.56565	Cyp2u1
Q64464	0.180515	12.6011	2.12895	0.0408397	0.172136	-4.57413	Cyp3a13
P99025	-0.133586	11.5684	-2.14553	0.0393908	0.169182	-4.57672	Gchfr
Q14DH7	-0.159435	10.3773	-2.13765	0.0400732	0.170368	-4.57685	Acss3
Q9CZE3	0.237192	9.25904	2.13918	0.0399399	0.170368	-4.57954	Rab32
Q9D8V0	0.143771	11.1408	2.14147	0.039741	0.169927	-4.58221	Hm13
O55229	-0.923044	10.2971	-2.14553	0.0393902	0.169182	-4.5824	Chkb
A0A0J9YU92	0.276247	9.33299	2.053	0.0489204	0.189758	-4.58396	Fbxo21
Q9D939	-0.303635	9.80316	-2.15057	0.0389589	0.168456	-4.58423	Sult1c2
P49962	0.166855	10.2691	2.13976	0.0398892	0.170368	-4.58812	Srp9
Q3UXD9	-0.19807	12.2351	-2.13874	0.0399784	0.170368	-4.58836	Pecr
B1AR74	0.592222	8.91775	2.10438	0.0448391	0.182008	-4.59066	Bcas3
G3UX79	-0.263424	9.56007	-2.1522	0.03882	0.168235	-4.59113	Mrps18b
Q8VEK3	0.144226	13.2664	2.13116	0.0406443	0.171877	-4.59422	Hnrnpu
Q80YR4	-1.61647	9.41272	-2.03553	0.0521589	0.196183	-4.59619	Znf598
Q8VCZ9	-0.139469	11.3069	-2.13645	0.0401784	0.17047	-4.5965	Prodh2
Q8BWN8	-0.202222	10.7363	-2.12	0.0416421	0.174374	-4.60071	Acot4
B7ZNL2	0.188529	10.793	2.10926	0.0426229	0.176936	-4.60252	Nap1l4
Q9CPW2	-0.189655	9.19362	-2.13764	0.0400742	0.170368	-4.60396	Fdx2
Q8QZT1	-0.193623	13.3194	-2.14427	0.0394991	0.1692	-4.60753	Acat1
Q8CI75	0.297403	8.86668	2.1009	0.0439121	0.179626	-4.60844	Dis3l2
Q04750	-0.0742227	10.7622	-2.12541	0.0411559	0.173279	-4.61237	Top1
Q8CG76	-0.106447	12.8074	-2.13723	0.0401101	0.170368	-4.61275	Akr7a2
Q8BL63	0.196833	8.84946	2.11905	0.0422332	0.175888	-4.61321	Pigk
P63005	0.162001	10.2332	2.09595	0.0438665	0.179626	-4.61689	Pafah1b1
Q3TML0	0.141806	12.9862	2.11799	0.0418243	0.174374	-4.61852	Pdia6
K3W4T3	-0.417248	8.92338	-2.09189	0.0445012	0.181019	-4.62056	Atp6v0a1
Q64459	0.418343	12.7122	2.11862	0.0417669	0.174374	-4.62098	Cyp3a11
Q8CGC7	0.0915319	11.9387	2.11805	0.0418187	0.174374	-4.63366	Eprs
A0A0G2JDW7	0.144596	12.3881	2.11837	0.0417891	0.174374	-4.6351	Rps27
Q9D2V7	0.0937766	9.77721	2.07375	0.0460123	0.183303	-4.63547	Coro7
Q9DCG2	0.284002	9.40569	2.12176	0.0414832	0.174084	-4.63851	Cd302
Q91YP3	-0.145328	11.0492	-2.12181	0.0414786	0.174084	-4.63918	Dera
Q60692	-0.144159	11.77	-2.10147	0.0433469	0.178783	-4.64026	Psmb6
Q8R1S0	-0.127602	9.90901	-2.09533	0.0439252	0.179626	-4.64362	Coq6
Q3UPC7	-0.314364	9.09298	-2.10477	0.0430383	0.178083	-4.64523
Q99KI0	-0.12501	13.766	-2.07855	0.0455404	0.182884	-4.64537	Aco2
Q9D0W5	0.23067	10.3977	2.11177	0.0423921	0.176358	-4.64732	Ppil1
Q9D0E1	0.105536	11.6783	2.05985	0.0474025	0.185934	-4.64777	Hnrnpm
G3UWH9	-0.70323	9.60054	-2.08228	0.0454275	0.182884	-4.64937	Cog4
Q71LX4	-0.116285	9.68117	-2.10725	0.0428083	0.177514	-4.65155	Tln2
Q3UEP4	0.0910683	13.7406	2.09734	0.0437348	0.179626	-4.65546	Ugt2b36
O88738	0.317451	8.80071	2.09535	0.0439227	0.179626	-4.6565	Birc6
Q91X96	-0.18816	9.8419	-2.07538	0.0458512	0.183024	-4.65873	Rabif
Q9CZP5	-0.210187	8.75366	-2.08166	0.0452371	0.182884	-4.66044	Bcs1l
P26350	0.14395	12.0476	2.07105	0.0462791	0.183725	-4.66366	Ptma
P14115	0.120938	13.7036	2.07787	0.0456071	0.182884	-4.66473	Rpl27a
Q8VCR2-2	-0.237807	11.764	-2.10253	0.0432473	0.178564	-4.66524	Hsd17b13
Q9WUM3	0.105904	11.2872	2.09951	0.0435305	0.179348	-4.66608	Coro1b
B2RQS1	0.313816	8.44052	2.09841	0.045405	0.182884	-4.66703	Strn3
P10518	-0.117946	12.6003	-2.08202	0.0452019	0.182884	-4.67142	Alad
Q3U7M5	0.245368	9.01088	2.02906	0.053744	0.20016	-4.67149	Abhd4
E9Q1P8	0.998743	9.51752	2.08483	0.0460378	0.183303	-4.67154	Irf2bp2
Q80X80	-0.140892	8.88237	-2.08999	0.044434	0.180937	-4.67427	C2cd2l
Q8BFR5	-0.17609	12.42	-2.07901	0.0454951	0.182884	-4.67445	Tufm
Q9WVR4	-0.364476	8.38452	-2.08494	0.044919	0.18214	-4.67696	Fxr2
Q3TUQ7	0.173499	9.52226	2.08146	0.0452569	0.182884	-4.67757	Prkaa1
P61027	0.0580365	11.3626	2.0758	0.0458103	0.183024	-4.67861	Rab10
Q3U8Y1	-0.137938	9.42315	-2.09224	0.0442186	0.180442	-4.68026	Mrps11
Q8BWP5	0.0782055	12.4036	2.09337	0.0441108	0.180193	-4.68079	Ttpa
Q8CFJ7	-0.164412	10.4863	-2.07811	0.0455832	0.182884	-4.68132	Slc25a45
G3UXZ5	0.102646	12.2392	2.09089	0.0443472	0.180775	-4.68179	Psme1
Q811U4	-0.449383	9.42856	-2.09925	0.043803	0.179626	-4.68353	Mfn1
G3UYG6	0.204688	9.22085	2.08582	0.0448347	0.182008	-4.68715	Gigyf2
O55239	0.27261	10.895	2.0696	0.0464237	0.183783	-4.68904	Nnmt
P57780	0.107072	12.9028	2.07719	0.0456734	0.182884	-4.69301	Actn4
P24721	0.15143	10.7326	2.06258	0.0471267	0.18523	-4.69481	Asgr2
Q8R180	-0.162057	9.65294	-2.07322	0.0460643	0.183303	-4.69898	Ero1a
Q9D1P4	-0.21164	10.4698	-2.06667	0.0467155	0.184557	-4.70031	Chordc1
P11835	0.554978	9.27848	2.07121	0.0470732	0.185209	-4.7042	Itgb2
Q61102	-0.120385	9.97999	-2.08028	0.0453717	0.182884	-4.70452	Abcb7
Q00PI9	0.0845144	11.2702	2.06327	0.0470564	0.185209	-4.7077	Hnrnpul2
Q8BH00	-0.102275	13.5362	-2.07062	0.0463224	0.183725	-4.71012	Aldh8a1
P06800	0.379084	9.11717	2.02947	0.0514006	0.194828	-4.71249	Ptprc
P15532	0.103939	15.0436	2.04798	0.0486186	0.189245	-4.71589	Nme1
P52503	-0.121584	11.1999	-2.07093	0.0462913	0.183725	-4.7167	Ndufs6
Q3V4D5	-0.14633	9.54929	-2.07648	0.0457438	0.182975	-4.71671	Naa10
Q6ZQ38	-0.135957	11.3463	-2.06504	0.0468792	0.185	-4.71677	Cand1
A0A0R4J1C8	-0.163403	9.93643	-1.97468	0.0599795	0.213483	-4.72016	Cd68
Q9CU62	-0.115399	9.37732	-2.06673	0.0467096	0.184557	-4.72582	Smc1a
Q9DBM2	-0.208239	12.5968	-2.05738	0.0476535	0.186538	-4.72709	Ehhadh
P49182	0.224215	9.19592	2.04676	0.0487449	0.189459	-4.72941	Serpind1
P26443	0.114449	15.8189	2.04777	0.0486405	0.189245	-4.72944	Glud1
E9Q0J5	-0.213107	10.3186	-2.03975	0.0494781	0.190766	-4.73225	Kif21a
Q9CQ62	-0.204633	13.8888	-2.07022	0.0463613	0.183725	-4.73227	Decr1
Q8BGL3	-0.328089	11.5256	-2.05908	0.0474799	0.186048	-4.73326	Sult2a8
A0A286YDS5	0.125556	10.34	2.04614	0.0488092	0.189518	-4.7341	Tmed9
Q8BVF2	0.211786	9.78238	2.0436	0.0490743	0.190034	-4.73521	Pdcl3
Q9D0P0	-0.339229	9.52315	-2.01063	0.0526264	0.197584	-4.73728	Ebpl
Q60676	0.148563	10.1809	2.02706	0.0508286	0.193834	-4.73868	Ppp5c
G3X928	0.247936	10.2049	2.02944	0.0505734	0.193245	-4.74099	Sec23ip
Q02788	0.504519	11.2904	2.06058	0.0473279	0.185831	-4.74513	Col6a2
A0A2I3BR29	0.495079	8.52847	2.03016	0.0531628	0.198792	-4.74554	Fam107b
Q8VCH0	-0.254096	12.7758	-2.04296	0.0491411	0.190039	-4.74733	Acaa1b
E9PZF0	0.188306	14.0702	2.0535	0.0480497	0.187516	-4.7514	Gm20390
Q9DCM0	-0.217254	12.8516	-2.06459	0.0469238	0.185	-4.7599	Ethe1
Q80YC5	0.217505	9.22756	2.04932	0.0484798	0.189002	-4.76064	F12
P08030	0.213499	11.9539	2.03852	0.0496073	0.191073	-4.76257	Aprt
Q9D0K1	-0.176517	9.01751	-2.03232	0.0502645	0.192639	-4.76526	Pex13
Q9CQV1	-0.163336	9.59706	-2.03731	0.049735	0.191373	-4.77138	Pam16
P54071	0.10996	13.5677	2.05441	0.0479567	0.187343	-4.77685	Idh2
Q3UEB3	-0.158137	9.57169	-2.03391	0.0500959	0.192184	-4.77872	Puf60
Q9CQF9	-0.275604	10.6652	-2.04229	0.0492117	0.19012	-4.7788	Pcyox1
Q99N15	-0.124003	13.2412	-2.03422	0.0500625	0.192184	-4.78273	Hsd17b10
E9QLL2	0.172002	10.0624	2.01922	0.05168	0.195158	-4.78441	Dnm3
I7HLV2	0.0703581	12.9553	2.02389	0.0511712	0.194562	-4.78598	Rpl10
E9PXB7	0.168142	9.64717	2.02091	0.0514946	0.194828	-4.78675	Nedd4l
A0A0J9YUD8	0.0910844	13.3269	2.02544	0.0510038	0.194118	-4.78787	Hmgb1
E9Q8S8	-0.654573	9.48817	-2.02413	0.0516833	0.195158	-4.79011	Hk3
Q9EQ80	-0.148732	10.0736	-2.03988	0.0494641	0.190766	-4.79576	Nif3l1
A2AAJ9	-0.16014	11.4708	-2.02865	0.0506578	0.193375	-4.79618	Obscn
E9PUH6	-0.366466	8.8003	-2.03872	0.0498442	0.191601	-4.79671	Crls1
E9QN12	-0.278265	12.1745	-2.04344	0.0490905	0.190034	-4.79903	Pdgfrb
D3Z136	-0.21377	12.4654	-2.00005	0.0538124	0.20016	-4.79928	Elovl5
Q922B1	-0.220192	9.81907	-2.03135	0.0503685	0.192653	-4.80059	Macrod1
G5E866	0.0842941	10.2258	2.02157	0.0514229	0.194828	-4.8036	Sf3b1
Q9QXN3	0.231423	9.14064	2.02106	0.0520172	0.195841	-4.80413	Trip4
P98083	0.11704	9.94475	2.02207	0.0513692	0.194828	-4.80452	Shc1
A0A0J9YUD5	-0.118683	9.15739	-2.02133	0.0514491	0.194828	-4.80715	Nup2 5
Q3U4F0	-0.292469	12.1032	-2.00823	0.0528926	0.197974	-4.80764	Sfxn3
Q60772	0.294803	8.18607	1.91324	0.0677831	0.22971	-4.81046	Cdkn2c
Q9D1M7	0.283427	9.71583	2.01664	0.0519621	0.195841	-4.81095	Fkbp11
A2AT37	-0.232119	11.0295	-1.99634	0.0542337	0.200276	-4.81721	Upf2
P32020-2	-0.200459	10.5542	-2.00682	0.0538931	0.20016	-4.82091	Scp2
G3X9Y5	0.260526	9.43181	2.03149	0.0503533	0.192653	-4.821	Ube4a
P52792	-0.192563	11.6951	-2.02644	0.0508953	0.193896	-4.8229	Gck
A2AEW8	-0.589705	8.56943	-1.93945	0.0634223	0.220881	-4.82408	Gripap1
A2AFQ0	-0.140431	11.4935	-1.9986	0.0539769	0.200276	-4.82556	Huwe1
A2ATP5	0.369149	8.88077	1.99828	0.0542775	0.200276	-4.83043	Myef2
P19639	0.536301	11.0408	2.01656	0.0519716	0.195841	-4.83103	Gstm3
Q3V2R3	-0.421122	7.93909	-1.97498	0.0599433	0.213483	-4.8365	Chn2
F8WJI3	-0.113469	10.75	-1.99253	0.0546701	0.201329	-4.83749	Ccdc58
P52825	-0.128844	12.6852	-2.00235	0.0535529	0.199861	-4.83823	Cpt2
Q9CQ18	0.272577	9.22448	2.01127	0.053395	0.199466	-4.84027	Rnaseh2c
Q03265	-0.0650403	15.4231	-2.00145	0.0536541	0.200045	-4.84069	Atp5f1a
Q6ZQ58	-0.164048	10.5739	-1.98502	0.0555382	0.203323	-4.84077	Larp1
E9QM90	-0.281186	8.61685	-1.98784	0.0552104	0.202524	-4.84346	2310035C23Rik
Q99LS3	0.522368	9.19279	1.94087	0.0636867	0.220979	-4.8439	Psph
Q6P6J9	-0.222386	9.96224	-1.97609	0.0565857	0.205591	-4.84765	Txndc15
E9Q855	0.126086	10.0559	1.9897	0.0549955	0.202268	-4.85347	Scamp3
Q99LP6	-0.0901578	11.4149	-2.0099	0.052707	0.197664	-4.85548	Grpel1
A0A0R4J187	0.260244	9.31358	2.00907	0.0527995	0.197818	-4.8556	Xrcc6
A0A0J9YU79	-0.164492	13.9242	-1.98199	0.0558914	0.204033	-4.85589	Khk
Q11011	0.0921798	10.0158	2.01056	0.0526343	0.197584	-4.85645	Npepps
Q9D1E6	0.154644	9.62632	1.99737	0.0541171	0.200276	-4.86013	Tbcb
Q9Z1J3	-0.0805464	10.2407	-1.98932	0.0550396	0.202268	-4.86195	Nfs1
Q61247	0.19821	10.5224	1.98722	0.0552829	0.202581	-4.86263	Serpinf2
Q00519	0.121679	11.5301	1.99245	0.0546793	0.201329	-4.86319	Xdh
Q9DCJ9	0.190639	9.41817	1.9772	0.0564545	0.205309	-4.86503	Npl
Q8CCH2	0.209064	10.0244	1.99956	0.0538681	0.20016	-4.86506	Nhlrc3
Q61559	0.110205	10.5582	1.97876	0.0562704	0.204833	-4.86608	Fcgrt
Q9DC23	-0.534598	10.9586	-1.99646	0.0542201	0.200276	-4.86656	Dnajc10
Q924Y0	-0.189291	11.1783	-1.98428	0.0556241	0.203444	-4.86886	Bbox1
B1AU75	0.38237	9.45856	1.98422	0.0561809	0.204701	-4.86932	Nasp
Q9JK42	-0.206271	10.1826	-1.98781	0.0552147	0.202524	-4.87375	Pdk2
A0A087WP14	-0.205159	8.50717	-1.9966	0.054204	0.200276	-4.87502	Ktn1
P29699	0.188855	10.9353	1.99586	0.0542892	0.200276	-4.87506	Ahsg
Q9EPA7	-0.190567	9.33274	-1.97457	0.0567657	0.205856	-4.87857	Nmnat1
D3Z4B2	-0.187838	9.16297	-1.95218	0.059477	0.212325	-4.88143	Napg
A0A2I3BPG9	-0.188804	12.0917	-1.96785	0.0575677	0.207589	-4.88224	Rpl36a-ps1
Q9QYF1	-0.290563	11.1017	-1.97971	0.0561595	0.204701	-4.88737	Rdh11
O09131	-0.11276	12.7839	-1.97321	0.0569279	0.206083	-4.89215	Gsto1
Q9D809	-0.469065	9.38223	-1.91782	0.064738	0.223387	-4.89387	2200002D01Rik
Q8BY35	-0.434774	12.1095	-1.96617	0.05777	0.207929	-4.89633	Fgd2
E9Q453	0.203023	11.481	1.94041	0.0609464	0.216123	-4.89724	Tpm1
Q05816	-0.747538	13.7983	-1.98233	0.0558517	0.204033	-4.90009	Fabp5
Q3TLZ6	-0.308729	8.93152	-1.97022	0.0575528	0.207589	-4.90015	Gatb
G3X9D6	0.278161	9.80277	1.91123	0.0656108	0.225186	-4.90381	Apon
Q61586	-0.358299	10.2332	-1.97464	0.0567579	0.205856	-4.90782	Gpam
Q62261	0.0777748	11.3115	1.96296	0.0581583	0.209071	-4.91084	Sptbn1
Q9JKB3	-0.15906	10.0884	-1.93486	0.0616511	0.217819	-4.91335	Ybx3
P14094	-0.106233	11.765	-1.95526	0.059098	0.21152	-4.91892	Atp1b1
Q91V77	0.595298	10.9455	1.95882	0.0586614	0.210546	-4.92133	S100a1
P0C0S6	0.134716	12.2952	1.9699	0.0573231	0.207291	-4.92144	H2afz
Q99KJ8	0.102954	10.3324	1.96265	0.0581961	0.209071	-4.92243	Dctn2
P97390	0.154888	9.13581	1.97314	0.0569356	0.206083	-4.92684	Vps45
E9Q3U1	0.284338	8.99519	1.95092	0.0599046	0.213483	-4.92709	Ube2h
Q9R0Q7	-0.133085	12.5424	-1.95749	0.0588237	0.210931	-4.93022	Ptges3
Q8CH25	-0.313076	10.0182	-1.94252	0.0606815	0.215476	-4.93088	Sltm
P47754	0.103869	12.2868	1.92676	0.0626897	0.219471	-4.93195	Capza2
P00920	-0.191018	12.6697	-1.96891	0.0574406	0.20752	-4.93441	Ca2
A0A0R4J0G0	-0.424926	10.3994	-1.93643	0.0614512	0.217312	-4.93457	Pck2
A0A1L1STE6	-0.121862	11.5812	-1.93848	0.0611909	0.216591	-4.93503	Idh3a
E9PZ16	0.24547	11.0977	1.95527	0.0590968	0.21152	-4.9355	Hspg2
P46664	-0.0853908	10.6656	-1.91024	0.0648588	0.223603	-4.9364	Adss
Q9CQ60	0.0940668	11.9317	1.96711	0.0576569	0.207716	-4.93764	Pgls
A0A1D5RM22	0.269385	8.57375	1.9136	0.0652965	0.224709	-4.93793	Gimd1
Q8CHR6	0.206274	12.5597	1.95209	0.0594885	0.212325	-4.94114	Dpyd
Q9DCT2	-0.164459	12.3858	-1.94362	0.0605434	0.21529	-4.94242	Ndufs3
Q99L20	-0.211396	11.0155	-1.93085	0.0621629	0.218942	-4.94708	Gstt3
Q80U63	-0.250054	9.57472	-1.95447	0.0591948	0.21167	-4.94856	Mfn2
Q9DCD0	-0.271776	13.0373	-1.94231	0.0607077	0.215476	-4.95181	Pgd
Q9DBC3	0.652812	9.20815	1.89022	0.0675723	0.229257	-4.95211	Cmtr1
O88428	-0.165823	12.6554	-1.92003	0.0635655	0.220928	-4.955	Papss2
F6Z458	0.192033	9.09077	1.914	0.0643589	0.222558	-4.95507	Erlec1
Q6P9Q6	0.155453	9.26344	1.90084	0.0661208	0.226531	-4.95686	Fkbp15
P50295	0.0899178	10.7373	1.92344	0.0631203	0.220376	-4.95724	Nat2
Q3UGR5	-0.126572	10.4725	-1.93943	0.0610711	0.216366	-4.9608	Hdhd2
Q9WUM4	0.116977	10.6502	1.92758	0.0625841	0.219471	-4.96382	Coro1c
Q9CQZ5	-0.119639	11.4515	-1.92814	0.0625121	0.219471	-4.96465	Ndufa6
Q9DBL9	-0.436608	8.91794	-1.8855	0.0691207	0.231648	-4.96484	Abhd5
A2A5R2	-0.100015	9.42521	-1.89049	0.0675352	0.229257	-4.96841	Arfgef2
F8VPN4	-0.175946	12.9175	-1.93163	0.062063	0.218872	-4.97018	Agl
P16294	-0.283949	9.23102	-1.89536	0.0684583	0.230634	-4.97469	F9
Q5SYD0	0.268214	9.24179	1.92448	0.0629854	0.220241	-4.97588	Myo1d
D3YWI4	0.169364	9.74729	1.93372	0.0617959	0.21813	-4.9759	Mpv17
A2AQN4	-0.316107	12.6405	-1.93059	0.0621968	0.218942	-4.9788	Acss2
O70435	-0.0934311	12.2993	-1.89729	0.0666019	0.227774	-4.9797	Psma3
Q80SW1	-0.158233	10.0529	-1.92705	0.0626527	0.219471	-4.9825	Ahcyl1
Q6PDL0	0.394263	9.30137	1.89796	0.0674019	0.229257	-4.98712	Dync1li2
Q3ULJ0	-0.164237	11.6971	-1.89329	0.0671489	0.229066	-4.98855	Gpd1l
A0A2I3BQD7	-0.200605	8.95918	-1.84619	0.0741686	0.240189	-4.98867	Cog3
O35309	0.121788	9.90598	1.9291	0.0623878	0.219413	-4.98927	Nmi
Q4LDG0	0.0973756	13.3007	1.90613	0.0654078	0.224891	-4.99029	Slc27a5
Q9QXK7	0.616273	10.2792	1.86931	0.0707913	0.234258	-4.99316	Cpsf3
G3UYM7	-0.263218	11.0803	-1.92689	0.0626733	0.219471	-4.99476	Dtnb
Q8R1Q8	0.136971	9.86444	1.92097	0.0634435	0.220881	-4.99989	Dync1li1
Q91YP2	0.133812	9.47076	1.92057	0.0634948	0.220881	-5.00052	Nln
Q6PAM1	-0.486088	9.27027	-1.92275	0.0632113	0.220494	-5.00141	Txlna
P00416	-0.147038	11.3498	-1.89051	0.0675316	0.229257	-5.00415	mt-Co3
P97351	0.0846084	13.3019	1.85928	0.0719569	0.236412	-5.00415	Rps3a
Q91V76	-0.148829	13.0156	-1.89925	0.0663362	0.227067	-5.00434
P35235	0.103474	10.4135	1.91904	0.0636952	0.220979	-5.0045	Ptpn11
Q8BT60	0.153155	10.7629	1.91238	0.0645737	0.22302	-5.0045	Cpne3
Q9CXE7	0.175034	10.6657	1.89192	0.0673374	0.229257	-5.00653	Tmed5
E9Q0K6	0.096851	10.973	1.90089	0.0661139	0.226531	-5.00755	Samhd1
A0A140LHL5	-0.448823	10.2909	-1.916	0.0640954	0.222166	-5.01041	Sirt2
Q9D8S9	-0.122831	10.5672	-1.92418	0.0630243	0.220241	-5.01053	Bola1
Q62384	-0.313576	9.01761	-1.85101	0.073454	0.240189	-5.01072	Zpr1
P42932	-0.0757195	12.4752	-1.88577	0.0681877	0.23043	-5.01245	Cct8
Q8VCN6	0.250126	11.8811	1.90717	0.0652686	0.224709	-5.01338	Cd99
Q8CJG1	-0.196347	9.3334	-1.91464	0.0642743	0.222558	-5.0139	Ago1
Q8BQ46	0.100347	9.71004	1.88287	0.0685924	0.230682	-5.0162	Taf15
Q9D967	-0.143557	9.80102	-1.87645	0.0694944	0.232293	-5.01741	Mdp1
P42125	-0.151178	13.6561	-1.89322	0.0671585	0.229066	-5.01802	Eci1
Q9D7S7	0.195638	9.99392	1.91383	0.0643819	0.222558	-5.01923	Rpl22l1
A0A0R4J1R1	0.280811	8.50916	1.81494	0.0807103	0.253472	-5.02212	Syvn1
Q91WG2	-0.317426	8.6192	-1.78053	0.0851623	0.261891	-5.02707	Rabep2
P46656	-0.188159	11.6111	-1.89645	0.0667167	0.227964	-5.02977	Fdx1
Q9D1H6	-0.193311	10.103	-1.88556	0.0682177	0.23043	-5.03098	Ndufaf4
O54782	0.166726	9.93333	1.88409	0.0684221	0.230634	-5.03269	Man2b2
P49722	-0.160072	10.3376	-1.89185	0.0673476	0.229257	-5.03673	Psma2
A0A0G2JDK3	-0.208941	9.61316	-1.88839	0.0678253	0.22971	-5.03709	Rabggtb
A0A0R4J0B5	-0.220204	9.2917	-1.88225	0.0686787	0.23077	-5.03825	BC017158
Q9D0T1	-0.145057	11.3728	-1.87684	0.0694398	0.232293	-5.0461	Snu13
E9PYF4	0.233627	9.3585	1.90471	0.0655987	0.225186	-5.04786	Lmo7
Q9CPX7	-0.160775	10.1807	-1.86445	0.0712084	0.234756	-5.05065	Mrps16
Q6PDI5	-0.152272	9.80278	-1.8423	0.0744668	0.24021	-5.05127	Ecpas
E9QPX3	-0.0933129	12.1748	-1.88326	0.0685375	0.230682	-5.0528	Ndufs4
Q8BVI4	-0.158466	13.402	-1.88609	0.068143	0.23043	-5.05459	Qdpr
B1AX95	-0.210394	9.95316	-1.85376	0.0730476	0.239178	-5.05734	Tprgl
D3Z7M5	-0.226296	8.9512	-1.81935	0.0792423	0.251043	-5.05926	Nop16
A0A1W2P711	-0.0985354	10.469	-1.82645	0.0768759	0.245849	-5.06121	Mia2
Q8K3P5	0.176207	11.9378	1.86841	0.0706389	0.234258	-5.06156	Cnot6
E9PZ91	0.168547	10.0512	1.88074	0.0688907	0.23128	-5.06513	Fhit
Q99J56	-0.111883	10.7206	-1.86729	0.070799	0.234258	-5.0674	Derl1
Q9CQW0	-0.158883	9.56326	-1.84241	0.0744494	0.24021	-5.06942	Emc6
P24549	0.193879	14.4071	1.86677	0.0708746	0.234258	-5.07037	Aldh1a1
P29758	0.386262	13.3311	1.87078	0.0703004	0.234258	-5.07115	Oat
Q8BMK1	-0.291736	9.51707	-1.8859	0.068449	0.230634	-5.07566	Mettl2
Q91X91	0.137317	13.4852	1.87147	0.0702014	0.234249	-5.07676	Qprt
D3Z5Y0	-0.168863	9.10739	-1.82253	0.0780734	0.248234	-5.07832	Esam
Q9D1M4	-0.445858	9.66535	-1.87963	0.0690463	0.2316	-5.08002	Eef1e1
Q6NXL1	0.0747989	11.321	1.84063	0.0747168	0.240747	-5.08065	Sec24d
B1AQF4	0.151414	10.3542	1.86905	0.0705467	0.234258	-5.08486	Dusp3
Q571F8	-0.173579	11.4638	-1.86695	0.0708484	0.234258	-5.085	Gls2
Q61187	-0.937108	9.32786	-1.75386	0.0908537	0.273544	-5.08574	Tsg101
Q9DBG5	0.153374	11.1298	1.87251	0.0700533	0.233957	-5.08639	Plin3
E9Q5P0	-0.312216	9.5314	-1.8359	0.0757171	0.243358	-5.08649	Hpn
Q8C7E7	0.117821	10.7104	1.81964	0.0779307	0.247985	-5.08749	Stbd1
Q8K010	0.138108	11.4297	1.86757	0.0707595	0.234258	-5.08926	Oplah
P59017	0.195896	11.2266	1.84508	0.074051	0.240189	-5.08982	Bcl2l13
Q9ERE7	0.120297	10.7131	1.84216	0.0744874	0.24021	-5.09155	Mesd
Q91ZJ5	-0.229261	13.3552	-1.87753	0.0693422	0.232188	-5.09197	Ugp2
O70318	0.158047	9.88516	1.86231	0.0715172	0.23537	-5.09277	Epb41l2
Q9CQ26	0.168866	8.99269	1.8247	0.0774311	0.247214	-5.09419	Stambp
Q9QXW9	0.257826	8.45697	1.79492	0.0835177	0.25838	-5.09714	Slc7a8
Q91WT9	0.229184	12.8765	1.86344	0.0713533	0.235032	-5.09864	Cbs
Q8C7J6	0.259664	10.1969	1.86485	0.0711509	0.234756	-5.10183	Kctd12b
Q8R0F8	-0.107687	11.641	-1.8481	0.0736008	0.240189	-5.10231	Fahd1
P15105	0.192664	14.7914	1.85838	0.0720894	0.236645	-5.10339	Glul
Q9CQE3	-0.203705	9.28786	-1.8463	0.0738685	0.240189	-5.10476	Mrps17
Q91X83	0.119351	15.4437	1.84476	0.0740986	0.240189	-5.10493	Mat1a
F6RN19	-0.216544	10.0115	-1.85472	0.0726238	0.238196	-5.10602	Tmem259
A0A2I3BPW0	0.16421	10.4098	1.84748	0.0739768	0.240189	-5.10639	Ndrg2
E9PXG1	-0.34818	9.90947	-1.87151	0.0704761	0.234258	-5.1064	Slc6a12
P45952	-0.118692	12.9703	-1.86498	0.0711311	0.234756	-5.10708	Acadm
Q921G7	-0.0889424	13.337	-1.86871	0.0705955	0.234258	-5.10793	Etfdh
A0A0R4IZW9	-0.425247	8.99933	-1.86727	0.0708015	0.234258	-5.11262	Sdf2
Q62425	-0.156633	13.7664	-1.84444	0.0741458	0.240189	-5.1139	Ndufa4
Q9CRD2	-0.219513	9.88358	-1.85988	0.0718702	0.236329	-5.11393	Emc2
Q8VCL2	0.177102	10.105	1.83911	0.0749466	0.241285	-5.11881	Sco2
Q9Z2M7	-0.141508	11.1724	-1.85225	0.0729878	0.239178	-5.12089	Pmm2
D3Z6Y2	-0.279762	9.50526	-1.77161	0.0870136	0.265017	-5.12608	Abhd3
Q9D273	-0.163392	10.2788	-1.84555	0.0739804	0.240189	-5.12616	Mmab
P26231	0.075868	11.0424	1.84744	0.0737	0.240189	-5.12627	Ctnna1
J7NUP1	-0.074113	11.3354	-1.84341	0.0742995	0.24021	-5.12672	Irgm1
Q8R016	-0.128457	10.1454	-1.83712	0.0752467	0.242049	-5.12911	Blmh
E9PY03	0.162531	10.2505	1.83291	0.0761714	0.244614	-5.12948	Tstd1
Q78IS1	0.175533	8.81149	1.84886	0.0737723	0.240189	-5.1303	Tmed3
Q3UN02	0.237615	10.0349	1.8214	0.0776564	0.247727	-5.13166	Lclat1
Q9ESW4	-0.112471	9.68492	-1.72215	0.0944407	0.279487	-5.13487	Agk
D3YWS7	-0.235785	9.15395	-1.80722	0.0801748	0.252616	-5.13909	Fuom
Q8R5I6	-0.206579	10.1834	-1.84257	0.0744259	0.24021	-5.13942	Gstm4
G3UXL2	-0.111873	9.95319	-1.84803	0.073612	0.240189	-5.13944	Prps1l3
E9Q557	0.126261	10.0259	1.81023	0.0794095	0.251123	-5.14051	Dsp
Q78IK2	-0.239213	12.8485	-1.82959	0.076393	0.244916	-5.14058	Usmg5
A0A0A6YX02	-0.187995	9.54707	-1.79536	0.0820826	0.256059	-5.14352	Lamtor1
Q6Q899	-0.235926	9.32194	-1.82902	0.0764805	0.244954	-5.14757	Ddx58
A0A0R4J0Z1	0.146694	12.4605	1.84455	0.0741305	0.240189	-5.14843	Pdia4
O88712	0.127334	9.97658	1.76913	0.0861491	0.26387	-5.14885	Ctbp1
P16546	0.166736	11.6542	1.81381	0.0788447	0.250272	-5.15591	Sptan1
F6V6T4	0.119386	10.7315	1.83008	0.0763182	0.244881	-5.15732	Tmed2
Q8C5R8	-0.118985	11.1448	-1.78424	0.0836174	0.25838	-5.15939	Prps1l1
P70245	0.0984657	12.7233	1.79294	0.0821878	0.256059	-5.16143	Ebp
Q99LY9	-0.0971092	11.1322	-1.78429	0.0836093	0.25838	-5.16516	Ndufs5
Q8C7H1	-0.127125	9.30985	-1.80867	0.0796571	0.251604	-5.16665	Mmaa
Q91X34	0.0955952	11.6654	1.80278	0.0805967	0.253323	-5.16744	Baat
Q99LT0	0.330563	9.29804	1.81366	0.0791548	0.251043	-5.16857	Dpy30
Q8VDP4	-0.128857	9.79438	-1.82023	0.0778391	0.247985	-5.17593	Ccar2
A0A140LIM2	0.361372	8.83266	1.75356	0.0913469	0.274245	-5.17761	Zfand6
P70195	-0.0814495	11.4221	-1.82868	0.0765323	0.244954	-5.17829	Psmb7
P56389	-0.122165	10.3161	-1.76803	0.0863373	0.26393	-5.17944	Cda
Q9ERK4	0.0644462	10.7796	1.77651	0.0849057	0.261311	-5.18021	Cse1l
Q61733	-0.261363	9.74195	-1.81975	0.0779146	0.247985	-5.18065	Mrps31
A0A2K6EDK3	-0.359727	9.38937	-1.80706	0.0799134	0.252206	-5.18093	Nudcd1
P19783	-0.0920853	14.0286	-1.81103	0.0792836	0.251043	-5.18287	Cox4i1
A0A0U1RP13	0.172816	9.01864	1.78243	0.0842073	0.259994	-5.18351	Cdipt
Q9CR61	-0.188725	11.6422	-1.8251	0.0770837	0.246309	-5.18433	Ndufb7
P53996	-0.378456	10.1633	-1.8143	0.0787664	0.25023	-5.1849	Cnbp
A2AW05	0.20425	9.75854	1.77878	0.0845247	0.260556	-5.18624	Ssrp1
A2AHQ7	-0.244015	8.74027	-1.80623	0.0800453	0.252415	-5.187	Phka2
P85094	-0.0951188	12.3115	-1.79208	0.0823286	0.256252	-5.18756	Isoc2a
Q7TT50	-0.128158	9.93414	-1.75093	0.0892849	0.270393	-5.18935	Cdc42bpb
Q8BH58	-0.121297	10.1031	-1.79588	0.0817103	0.255777	-5.18998	Tiprl
Q9EQG9	-0.304062	9.19462	-1.80066	0.0809381	0.25398	-5.19243	Col4a3bp
Q61129	0.158906	8.99052	1.75831	0.0880024	0.267205	-5.19538	Cfi
E9Q512	-0.413154	11.7383	-1.79726	0.0814863	0.255492	-5.19546	Trip11
Q6PFF0	-0.24266	9.02104	-1.7848	0.0835242	0.25838	-5.1963	Scaf4
Q9D6U8	-0.108949	11.0472	-1.81004	0.0794396	0.251123	-5.19651	Fam162a
Q9Z2I8	-0.163843	13.1701	-1.79287	0.0822	0.256059	-5.2022	Suclg2
Q9CPX4	0.29137	14.0157	1.79531	0.0818022	0.255856	-5.20451	Ftl1
H7BX88	-0.294112	9.58728	-1.80547	0.0804542	0.253289	-5.20538	Crat
P14206	-0.200847	13.2047	-1.78463	0.0835533	0.25838	-5.20561	Rpsa
P97449	-0.17217	10.856	-1.76621	0.0866463	0.26413	-5.20588	Anpep
Q6ZWY3	0.0904359	12.5475	1.7868	0.0831952	0.258322	-5.20675	Rps27l
P14824	0.107718	13.038	1.79335	0.0821222	0.256059	-5.21319	Anxa6
O35239	0.397822	8.54594	1.68374	0.103014	0.292672	-5.21333	Ptpn9
H7BX95	0.0819455	11.9489	1.78867	0.0828867	0.257572	-5.21408	Srsf1
Q921T2	0.112826	10.7417	1.78927	0.082788	0.257473	-5.21688	Tor1aip1
P17918	0.21364	9.71507	1.80297	0.0805665	0.253323	-5.21822	Pcna
P43274	-0.230911	13.4753	-1.7938	0.0820478	0.256059	-5.2187	Hist1h1e
O55135	0.0932212	11.5242	1.77977	0.0843592	0.260254	-5.2194	Eif6
E9PV38	0.151939	11.1404	1.77303	0.0854905	0.26269	-5.21994	Ces2g
A0A0R4J0D3	-0.067833	10.8623	-1.7637	0.087075	0.265017	-5.22379	Stt3b
Q8BG07	0.216046	9.70313	1.79634	0.0816361	0.255753	-5.23248	Pld4
P34022	-0.301234	11.4205	-1.76639	0.0866158	0.26413	-5.23466	Ranbp1
Q91V12-4	-0.188492	10.6864	-1.77213	0.0856416	0.262944	-5.23724	Acot7
Q8VCG4	0.239471	9.78902	1.77653	0.0849015	0.261311	-5.23939	C8g
Q9CXW2	-0.113602	9.68753	-1.69535	0.0994611	0.287898	-5.24011	Mrps22
A8DIL0	-0.151564	9.71103	-1.77076	0.0858727	0.263234	-5.24047	Lgals8
P41241	0.238916	8.93482	1.78707	0.0834391	0.25838	-5.24242	Csk
A0A0A0MQF6	-0.122102	15.3923	-1.73901	0.0913911	0.274245	-5.24757	Gapdh
Q5SSW2	-0.167742	8.59671	-1.72353	0.0941873	0.279487	-5.24762	Psme4
Q9CR86	0.160565	11.7619	1.77142	0.0857616	0.263103	-5.25151	Carhsp1
A0A087WQM0	0.108541	9.99766	1.74919	0.0895902	0.270393	-5.25247	Tns1
O88543	-0.10932	9.82862	-1.76298	0.0871994	0.265185	-5.25392	Cops3
P49442	0.118669	9.34599	1.76114	0.0875151	0.265935	-5.25469	Inpp1
P03958	-0.223928	9.86068	-1.76637	0.086619	0.26413	-5.25846	Ada
A0A0R3P9C4	-0.221387	9.31758	-1.75319	0.0894941	0.270393	-5.25866	Smim4
E9QA15	0.187578	12.0674	1.73905	0.091383	0.274245	-5.25951	Cald1
A6H611	-0.193057	9.55092	-1.76781	0.0863745	0.26393	-5.26051	Mipep
B1AWE0	0.131104	11.1601	1.72938	0.0931226	0.278341	-5.2628	Clta
P24456	0.078145	13.6028	1.72393	0.094114	0.279487	-5.26644	Cyp2d10
P26041	0.132972	11.4255	1.71282	0.0961631	0.281794	-5.26907	Msn
A0A0R4J023	-0.113742	11.4774	-1.73725	0.091706	0.274975	-5.27043	Auh
P60229	0.0878426	10.7161	1.72392	0.0941163	0.279487	-5.27318	Eif3e
O08529	0.138895	10.9367	1.76865	0.0862308	0.26391	-5.27823	Capn2
Q9R0P5	-0.17824	11.6037	-1.69173	0.100157	0.288392	-5.27949	Dstn
Q9D1N2	0.243947	8.53708	1.68504	0.103147	0.292833	-5.2804	Gpihbp1
Q3TWW8	0.090956	11.2503	1.7161	0.0955554	0.280822	-5.28185	Srsf6
Q9CY16	0.106488	10.3334	1.74905	0.089615	0.270393	-5.28218	Mrps28
P56959	0.211169	11.6882	1.72308	0.0942701	0.279487	-5.28387	Fus
Q3TC93	0.132039	9.49544	1.74984	0.0894765	0.270393	-5.28517	Hs1bp3
P58021	0.0936337	10.2976	1.74323	0.0906403	0.273272	-5.28527	Tm9sf2
Q9JK38	-0.078952	11.0288	-1.72204	0.0944606	0.279487	-5.28651	Gnpnat1
A0A0A0MQM0	0.126514	13.3356	1.75028	0.0893991	0.270393	-5.28657	Eif5a
B7ZMP1	-0.149427	9.03481	-1.73246	0.0925659	0.276905	-5.28746	Xpnpep3
Q8BSE0	-0.184387	9.49145	-1.75243	0.0890229	0.27009	-5.2896	Rmdn2
O09111	-0.0976168	10.9956	-1.68274	0.101901	0.291233	-5.29076	Ndufb11
Q8R084	-0.255646	11.7418	-1.7501	0.08943	0.270393	-5.29345	Ugt2b1
Q8K3M1	-0.250954	10.6617	-1.74187	0.0908824	0.273544	-5.29895	Rdh16f2
Q60855	0.155607	9.13189	1.73382	0.0923211	0.276388	-5.30212	Ripk1
Q8BM55	0.0980354	9.8426	1.71956	0.094915	0.279909	-5.30643	Tmem214
E9PXY8	0.152082	8.69513	1.6528	0.107892	0.301846	-5.31013	Usp7
D3YVJ6	-0.481212	10.1763	-1.72895	0.0932001	0.278341	-5.31436	Dek
P54726	-0.10826	10.9174	-1.72664	0.0936205	0.278758	-5.31543	Rad23a
O70492	0.12872	10.4145	1.70521	0.0975896	0.284193	-5.31668	Snx3
Q8BGQ7	0.0710327	12.217	1.73609	0.0919129	0.27538	-5.31731	Aars
Q8BVU5	0.258417	8.92471	1.6847	0.101815	0.291233	-5.31973	Nudt9
Q8R332	0.636498	10.2446	1.69909	0.0993587	0.287818	-5.32091	Nup58
B2KGF0	-0.1751	9.36222	-1.6985	0.0988601	0.28724	-5.32243	Rpe
Q99LD8	0.210154	9.92308	1.74152	0.0909441	0.273544	-5.32249	Ddah2
Q8VCU1	0.241389	13.4987	1.71896	0.0950263	0.279909	-5.32406	Ces3b
P52480	-0.261982	12.3992	-1.72073	0.0947015	0.279595	-5.32409	Pkm
Q60973	0.0816086	10.3616	1.68286	0.101878	0.291233	-5.32442	Rbbp7
P51175	0.230184	9.35847	1.70706	0.0972413	0.283823	-5.32447	Ppox
Q9CZX9	-0.113634	11.1517	-1.72132	0.0945921	0.279487	-5.32527	Emc4
Q8BGR9	-0.146521	8.94386	-1.71486	0.0957849	0.281067	-5.32821	Ublcp1
B1AUB9	-0.123776	10.0055	-1.72162	0.0945374	0.279487	-5.32973	Nfia
P12791-2	-0.580108	10.4341	-1.7286	0.0932632	0.278341	-5.3301	Cyp2b10
Q3UE37	0.208935	9.37709	1.71761	0.0952752	0.280213	-5.3338	Ube2z
K4DI63	-0.3203	9.77699	-1.67407	0.104556	0.295785	-5.33447	Creg1
Q9CZU6	-0.0903329	13.5131	-1.72507	0.0939065	0.279394	-5.33493	Cs
A0A0U1RPF4	0.324614	10.1566	1.71007	0.0966761	0.282818	-5.33511	Hamp2
Q8R0J8	-0.174467	9.77968	-1.71821	0.0951653	0.280104	-5.33664	Idnk
A0A0R4J078	-0.128348	9.40171	-1.72766	0.0934337	0.278418	-5.33732	Ubxn4
Q6NZR5	-0.198529	9.33587	-1.60684	0.117653	0.315373	-5.33793	Skiv2l
Q9DCJ5	-0.123332	12.2452	-1.68417	0.101622	0.291205	-5.33909	Ndufa8
A0A1Y7VLP0	-0.0846367	12.2231	-1.7192	0.0949825	0.279909	-5.34081	2010107E04Rik
Q9D2R0	-0.307159	11.2935	-1.72794	0.0933825	0.278418	-5.34177	Aacs
F8WHK6	0.319033	9.05217	1.70487	0.0993417	0.287818	-5.34289	Phykpl
Q9D1J1	0.601342	9.90541	1.69965	0.0999462	0.288055	-5.3434	Necap2
D3Z061	0.357258	9.58936	1.72175	0.0945141	0.279487	-5.34373	Uba6
Q01339	-0.206179	10.473	-1.70431	0.0977585	0.284469	-5.3442	Apoh
Q8BG30	-0.311681	8.76395	-1.63806	0.113998	0.310121	-5.3492	Nelfa
P42208	0.144601	9.83266	1.69708	0.0991309	0.287809	-5.35215	43710
O08663	0.0934866	10.9884	1.71563	0.0956424	0.280863	-5.35229	Metap2
Q8R5C5	-0.0592939	10.4751	-1.61148	0.116636	0.31419	-5.35261	Actr1b
Q8BGT5	0.126418	12.1368	1.6873	0.101013	0.29042	-5.35338	Gpt2
Q9JLZ8	0.151952	9.25882	1.66922	0.104571	0.295785	-5.35355	Sigirr
Q6NSR8	-0.0975531	10.4593	-1.70828	0.0970122	0.28337	-5.35491	Npepl1
Q9QYR9	-0.194323	11.7221	-1.70639	0.0973664	0.283973	-5.35711	Acot2
Q9CRB8	-0.165714	10.4781	-1.69373	0.0997719	0.288055	-5.3598	Mtfp1
A0A087WNV1	0.122029	9.50547	1.71234	0.0962529	0.281794	-5.36054	Agfg1
Q00558	0.204752	8.77298	1.58045	0.127735	0.332889	-5.36499	F8a1
G3UXA6	-0.0767463	10.4309	-1.71263	0.0961985	0.281794	-5.36658	Ptbp3
P51881	-0.0808465	14.5672	-1.70545	0.0975431	0.284193	-5.36761	Slc25a5
P34927	0.136749	12.2973	1.67747	0.102934	0.292672	-5.36796	Asgr1
P10854	0.186781	14.7803	1.67416	0.103588	0.293653	-5.37045	Hist1h2bm
Q64524	-0.203682	11.3496	-1.65653	0.107129	0.300368	-5.37068	Hist2h2be
A0A0A6YXR0	0.226211	10.9038	1.69273	0.0999648	0.288055	-5.37167	Cept1
Q99N96	-0.109951	9.24974	-1.6309	0.112457	0.307894	-5.3721	Mrpl1
Q80X73	-0.178068	9.20279	-1.64795	0.10889	0.303535	-5.37218	Pelo
Q9DCC7	-0.295405	9.45032	-1.71047	0.0968971	0.283249	-5.37301	Isoc2b
Q9Z0S1	-0.180757	11.4919	-1.69471	0.0995843	0.288038	-5.37312	Bpnt1
Q9Z2V4	0.182464	12.2096	1.66298	0.105823	0.298065	-5.37384	Pck1
A0A1L1SRB5	0.125024	15.0213	1.69422	0.0996793	0.288055	-5.37463	Ubl7
Q91XT4	-0.157272	9.93585	-1.6933	0.0998553	0.288055	-5.37611	Sec16b
Q61035	-0.128445	10.4658	-1.6852	0.101421	0.291205	-5.37721	Hars
Q9CX00	-0.21994	9.96098	-1.68395	0.101664	0.291205	-5.37831	Ist1
D3Z0F5	-0.0799988	10.4592	-1.66055	0.106314	0.299173	-5.3791	Cops6
P11928	0.1924	10.5137	1.69646	0.0992497	0.287818	-5.38104	Oas1a
P29341	0.0750031	12.5106	1.69965	0.0986417	0.286822	-5.38295	Pabpc1
P70677	-0.106538	10.4965	-1.64843	0.10879	0.303535	-5.38727	Casp3
A0A0R4J254	0.27791	8.57555	1.65309	0.108784	0.303535	-5.38924	Xpo4
E9PV12	-0.157873	8.76709	-1.63775	0.111311	0.307605	-5.39026	Cul5
Q922Q8	0.12977	12.6036	1.68418	0.10162	0.291205	-5.39098	Lrrc59
P0DP26	0.114689	13.1917	1.63365	0.111875	0.307894	-5.39102	Calm1
P10126	0.0886977	15.9162	1.6678	0.104855	0.29637	-5.39298	Eef1a1
B7ZNU9	0.404165	9.39886	1.67971	0.102494	0.292196	-5.39348	Sntb2
A2AFF6	-0.325373	8.50917	-1.63106	0.114542	0.310721	-5.39409	Stag2
A0A0R4J0T5	-0.177831	9.46557	-1.65849	0.106731	0.29969	-5.39441	Celf1
Q8BP67	0.0718557	12.4908	1.67947	0.102542	0.292196	-5.39915	Rpl24
P00397	0.18481	11.5558	1.62356	0.114021	0.310121	-5.40018	Mtco1
Q9CYG7	-0.140601	8.44359	-1.60929	0.117732	0.315373	-5.40057	Tomm34
Q61702	0.20725	9.38377	1.69027	0.100438	0.288986	-5.40093	Itih1
E9Q9H2	-0.234592	9.09755	-1.67083	0.104251	0.295313	-5.40324	Dnajc2
Q91VJ5	0.16436	8.93693	1.68412	0.101632	0.291205	-5.40397	Pqbp1
Q3UV17	-0.834958	9.99469	-1.6771	0.103008	0.292672	-5.40416	Krt76
A0A0A6YW87	0.252944	10.3643	1.67757	0.102915	0.292672	-5.40447	Cnih4
Q99JY0	-0.105752	13.9358	-1.66288	0.105843	0.298065	-5.40493	Hadhb
A0A0N4SUN2	-0.222112	12.0555	-1.67954	0.102527	0.292196	-5.40665	Slco1b2
Q5SS83	0.130523	9.42354	1.62077	0.114621	0.310721	-5.40801	Flot2
F6QM56	-0.148177	9.8931	-1.6078	0.117443	0.315373	-5.4103	Pgghg
Q9DC16	0.0976763	9.42062	1.68058	0.102323	0.292196	-5.41145	Ergic1
A0A1W2P7P6	0.262451	10.0847	1.65739	0.106954	0.300097	-5.41271	Tmem19
Q5U5V2	-0.155102	11.1674	-1.63455	0.111686	0.307894	-5.41553	Hykk
Q9QUH0	-0.223449	10.0579	-1.66448	0.105521	0.297814	-5.41607	Glrx
Q8CIB5	0.0672593	10.714	1.63846	0.110863	0.30725	-5.41642	Fermt2
P98203	0.179834	9.14545	1.6633	0.105758	0.298065	-5.41664	Arvcf
Q8BMK4	0.351238	9.03664	1.67563	0.103297	0.293044	-5.4202	Ckap4
Q9R1P0	-0.153711	11.6911	-1.6592	0.106587	0.29969	-5.42186	Psma4
P14576	-0.0895272	10.3855	-1.63101	0.112433	0.307894	-5.4232	Srp54
Q62523	0.241375	10.0687	1.66494	0.105428	0.297769	-5.42372	Zyx
P43276	0.238537	11.5983	1.63957	0.110631	0.306828	-5.42621	Hist1h1b
Q8C0M9	-0.192983	9.57471	-1.63149	0.11233	0.307894	-5.42778	Asrgl1
Q9Z1R3	-0.456037	9.16985	-1.64878	0.109332	0.304334	-5.42821	Apom
Q91WM2	-0.104063	9.79166	-1.65367	0.107713	0.301662	-5.43106	Hdhd5
O88532	-0.230625	9.27688	-1.64449	0.109605	0.304643	-5.43111	Zfr
Q6XPS7	-0.235294	9.69879	-1.65861	0.106707	0.29969	-5.43424	Tha1
Q9EQI5	-0.236262	9.98277	-1.63329	0.11195	0.307894	-5.43707	Ppbp
P21278	-0.211763	9.66229	-1.63146	0.112338	0.307894	-5.43906	Gna11
Q9EQH3	-0.119865	11.1548	-1.6535	0.107748	0.301662	-5.44047	Vps35
P27659	0.154711	12.9228	1.64092	0.110349	0.306489	-5.44063	Rpl3
P61290	0.109197	9.06675	1.6138	0.116129	0.313045	-5.44891	Psme3
Q60649	-0.149786	9.49484	-1.63098	0.11244	0.307894	-5.45017	Clpb
O55126	0.533192	9.45756	1.64843	0.10879	0.303535	-5.45091	Nipsnap2
E9PVA8	-0.0669678	9.76489	-1.58346	0.12289	0.324665	-5.45134	Gcn1
Q8BFR6	-0.22992	9.25032	-1.62299	0.114143	0.310121	-5.45156	Zfand1
B1AU25	-0.170762	12.2891	-1.63714	0.111139	0.307605	-5.45168	Aifm1
Q3TG45	-0.0746775	10.7454	-1.63263	0.11209	0.307894	-5.4534	Psmd8
A0A1L1SV73	-0.146748	8.71826	-1.63342	0.111922	0.307894	-5.45352	Usp47
P46467	0.0925367	9.37451	1.55124	0.13042	0.338281	-5.454	Vps4b
O08807	0.158606	13.5835	1.60656	0.117715	0.315373	-5.4561	Prdx4
Q63880	0.190466	12.6671	1.6312	0.112393	0.307894	-5.4578	Ces3a
P70202	0.209197	8.91774	1.62381	0.113968	0.310121	-5.45857	Lxn
Q8BLY2	-0.348197	10.5697	-1.61629	0.115589	0.312685	-5.46023	Tarsl2
H3BL72	-0.167808	9.40981	-1.62069	0.115956	0.313016	-5.46132	Hnf1a
E9PZS8	-0.21519	9.70961	-1.55131	0.131019	0.33915	-5.46257	Cox7a2l
Q80X50	0.127976	9.27331	1.64579	0.109335	0.304334	-5.46484	Ubap2l
P23591	-0.0951134	10.2507	-1.64459	0.109585	0.304643	-5.46511	Tsta3
Q8BX70	0.094245	9.69507	1.6275	0.113179	0.308797	-5.46764	Vps13c
D3YXJ5	-0.17571	9.71543	-1.61952	0.11489	0.31123	-5.46767	Fam84b
D3Z563	0.0996696	14.6128	1.63685	0.111201	0.307605	-5.46824	Dbi
O35488	-0.112236	13.7054	-1.64815	0.108849	0.303535	-5.47046	Slc27a2
Q62418	0.177697	9.91861	1.62746	0.113188	0.308797	-5.47258	Dbnl
A0A1B0GSX0	0.128	14.8589	1.60495	0.11807	0.315621	-5.47342	Ldha
P30204	0.172654	8.64646	1.63647	0.111281	0.307605	-5.47344	Msr1
A0A1B0GR85	-0.173271	9.18502	-1.64009	0.110522	0.306749	-5.47381	2900026A02Rik
Q5XKN4	-0.208086	9.44375	-1.6154	0.115781	0.312774	-5.4739	Jagn1
E9PW20	0.225971	8.23142	1.50441	0.142975	0.356586	-5.47444	Chtop
Q9DB77	-0.111119	13.0497	-1.62881	0.112899	0.308719	-5.47489	Uqcrc2
D3YWH4	-0.135722	9.77195	-1.62587	0.113527	0.309502	-5.47523	Tm9sf1
Q8VDJ3	0.0813804	12.0454	1.63098	0.11244	0.307894	-5.47528	Hdlbp
B7ZCL8	-0.139116	9.81554	-1.6277	0.113137	0.308797	-5.47643	Mpp1
P21440	0.124446	9.75339	1.62293	0.114157	0.310121	-5.47809	Abcb4
Q3U5Q7	-0.126865	10.5379	-1.60523	0.118008	0.315621	-5.47945	Cmpk2
P63276	0.117994	12.5366	1.62172	0.114415	0.310602	-5.47988	Rps17
P14131	0.0817896	12.82	1.60709	0.117598	0.315373	-5.48327	Rps16
Q99JF8	0.183358	9.42078	1.59793	0.119626	0.318892	-5.48642	Psip1
Q9D0L8	0.377634	9.11671	1.63355	0.112194	0.307894	-5.48685	Rnmt
Q8VDD8	-0.210024	9.4939	-1.56656	0.126794	0.331111	-5.48774	Washc1
Q5H8C4	-0.231855	8.98278	-1.54783	0.132192	0.340573	-5.48879	Vps13a
Q6ZWZ7	0.0718804	12.5631	1.61406	0.116074	0.313045	-5.49025	Rpl17
Q60520	-0.829444	9.60959	-1.59216	0.121536	0.322098	-5.4921	Sin3a
Q923D5	-0.401689	8.99417	-1.62872	0.112919	0.308719	-5.49638	Wbp11
Q8VC81	-0.20619	10.358	-1.60531	0.117989	0.315621	-5.49744	Pla2g12b
P35980	0.120001	13.2982	1.60711	0.117595	0.315373	-5.50017	Rpl18
A0A0A0MQF5	0.204399	9.21213	1.52234	0.138802	0.350474	-5.50061	Otud6b
Q8CGF7	-0.177195	9.11426	-1.60848	0.117293	0.315373	-5.50544	Tcerg1
Q99M31	-0.135795	8.7529	-1.60093	0.119257	0.31813	-5.50737	Hspa14
Q3URS9	-0.144351	9.73751	-1.59608	0.12004	0.319553	-5.50801	Ccdc51
Q8VEB4	0.227221	9.686	1.61539	0.115785	0.312774	-5.51106	Pla2g15
Q8BHL8	-0.130572	10.0908	-1.57566	0.124679	0.327698	-5.51266	Psmf1
P62748	0.132686	9.9483	1.60207	0.118706	0.316879	-5.51313	Hpcal1
Q9D1G1	-0.319322	10.56	-1.61778	0.115265	0.312028	-5.51709	Rab1b
Q9DCX8	0.0896633	10.7573	1.58737	0.122001	0.32276	-5.51948	Iyd
Q9CQC7	-0.0902975	11.6698	-1.53099	0.135338	0.345215	-5.51997	Ndufb4
P99027	0.0655457	13.0641	1.58922	0.121583	0.322098	-5.51999	Rplp2
Q9CQW9	0.15934	9.94838	1.59083	0.121219	0.321576	-5.5215	Ifitm3
O35344	-0.13811	10.0494	-1.56843	0.126358	0.330647	-5.52163	Kpna3
Q3ULD5	-0.13227	11.9189	-1.58181	0.123268	0.325217	-5.52221	Mccc2
P03899	-0.196012	12.3742	-1.57684	0.124408	0.327698	-5.52347	Mtnd3
D3Z2Z1	0.107377	8.9125	1.52357	0.13718	0.348029	-5.52841	Clip1
Q3UP75	-0.245709	10.0843	-1.59429	0.120441	0.320122	-5.52871	Ugt3a1
O09174	-0.133	12.0208	-1.60238	0.118637	0.316879	-5.52952	Amacr
Q9CQN1	-0.102726	11.7149	-1.60937	0.117097	0.315211	-5.52988	Trap1
Q8K370	-0.0938519	10.92	-1.58309	0.122975	0.324667	-5.53094	Acad10
Q8K1A5	-0.17423	8.63522	-1.56073	0.128164	0.333783	-5.5319	Tmem41b
Q8VC28	-0.0955823	12.7239	-1.57512	0.124805	0.327698	-5.53257	Akr1c13
Q61508	-0.139399	9.37018	-1.55681	0.129391	0.336522	-5.53281	Ecm1
Q9EPQ7	0.182651	11.0024	1.59285	0.120766	0.320596	-5.53387	Stard5
Q8CAS9-2	-0.0708145	10.1311	-1.54366	0.132243	0.340573	-5.53473	Parp9
D3Z7V3	-0.157106	9.00515	-1.58677	0.122137	0.322899	-5.53504	Slmap
Q9QWR8	0.140561	9.25501	1.59676	0.119887	0.319367	-5.53537	Naga
Q9JHW2	0.0522272	13.0933	1.59519	0.120239	0.319861	-5.53686	Nit2
A0A1Y7VJN8	0.0884136	10.1811	1.51454	0.139742	0.35178	-5.53699	Cast
A0A0G2JDH8	-0.159	11.1017	-1.55	0.131015	0.33915	-5.54199	Slc35a3
P06728	0.274066	10.5614	1.59401	0.120504	0.320122	-5.5435	Apoa4
Q6P542	-0.0544598	10.8917	-1.56793	0.126475	0.330728	-5.54756	Abcf1
P58252	0.0976378	13.7533	1.53679	0.133914	0.342949	-5.54765	Eef2
P21958	0.153354	9.40954	1.58129	0.123387	0.325308	-5.54831	Tap1
Q504M2	-0.22918	8.77542	-1.58795	0.121871	0.322639	-5.549	Pdp2
Q8R307	0.283733	8.92016	1.45583	0.155869	0.377046	-5.55126	Vps18
E9Q8Z6	0.0985515	11.1461	1.53877	0.133432	0.342113	-5.55353	Ctnnd1
D6RHA2	0.260543	9.18236	1.42417	0.165906	0.388394	-5.55597	Renbp
Q8BX10-2	0.228079	9.36206	1.54138	0.133096	0.341535	-5.556	Pgam5
P48410	-0.361274	8.89615	-1.50441	0.142976	0.356586	-5.55654	Abcd1
Q8K215	-0.169618	9.44867	-1.57619	0.124559	0.327698	-5.55704	Lyrm4
Q3UDE2	0.101639	9.50097	1.55487	0.129552	0.336713	-5.55898	Ttll12
A0A1Y7VJ05	0.115462	12.4415	1.53595	0.13412	0.343225	-5.56245	Hecw1
Q3U2G2	0.0756604	12.0458	1.56377	0.127447	0.332366	-5.56406	Hspa4
Q9Z2G6	0.136447	9.94148	1.54177	0.132702	0.340753	-5.56441	Sel1l
Q6ZQI3	0.0719505	11.4433	1.57611	0.124577	0.327698	-5.56771	Mlec
Q9D8N0	0.129974	13.2674	1.56536	0.127074	0.331619	-5.56968	Eef1g
P19001	0.233486	13.6141	1.55131	0.130402	0.338281	-5.56985	Krt19
Q45VN2	-0.355746	9.77741	-1.45386	0.157565	0.379736	-5.57106	Defa20
P02463	0.190748	11.0358	1.54624	0.131621	0.340021	-5.57186	Col4a1
A0A0R4J174	-0.178159	9.22905	-1.52927	0.135764	0.345736	-5.57365	Ecsit
Q62452	-0.140312	14.5029	-1.5443	0.132089	0.340573	-5.5737	Ugt1a9
Q9CZN7	-0.0934169	12.9768	-1.54265	0.132488	0.340573	-5.57501	Shmt2
A2ARA8	0.391973	9.12971	1.431	0.164874	0.38692	-5.57819	Itga8
P97470	-0.111973	9.58765	-1.55449	0.129644	0.336723	-5.57843	Ppp4c
Q9DBL7	-0.0932919	11.8904	-1.50749	0.141236	0.354151	-5.57931	Coasy
Q9CXT8	-0.146823	9.87476	-1.57517	0.124794	0.327698	-5.5813	Pmpcb
G5E843	0.208138	10.3407	1.5747	0.124902	0.32773	-5.582	Robo1
Q99J36	-0.153582	9.92549	-1.56882	0.126266	0.330632	-5.58301	Thumpd1
Q9JI75	-0.0799684	12.7573	-1.54747	0.131325	0.339713	-5.58447	Nqo2
Q9DBJ1	0.0778759	13.2576	1.57007	0.125976	0.330097	-5.58626	Pgam1
A2APL5	0.1757	9.27664	1.57084	0.125795	0.329848	-5.58773	Slc1a2
A0A0R4J0W6	-0.225282	9.08693	-1.51175	0.14045	0.352665	-5.58929	Lrrc40
Q9JLC3	0.112603	10.5433	1.49748	0.143808	0.356934	-5.59154	Msrb1
Q9Z1N5	0.12236	11.2399	1.5667	0.126762	0.331111	-5.59237	Ddx39b
Q9JMD0	0.142824	10.6541	1.54289	0.13243	0.340573	-5.59404	Znf207
Q99J27	-0.179212	9.12689	-1.52701	0.136324	0.346581	-5.59628	Slc33a1
Q3TZZ7	0.168916	9.91951	1.53849	0.133499	0.342113	-5.59746	Esyt2
P84084	0.083269	10.1532	1.51611	0.139049	0.350725	-5.5978	Arf5
Q9R069	-0.393638	8.25513	-1.48294	0.149724	0.368698	-5.59795	Bcam
Q8CHT0	-0.0748953	14.2819	-1.53562	0.134201	0.343225	-5.6012	Aldh4a1
P37040	-0.0682108	12.5886	-1.51381	0.13963	0.351729	-5.6043	Por
Q61735	-0.160693	10.358	-1.5587	0.128644	0.334804	-5.6052	Cd47
Q9R1Z7	0.167133	10.1472	1.54928	0.130889	0.33915	-5.60541	Pts
Q9ERA0	-0.136871	10.4186	-1.53655	0.134929	0.34463	-5.60641	Tfcp2
P60867	0.064408	13.2854	1.51999	0.138073	0.34941	-5.60904	Rps20
P47962	0.0973141	12.9791	1.52043	0.137964	0.349364	-5.60909	Rpl5
P28661	-0.214019	9.63877	-1.45891	0.154375	0.375751	-5.60953	43712
Q64674	-0.153542	10.9519	-1.51776	0.138633	0.350474	-5.61024	Srm
P63280	0.0811704	11.2019	1.54242	0.132543	0.340573	-5.61049	Ube2i
Q9WV68	-0.133217	12.7817	-1.54667	0.131515	0.339976	-5.61113	Decr2
A0A0R4J1J1	-0.169168	9.17548	-1.54347	0.132288	0.340573	-5.61171	Pnkd
Q8C0E2	-0.116297	9.7334	-1.54453	0.132033	0.340573	-5.61387	Vps26b
D3Z3Y4	-0.239581	9.96532	-1.53218	0.135046	0.3447	-5.61497	Tial1
E9PXK7	-0.175992	9.14378	-1.48721	0.146489	0.361891	-5.6154	Pex11b
Q99KC8	0.0943343	10.4411	1.52908	0.135812	0.345736	-5.61769	Vwa5a
Q8CJ61	-0.145153	9.98767	-1.5344	0.1345	0.343763	-5.61946	Cmtm4
P09671	-0.0678414	13.2585	-1.49218	0.145187	0.359367	-5.6231	Sod2
Q5SUH6	0.0876688	11.389	1.51705	0.138811	0.350474	-5.62585	Clint1
A0A0R4J2B2	0.168257	9.71291	1.50394	0.142143	0.355266	-5.62817	Kctd12
P09528	0.23914	13.2309	1.5265	0.136449	0.346669	-5.62828	Fth1
Q63844	0.106646	9.90106	1.51055	0.140456	0.352665	-5.62965	Mapk3
P68181	-0.066479	9.87825	-1.51397	0.13959	0.351729	-5.63045	Prkacb
A0A1Y7VMN0	-0.256556	8.90307	-1.52326	0.137256	0.348029	-5.63091	Rock2
Q99KG5	-0.119949	10.0445	-1.49897	0.143425	0.356884	-5.63131	Lsr
P27656	-0.265464	8.89359	-1.44106	0.159635	0.381779	-5.63177	Lipc
Q02819	0.108554	10.6531	1.49833	0.143589	0.356934	-5.63784	Nucb1
Q9WTX6	-0.11626	9.33455	-1.50457	0.141983	0.355221	-5.63802	Cul1
Q9D071	0.156016	9.064	1.51687	0.138858	0.350474	-5.63818	Mms19
O09158	-0.200432	9.71857	-1.52329	0.137248	0.348029	-5.63852	Cyp3a25
Q91V04	-0.0816155	10.5545	-1.52759	0.136179	0.34644	-5.64015	Tram1
F7BJK1	0.138745	10.0447	1.45231	0.155895	0.377046	-5.64044	Pcdh1
Q6NZD2	0.143725	9.90977	1.5212	0.13777	0.349102	-5.64104	Snx1
A0A0J9YUG5	-0.252079	8.81539	-1.41642	0.167732	0.390765	-5.64505	Mettl27
Q497H0	0.193053	8.71507	1.3036	0.204307	0.441955	-5.64592	Zfand3
P61922	-0.101079	13.3944	-1.5303	0.135509	0.345423	-5.6473	Abat
E9Q3C1	-0.139558	9.69772	-1.50437	0.142033	0.355221	-5.64771	C2cd2
P32921	-0.100266	10.2589	-1.50009	0.143135	0.356586	-5.64909	Wars
Q9DBJ3	-0.234481	8.9652	-1.47685	0.150539	0.369531	-5.64975	Baiap2l1
Q3T9X3	0.0965976	10.4467	1.48322	0.147542	0.364258	-5.65014	Dnm2
Q9EP69	0.0842659	10.7796	1.50608	0.141596	0.354588	-5.65247	Sacm1l
O35691	0.144767	9.24492	1.51053	0.140461	0.352665	-5.65375	Pnn
E9Q027	-0.178268	10.0958	-1.39739	0.174164	0.397793	-5.65585	Cnot2
A0A0R4J081	0.181155	9.23079	1.47026	0.150999	0.370141	-5.65614	Ndufaf1
P19157	0.198608	14.288	1.4989	0.143441	0.356884	-5.65807	Gstp1
P47791	-0.0666315	11.8118	-1.50627	0.141547	0.354588	-5.65918	Gsr
Q9D2G2	-0.082485	13.1095	-1.50286	0.142421	0.355727	-5.65977	Dlst
P14685	-0.082664	11.5299	-1.47602	0.149455	0.368272	-5.65987	Psmd3
Q99JY9	0.0982148	11.8247	1.48803	0.146274	0.361826	-5.66238	Actr3
O70572	0.0906822	9.60573	1.50898	0.140855	0.353425	-5.66273	Smpd2
Q91Z25	0.116452	11.1604	1.49391	0.144736	0.358482	-5.66357	Arpc1b
G3X8R0	0.175798	10.3164	1.45792	0.154351	0.375751	-5.66597	Reep5
P28063	0.122467	11.0452	1.51075	0.140406	0.352665	-5.66856	Psmb8
P61202	0.110125	10.8393	1.48751	0.14641	0.361891	-5.66945	Cops2
Q9D154	-0.269682	9.4413	-1.50022	0.143101	0.356586	-5.66979	Serpinb1a
F8VQC1	-0.162498	10.3965	-1.49739	0.143832	0.356934	-5.67017	Srp72
A2BDX3	-0.134667	10.3554	-1.47364	0.15009	0.369363	-5.67062	Mocs3
Q8BGG9	0.202049	9.68622	1.4696	0.151176	0.370141	-5.68057	Acnat2
Q8C1E7	0.231551	9.48216	1.49638	0.144095	0.357356	-5.68189	Tmem120a
D3YZ09	-0.157948	10.7467	-1.4807	0.148208	0.365669	-5.6831	Gar1
A0A0R4J094	-0.14384	10.6436	-1.4635	0.152827	0.372995	-5.68314	Fahd2a
P60521	-0.50049	9.67937	-1.367	0.183385	0.41267	-5.68425	Gabarapl2
A2AP78	0.254513	9.74977	1.46534	0.152623	0.372734	-5.68472	Hmgb3
F6WMC0	-0.0852978	10.9183	-1.40597	0.169116	0.392799	-5.68475	Ube2m
Q91WS4	0.2759	8.55208	1.43206	0.163244	0.385212	-5.68663	Bhmt2
Q9Z1K6	-0.340487	8.37034	-1.45487	0.155797	0.377046	-5.68884	Arih2
A0A0R4J0B1	0.141159	8.72694	1.44259	0.15889	0.381779	-5.68954	Mark2
E9QJT5	-0.123508	10.2873	-1.49538	0.144353	0.357766	-5.69146	Acyp1
P16301	0.138023	9.38357	1.44945	0.156686	0.377856	-5.69194	Lcat
B0R091	-0.0780705	9.74563	-1.43711	0.160136	0.3821	-5.69246	Chp1
E9Q411	-0.192171	8.76873	-1.47311	0.150528	0.369531	-5.69368	Nbas
G3UYJ7	-0.133342	14.9282	-1.49758	0.143783	0.356934	-5.6944	Gm20441
P00688	0.843933	9.12189	1.46121	0.153746	0.374763	-5.69632	Amy2
A0A087WSP5	0.103533	10.6492	1.46739	0.151773	0.37113	-5.69634	Stat1
F7AT44	0.120628	9.05222	1.47195	0.150543	0.369531	-5.69743	Tollip
Q6PAV2	-0.128188	8.9284	-1.45308	0.155682	0.377046	-5.69791	Herc4
Q924L1	-0.215872	9.262	-1.42643	0.163171	0.385212	-5.70044	Letmd1
P61222	-0.05823	10.676	-1.45431	0.155342	0.37698	-5.70096	Abce1
A0A067XG53	0.203023	9.16278	1.46099	0.153512	0.374429	-5.70194	Cask
Q9QYI3	-0.237786	9.05521	-1.4281	0.16299	0.385085	-5.70275	Dnajc7
F8VPL2	0.235758	8.43051	1.26816	0.216483	0.455479	-5.70452	Pik3c2a
P16330	0.164846	8.89329	1.45315	0.155958	0.377046	-5.70479	Cnp
G3X9H5	-0.206307	9.5188	-1.47001	0.151066	0.370141	-5.70515	Htt
Q3UEL5	0.0959384	14.2541	1.4321	0.161556	0.383346	-5.70813	Uroc1
G3UWC2	-0.218598	9.14806	-1.44302	0.159418	0.381779	-5.70828	Naalad2
A0A0R4IZY2	0.0828653	13.6394	1.41294	0.167073	0.390292	-5.70914	Cyp2d26
D3YZ57	-0.553343	10.3882	-1.44111	0.159012	0.381779	-5.70953	Fyn
Q8BXV2	0.145384	10.1041	1.45564	0.154976	0.376328	-5.70975	Bri3bp
P27046	0.110019	10.5579	1.43948	0.159469	0.381779	-5.71123	Man2a1
O89079	-0.183969	10.6045	-1.46653	0.152005	0.37146	-5.71162	Cope
O70152	0.115422	10.3126	1.42902	0.162431	0.384238	-5.71304	Dpm1
Q3URQ4	0.115005	9.48894	1.47701	0.149188	0.367851	-5.71338	Fam8a1
E9Q3Q6	0.0957359	10.2957	1.40692	0.168835	0.392383	-5.71454	Alcam
A0A0N4SUH8	-0.065157	10.625	-1.44112	0.159008	0.381779	-5.71491	Nfu1
O88986	-0.135702	11.5465	-1.45721	0.154544	0.375753	-5.71546	Gcat
P16331	0.115704	14.1497	1.47311	0.150232	0.369477	-5.71787	Pah
G3X9V0	-0.110516	11.1523	-1.4496	0.156644	0.377856	-5.71836	Psme2
A0A2I3BRK6	0.0855082	9.28727	1.3981	0.171736	0.395897	-5.71864	Eny2
A0A0R4IZZ5	-0.114743	10.8527	-1.4237	0.163955	0.386416	-5.72395	Clec4f
Q3TS02	-0.405873	11.7779	-1.46994	0.151084	0.370141	-5.72688	Acly
Q6PAR5	0.265271	9.55969	1.4311	0.161839	0.383544	-5.72768	Gapvd1
P26516	-0.0609336	11.3685	-1.44285	0.158525	0.381571	-5.72823	Psmd7
A2BGN7	0.124978	9.11122	1.36509	0.182418	0.411028	-5.73336	Manbal
Q8R4H2	0.0848668	9.40305	1.42972	0.162233	0.384016	-5.73437	Arhgef12
P62077	-0.1851	10.2856	-1.43991	0.159348	0.381779	-5.73487	Timm8b
P61164	0.183788	9.88243	1.4682	0.151553	0.370828	-5.73592	Actr1a
P51859	0.0817277	12.1792	1.44049	0.159184	0.381779	-5.73837	Hdgf
Q8BP48	-0.116401	10.1482	-1.43217	0.161536	0.383346	-5.74038	Metap1
Q4VA53	-0.132825	8.44432	-1.3973	0.171682	0.395897	-5.74141	Pds5b
K7N6C2	0.062068	11.3158	1.43794	0.159902	0.381779	-5.7434	Cyp2c68
P58710	-0.099944	12.9308	-1.45664	0.154701	0.375899	-5.74445	Gulo
Q9CR57	0.0727767	12.9504	1.42238	0.164335	0.38692	-5.746	Rpl14
Q99L13	-0.0963536	12.7619	-1.43573	0.160528	0.382253	-5.74623	Hibadh
P46471	0.0505641	12.1099	1.45155	0.156103	0.377158	-5.7464	Psmc2
Q99L45	-0.104733	10.876	-1.42116	0.164688	0.38692	-5.74767	Eif2s2
Q9Z1Q5	0.124954	10.8465	1.40155	0.170421	0.393744	-5.74791	Clic1
Q8BK67	0.231551	9.34048	1.39729	0.172971	0.396976	-5.74861	Rcc2
Q99LF4	-0.0733796	10.3475	-1.45758	0.154445	0.375751	-5.74881	Rtcb
Q9Z2L6	0.23203	8.42952	1.27036	0.215711	0.455236	-5.75016	Minpp1
Q9ERA6	0.692579	9.0613	1.41693	0.167583	0.390654	-5.75093	Tfip11
P28700	0.287213	9.5506	1.35273	0.18566	0.415171	-5.75097	Rxra
P26039	0.0798057	10.9536	1.39108	0.173545	0.397324	-5.75151	Tln1
Q9D0B5	-0.135319	9.73261	-1.43983	0.159371	0.381779	-5.75151	Tstd3
P12970	0.0567694	13.5168	1.43361	0.161128	0.383041	-5.75158	Rpl7a
A2A8L5	-0.197392	9.06233	-1.44394	0.158218	0.381071	-5.75325	Ptprf
Q3UZ09	0.135348	10.0294	1.368	0.180591	0.409506	-5.75393	C1rl
Q61335	0.0935562	10.9555	1.43906	0.159587	0.381779	-5.75413	Bcap31
P09813	0.122222	12.9238	1.4363	0.160365	0.382253	-5.75559	Apoa2
Q9ERY9	-0.0947005	9.88341	-1.38928	0.174088	0.397793	-5.75762	Erg28
P10853	0.104587	15.4811	1.40436	0.169589	0.39302	-5.75785	Hist1h2bf
Q3V156	-0.199697	10.0082	-1.42143	0.16461	0.38692	-5.7581	Osbpl1a
A2AE27	0.080325	9.31559	1.45224	0.155912	0.377046	-5.75818	Ampd2
A0A0R4J0M9	0.17154	8.66987	1.4297	0.162238	0.384016	-5.75853	Vcpip1
Q60737	0.0702753	10.3616	1.44953	0.156663	0.377856	-5.76194	Csnk2a1
P58774	0.290487	12.118	1.34244	0.188652	0.419664	-5.76393	Tpm2
Q8VHK9	0.128033	9.43684	1.42424	0.163801	0.386289	-5.76456	Dhx36
P80317	0.112828	12.2664	1.43317	0.161252	0.383098	-5.76462	Cct6a
P68373	0.165858	12.4449	1.40285	0.170036	0.393637	-5.76485	Tuba1c
P63038	-0.0688246	14.4041	-1.43154	0.161713	0.383483	-5.76526	Hspd1
A5A4Y9	-0.241909	8.82254	-1.42367	0.16457	0.38692	-5.76744	Ppp1r11
Q8C2Q3	0.0658617	10.4059	1.4351	0.160704	0.382268	-5.76907	Rbm14
F6QL70	0.105863	12.3872	1.43548	0.160598	0.382253	-5.76942	Gm17669
P36371	0.264447	9.04106	1.41963	0.16513	0.387049	-5.77012	Tap2
Q924T2	-0.223826	9.46804	-1.43814	0.159846	0.381779	-5.77014	Mrps2
P70404	-0.116991	10.9997	-1.36669	0.180997	0.409506	-5.77041	Idh3g
A2RSJ4	-0.169594	8.5361	-1.26713	0.217331	0.456266	-5.77165	Uhrf1bp1l
Q08288	-0.103411	10.0681	-1.40426	0.16962	0.39302	-5.77213	Lyar
O35286	0.0707404	9.98833	1.43586	0.16049	0.382253	-5.77418	Dhx15
Q8R0A0	-0.279796	8.92952	-1.25961	0.218255	0.456608	-5.77433	Gtf2f2
Q7TNC4	0.112218	9.73391	1.41285	0.167097	0.390292	-5.77517	Luc7l2
Q148V8	0.157608	8.68183	1.43953	0.15975	0.381779	-5.77578	Fam83h
A2AUE1	0.169422	9.04811	1.39729	0.171685	0.395897	-5.77852	Dnajc5
Q91Z78	-0.176079	8.83299	-1.42734	0.162913	0.385085	-5.77855	Bnip3l
Q99KV1	0.0991336	11.0716	1.36518	0.181465	0.410008	-5.77911	Dnajb11
Q9ERU9	-0.115492	9.49273	-1.39464	0.172479	0.396774	-5.78011	Ranbp2
Q9QXY6	-0.148935	11.3509	-1.40554	0.169241	0.392853	-5.78061	Ehd3
Q8R5L1	-0.0684243	12.1035	-1.38637	0.174965	0.39915	-5.78285	C1qbp
Q3TCJ1	0.113139	8.93023	1.40266	0.170091	0.393637	-5.78552	Abraxas2
Q9D0R8	0.091515	10.398	1.40774	0.168593	0.392295	-5.78933	Lsm12
Q06185	-0.179836	12.0528	-1.41254	0.167189	0.390292	-5.79043	Atp5i
Q5SUC9	-0.100111	8.82163	-1.28201	0.210401	0.448575	-5.79073	Sco1
H3BKG0	-0.221484	9.14685	-1.40699	0.168815	0.392383	-5.79094	Cav1
P0DN34	0.0991793	11.2574	1.37105	0.179646	0.407891	-5.79332	Ndufb1
P54775	0.0955491	12.0625	1.4199	0.16505	0.387049	-5.79841	Psmc4
Q9QZX7	-0.0935844	9.81409	-1.36495	0.181538	0.410008	-5.79911	Srr
A0A1L1SRE8	-0.197675	9.26845	-1.42209	0.16442	0.38692	-5.79953	Ldlr
Q9D358	0.0785384	12.1043	1.35146	0.185776	0.415188	-5.79976	Acp1
Q9CRB0	-0.0915762	8.67413	-1.25202	0.220609	0.459262	-5.80117	Snx24
Q99MN9	-0.0805423	13.1485	-1.42079	0.164794	0.38692	-5.80142	Pccb
F6QKK2	0.132102	10.1643	1.41173	0.167426	0.390525	-5.80358	Arl8a
Q9D1L9	0.20689	10.6019	1.41876	0.165381	0.387401	-5.80419	Lamtor5
Q01853	-0.065161	13.2941	-1.41242	0.167224	0.390292	-5.80421	Vcp
Q9DB15	-0.145461	10.5546	-1.40178	0.170352	0.393744	-5.80449	Mrpl12
P13597	-0.222297	9.52166	-1.35543	0.186995	0.416943	-5.80473	Icam1
Q9JLB0-2	-0.0756489	10.7039	-1.36285	0.182192	0.411001	-5.80593	Mpp6
Q99020	0.0545442	12.1495	1.35921	0.18333	0.41267	-5.80653	Hnrnpab
A0A0R4J1Q7	-0.167308	10.3214	-1.41652	0.16603	0.388447	-5.80723	Enpp1
A0A0R4J0M1	0.188139	8.02027	1.3871	0.174743	0.39888	-5.80727	Tbcc
Q91X77	0.149337	12.7927	1.40838	0.168406	0.392096	-5.80734	Cyp2c50
Q8R1V4	-0.106325	10.668	-1.37988	0.176937	0.402931	-5.81004	Tmed4
Q8BHA3	0.104503	10.2157	1.3933	0.17288	0.396976	-5.81075	Dtd2
A0A0A6YY53	0.137165	10.8084	1.38951	0.174018	0.397793	-5.81227	Ighg2c
A0A0R4J1H6	0.362008	8.80815	1.39252	0.173404	0.397237	-5.81262	Golga3
O54988	-0.193032	10.8391	-1.39425	0.172596	0.396805	-5.81277	Slk
Q9CWJ9	0.0629741	12.1597	1.40147	0.170445	0.393744	-5.81359	Atic
Q9D8B3	0.108908	10.017	1.36214	0.182415	0.411028	-5.81418	Chmp4b
Q8CHQ9	0.236141	11.3324	1.39054	0.173707	0.397459	-5.81498	Nat8f2
E9QKB2	-0.254941	9.22782	-1.39167	0.173369	0.397237	-5.81694	Habp4
A2AQD5	-0.217601	8.26038	-1.35723	0.185598	0.415171	-5.81978	Ssfa2
Q8K1R3	0.132583	9.56405	1.39646	0.171935	0.395997	-5.82037	Pnpt1
A0A0N4SVT3	0.168614	9.41038	1.39537	0.172261	0.396509	-5.82198	Gng12
Q99N94	-0.161859	10.0446	-1.40456	0.169532	0.39302	-5.82341	Mrpl9
E9QLB2	-0.0786925	10.7671	-1.38496	0.175391	0.399884	-5.82372	Lyplal1
P62192	0.109433	12.0921	1.39695	0.171789	0.395897	-5.82586	Psmc1
A7MCT6	0.0781797	10.3018	1.37403	0.178728	0.406287	-5.82703	Etnk2
Q78PY7	0.0871259	12.8531	1.36689	0.180936	0.409506	-5.82773	Snd1
Q80UU9	0.0990605	12.6579	1.34861	0.18668	0.416481	-5.82957	Pgrmc2
O54825	0.198401	8.21395	1.30769	0.200953	0.438152	-5.8298	Bysl
Q64339	-0.0820296	11.1873	-1.34081	0.189173	0.420414	-5.83012	Isg15
Q5XJF6	0.0758631	12.8328	1.36379	0.181898	0.410579	-5.83033	Rpl10a
A0A286YCX6	0.184852	8.83834	1.34486	0.187877	0.418424	-5.83062	Trappc8
G5E814	-0.0744749	10.6146	-1.39213	0.173231	0.397237	-5.83244	Ndufa11
Q80SY5	-0.121683	9.30795	-1.37544	0.178295	0.405543	-5.83716	Prpf38b
E9QP46	-0.516483	10.4819	-1.39296	0.17298	0.396976	-5.83898	Syne2
Q9CR09	-0.113995	10.4467	-1.35201	0.185602	0.415171	-5.83954	Ufc1
Q91VW5	0.466934	9.21228	1.33414	0.191612	0.424039	-5.8443	Golga4
A0A0A6YW28	-0.0777294	9.11663	-1.38352	0.175828	0.400642	-5.84444	Usp4
Q9JHU4	0.126862	11.0054	1.36673	0.180984	0.409506	-5.84557	Dync1h1
Q8VDC1	0.765222	8.81602	1.3135	0.198692	0.434208	-5.84787	Fyco1
Q9Z2Y8	0.107986	11.9937	1.35417	0.184919	0.41472	-5.84838	Plpbp
Q8BL66	0.0890419	10.0965	1.35484	0.184707	0.414576	-5.84851	Eea1
Q8BYA0	0.162858	8.77284	1.25797	0.218145	0.456608	-5.84865	Tbcd
Q8CAQ8	-0.103567	12.0023	-1.3407	0.189208	0.420414	-5.85018	Immt
Q8CIR4	-0.152512	8.08391	-1.3695	0.180722	0.409506	-5.85354	Trpm6
Q91VU6	-0.0742313	10.4479	-1.33709	0.190372	0.42238	-5.85513	Dcaf11
A2AVZ9	-0.236847	9.05915	-1.37746	0.177677	0.404376	-5.85962	Slc43a3
Q9R257	0.198422	12.9775	1.35208	0.185578	0.415171	-5.86094	Hebp1
Q62167	0.0612603	12.0582	1.35069	0.186019	0.415488	-5.86135	Ddx3x
Q60575	-0.23681	8.60083	-1.36622	0.181142	0.409593	-5.86185	Kif1b
D3Z6I0	0.404192	8.95615	1.35676	0.184103	0.413854	-5.86217	Prkd3
A0A0R4J0I1	0.183446	12.4163	1.35471	0.184747	0.414576	-5.86301	Serpina3k
E9Q5D9	0.166241	10.4046	1.36955	0.18011	0.408703	-5.86358	Igfbp7
Q9DBR1	-0.241915	9.84299	-1.37344	0.178911	0.406462	-5.86494	Xrn2
Q3TCH7	-0.046928	10.0691	-1.31409	0.197912	0.432996	-5.86528	Cul4a
B1AUY7	-0.211162	9.0107	-1.34699	0.187196	0.417149	-5.86813	Naa10
Q3UM45	-0.0676137	10.1735	-1.33693	0.190423	0.42238	-5.86939	Ppp1r7
J3QNU6	0.270458	9.05208	1.35291	0.185317	0.415171	-5.86973	Arrb1
Q9CS42	0.210698	9.77856	1.34966	0.186345	0.415976	-5.87422	Prps2
P32507	0.142303	9.53511	1.25328	0.218946	0.457407	-5.87425	Nectin2
A0A0R4J0V5	0.323694	8.3392	1.30029	0.202545	0.440623	-5.87464	Polr2a
Q3TGG2	0.171334	9.76981	1.35877	0.183469	0.41267	-5.87527	Atxn2l
O88822	0.153859	10.4687	1.34261	0.188597	0.419664	-5.87651	Sc5d
Q9ES74	0.439446	9.56549	1.19488	0.242574	0.491541	-5.88021	Nek7
Q9DAK9	-0.118363	11.2869	-1.32445	0.194487	0.427939	-5.88053	Phpt1
P62960	0.0736174	12.5588	1.3104	0.199143	0.4347	-5.88093	Ybx1
A0A0G2JEK2	0.24031	10.6203	1.30152	0.202126	0.440209	-5.88185	Crip1
A0A0R4J138	0.108159	9.86001	1.33651	0.190561	0.422443	-5.88472	Arsb
Q04447	0.127365	10.2932	1.29744	0.203512	0.441356	-5.88516	Ckb
O89112	0.131524	10.9374	1.35536	0.184543	0.414576	-5.88589	Lancl1
P55096	-0.0952528	12.8473	-1.3316	0.192151	0.424989	-5.88703	Abcd3
Q61425	-0.080221	14.1989	-1.28476	0.207854	0.445927	-5.88712	Hadh
P04627	0.107042	9.4995	1.29133	0.205595	0.443494	-5.88746	Araf
Q9DCK3	0.18014	8.81528	1.26834	0.214471	0.453481	-5.89079	Tspan4
Q8R5F7	0.108174	9.29857	1.24079	0.223466	0.462612	-5.89082	Ifih1
Q64345	-0.27262	8.61178	-1.31734	0.197739	0.432996	-5.891	Ifit3
Q8BFY6	0.0757234	9.7373	1.32581	0.194042	0.427448	-5.89151	Pef1
Q8BK30	-0.184991	10.2835	-1.33495	0.191066	0.423318	-5.89275	Ndufv3
P99029	-0.0486542	13.8395	-1.32617	0.193923	0.427448	-5.89345	Prdx5
Q9CVB6	0.069824	11.807	1.31661	0.197076	0.432151	-5.89427	Arpc2
Q3TCN2	0.103428	9.98576	1.30342	0.201485	0.439064	-5.89613	Plbd2
Q921M7	0.171531	8.91501	1.26197	0.216409	0.455479	-5.89673	Fam49b
Q8VE88-2	0.0820857	9.42664	1.28326	0.208373	0.44673	-5.89821	Fam114a2
P08113	0.118897	14.1634	1.33442	0.191237	0.423454	-5.90049	Hsp90b1
A0A0R4J1L2	0.0947788	11.3547	1.32012	0.195912	0.430581	-5.9008	Eef1d
P97370	-0.142151	10.3956	-1.31548	0.19745	0.432724	-5.90114	Atp1b3
P14148	0.0776904	13.5884	1.31424	0.197861	0.432996	-5.90128	Rpl7
Q9CQH7	0.0721618	11.1253	1.32797	0.193336	0.426626	-5.90163	Btf3l4
E9Q9B0	-0.182432	8.55646	-1.29603	0.205228	0.443339	-5.90352	Kif1c
Q99LX0	0.0939963	13.1199	1.32083	0.195678	0.430312	-5.9036	Park7
Q99LC3	-0.0676651	11.9101	-1.31952	0.196112	0.430774	-5.90623	Ndufa10
O35326	-0.143103	10.0732	-1.31128	0.19885	0.434306	-5.90636	Srsf5
D3YU12	-0.204446	9.8876	-1.32455	0.194456	0.427939	-5.90669	Nmral1
Q3U422	-0.103327	11.2641	-1.31811	0.196577	0.431548	-5.90744	Ndufv3
A0A2I3BRW0	0.202446	10.3269	1.32936	0.192882	0.425972	-5.90759	Spcs1
Q9JIK5	-0.160361	9.70044	-1.33902	0.189751	0.421377	-5.90991	Ddx21
Q8BH69	0.0863156	9.80859	1.2959	0.204036	0.441618	-5.90993	Sephs1
P20918	0.110003	11.5346	1.32921	0.192929	0.425972	-5.91022	Plg
Q925N0	0.118663	10.2514	1.32601	0.193978	0.427448	-5.91122	Sfxn5
P06745	-0.107226	13.5136	-1.33009	0.192643	0.425832	-5.91274	Gpi
P00493	0.0629955	10.1798	1.28863	0.20652	0.444244	-5.91423	Hprt1
Q9R1P1	-0.135649	10.7769	-1.29905	0.202963	0.441284	-5.91681	Psmb3
E9QL80	0.109184	9.44582	1.25578	0.218047	0.456608	-5.91685	Lpgat1
Q9Z1A1	-0.0712712	11.1369	-1.29006	0.206032	0.443939	-5.9174	Tfg
Q6S9I0	0.221148	10.1352	1.27927	0.210036	0.44834	-5.91824	Kng2
E9Q9P8	-0.142976	12.5234	-1.31759	0.196748	0.431678	-5.91897	Rdh16f1
Q6P3A8	-0.0629164	12.2846	-1.27635	0.210776	0.449125	-5.91967	Bckdhb
Q3UF75	0.0691919	10.2837	1.30577	0.200695	0.437838	-5.92007	Parva
Q99JI6	0.0876593	11.5118	1.29222	0.205292	0.443339	-5.92101	Rap1b
Q8CDM8	0.103082	9.71121	1.23745	0.224685	0.463904	-5.92208	Fam160b1
Q99M87	-0.110047	10.674	-1.28468	0.207883	0.445927	-5.92298	Dnaja3
O88587	0.111483	12.846	1.29164	0.205491	0.443494	-5.92353	Comt
Q99KP3	-0.106242	10.4097	-1.27117	0.212591	0.451491	-5.9268	Cryl1
Q7TT37	0.104116	9.00879	1.26883	0.213411	0.452496	-5.92849	Elp1
P11031	0.253323	10.0886	1.1669	0.25248	0.502526	-5.92896	Sub1
E9QJW0	0.155793	15.0247	1.28668	0.207194	0.445444	-5.92917	Mgst1
Q76LS9	-0.150686	10.657	-1.28927	0.206301	0.444244	-5.92956	Mindy1
Q02105	0.248857	9.48197	1.31257	0.198417	0.433853	-5.92967	C1qc
Q9CXA2	-0.0804277	10.0871	-1.28504	0.207758	0.445927	-5.93042	L3hypdh
Q9EPT5	0.606114	9.88518	1.26526	0.215894	0.455236	-5.93108	Slco2a1
Q9QXK3	-0.107933	10.7588	-1.27567	0.211011	0.449378	-5.93324	Copg2
Q3UJD6	-0.162426	8.85297	-1.29756	0.20347	0.441356	-5.934	Usp19
F6ZDS4	-0.123798	9.74449	-1.27132	0.212537	0.451491	-5.9375	Tpr
Q6PD03	-0.199763	8.96108	-1.29225	0.20528	0.443339	-5.9394	Ppp2r5a
Q80W21	-0.0903973	10.45	-1.24626	0.221478	0.460444	-5.94213	Gstm7
P62274	-0.209357	11.117	-1.26848	0.213535	0.452496	-5.94335	Rps29
Q9Z0U1	0.0935431	9.5551	1.29594	0.204021	0.441618	-5.94356	Tjp2
Q64FW2	-0.139712	9.71098	-1.25438	0.218549	0.456825	-5.94414	Retsat
Q9D1I6	-0.136061	9.63075	-1.29795	0.203618	0.441356	-5.94442	Mrpl14
D3YZC9	0.0617324	10.2066	1.25966	0.216664	0.45561	-5.945	Sf1
Q9EPB5	-0.111238	9.01746	-1.26082	0.216247	0.455479	-5.94549	Serhl
P97501	-0.285744	12.518	-1.29817	0.203264	0.441356	-5.94774	Fmo3
A0A140LHT6	-0.130149	9.43174	-1.27906	0.209832	0.44834	-5.94811	Mrpl48
Q8CI51	0.0578093	11.5722	1.29693	0.203685	0.441356	-5.94953	Pdlim5
P19536	-0.107099	13.464	-1.30119	0.202239	0.440209	-5.94985	Cox5b
Q8K4H1	-0.11948	10.2079	-1.27846	0.210039	0.44834	-5.95026	Afmid
Q9QZE5	-0.0407711	11.5849	-1.28193	0.208834	0.447468	-5.95308	Copg1
Q8K1B8	0.194279	9.31033	1.29709	0.20363	0.441356	-5.9546	Fermt3
F6TLV3	0.0902985	9.06679	1.28058	0.209302	0.447971	-5.95503	Fndc3a
Q8BYL4	-0.118767	10.1042	-1.26875	0.213442	0.452496	-5.95592	Yars2
G3UWJ5	-0.144907	10.4158	-1.23331	0.226205	0.466488	-5.95628	Icam2
P09055	0.0856501	11.6751	1.28872	0.20649	0.444244	-5.95653	Itgb1
Q9DBT9	-0.153145	14.1919	-1.26606	0.214389	0.453481	-5.9577	Dmgdh
Q8R3R8	-0.175188	10.4906	-1.2591	0.21686	0.455774	-5.95862	Gabarapl1
Q8BMJ2	0.0723718	9.63979	1.2789	0.209886	0.44834	-5.9596	Lars
Q501J7	-0.459737	8.98516	-1.25249	0.219504	0.458179	-5.96276	Phactr4
P17563	-0.0894737	13.2057	-1.22706	0.228515	0.470342	-5.96289	Selenbp1
G5E8M7	0.275047	11.0661	1.27212	0.212254	0.451275	-5.96534	Gstm6
Q8VDW0	0.0909232	11.4481	1.25532	0.218213	0.456608	-5.96619	Ddx39a
Q8CAQ8-3	-0.146054	11.7158	-1.2902	0.205983	0.443939	-5.96726	Immt
F6TUL9	-0.124553	9.24969	-1.27757	0.210351	0.448575	-5.96907	Vsig4
P97434	-0.19074	9.25122	-1.26035	0.216415	0.455479	-5.96936	Mprip
A2A7S8-2	-0.134984	8.77152	-1.25299	0.220262	0.458909	-5.96966	Kiaa1522
E9PVU0	0.0975469	10.2067	1.28159	0.208952	0.447471	-5.9707	Myo6
A2AQU8	0.189941	9.09993	1.14807	0.261055	0.511726	-5.97186	Srxn1
A0A075B5P6	0.323992	10.7132	1.286	0.207427	0.445695	-5.97203	Ighm
Q9JIW9	-0.118418	10.2424	-1.24148	0.223213	0.462551	-5.97209	Ralb
[truncated: 2,005 more rows]

## Sheet: Genotype_21
Accession	logFC	AveExpr	t	P.Value	adj.P.Val	B	Gene
[truncated: 3,844 more rows]

[truncated: 3 more sheets: HNKO_age_21_3, WT_age_21_3, Interaction]
