# Supplementary material for: Hepatocyte-specific perturbation of NAD+ biosynthetic pathways in mice induces reversible nonalcoholic steatohepatitis–like phenotypes
Source: J Biol Chem. 2021 Nov 8;297(6):101388. doi: 10.1016/j.jbc.2021.101388 (PMC8648833; doi:10.1016/j.jbc.2021.101388)
Supplement: File S4 [file mmc5.xlsx]

## Sheet: Treatment_in_WT
Accession	logFC	AveExpr	t	P.Value	adj.P.Val	B	Gene
Q9D903	-2.66303	9.52024	-7.55072	2.66653e-07	0.00113514	6.5386	Ebna1bp2
A0A0A6YXW4;Q9D7N6	0.900535	9.19977	6.78896	7.71836e-07	0.00164285	5.82513	Mrpl30
P16331	-0.252593	14.2511	-6.35636	2.06464e-06	0.00292972	4.86183	Pah
P34927	-0.80611	13.0212	-6.13567	3.44077e-06	0.00366184	3.97644	Asgr1
D3YXK2;S4R1M2	0.286787	10.5323	5.85864	6.58424e-06	0.00560582	3.86192	Safb
Q80SZ7	0.510722	10.1632	5.81759	1.28028e-05	0.00908356	3.1613	Gng5
Q8C0L0	-1.17665	9.6434	-5.31371	2.79658e-05	0.0170072	2.41606	Tmx4
A0A0R4J015;J3QML2	0.940498	9.25739	5.05347	4.53109e-05	0.0227472	2.10709	Abcc3
B2RSU7;E0CYI9;E9PWI6;Q8CHG3	-0.764602	9.66016	-5.02895	4.80913e-05	0.0227472	2.07513	Gcc2
P84084	-0.344064	11.5656	-4.92054	6.2604e-05	0.0242278	1.84612	Arf5
E9Q3M3;E9Q586;O08788;O08788-2	-0.230592	10.0251	-4.94056	5.96253e-05	0.0242278	1.83411	Dctn1
Q9CQG1	-0.838452	9.7092	-4.87571	7.87658e-05	0.0279422	1.63425	Chac2
Q5F258;Q68FF6	0.698193	8.43113	4.74362	0.000107908	0.0298978	1.3597	Git1
Q8VE70	1.22594	9.66998	4.68144	0.000112233	0.0298978	1.31221	Pdcd10
Q8C7G5	-0.384982	10.1141	-4.6657	0.000116639	0.0298978	1.27773	Apoa5
P80316	-0.12116	12.3163	-4.64939	0.000121387	0.0298978	1.24144	Cct5
Q8K0H1	0.260709	10.0489	4.64105	0.000123891	0.0298978	1.22129	Slc47a1
Q9Z2K1	0.206077	11.8551	4.6328	0.000126418	0.0298978	1.20379	Krt16
E9PWE8;Q3TT92;Q62188	1.02563	10.2436	4.43695	0.000204276	0.0418503	0.763127	Dpysl3
Q61425	0.197445	15.3269	4.43324	0.00020614	0.0418503	0.75595	Hadh
Q8R0H9	0.897556	9.25851	4.43644	0.00022508	0.0418503	0.690141	Gga1
P58058	0.30821	10.2717	4.43054	0.000228289	0.0418503	0.676324	Nadk
P47962	-0.0936032	13.303	-4.39618	0.000225749	0.0418503	0.670729	Rpl5
P70296	-0.128002	13.7995	-4.37817	0.000235943	0.0418503	0.634996	Pebp1
Q99JX4	-0.161072	10.1909	-4.35909	0.000247245	0.0421009	0.592543	Eif3m
A0A0G2JFE3;E9PUE1;E9Q816;Q8BSI6	-0.398352	11.9356	-4.3026	0.000283983	0.0464967	0.461453	Cyp2w1;R3hcc1;Cyp2w1;R3hcc1
Q3TCN2	-0.328451	10.0503	-4.21462	0.000352354	0.0555545	0.272064	Plbd2
A0A0R4J1H2	-0.123049	12.7762	-4.13036	0.00043316	0.0631302	0.0696687	Glyctk
Q99KI3	0.325646	9.47263	4.11945	0.000444892	0.0631302	0.0488595	Emc3
Q91XD4	-0.196141	14.3111	-4.11951	0.000444833	0.0631302	0.0438514	Ftcd
P51410	-0.103859	13.2392	-4.09513	0.0004722	0.0640108	-0.0144587	Rpl9
Q8CHP5	-0.137162	10.5756	-4.08744	0.000481171	0.0640108	-0.0244523	Pym1
B1ASP2;P52332	-0.319161	9.21806	-4.05132	0.000525658	0.0649128	-0.0939414	Jak1
A0A0R4J0S3	0.190558	10.1444	4.04518	0.000533617	0.0649128	-0.107685	Rtn4ip1
P00186	0.235564	12.7298	4.04471	0.000534233	0.0649128	-0.117126	Cyp1a2
Q99LG2	-0.195404	9.74857	-4.0336	0.000548946	0.0649128	-0.139829	Tnpo2
Q8BU30	-0.0915806	11.9479	-4.00553	0.000587967	0.067648	-0.204002	Iars
Q4VBE8	0.450353	9.0969	4.01504	0.000618744	0.0686015	-0.2235	Wdr18
Q8R0F9	-0.122935	12.7826	-3.97827	0.000628485	0.0686015	-0.261861	Sec14l4
Q3UI43	-0.205458	10.6081	-3.92129	0.000722352	0.0760268	-0.383126	Babam1
P30681	-0.250615	11.3771	-3.91573	0.000732229	0.0760268	-0.418122	Hmgb2
F2Z3U3	0.187073	9.84846	3.88444	0.000790333	0.0801059	-0.472364	Raph1
Q9D964	-0.240107	10.2289	-3.89348	0.000963922	0.0860867	-0.602871	Gatm
Q91XC8	0.304183	12.2868	3.81944	0.000926008	0.0860867	-0.612516	Dap
A0A140LHA2;Q9WVA3	-0.145852	11.3107	-3.81942	0.000926057	0.0860867	-0.612673	Bub3
A0A1B0GSX0;P06151;Q564E2	-0.164055	16.1129	-3.82062	0.000923356	0.0860867	-0.616376	Ldha
Q8BFR4	-0.172923	10.1499	-3.79162	0.000990897	0.0860867	-0.656369	Gns
P19536;Q9D881	0.0878017	15.1476	3.79441	0.000984181	0.0860867	-0.679888	Cox5b;Gm11273
P17427	-0.0909695	11.8304	-3.79591	0.000980592	0.0860867	-0.683989	Ap2a2
P97855	-0.0875963	11.8325	-3.77628	0.00102858	0.0875732	-0.687774	G3bp1
Q6PAR5;Q6PAR5-2;Q6PAR5-4;Q6PAR5-6	-0.367987	9.49533	-3.76716	0.00105164	0.0877808	-0.734313	Gapvd1
E9Q9J4;Q6ZQB6;Q6ZQB6-2;Q6ZQB6-3	-0.490015	8.67458	-3.74501	0.00110981	0.0903717	-0.784886	Ppip5k2
P70677	-0.223625	11.0105	-3.73318	0.00114216	0.0903717	-0.812755	Casp3
P11688	-0.128422	10.2596	-3.72224	0.00117292	0.0903717	-0.836454	Itga5
O35643;Q5SVG4;Q5SVG5	-0.106744	11.989	-3.71669	0.00118882	0.0903717	-0.849243	Ap1b1
Q80UM7	-0.152587	12.4858	-3.71677	0.0011886	0.0903717	-0.863872	Mogs
Q9Z0M5	-0.260552	10.9351	-3.70187	0.00123238	0.0920394	-0.888378	Lipa
P43277	-0.250007	11.8085	-3.67359	0.00131985	0.0968728	-0.951555	Hist1h1d
E9PUR6;E9PYV1;P06537;P06537-2;P06537-5	-0.134745	9.94203	-3.6646	0.00134891	0.0973275	-0.955159	Nr3c1
Q6ZPJ0	0.599063	8.01045	3.74013	0.00147863	0.100975	-0.959501	Tex2
E0CZ10;E0CZF3;Q8VDI9	0.311772	9.4631	3.65448	0.00138241	0.0980822	-0.967291	Alg9
P54728	-0.109502	12.326	-3.64201	0.00142478	0.099431	-1.0119	Rad23b
P22599	0.165616	11.8017	3.62231	0.00149434	0.100975	-1.0667	Serpina1b
Q542V3;Q8VE97	-0.130275	12.1273	-3.58351	0.00164129	0.108869	-1.14098	Srsf4
Q9D8B6	-0.323503	9.24927	-3.57823	0.00166232	0.108869	-1.15441	Fam210b
C0HKD8;C0HKD9	-0.308575	8.67219	-3.56319	0.0017238	0.111185	-1.18272	Mfap1a;Mfap1b
Q8C165	-0.112274	12.3964	-3.55009	0.00177914	0.111541	-1.19822	Pm20d1
B1AQY9;B1AQZ0;B7ZC46;Q8CHH9;Q8CHH9-2	-0.430183	10.0829	-3.53685	0.00183684	0.111706	-1.23525	08/Sep
Q9DCL9	-0.211002	11.5387	-3.54715	0.00179179	0.111541	-1.23527	Paics
Q8BQ46	0.284055	9.67176	3.54343	0.00180792	0.111541	-1.24672	Taf15
Q60902	-0.113006	10.3661	-3.50987	0.00196015	0.115894	-1.27986	Eps15l1
Q9D662	-0.176173	10.9417	-3.51251	0.00194771	0.115894	-1.31797	Sec23b
A0A140T8P5	0.965781	8.54083	3.53595	0.00218413	0.121361	-1.32111	Igkv8-24
O08796	-0.288109	8.6249	-3.50189	0.00222366	0.121361	-1.37225	Eef2k
P97765	-0.166839	10.0695	-3.47167	0.00214869	0.121361	-1.3796	Wbp2
Q91XE4	-0.132756	13.0333	-3.47141	0.00215004	0.121361	-1.39513	Acy3
P17563	0.199866	15.0862	3.47029	0.00215582	0.121361	-1.39642	Selenbp1
P24721	-0.215761	10.4454	-3.4581	0.00221987	0.121361	-1.42753	Asgr2
Q924B0	-0.120522	12.1986	-3.44043	0.00231604	0.124802	-1.47652	Impa1
A0A0R4J112;Q80XI3-2;Q80XI3-4;Z4YKC4	-0.183631	9.26238	-3.42963	0.00237675	0.126473	-1.49187	Eif4g3
Q8BHA3;Q8BHA3-2	0.159085	10.1122	3.41516	0.00246061	0.127741	-1.49703	Dtd2
P45591	-0.146992	10.3997	-3.42296	0.00241508	0.126926	-1.50311	Cfl2
P04117	0.240603	11.9126	3.38762	0.0026282	0.130895	-1.52513	Fabp4
Q3UEL5;Q8VC12	-0.19525	14.6169	-3.40897	0.00249735	0.128087	-1.54115	Uroc1
Q9WVJ2	-0.0881862	12.3617	-3.38987	0.00261414	0.130895	-1.57074	Psmd13
Q9EQG9;Q9EQG9-2	-0.147925	10.2141	-3.38192	0.00266431	0.130895	-1.59153	Col4a3bp
O70591	-0.121179	10.9693	-3.37391	0.00271577	0.131375	-1.59564	Pfdn2
A0A1B0GT81;Q07813	-0.185897	10.8429	-3.38023	0.00267509	0.130895	-1.6013	Bax
Q9D0C4;Q9D0C4-2	-0.247016	8.34407	-3.36344	0.00291603	0.137928	-1.65563	Trmt5
Q9Z0K8	0.404924	10.6255	3.34651	0.00289934	0.137928	-1.67939	Vnn1
E9PXB7;Q8CFI0;Q8CFI0-3	-0.525882	9.9598	-3.32338	0.00306366	0.141761	-1.68826	Nedd4l
A2ABY3;Q922E4	-0.152974	13.4002	-3.32537	0.00304919	0.141761	-1.70699	Pcyt2
A0A2I3BS49;Q9CXU4;Q9WTQ8	1.36788	9.4155	3.31919	0.00339375	0.14683	-1.74577	Timm23;Gm10273;Timm23
D3Z0R8;Q8BGB2	0.308597	8.93981	3.32487	0.00319236	0.143159	-1.748	Ttc7;Ttc7a
Q9Z2M7	-0.0992103	12.5358	-3.30578	0.00319476	0.143159	-1.7522	Pmm2
Q6ZWQ9	-0.130276	12.2826	-3.31047	0.00315927	0.143159	-1.76011	Myl12a
Q8VCC1	0.239711	11.5724	3.29866	0.00324934	0.143644	-1.77867	Hpgd
P62737	0.747134	13.1962	3.2956	0.00327308	0.143644	-1.78216	Acta2
P33267	-0.231311	12.5296	-3.27778	0.00341464	0.14683	-1.80477	Cyp2f2
D3YZ60;Q9CYZ6	-0.294988	9.54904	-3.27415	0.00395637	0.15662	-1.8648	Rex1bd
E9Q317;O55128	0.191893	9.79874	3.23983	0.00373623	0.15662	-1.89643	Sap18
Q8CGC7	-0.0725925	12.3464	-3.22991	0.00382497	0.15662	-1.92058	Eprs
Q8K124	-0.444505	9.26946	-3.22221	0.00405807	0.157047	-1.92175	Plekho2
P51881	0.109469	15.0484	3.22261	0.0038916	0.15662	-1.92386	Slc25a5
Q811U4	-0.133827	9.68962	-3.22954	0.00382829	0.15662	-1.9351	Mfn1
Q9JHW4	-0.126968	10.7995	-3.20991	0.00401023	0.15662	-1.94257	Eefsec
O54734	-0.0924606	13.7754	-3.22177	0.00389937	0.15662	-1.94285	Ddost
E9Q6R7	-0.108519	10.183	-3.21735	0.00394036	0.15662	-1.95473	Utrn
Q91X83	-0.160866	15.5081	-3.211	0.00399996	0.15662	-1.96104	Mat1a
Q9CQ54	0.0946463	12.2883	3.21216	0.00398902	0.15662	-1.96868	Ndufc2
P70460	0.298175	9.07945	3.17125	0.00439339	0.162632	-2.00273	Vasp
B1AQR8;G3X9T7;O08573;O08573-2;O08573-3	-0.27142	13.4428	-3.18782	0.00422503	0.161779	-2.00294	Lgals9
Q8K183	-0.176223	11.9705	-3.18359	0.00426733	0.161779	-2.00911	Pdxk
F7C9F6	-0.132841	10.4881	-3.18092	0.00429435	0.161779	-2.01673	Arnt
O55239	0.284998	10.6241	3.17591	0.00434536	0.162265	-2.03329	Nnmt
A0A0U1RPF4;F6VHS4;Q5M9M1;Q80T19;Q9EQ21	-0.32667	10.2148	-3.14492	0.00467426	0.168509	-2.06283	Hamp2;Hamp2;Hamp2;Hamp2;Hamp
P70699	-0.282712	10.523	-3.14996	0.00461922	0.168509	-2.07462	Gaa
Q5F2E8	-0.767241	8.56536	-3.17268	0.00475007	0.168509	-2.07881	Taok1
B7ZCU0;B7ZCU2;B7ZCU3;B7ZCU4;B7ZCU5;J3QNK8;Q8CBW3;Q8CBW3-2;Q8CBW3-3;Q8CBW3-4;Q8CBW3-5	0.281812	9.65612	3.14669	0.0048366	0.17016	-2.08959	Abi1
Q02053	-0.12208	13.006	-3.14304	0.00469499	0.168509	-2.10269	Uba1
O35295	-0.391298	10.7966	-3.13991	0.00472967	0.168509	-2.10481	Purb
A0A1B0GRJ9;F7D3W5;Q5PR72;Q922S4;Q922S4-2;Q922S4-3	-0.769771	8.68106	-3.13933	0.00512575	0.173404	-2.11033	Pde2a;Gm45837;Pde2a;Pde2a;Pde2a;Pde2a
A2ADR8;Q8R3G1	0.322529	8.96506	3.13717	0.00515105	0.173404	-2.12092	Ppp1r8
A2ACG7;Q9DBG6	-0.0795992	13.4006	-3.10269	0.00516149	0.173404	-2.16608	Rpn2
Q8K4Z5	-0.111022	10.1995	-3.10764	0.0051019	0.173404	-2.18134	Sf3a1
A0A286YCX6;E9PWG2	0.287085	10.3794	3.10172	0.0051732	0.173404	-2.18264	Trappc8
Q3V3C7;Q99JR6	0.19258	9.49669	3.09767	0.00522254	0.17369	-2.18556	Nmnat3
E9Q3X0	-0.237272	12.3372	-3.10883	0.00508774	0.173404	-2.19346	Mvp
Q8CEC6	-0.327611	9.3692	-3.07885	0.00545775	0.174246	-2.19583	Ppwd1
Q9DC23	0.447893	11.4803	3.08574	0.00537046	0.174246	-2.20445	Dnajc10
P09411	-0.0717835	14.8818	-3.05519	0.00576798	0.17793	-2.21322	Pgk1
Q64337	-1.04232	11.8716	-3.07355	0.00552578	0.174246	-2.21388	Sqstm1
P14148	-0.0822153	13.863	-3.08834	0.00533789	0.174246	-2.21418	Rpl7
Q3TXS7	-0.087156	12.0257	-3.08767	0.00534625	0.174246	-2.23606	Psmd1
A0A1B0GSG5;Q91VI7	-0.0956863	12.9495	-3.08157	0.0054231	0.174246	-2.24404	Rnh1
P21981	-0.149695	13.8988	-3.07659	0.00548664	0.174246	-2.25902	Tgm2
Q9D8C4	-0.128473	10.933	-3.06415	0.00564856	0.175518	-2.26753	Ifi35
G5E866;Q99NB9	-0.0857942	11.1516	-3.06631	0.00562016	0.175518	-2.28364	Sf3b1
P46978	-0.138734	11.7712	-3.03771	0.00600796	0.180159	-2.30532	Stt3a
A2RSJ4	-0.47292	9.28201	-3.0527	0.00624132	0.184509	-2.31446	Uhrf1bp1l
Q9CQK7	-0.451852	10.109	-3.04223	0.00594508	0.180159	-2.32053	Rwdd1
Q99KI0	0.0906426	14.3256	3.04837	0.00586052	0.179484	-2.32155	Aco2
Q9D8B3	-0.201861	11.2476	-3.0376	0.00600952	0.180159	-2.32742	Chmp4b
G3UYV7;P62858	-0.181	13.0929	-3.01266	0.00636878	0.186979	-2.34454	Rps28
A0A1B0GSU0;Q571I9	-0.13839	11.6818	-3.02208	0.00623079	0.184509	-2.37088	Aldh16a1
Q6ZQI3	-0.109501	12.0479	-3.00742	0.00644678	0.187972	-2.37906	Mlec
I1E4X8;P83093	-0.141985	8.71609	-2.98024	0.00686678	0.193795	-2.37914	Stim2
Q8BL66	-0.0807354	10.9755	-2.99697	0.00660531	0.191284	-2.38843	Eea1
Q05117	0.250542	10.3744	2.97978	0.00687409	0.193795	-2.43729	Acp5
Q8QZY1	-0.093618	11.6612	-2.98027	0.00686629	0.193795	-2.4451	Eif3l
Q6ZWZ7;Q9CPR4	-0.150061	13.6678	-2.98514	0.00678918	0.193795	-2.44916	Rpl17
E9Q6U4;Q3UWL8	-0.101277	10.4813	-2.96441	0.00712325	0.198194	-2.44944	Pfdn4
Q64345	0.2981	9.1056	2.9664	0.0070904	0.198194	-2.46599	Ifit3
P32921;P32921-2	-0.0836809	11.1498	-2.95791	0.0072311	0.199888	-2.50435	Wars
P12970	-0.0806922	14.1212	-2.9513	0.00734261	0.201661	-2.50648	Rpl7a
Q8BRK8	-0.354122	10.6571	-2.94656	0.00742346	0.202575	-2.51667	Prkaa2
Q5SS83;Q60634;Q60634-2;Q60634-3	-0.133963	10.5599	-2.93354	0.00765	0.207427	-2.53013	Flot2
P31649	0.181229	10.1373	2.91341	0.00801336	0.211881	-2.54938	Slc6a13
A0A1B0GRJ0;E9Q8L9;Q9D620	-0.693145	10.2137	-2.92188	0.00785859	0.210928	-2.56553	Rab11fip1
Q5SUH6	-0.110824	11.7367	-2.91582	0.00796903	0.211881	-2.56566	Clint1
A0A0N4SVT3;A0A0N4SW28;Q9DAS9	0.163903	11.5327	2.9208	0.00787821	0.210928	-2.58172	Gng12
Q9JM62	0.220325	13.8307	2.89344	0.0083902	0.213562	-2.59405	Reep6
Q91YP3	-0.120473	11.6423	-2.90831	0.00810804	0.213061	-2.60357	Dera
Q8BGT5	0.111869	12.1119	2.89263	0.00840591	0.213562	-2.60724	Gpt2
Q62093	-0.0993603	12.2571	-2.90415	0.00818605	0.213562	-2.61323	Srsf2
A2ALU4;A7TU71	-0.131836	9.76352	-2.88795	0.00849678	0.214028	-2.62041	Shroom2
P00329	-0.121126	16.8125	-2.89661	0.00832942	0.213562	-2.6207	Adh1
D3Z139;Q8K0G8	-0.120043	10.4761	-2.86723	0.00891045	0.219259	-2.62401	Esrp2
Q00897	0.150963	12.709	2.89148	0.00842809	0.213562	-2.62429	Serpina1d
G3UWI9;G3UWX9;G3UZ60;G3UZA7;Q9Z172;Q9Z172-2	-0.0931511	12.2643	-2.89192	0.00841959	0.213562	-2.62588	Sumo3
Q58A65-2	-0.0880126	10.5789	-2.88088	0.00863588	0.214988	-2.6483	Spag9
A0A1B0GX24;D6RIJ4;E9Q4Y0;E9QA05;O35892;O35892-2;Q8C405	-0.233845	9.52501	-2.86527	0.00951376	0.222528	-2.65203	Sp100
P59913	-0.300743	10.0427	-2.88194	0.00861485	0.214988	-2.66909	Pcmtd1
Q3THK7	-0.209392	10.84	-2.8589	0.00908223	0.219363	-2.68566	Gmps
Q5SSH8	-0.333445	9.54442	-2.85014	0.0101784	0.229257	-2.68583	Cyb5d2
O88441	0.115139	11.2767	2.86764	0.0089022	0.219259	-2.69443	Mtx2
E0CX98;E0CXR0;E0CZE8;Q9D2C7	0.133436	10.3708	2.86362	0.00898462	0.219363	-2.70499	Tmbim6
P58281-2	0.0731082	11.3003	2.85705	0.0091208	0.219363	-2.70646	Opa1
E9QPI5;Q6A026	-0.148727	9.54262	-2.859	0.0090801	0.219363	-2.70713	Pds5a
E9Q4V9;Q8BH74	-0.417242	8.25823	-2.83894	0.00978181	0.225087	-2.7084	Nup107
Q8BLY7	0.141594	14.5401	2.84309	0.00969063	0.224201	-2.72118	Hps6
Q91YJ3	-0.161568	8.87966	-2.83409	0.0096125	0.223609	-2.72233	Thyn1
Q8K3K7	0.24297	10.7495	2.84578	0.00935905	0.221437	-2.72846	Agpat2
O09174	0.095584	12.8778	2.84688	0.00933548	0.221437	-2.72857	Amacr
Q9QUI0	-0.403205	11.6736	-2.84535	0.00936816	0.221437	-2.73149	Rhoa
Q920L1	-0.196978	12.2374	-2.84317	0.0094151	0.221437	-2.73596	Fads1
Q3U7U3	-0.366958	8.95445	-2.85412	0.0109005	0.233717	-2.73659	Fbxo7
P83887	-0.246738	9.54655	-2.78397	0.0107749	0.232868	-2.74496	Tubg1
Q9JLJ4	-0.294933	10.7743	-2.82142	0.0098944	0.225243	-2.75801	Elovl2
Q9D7N3	0.165107	9.47607	2.82265	0.00986669	0.225243	-2.76495	Mrps9
Q3UN02	-0.187521	10.6309	-2.79695	0.0104616	0.232778	-2.77513	Lclat1
B1AZI6	-0.38803	8.54517	-2.80069	0.010373	0.23241	-2.78871	Thoc2
G3X9H7;Q8R1S4;Q8R1S4-2	-0.119612	9.82894	-2.8166	0.0100039	0.226523	-2.7894	Mtss1
Q8R5I6	0.349149	10.2952	2.82101	0.0104988	0.232778	-2.79569	Gstm4
O88531	0.204297	9.48448	2.76745	0.0111864	0.236919	-2.82013	Ppt1
Q9Z1D1	-0.0682738	11.8899	-2.7879	0.010679	0.232868	-2.82607	Eif3g
P62855	-0.101192	13.4159	-2.79013	0.0106251	0.232868	-2.84394	Rps26
Q64FW2	0.401501	10.0865	2.78683	0.010705	0.232868	-2.85459	Retsat
A0A2I3BPG9;P83882	-0.301603	12.4423	-2.77786	0.0109255	0.233717	-2.85669	Rpl36a-ps1;Rpl36a
Q3ULW8;Q8CFB8	0.171559	9.89648	2.78391	0.0107764	0.232868	-2.86022	Parp3
Q61107	0.167151	8.70603	2.76695	0.0126286	0.248525	-2.87483	Gbp4
A0A1L1STE6;Q9D6R2	0.10493	12.7849	2.77472	0.0110035	0.234209	-2.87507	Idh3a
P97434;P97434-2	-0.16139	9.64963	-2.75316	0.0115544	0.242082	-2.89545	Mprip
Q6QD59	-0.146659	10.3981	-2.74108	0.0118744	0.245425	-2.90422	Bnip1
Q8BM72	0.175562	9.58599	2.73409	0.0120633	0.245711	-2.90728	Hspa13
E9PV22;Q505F5	-0.11915	10.1708	-2.75139	0.0116008	0.242082	-2.90975	Lrrc47
Q569Z5	-0.0825075	9.93837	-2.76047	0.0113647	0.239503	-2.91398	Ddx46
A0A1L1SR69;A0A1L1ST61;A0A1L1SV00;Q8R472;Q9JLR9	-0.433752	9.56426	-2.75112	0.0119146	0.245425	-2.92257	Higd1a
Q8BX02	-0.123495	10.0622	-2.73886	0.011934	0.245425	-2.92635	Kank2
Q9QZD9	-0.0901293	11.6896	-2.72791	0.0122329	0.246592	-2.93554	Eif3i
E9PUH6;E9PUW6;Q80ZM8	-0.249404	10.6737	-2.73439	0.0120552	0.245711	-2.94384	Crls1
Q5SVQ0;Q5SVQ0-2;Q5SVQ0-3;Q5SVQ0-4	0.276024	8.43127	2.7301	0.0132261	0.250937	-2.9578	Kat7
Q9D735	-0.117216	10.2828	-2.72858	0.0122142	0.246592	-2.9604	Trir
Q6ZWZ2	-0.0970379	10.9091	-2.71272	0.0126589	0.248525	-2.97633	Ube2r2
Q8JZZ0	0.134136	12.7341	2.72513	0.0123098	0.246592	-2.98452	Ugt3a2
E9QN99	-0.0907202	14.2128	-2.7241	0.0123383	0.246592	-2.98476	Abhd14b
Q923D5	-0.413424	9.47323	-2.69291	0.0132357	0.250937	-2.99683	Wbp11
Q8BWT1	0.0668486	15.5335	2.70928	0.0127574	0.24912	-2.99731	Acaa2
B7FAU5;O08579;Q3THM8	0.236479	9.56315	2.69967	0.0130361	0.250937	-3.0023	Emd
Q00560;V9GX00	0.283916	9.75172	2.6971	0.0131118	0.250937	-3.00562	Il6st
Q01149	0.431183	14.3661	2.67928	0.0136467	0.253874	-3.00847	Col1a2
O35286;Q497W9	-0.070592	11.2565	-2.71238	0.0126686	0.248525	-3.00982	Dhx15
H3BKM2;Q80YV2;Q80YV2-2	-0.0900605	9.70687	-2.69966	0.0130364	0.250937	-3.0112	Zc3hc1
P70441	-0.128854	13.1888	-2.71259	0.0126625	0.248525	-3.01284	Slc9a3r1
A0A140LI56;A0A140LIM2;A0A140LJF3;Q9DCH6	-0.123354	10.4757	-2.68701	0.0134121	0.252634	-3.02873	Zfand6
F8WH69;Q09014;S4R293	-0.172112	8.92403	-2.67829	0.0140111	0.253874	-3.03464	Ncf1
Q9CZE3	-0.326416	10.794	-2.67627	0.0137392	0.253874	-3.04316	Rab32
A3KMP2	-0.0879435	12.9841	-2.69585	0.0131485	0.250937	-3.04767	Ttc38
P97290	0.190095	9.89427	2.66767	0.0140066	0.253874	-3.04781	Serping1
Q9DBC7	-0.111561	10.4278	-2.69199	0.013263	0.250937	-3.05053	Prkar1a
F8VQ28;Q8VI36;Q8VI36-2	-0.200122	9.9367	-2.67231	0.0138616	0.253874	-3.06867	Pxn
P70670;Q60817	-0.0972785	12.7039	-2.66676	0.0140352	0.253874	-3.07496	Naca
Q921F4	-0.179602	10.3337	-2.66174	0.0141936	0.253874	-3.07858	Hnrnpll
P51863	-0.204514	11.4931	-2.67545	0.0137646	0.253874	-3.07996	Atp6v0d1
A0A1B0GS91;E9Q3Z5;Q8K4L2;Q8K4L3;Q8K4L3-3	-0.119333	9.79826	-2.66475	0.0140983	0.253874	-3.08337	Svil
Q9Z1Q2	-0.579723	10.5014	-2.66305	0.014152	0.253874	-3.08571	Abhd16a
Q4KL35	-0.159641	8.94681	-2.67153	0.013886	0.253874	-3.08887	Magix
A0A1W2P7V6;A0A1W2P899;Q9DAC7	-0.214414	9.24113	-2.6695	0.0139491	0.253874	-3.09434	Ttc32
A2A8V8;A2A8V9;E9PUK6;E9QKA4;Q52KI8;Q52KI8-2	-0.139314	10.5271	-2.64332	0.01479	0.256605	-3.09747	Srrm1
P80315	-0.104561	12.9236	-2.64447	0.0147521	0.256605	-3.10222	Cct4
E9QNN1	-0.0659745	11.0229	-2.64587	0.0147062	0.256605	-3.10337	Dhx9
Q3TLS3	0.815706	9.16823	2.65848	0.0142975	0.254663	-3.11107	Gdpgp1
Q99L88	-0.0837821	10.9235	-2.64216	0.0148285	0.256605	-3.11269	Sntb1
J3KMQ6;Q9CYI0	0.119107	9.00868	2.65521	0.0144024	0.255463	-3.12123	5730455P16Rik;
Q8BML9	-0.0678258	11.8525	-2.63322	0.0151271	0.260713	-3.13504	Qars
Q8BGS2	-0.130141	11.2723	-2.64319	0.0147945	0.256605	-3.14647	Bola2
Q9Z1T1	-0.124636	10.3696	-2.64442	0.0147539	0.256605	-3.14847	Ap3b1
B2RR82;E9QNG1;Q9Z0R6;Q9Z0R6-2	0.344236	9.13682	2.61467	0.0157649	0.265261	-3.15923	Itsn2
A0A1L1SS10;Q9Z2X8	-0.214218	8.92287	-2.62046	0.0163142	0.267131	-3.16144	Keap1
Q9CR51	-0.136352	11.8539	-2.62508	0.0154039	0.262641	-3.17141	Atp6v1g1
A0A0N4SUN2;Q9JJL3;Q9JJL3-2	0.107401	12.5891	2.62091	0.0155474	0.262641	-3.17259	Slco1b2
Q91YR7	-0.12215	9.7257	-2.63124	0.015194	0.260809	-3.17633	Prpf6
Q8CCK0	-0.287878	10.1028	-2.60346	0.0161626	0.266682	-3.17652	H2afy2
Q9WU84	-0.137696	11.7885	-2.61083	0.0159001	0.26632	-3.18722	Ccs
Q9QXS1;Q9QXS1-2	-0.0987308	11.7944	-2.62186	0.0155147	0.262641	-3.18919	Plec
Q6ZWV7	-0.130576	13.5878	-2.62261	0.0154889	0.262641	-3.1895	Rpl35
E9Q0W8;E9Q4F4;P62305	0.276262	12.4515	2.60934	0.0159529	0.26632	-3.20389	Snrpe
A0A0J9YUG5;Q8BGM4;Q8BY07	-0.178729	10.585	-2.60083	0.0166212	0.269037	-3.20551	Mettl27
Q8K1Z0	0.0744194	12.7168	2.60714	0.016031	0.266578	-3.20908	Coq9
Q9EQF5	-0.138297	14.3286	-2.59922	0.0163153	0.267131	-3.21189	Dpys
Q9CR00	-0.0789385	11.1804	-2.57794	0.0171032	0.270663	-3.21267	Psmd9
A0A140LJ04;E9Q5W5;Q5SSH7	-0.234207	9.3468	-2.6053	0.0160966	0.266627	-3.21343	Zzef1
O55091	0.109549	9.56885	2.58042	0.0200059	0.296743	-3.22936	Impact
Q9D7E4	-0.175172	8.9595	-2.5792	0.0170555	0.270663	-3.23097
D3Z795;Q9JK23	-0.197671	9.59913	-2.57971	0.0170363	0.270663	-3.23285	Psmg1
P00375	-0.143705	12.6321	-2.59355	0.0165218	0.268979	-3.24379	Dhfr
A0A0G2JGL8;Q99PU8;Q99PU8-2;Q99PU8-3	-0.174687	9.04373	-2.57916	0.017057	0.270663	-3.24524	Dhx30
Q99KP3	-0.23402	10.5029	-2.59266	0.0165545	0.268979	-3.24925	Cryl1
Q3U1V6	0.581185	12.0781	2.56843	0.0174664	0.27437	-3.25046	Uevld
Q8K411;Q8K411-2	0.0839314	11.289	2.58198	0.0169508	0.270663	-3.25831	Pitrm1
O35704	-0.271384	9.1818	-2.53613	0.0187554	0.284079	-3.2784	Sptlc1
F6QL70;F6YH22;P47915;Q5M8M8	-0.19883	13.1441	-2.57831	0.0170889	0.270663	-3.28056	Gm17669;Gm5218;Rpl29;Rpl29
G3X9I1;G5E911;Q91VU0	0.21074	9.91715	2.57299	0.0172913	0.272627	-3.28827	Fam3c
D3Z7M9;O35381	-0.0729596	13.145	-2.5631	0.0176732	0.276599	-3.29115	Anp32a
G3UWS4;H3BIV7;H3BKU1;Q3TTF6;Q7TNP2	-1.18328	8.12839	-2.54682	0.020738	0.301302	-3.2924	Ppp2r1b
Q9JME7	-0.230749	9.73569	-2.53825	0.0194876	0.290065	-3.29801	Trappc2l
P63085	-0.0981767	10.8613	-2.53965	0.0186109	0.284079	-3.3084	Mapk1
A0A0R4J047;Q9CYI4	-0.178996	10.3796	-2.53955	0.0186149	0.284079	-3.31762	Luc7l
Q921X9	-0.110896	12.9117	-2.55228	0.0181003	0.282245	-3.31803	Pdia5
Q8VC81;Q99P27	-0.250783	10.8923	-2.54271	0.0184858	0.284079	-3.32226	Pla2g12b
B9EHJ3;P39447	-0.0908156	11.0126	-2.54876	0.018241	0.283401	-3.3261	Tjp1
P67778	0.0559882	14.388	2.53843	0.0186607	0.284079	-3.32632	Phb
Q9CPW3	-0.115902	10.2589	-2.52321	0.020614	0.301027	-3.32693	Mrpl54
Q7TPE5	-0.103813	9.71582	-2.53145	0.0189494	0.285045	-3.33183	Slc7a6os
H3BL34;Q64176	-0.194129	11.2993	-2.53783	0.0186853	0.284079	-3.33751	Ces1e
P62751	-0.1084	13.7243	-2.5346	0.0188185	0.284079	-3.34344	Rpl23a
P47963	-0.10173	13.8227	-2.54049	0.0185765	0.284079	-3.35028	Rpl13
Q61830	-0.138414	10.0761	-2.52303	0.0193032	0.289344	-3.36965	Mrc1
Q8VDC1	-0.176599	9.55489	-2.49754	0.0204117	0.300666	-3.39193	Fyco1
P47911	-0.0854003	14.251	-2.52057	0.0194074	0.289885	-3.39302	Rpl6
A2A838;A2A839;A2A841;P48193	-0.0913969	11.4519	-2.4947	0.0205391	0.301027	-3.40301	Epb41
G3X973;Q8R4Y4;Q8R4Y4-2	1.15793	9.48623	2.47244	0.0241619	0.325612	-3.41336	Stab1
A0A087WRB7;E9PX43;Q7TQG1	-0.505382	9.85203	-2.48228	0.0211037	0.302489	-3.4218	Plekha6
A2A4U6	-0.150493	12.3468	-2.49227	0.0206483	0.301027	-3.42802	Zfp334
Q9D5J6	-0.109257	12.4048	-2.4998	0.0203113	0.300226	-3.43316	Shpk
Q9D0R2	-0.0842596	12.8533	-2.46807	0.0217675	0.306835	-3.43537	Tars
Q61166	-0.162342	10.3317	-2.48555	0.0209537	0.302454	-3.44684	Mapre1
F8VPN4	-0.113267	13.5912	-2.4792	0.021246	0.302489	-3.44915	Agl
Q9D4H8	-0.0708879	10.4549	-2.48542	0.0209594	0.302454	-3.44938	Cul2
Q8K2T4	0.357347	9.91892	2.4897	0.0211731	0.302489	-3.45328	Uqcc3
Q924T2	0.144264	10.9492	2.47944	0.021235	0.302489	-3.45755	Mrps2
P35980	-0.11354	13.9531	-2.47412	0.0214826	0.304838	-3.46456	Rpl18
P46471	-0.0623085	12.9211	-2.46898	0.0217244	0.306835	-3.47497	Psmc2
Q99PL6;Q99PL6-2	-0.269389	9.46304	-2.45876	0.0222126	0.312077	-3.48936	Ubxn6
A2AFI8;B1AV20;B9EI38;Q80XA6	0.181037	8.79601	2.45647	0.0223235	0.312602	-3.50625	Reps2
P61358	-0.0819205	13.5212	-2.44376	0.0229483	0.317587	-3.50741	Rpl27
Q9CYA0	-0.68309	9.70353	-2.44316	0.0229779	0.317587	-3.51336	Creld2
O35435	0.224957	9.19487	2.43416	0.0234305	0.321753	-3.5149	Dhodh
P11983	-0.0973038	13.1273	-2.45356	0.0224651	0.313553	-3.51759	Tcp1
Q91V09;S4R225	-0.227348	9.63493	-2.42843	0.0241564	0.325612	-3.52069	Wdr13
A0A0A0MQM0;P63242	-0.0879921	12.8912	-2.39596	0.025445	0.332268	-3.53073	Eif5a
A0A1L1SQA8;P62852	-0.142333	14.1574	-2.44792	0.0227418	0.316378	-3.53259	Rps25
E9Q1G8;E9Q9F5;O55131	-0.106386	11.9681	-2.43992	0.0231398	0.318791	-3.5339	07/Sep
Q5SS80	-0.164819	8.63829	-2.42135	0.0245253	0.327138	-3.53481	Dhrs13
E9Q8I7	-0.210062	8.84311	-2.3129	0.0308688	0.35904	-3.53583	Nfxl1
D3Z7P0;Q8K3W0;Q8K3W0-1	-0.22239	9.64625	-2.42522	0.0243234	0.325612	-3.54566	Babam2
G5E870	-0.110942	9.46041	-2.42699	0.0237973	0.325512	-3.54835	Trip12
Q9JKY5	-0.124237	9.14694	-2.41708	0.0243122	0.325612	-3.55507	Hip1r
A0A0A6YX02;Q9CQ22	-0.12671	10.7402	-2.42582	0.0238571	0.325512	-3.5558	Lamtor1
Q9D1I6	-0.147411	10.3967	-2.42314	0.0239958	0.325612	-3.56615	Mrpl14
Q9DCT8	-0.113244	12.1128	-2.41717	0.0243075	0.325612	-3.5714	Crip2
Q7TNE3	-0.155242	9.67062	-2.39804	0.0257773	0.33364	-3.58173	Spag7
Q64462	-0.167039	10.1628	-2.40575	0.0249141	0.329377	-3.585	Cyp4b1
B9EKJ3;Q80TL7;Q80TL7-2	-0.0945164	8.97031	-2.40797	0.0247949	0.328823	-3.5903	Mon2
Q80UU9	-0.124057	11.0257	-2.40271	0.025078	0.330517	-3.59335	Pgrmc2
Q04857	0.383772	12.3485	2.38705	0.0259374	0.33364	-3.59793	Col6a1
Q99LX0	-0.105811	13.8945	-2.4118	0.0245911	0.327138	-3.60116	Park7
A0A0A6YVR9;P09925;V9GXE6	-0.351698	9.66559	-2.39249	0.0256356	0.33364	-3.60357	Surf1
P21619	-0.0821873	11.813	-2.39834	0.0253152	0.33159	-3.61359	Lmnb2
F6SPK0;Q9JJZ4	-0.638859	9.44304	-2.3986	0.0253009	0.33159	-3.61893	Ube2j1
P29788	-0.166767	11.1313	-2.3811	0.0262708	0.333835	-3.6198	Vtn
P59325	-0.0815374	11.4563	-2.38197	0.026222	0.333835	-3.63453	Eif5
O89020;O89020-3	0.152706	9.90352	2.38431	0.0260907	0.33364	-3.63689	Afm
A0A0R4J250;Q61070	-0.107775	10.6729	-2.38464	0.0260717	0.33364	-3.63989	Ei24
G5E8R4;Q922D4;Q922D4-2	-0.11324	9.20269	-2.36437	0.0272302	0.339938	-3.64023	Ppp6r3
P00405	0.0689411	14.6383	2.37183	0.0267985	0.337518	-3.64065	Mtco2
K3W4R2;Q6URW6;Q6URW6-2;Q6URW6-3	-0.0812059	9.79082	-2.38504	0.0260497	0.33364	-3.64457	Myh14
Q922D8	-0.0958739	14.8271	-2.38416	0.0260987	0.33364	-3.64476	Mthfd1
Q91ZA3	0.0586481	13.2085	2.36439	0.0272292	0.339938	-3.64613	Pcca
Q8R3V5;Q8R3V5-1	0.185896	9.88225	2.3591	0.0275394	0.3408	-3.65026	Sh3glb2
Q8BG07;Q8BG07-2	-0.222699	9.64822	-2.37661	0.0265254	0.33507	-3.65098	Pld4
P37040	0.0673364	13.6855	2.35586	0.0277304	0.341115	-3.65486	Por
Q91VC3	-0.0803074	10.7535	-2.34878	0.0281537	0.341115	-3.66091	Eif4a3
Q91XU3	-0.24363	9.05678	-2.34791	0.0282059	0.341115	-3.66202	Pip4k2c
P61255	-0.0905157	14.1606	-2.37793	0.0264503	0.33507	-3.66492	Rpl26
P05202	0.0925432	15.2873	2.36232	0.0273502	0.340437	-3.67627	Got2
Q8BH00	-0.081846	14.3141	-2.36678	0.02709	0.339938	-3.67937	Aldh8a1
A0A0G2JDP0;O35387	0.243422	9.12088	2.35453	0.0278094	0.341115	-3.68239	Hax1
Q9JIG8	0.213765	9.86608	2.36026	0.0274711	0.3408	-3.68615	Praf2
Q8BJL9	0.393148	9.68739	2.35003	0.0280785	0.341115	-3.68633	Ugt2b35
Q3UNX5;Q3UNX5-2	0.123663	11.7557	2.35351	0.0278701	0.341115	-3.69126	Acsm3
O88587;O88587-2	-0.0820338	13.7899	-2.32328	0.0297256	0.3486	-3.69712	Comt
O09164	0.215454	9.86747	2.34006	0.028682	0.343075	-3.70245	Sod3
P61759;Q3TIR6	-0.14455	9.44575	-2.32892	0.0293709	0.347026	-3.70654	Vbp1
P51150	-0.0856179	12.436	-2.34372	0.028459	0.342231	-3.70891	Rab7a
Q5SXR6;Q68FD5	-0.060211	13.6682	-2.34893	0.0281446	0.341115	-3.71514	Cltc
Q9JI75	-0.15481	12.7004	-2.35	0.0280803	0.341115	-3.71535	Nqo2
F8WJ93;Q3UMY5	-0.121975	9.75849	-2.33861	0.0287709	0.343075	-3.7218	Eml4
E9PUQ5;Q921M4;Q921M4-2;Z4YJU8	0.0822911	9.29078	2.33489	0.0289998	0.344838	-3.72225	Golga2
Q9JLV5	-0.112364	9.81695	-2.34454	0.0284096	0.342231	-3.72284	Cul3
Q8CH25	-0.540353	10.0978	-2.33973	0.0287025	0.343075	-3.73018	Sltm
Q9EQ06	0.152529	11.8364	2.328	0.0294283	0.347026	-3.73153	Hsd17b11
A2APF7;Q9QY24	0.216657	9.58763	2.32916	0.0293563	0.347026	-3.73237	Zbp1
H7BX88;P47934	0.277076	10.2356	2.32625	0.0295385	0.347363	-3.73409	Crat
Q8VCX5;Q8VCX5-2;Q8VCX5-3	-0.194771	9.14814	-2.30409	0.0309611	0.359131	-3.74076	Micu1
G5E8U1;P58735	0.142098	11.5489	2.32192	0.0298113	0.348645	-3.75601	Slc26a1
Q62418;Q62418-2;Q62418-3	-0.075177	11.4385	-2.2709	0.03321	0.367208	-3.76018	Dbnl
Q9QXX4	0.0732926	13.6872	2.29601	0.0314957	0.361394	-3.76104	Slc25a13
B1AWE0;Q6PFA2	-0.0763041	11.8512	-2.31092	0.0305158	0.355907	-3.76295	Clta
P61967	-0.0759866	10.8483	-2.27773	0.0327356	0.367208	-3.77244	Ap1s1
Q60864	-0.0642224	12.7548	-2.30226	0.0310813	0.359546	-3.77721	Stip1
Q8BLF1	0.129179	9.88503	2.30079	0.0311787	0.359696	-3.77899	Nceh1
B2RT89;Q96LX3	-0.133827	10.926	-2.29909	0.0312911	0.360017	-3.79254	Slc22a28;Slc22a30
Q91VA6	-0.115934	10.3397	-2.28924	0.0319495	0.364323	-3.7942	Poldip2
Q9JLZ8	-0.165259	9.7036	-2.29435	0.0316061	0.361686	-3.79512	Sigirr
B1ATD4;B1ATD5;M0QW74;Q8K296;Q8K296-2;R4GML8	0.650953	9.58089	2.28371	0.0328173	0.367208	-3.798	Mtmr3
A0A1L1SRT0;F6TCF9;Q60739;Q60739-2	-0.360704	9.36062	-2.28838	0.0320077	0.364323	-3.80002	Bag1
P50295	-0.0773248	11.4885	-2.27897	0.03265	0.367208	-3.81037	Nat2
E9Q0A4;F8VQE2;Q9QXL1	-1.42718	11.1211	-2.29672	0.0337332	0.368211	-3.81602	Kif21b
Q99JB2	0.11462	11.7507	2.28264	0.0323982	0.367208	-3.82517	Stoml2
E9Q5D9;F8WH23;Q61581	-0.195386	11.1003	-2.27585	0.032866	0.367208	-3.82559	Igfbp7
Q02788	0.329605	11.8434	2.26817	0.0334017	0.368211	-3.82595	Col6a2
G3UYG6;Q6Y7W8	-0.161446	9.55025	-2.25711	0.0341877	0.371268	-3.8299	Gigyf2
Q9JKX6	0.169015	9.94764	2.27478	0.0329398	0.367208	-3.83343	Nudt5
E9PV24;E9PV24-2	-0.169836	13.4189	-2.26671	0.0335049	0.368211	-3.84139	Fga
Q8R010	-0.0636503	11.3283	-2.26442	0.0336666	0.368211	-3.84341	Aimp2
A0A0R4J1L9;Q5HZI1	-0.0794366	10.2038	-2.26151	0.0338731	0.368792	-3.85106	Mtus1
D3Z4J5;D3Z7S0;Q9D1H7;Q9D1H7-2	-0.164123	9.62858	-2.21676	0.0382912	0.383543	-3.85138	Get4
A0A0A6YWV7;Q9D8U0	-0.166622	8.78359	-2.24393	0.0375278	0.380529	-3.85572	Ifrd2
A2AJ72;Q3TIX6	-0.08729	10.7275	-2.27334	0.0330398	0.367208	-3.85576	Fubp3
Q3TW96	-0.0869829	10.1205	-2.27155	0.0331649	0.367208	-3.85607	Uap1l1
Q9CU62	-0.106507	9.73368	-2.27092	0.0332088	0.367208	-3.85842	Smc1a
P54726;Q8CAP3	-0.0915984	12.4354	-2.27273	0.0330822	0.367208	-3.8596	Rad23a
Q8CFI7	-0.0784231	9.68848	-2.24513	0.0350582	0.373072	-3.8601	Polr2b
P21107-2	-0.154618	12.0913	-2.26459	0.0336544	0.368211	-3.86022	Tpm3
Q5RL20;Q99N89	0.139527	10.2336	2.25442	0.0343815	0.371477	-3.86055	Mrpl43
Q9CPU0	-0.0913481	14.5597	-2.2545	0.034376	0.371477	-3.86475	Glo1
Q99KG5;Q99KG5-2;Q99KG5-3	-0.081783	10.9163	-2.25005	0.0346982	0.373005	-3.86657	Lsr
Q01853	-0.0745395	13.31	-2.2331	0.0359529	0.374748	-3.86829	Vcp
Q9JKX3	-0.203947	9.46295	-2.25181	0.0345709	0.372578	-3.86841	Tfr2
Q9WUH1	-0.133032	9.73063	-2.25555	0.0353591	0.373072	-3.87189	Tmem115
Q9D967	0.626103	10.4112	2.24201	0.0352884	0.373072	-3.87662	Mdp1
Q3TCJ1;Z4YJY0	-0.152184	10.4681	-2.23722	0.0356441	0.373277	-3.88939	Abraxas2
Q8C0M9	-0.211249	10.5799	-2.24676	0.0349385	0.373072	-3.89861	Asrgl1
Q921N6	-0.173931	8.34592	-2.24527	0.0350483	0.373072	-3.90282	Ddx27
Q8BHN1;Q8BHN1-3	-0.241092	8.26711	-2.22848	0.0368158	0.38004	-3.904	Txlng
Q9DBG7	-0.0873334	10.653	-2.24043	0.0354055	0.373072	-3.90757	Srpra
F8WIE5;Q69ZR2	0.123343	9.17765	2.24052	0.0353985	0.373072	-3.90774	Hectd1
A0A0B4J1E2;Q9CSN1	-0.0868383	10.2253	-2.22667	0.0364395	0.378349	-3.90798	Snw1
B1AW21;Q9Z2C5	0.13426	9.48554	2.19961	0.0385533	0.385262	-3.91058	Mtm1
Q8VDG5	-0.120163	11.4894	-2.23663	0.035688	0.373277	-3.91127	Ppcs
D3YYD6;Q9JJJ3	0.175555	11.9819	2.24134	0.0353379	0.373072	-3.91218	Aqp9
P70245	-0.19613	12.7662	-2.22517	0.0365542	0.378616	-3.91442	Ebp
Q8R1K1	-0.316585	10.4308	-2.22164	0.0379108	0.382432	-3.91665	Ubac2
Q6WKZ7	-0.184692	8.91856	-2.2197	0.0380616	0.383046	-3.91767	Nostrin
Q9Z2G6-2	-0.170874	9.78237	-2.2383	0.0355634	0.373277	-3.91802	Sel1l
Q7TMC8	0.432642	10.3638	2.23241	0.0360047	0.374748	-3.92711	Fuk
A0A0R4J1L2	0.298174	11.5423	2.21709	0.0371756	0.380424	-3.93407	Eef1d
Q921H9	0.201729	9.99083	2.21871	0.0370499	0.380424	-3.93627	Coa7
Q8BXZ1	0.135135	9.99936	2.22104	0.0368702	0.38004	-3.93938	Tmx3
Q9CQT1	-0.112103	11.2718	-2.19225	0.0391474	0.388277	-3.9418	Mri1
Q80WJ7	-0.123986	11.651	-2.21821	0.0370886	0.380424	-3.94675	Mtdh
P61089	-0.0892421	13.5127	-2.21097	0.037653	0.380734	-3.9491	Ube2n
O54782	-0.113897	9.2742	-2.21378	0.0374328	0.380529	-3.94989	Man2b2
Q9QYC7	-0.131822	11.657	-2.20342	0.0382493	0.383543	-3.95615	Ggcx
Q9DC63	-0.119992	10.25	-2.18803	0.0394919	0.389238	-3.9568	Fbxo3
P50543	-0.266299	12.0379	-2.21463	0.037367	0.380529	-3.96486	S100a11
Q8VDM4	-0.0767806	12.217	-2.21237	0.0375434	0.380529	-3.96682	Psmd2
Q9R0M6	-0.137034	10.8344	-2.19797	0.0386855	0.385677	-3.97244	Rab9a
Q99KN2	0.0882449	10.1364	2.18214	0.0399773	0.389238	-3.97567	Ciao1
Q8BR90	-0.305207	9.13507	-2.16132	0.0450823	0.405962	-3.97951
Q9JHJ0	-0.109884	10.5045	-2.18744	0.0395401	0.389238	-3.98795	Tmod3
Q9D1N9	-0.110984	10.6422	-2.17487	0.0405832	0.389238	-3.98897	Mrpl21
Q9DCS2	-0.108183	12.9153	-2.19677	0.0387819	0.385735	-3.98909	Mettl26
Q8VC52;Q9CWY6	-0.125621	9.33556	-2.18168	0.0400146	0.389238	-3.99596	Rbpms2
P40142	-0.0998512	14.2587	-2.17582	0.0405031	0.389238	-3.99941	Tkt
P47857;P47857-2;P47857-3	-0.303035	9.53593	-2.19786	0.0392199	0.388277	-4.0004	Pfkm
Q9CPT4	-0.0666686	11.3724	-2.16607	0.0413281	0.391835	-4.00632	Mydgf
Q62422	0.342347	10.2109	2.18496	0.0397435	0.389238	-4.01026	Ostf1
Q9CQ62	0.080733	15.0175	2.18519	0.0397253	0.389238	-4.01755	Decr1
Q9JK38	-0.116915	11.4233	-2.17923	0.0402188	0.389238	-4.01982	Gnpnat1
A0A0J9YUI8	-0.131977	13.0222	-2.16985	0.0410066	0.391401	-4.01998	Gckr
Q9JLJ2	-0.0952627	14.8511	-2.18219	0.039973	0.389238	-4.02041	Aldh9a1
P99026	-0.0835774	12.5835	-2.17665	0.0404337	0.389238	-4.0212	Psmb4
Q8BJ64	0.12376	12.9144	2.17276	0.0407605	0.389927	-4.02413	Chdh
Q8K3C3	0.258627	9.60945	2.17698	0.0404064	0.389238	-4.02464	Lzic
P14483	-0.262173	9.85455	-2.14837	0.0434084	0.402152	-4.02648	H2-Ab1
Q6PDI5	-0.0815574	10.3259	-2.17857	0.0402735	0.389238	-4.02933	Ecpas
Q8BVW3	-0.20028	9.61994	-2.13959	0.0436451	0.402418	-4.03297	Trim14
A0A1W2P788;P45700	0.0993189	10.6627	2.16041	0.0418133	0.394677	-4.03321	Man1a;Man1a1
P62242	-0.100283	13.1448	-2.1747	0.0405971	0.389238	-4.03621	Rps8
Q9JKF1	-0.154318	10.9445	-2.15414	0.042358	0.397176	-4.03811	Iqgap1
Q9Z0V7	-0.130217	11.076	-2.16081	0.0417789	0.394677	-4.04053	Timm17b
Q6DVA0	0.108846	9.40455	2.16625	0.0413131	0.391835	-4.04127	Lemd2
Q3TCU5;Q9R233;Q9R233-2	0.178715	11.0113	2.11836	0.0455857	0.40598	-4.04473	Tapbp
Q04207;Q04207-2	-0.117668	9.90563	-2.16608	0.0413271	0.391835	-4.05151	Rela
Q62167	-0.0680845	12.2544	-2.15452	0.0423241	0.397176	-4.05382	Ddx3x
Q8C570	0.123816	9.47158	2.14733	0.0429559	0.399265	-4.05547	Rae1
A2A547;P84099	-0.0886202	13.4667	-2.15063	0.0426649	0.398299	-4.05746	Rpl19
A3KGL9;B7ZCQ3;E9Q2Z4;F6W687;P09602;Q5XK38	-0.267252	9.84672	-2.14847	0.0428553	0.399201	-4.06148	Hmgn2;Hmgn2;Gm16494;Hmgn2;Hmgn2;Hmgn2
A0A0R4J0R3;Q3U1G5	-0.256465	7.52393	-2.15854	0.0419752	0.395328	-4.06229	Isg20l2
H3BJ37;Q8BIG7	0.198289	9.87779	2.115	0.0470697	0.409452	-4.06804	Comtd1
P08121	0.486497	11.9836	2.11552	0.045852	0.406184	-4.06926	Col3a1
Q8BWM0	0.14977	10.3427	2.13927	0.0436733	0.402418	-4.07267	Ptges2
Q8CCJ3	-0.0803827	11.0289	-2.15246	0.0425045	0.397674	-4.0756	Ufl1
P00397	-0.485645	11.5167	-2.05527	0.0537379	0.426795	-4.07724	Mtco1
B1AYG6;B1AYG7;Q9Z0T9	-0.0739366	11.0961	-2.11989	0.0454435	0.40598	-4.07873	Itgb6
E9QB02;Q68FL6	-0.0684543	11.613	-2.12189	0.0452579	0.405962	-4.08	Mars
P15208	-0.133497	9.85016	-2.09215	0.0480903	0.414774	-4.08776	Insr
Q7TQI3	-0.0726369	11.1513	-2.14171	0.0434555	0.402152	-4.08781	Otub1
Q8VCH0	0.171866	13.7748	2.12826	0.0446715	0.405962	-4.08926	Acaa1b
Q64514-2	-0.0925003	11.0002	-2.09785	0.0475349	0.411293	-4.09588	Tpp2
Q7TNV0	-0.219502	10.9278	-2.13447	0.0441062	0.405529	-4.09992	Dek
G3UXZ5;P97371	-0.0811566	13.88	-2.12288	0.0451667	0.405962	-4.10078	Psme1
O35326;Q9D8S5	-0.133568	10.0959	-2.12941	0.0445665	0.405962	-4.10179	Srsf5
Q9WVK4	0.0609362	10.9002	2.11223	0.0461609	0.406219	-4.1022	Ehd1
D6REH1;Q5D073	-0.0674682	10.8327	-2.10651	0.0467031	0.409085	-4.10314	Pxmp2
A0A0R4J1G9;D3YTP0;E9QN92;Q8CI59;Q8CI59-2	0.157016	9.697	2.10495	0.0468518	0.409452	-4.10624	Steap3
P20918	0.107672	11.8274	2.12606	0.0448731	0.405962	-4.11019	Plg
A0A1B0GRR3;P62281	-0.0699288	13.5775	-2.12434	0.0450312	0.405962	-4.11244	Rps11
P62900	-0.0715328	13.3375	-2.13016	0.0444976	0.405962	-4.11484	Rpl31
Q9D1J3	-0.119229	11.6122	-2.11619	0.0457887	0.406184	-4.11562	Sarnp
Q9CWS0	-0.133241	13.566	-2.12247	0.0452048	0.405962	-4.11624	Ddah1
O70318	-0.0869691	10.6944	-2.12744	0.0447465	0.405962	-4.1196	Epb41l2
Q8BGQ7	-0.106086	12.8011	-2.12146	0.0452976	0.405962	-4.12264	Aars
Q6PFB2;Q8VE37	-0.0860395	10.2139	-2.1234	0.0451184	0.405962	-4.12668	Rcc1
Q3U4F0;Q91V61;Q91V61-2	0.257488	12.0087	2.11868	0.0455567	0.40598	-4.12669	Sfxn3
P26150	0.13578	11.639	2.11506	0.0458948	0.406184	-4.12944	Hsd3b3
Q6P5F9	-0.208332	10.2228	-2.11042	0.0463323	0.406674	-4.13295	Xpo1
Q8R1Q8	-0.0764686	11.1326	-2.08863	0.0484354	0.416544	-4.13335	Dync1li1
P28230	-0.137314	12.0575	-2.11197	0.0461852	0.406219	-4.1345	Gjb1
A2ATI9;Q99JX3	-0.0828878	11.4146	-2.07581	0.0497124	0.418039	-4.13908	Gorasp2
E9QLL2;Q8BZ98;Q8BZ98-2	-0.199505	9.52933	-2.10205	0.0471298	0.409452	-4.1429	Dnm3
Q91YP0	0.115234	11.4678	2.11337	0.0460534	0.406219	-4.1442	L2hgdh
E9Q296;Q3TAW3;Q8C178;Q9EPL9	-0.193049	9.4695	-2.09923	0.0474015	0.410974	-4.1495	Acox3
O70200	-0.273045	10.8047	-2.10335	0.0470048	0.409452	-4.15471	Aif1
A0A1B0GR85	-0.120275	8.89075	-2.07899	0.0493929	0.418039	-4.16556	2900026A02Rik
E9QN31	-0.21797	8.69642	-2.07067	0.0502335	0.419548	-4.16659	Nop2
Q923D4	-0.0673274	12.0039	-2.05647	0.0516961	0.419981	-4.16696	Sf3b5
E9PUE8;P70170;P70170-2;P70170-3	-0.148847	8.49204	-2.07296	0.0505716	0.419656	-4.16933	Abcc9
P68181	-0.0872385	10.0768	-2.09172	0.0481321	0.414774	-4.17166	Prkacb
P19253	-0.0755171	13.8364	-2.06978	0.050324	0.419548	-4.17221	Rpl13a
Q8VDM6	-0.0691571	10.6845	-2.08248	0.0490449	0.418039	-4.17718	Hnrnpul1
Q8K154	-0.117495	13.2078	-2.08291	0.0490013	0.418039	-4.17736	Ugt2b34
P41317	-0.127833	11.3789	-2.08103	0.0491887	0.418039	-4.17835	Mbl2
P05213	-0.0882102	13.8723	-2.06908	0.0503954	0.419548	-4.17986	Tuba1b
P62342	-0.619232	9.59071	-2.07406	0.05046	0.419548	-4.18003	Selenot
Q5H8C4;Q5H8C4-2	0.244695	8.76466	2.07611	0.0496823	0.418039	-4.18353	Vps13a
Q2EMV9	-0.336611	8.63021	-2.07081	0.0507911	0.419981	-4.18557	Parp14
E9Q7G0	-0.0692458	10.3778	-2.07393	0.0499027	0.418181	-4.18691	Numa1
F8VQK5;P59808	-0.163134	9.50969	-2.04235	0.0544113	0.42864	-4.18965	Sash1
H3BJI4;H3BJN8;Q9CPR1	-0.428852	9.90449	-2.08876	0.0489887	0.418039	-4.19122	Rwdd4a;Rwdd4a;Rwdd4
G5E902;Q8VEM8	0.0840223	13.5266	2.07514	0.0497806	0.418039	-4.19652	Slc25a3
Q8BX70;Q8BX70-3	-0.101651	9.77505	-2.076	0.0496937	0.418039	-4.19829	Vps13c
Q8C7E7	-0.106858	11.6703	-2.07839	0.0494535	0.418039	-4.19946	Stbd1
Q5SUS9;Q5SUT0;Q61545	-0.0898337	12.2237	-2.08041	0.0492512	0.418039	-4.20142	Ewsr1
A0A0F6AIX5;A0A0F6AIX6;A0A1W2P7C8;Q8BVA5;Q8BVA5-2	0.206037	11.729	2.00974	0.0567853	0.435559	-4.20169	Ldah
Q9EQH2	0.0573576	12.0402	2.05718	0.0516227	0.419981	-4.20262	Erap1
Q9CQV4	0.106595	10.6565	2.00161	0.0577142	0.435718	-4.20506	Retreg3
Q80UP8	0.499385	13.081	2.03611	0.0538615	0.42698	-4.20569	Slc20a2
P27641	-0.107653	9.59194	-2.05796	0.0515411	0.419981	-4.20951	Xrcc5
B1ATZ0;B1ATZ1;Q3UMA3;Q99LI8	-0.157723	9.51209	-2.07507	0.0497875	0.418039	-4.21063	Hgs
E9PZ91;O89106	-0.138762	9.78947	-2.06287	0.0510319	0.419981	-4.21094	Fhit
B7ZNL3	-0.0710171	13.3011	-2.03759	0.0537009	0.426795	-4.21429	Tpm1
P15864	-0.129315	15.4367	-2.06115	0.0512099	0.419981	-4.21732	Hist1h1c
P12815	-0.129685	10.6868	-2.04588	0.0528129	0.424197	-4.2175	Pdcd6
P51859	-0.0938536	12.4838	-2.0636	0.050957	0.419981	-4.21858	Hdgf
H3BJT4;P31362	0.172111	8.37675	2.07106	0.0513946	0.419981	-4.22053	Pou2f3
A0A1B0GT68;Q99J93	-0.197109	10.8844	-2.04738	0.0526528	0.423711	-4.23076	Gm45717;Ifitm2
B7ZNH7;K3W4R4;Q80X19;Q80X19-2	0.171757	11.5228	2.03742	0.05372	0.426795	-4.23086	Col14a1
Q78T54;Q78T54-2	0.0806785	11.6914	1.97559	0.0620456	0.439265	-4.23125	Vma21
Q78JW9	0.15644	10.931	2.04815	0.0525719	0.423711	-4.2318	Ubfd1
G3UXX3;Q64105;Q91XH5	-0.123749	14.1465	-2.0566	0.0516825	0.419981	-4.2355	Spr
G3X977;Q61703	-0.125461	11.144	-2.05847	0.0514884	0.419981	-4.23918	Itih2
Q91VZ6	-0.443517	9.9286	-2.03399	0.0546749	0.42864	-4.23955	Smap1
Q3UW64;Q91WG8	-0.0881918	11.3767	-2.05745	0.0515945	0.419981	-4.24092	Gne
Q9QZH3	-0.684955	10.6199	-1.95879	0.0634435	0.439265	-4.24769	Ppie
Q11136	-0.0953036	10.9279	-2.05086	0.0522849	0.422821	-4.2522	Pepd
Q9DCQ2	-0.0782642	13.7828	-2.05032	0.052342	0.422821	-4.25313	Aspdh
Q9CXN7	-0.074874	14.5641	-2.05031	0.0523436	0.422821	-4.25315	Pbld2
P52430	0.158506	13.2258	2.04262	0.05316	0.42538	-4.25498	Pon1
P63328-2	0.120547	10.2791	1.96787	0.061717	0.439265	-4.2605	Ppp3ca
P26450	0.289769	9.67323	2.02609	0.0549564	0.429265	-4.2608	Pik3r1
Q6PGC1	0.0890049	9.33526	2.03462	0.0540225	0.427461	-4.26139	Dhx29
Q6NZF1	-0.189437	9.80025	-1.98735	0.0593773	0.437174	-4.26153	Zc3h11a
O54950	-0.0831841	10.5849	-2.03332	0.0541646	0.42779	-4.26195	Prkag1
Q8BTI9	-0.121016	9.56271	-2.04478	0.0529301	0.424338	-4.2626	Pik3cb
O35593	-0.0793557	11.8798	-2.03957	0.0534882	0.426795	-4.26414	Psmd14
Q3U962	0.419832	10.4562	2.02128	0.0554881	0.43119	-4.26758	Col5a2
Q9Z0U1	-0.0789198	11.0483	-2.02914	0.0546208	0.42864	-4.27331	Tjp2
Q64737	-0.0758348	10.7323	-2.01379	0.0563271	0.433607	-4.27707	Gart
O35728	0.559725	12.6943	2.02872	0.0546666	0.42864	-4.2785	Cyp4a14
A0A0R4J051;Q149S1	0.115823	13.446	2.02164	0.0554488	0.43119	-4.28238	Tekt4
F6S4K9	-0.0854316	9.8991	-2.01491	0.0562013	0.433422	-4.28317	Epb41
Q8BH58	0.159292	9.71186	2.00252	0.0576102	0.435718	-4.28383	Tiprl
P14733	-0.10938	12.0796	-2.02087	0.0555338	0.43119	-4.28949	Lmnb1
Q569Z6	-0.0882394	11.1115	-2.01632	0.0560426	0.433422	-4.28966	Thrap3
J3JS94;Q9CR70	-0.0930482	10.8904	-2.0273	0.0548232	0.429012	-4.29114	Lage3
Q9QUR6	-0.0552699	11.8196	-1.96885	0.0615978	0.439265	-4.29177	Prep
A0A067XG53;O70589;O70589-3;O70589-4;O70589-5	0.482453	8.65834	2.0069	0.0571077	0.435677	-4.29472	Cask
Q8VED9	-0.0823727	9.71915	-2.02021	0.055608	0.43119	-4.30438	Lgalsl
D3YYT1;Q922P9	-0.114819	10.508	-1.99003	0.0590615	0.437174	-4.30548	Glyr1
E9QAS4;E9QAS5;Q6PDQ2	-0.0909085	9.90019	-2.01201	0.0565276	0.434365	-4.3058	Chd4
P28271	-0.0750387	13.638	-2.0152	0.0561686	0.433422	-4.30638	Aco1
Q8BUK6	-0.0837273	9.96633	-2.00326	0.057525	0.435718	-4.30785	Hook3
A0A0R4J233;A0A1W2P6J7;Q8C650;Q8C650-2	-0.272545	11.0247	-1.99356	0.0586474	0.436997	-4.30878	10/Sep
Q99L45	-0.0729018	11.9721	-1.99554	0.0584169	0.436997	-4.30971	Eif2s2
Q9D6Y9	-0.0954995	13.3719	-2.00815	0.0569659	0.435677	-4.31109	Gbe1
Q9CPZ6	-0.126331	10.4514	-1.98855	0.0592351	0.437174	-4.31798	Ormdl3
Q922B1	0.201068	11.9619	2.00694	0.0571039	0.435677	-4.31851	Macrod1
Q64374	-0.0721134	16.4503	-2.00256	0.057605	0.435718	-4.31862	Rgn
D3Z7W0;Q9D7P6	-0.217391	10.4051	-1.99388	0.0586108	0.436997	-4.31901	Iscu
Q9QYE6	0.17804	8.89859	2.00118	0.0577639	0.435718	-4.32381	Golga5
Q9EPA7	-0.277905	9.32564	-1.98185	0.0600297	0.437174	-4.32457	Nmnat1
Q9Z0R9	-0.203334	11.836	-1.99746	0.0581939	0.436997	-4.32779	Fads2
A6X919	-0.164383	10.0366	-1.99808	0.058718	0.436997	-4.32802	Dpy19l1
Q8BGJ5;Q922I7	-0.079832	12.3969	-2.00459	0.0573716	0.435718	-4.33075	Ptbp1
O35945	-0.128754	12.9754	-2.00061	0.0578296	0.435718	-4.33215	Aldh1a7
Q9ERA0;Q9ERA0-2;Q9ERA0-3	-0.115364	8.77545	-1.96081	0.0625858	0.439265	-4.3336	Tfcp2
Q9CQR2	-0.066491	13.8473	-1.97709	0.0606003	0.438734	-4.33769	Rps21
Q61823	-0.218148	10.9485	-1.98482	0.0596765	0.437174	-4.33857	Pdcd4
Q9D0E1;Q9D0E1-2	-0.0634775	12.9164	-1.98901	0.0591819	0.437174	-4.3405	Hnrnpm
P26350	-0.134431	12.1764	-1.97521	0.0608267	0.439265	-4.34121	Ptma
A0A0R4IZZ5	-0.105025	11.991	-1.98175	0.060042	0.437174	-4.34215	Clec4f
Q8CI61	0.496618	9.40801	1.9932	0.0586896	0.436997	-4.34516	Bag4
Q9Z2X1	-0.091391	12.9625	-1.99302	0.0587108	0.436997	-4.34549	Hnrnpf
B1AT92;Q60631	-0.0873699	10.6243	-1.98415	0.0597566	0.437174	-4.34657	Grb2
Q9D6M3	0.0810805	12.8092	1.9807	0.0601674	0.437174	-4.35112	Slc25a22
Q3UJB0	-0.124068	10.7366	-1.98094	0.0601382	0.437174	-4.35133	Sf3b2
A2A4A6;Q62077	0.217902	9.43191	1.9873	0.0593834	0.437174	-4.35375	Plcg1
P97370	0.481191	10.4425	1.92146	0.0676237	0.44516	-4.35388	Atp1b3
Q9JM76	-0.0703825	12.3055	-1.97851	0.0604294	0.438242	-4.35516	Arpc3
Q91YI0	-0.0899993	15.0855	-1.98978	0.0590904	0.437174	-4.35564	Asl
Q9JIF7	-0.0715311	11.6313	-1.95867	0.0628507	0.439265	-4.35698	Copb1
Q8R0A0	-0.126822	9.55372	-1.96343	0.0622626	0.439265	-4.35824	Gtf2f2
P26516	-0.109262	12.0943	-1.9806	0.0601795	0.437174	-4.36034	Psmd7
A0A0R4J138;P50429	0.263794	9.59074	1.94167	0.0662789	0.443906	-4.36093	Arsb
Q3TL72;Q8C878	-0.261437	10.0933	-1.98482	0.0596771	0.437174	-4.36396	Uba3
Q8K4Z3	0.0797186	12.102	1.95044	0.0638802	0.439265	-4.36544	Naxe
A0A0J9YUD8;A0A0J9YUZ4;P63158	-0.0909401	12.5364	-1.96842	0.0616502	0.439265	-4.36791	Hmgb1
Q8BWQ1	0.0707629	13.5291	1.94737	0.0642672	0.439265	-4.36794	Ugt2a3
P56375	-0.0893197	9.96131	-1.93092	0.0684195	0.44672	-4.37027	Acyp2
Q922J3	-0.109687	9.63679	-1.95529	0.0632713	0.439265	-4.37248	Clip1
D3YWH4;D3Z6X7;D6RGM8;Q9DBU0	0.281939	10.014	1.86922	0.0761848	0.466799	-4.37266	Tm9sf1
Q9DBS5	-0.0743178	9.94786	-1.96967	0.0614977	0.439265	-4.37293	Klc4
Q6PDY2	-0.089842	10.2075	-1.94237	0.0649032	0.439265	-4.3735	Ado
Q8BXV2	-0.0983202	9.89254	-1.94244	0.0648947	0.439265	-4.3738	Bri3bp
P28352	-0.089914	11.398	-1.97062	0.0613822	0.439265	-4.37989	Apex1
D3YVV1;Q8VEK0	-0.0993582	11.992	-1.93611	0.0657082	0.442595	-4.38039	Tmem30a
P28651	0.174941	10.7319	1.95429	0.0633962	0.439265	-4.38231	Ca8
Q91X34	0.137487	12.1526	1.97345	0.0610393	0.439265	-4.38294	Baat
E9PYT3;Q91YH5	-0.121845	11.2857	-1.95557	0.0632368	0.439265	-4.38383	Atl3
Q91X96	0.127272	9.96587	1.94674	0.0643471	0.439265	-4.3844	Rabif
Q99L20	0.192918	12.9528	1.94984	0.0639554	0.439265	-4.38649	Gstt3
Q9D404	0.0592027	11.2233	1.96887	0.0615956	0.439265	-4.38909	Oxsm
Q9CSH3	-0.104114	9.17069	-1.94628	0.0644064	0.439265	-4.38986	Dis3
Q9D819	-0.0393584	14.0978	-1.92951	0.0665649	0.444658	-4.39123	Ppa1
F8VPT6;P97366	0.512976	8.37452	1.91394	0.0692453	0.449356	-4.39208	Evi5
Q9D0R4	-0.14926	9.3546	-1.92654	0.0669546	0.444658	-4.3931	Ddx56
Q3U1J4	-0.0578086	11.4125	-1.95843	0.0628809	0.439265	-4.3969	Ddb1
Q91YT7	0.271871	9.65692	1.95683	0.0636877	0.439265	-4.39717	Ythdf2
P62254	0.190864	9.72148	1.92557	0.068376	0.44672	-4.39918	Ube2g1
Q3TIX9	-0.396843	10.1655	-1.9621	0.0624259	0.439265	-4.39936	Usp39
Q9DBR7;Q9DBR7-2	-0.0824706	9.73392	-1.94378	0.0647234	0.439265	-4.39982	Ppp1r12a
Q9WTX6	-0.0639937	10.6346	-1.95507	0.0632997	0.439265	-4.40065	Cul1
Q60872;Q8BMJ3	-0.0674638	11.3466	-1.94224	0.0649201	0.439265	-4.40069	Eif1a;Eif1ax
Q9CXI0	0.0949518	9.6688	1.95202	0.0636814	0.439265	-4.40234	Coq5
A0A0R4J140	-0.0755698	12.5481	-1.95938	0.0627623	0.439265	-4.40521	Cluh
Q5ND29	-0.131987	9.38969	-1.95032	0.0638955	0.439265	-4.40531	Rilp
Q91WD5	0.148552	11.9787	1.95607	0.0631743	0.439265	-4.41182	Ndufs2
Q3U9N9	0.148764	10.2958	1.94698	0.064317	0.439265	-4.41209	Slc16a10
Q63829	-0.269617	9.85588	-1.95195	0.0636896	0.439265	-4.41254	Commd3
Q99P72	-0.135085	11.5407	-1.9455	0.0645046	0.439265	-4.41258	Rtn4
P40936	-0.185911	14.786	-1.94737	0.0642674	0.439265	-4.41339	Inmt
Q91VE0	0.330745	9.6795	1.93224	0.0662089	0.443906	-4.41466	Slc27a4
H3BJ30;H3BJW3;Q6NVF9	-0.105068	10.3693	-1.94981	0.0639597	0.439265	-4.41742	Cpsf6
Q6P5H2;Q6P5H2-2	-0.139748	8.39959	-1.94979	0.0639621	0.439265	-4.42221	Nes
Q91VW5	-0.201986	8.97494	-1.94692	0.0643243	0.439265	-4.42694	Golga4
A2A6U3;Q80UG5;Q80UG5-3	-0.0667952	11.9057	-1.92684	0.0669143	0.444658	-4.42706	09/Sep
P46638	-0.0904889	12.8013	-1.94618	0.0644181	0.439265	-4.4279	Rab11b
P35282	-0.258529	9.71723	-1.9386	0.0653871	0.44113	-4.43183	Rab21
Q8VBT2	-0.159743	13.7707	-1.94156	0.0650076	0.439265	-4.4358	Sds
G5E8C4;Q8BRH0	0.115987	10.1845	1.9283	0.0667235	0.444658	-4.43668	Tmtc3
O88428	-0.0943386	12.8826	-1.93284	0.0661308	0.443906	-4.43794	Papss2
P68372	-0.0686873	14.3564	-1.92745	0.0668348	0.444658	-4.44056	Tubb4b
Q8VDN2	-0.0533379	13.9406	-1.92271	0.0674583	0.44516	-4.44331	Atp1a1
Q9CW03	-0.056905	9.50527	-1.89258	0.0715455	0.458743	-4.44365	Smc3
P59999	-0.0921548	12.4814	-1.91756	0.0681424	0.44628	-4.44655	Arpc4
D3Z0Z6;D3Z136;Q8BHI7	-0.151081	11.8972	-1.90194	0.0702527	0.453817	-4.45077	Elovl5
Q9D281	-0.202675	10.5995	-1.93139	0.06632	0.443906	-4.45252	Fam114a1
O88384;Q91XH6	-0.100464	10.411	-1.92453	0.0672182	0.44502	-4.45255	Vti1b
E9Q0G1;Q9CQJ6	-0.172378	11.0699	-1.92042	0.0677622	0.44516	-4.45494	Denr
E0CZE0;Q8VBW6	-0.0653092	10.8356	-1.92469	0.0671972	0.44502	-4.45641	Nae1
Q9D1G1	-0.126491	11.4196	-1.92062	0.0677347	0.44516	-4.45717	Rab1b
G3UYF9;Q03958	-0.0922889	10.2498	-1.91368	0.0686618	0.446932	-4.45718	Pfdn6
Q9CRD2	-0.0844958	11.2557	-1.91249	0.0688206	0.447281	-4.45962	Emc2
Q3V460	0.138981	10.4582	1.90395	0.0706006	0.455374	-4.46132	Smim26
Q6P4T2	-0.0742209	10.2043	-1.90534	0.0697893	0.451509	-4.46438	Snrnp200
A2AQ41;A2AQ42;A2AQ43;A2AQ44;A2AQ45;Q80TY0;Q80TY0-2;Q80TY0-3;Q80TY0-4	0.547148	8.87794	1.80506	0.0876673	0.488908	-4.46527	Fnbp1
Q3UER8	-0.197241	12.7326	-1.91851	0.0680162	0.44614	-4.46809	Fgg
F6QKK2;Q8VEH3	-0.144398	10.6636	-1.9209	0.0676979	0.44516	-4.46971	Arl8a
Q9CZM2	-0.0951875	13.5194	-1.90767	0.0694719	0.45014	-4.47737	Rpl15
E9Q1P8	0.271898	9.44384	1.87674	0.074408	0.464404	-4.47763	Irf2bp2
Q9DC29	0.271846	11.2353	1.89256	0.0715481	0.458743	-4.47893	Abcb6
O89053	-0.247752	10.4297	-1.91399	0.0686198	0.446932	-4.48076	Coro1a
D3YWC2;D3Z6F1;Q9JM93	-0.0823337	8.84237	-1.89093	0.0724001	0.46248	-4.48295	Arl6ip4
Q8C4B4;Q8C4B4-2	-0.121941	9.06662	-1.89048	0.0724628	0.46248	-4.48367	Unc119b
Q9DCF9;Q9DCF9-2	-0.166809	9.29699	-1.87624	0.0738517	0.463374	-4.49063	Ssr3
Q9QYS9;Q9QYS9-2;Q9QYS9-3;Q9QYS9-4;Q9QYS9-6;Q9QYS9-7;Q9QYS9-8	-0.0701976	10.353	-1.89252	0.0715541	0.458743	-4.49234	Qki
Q9JHF5	-0.104956	9.96257	-1.87721	0.0737128	0.463374	-4.49327	Tcirg1
Q9D9H8	-0.0950605	9.78911	-1.88127	0.0737615	0.463374	-4.49701
Q8BFU3;Q8BFU3-4	-0.220956	8.98416	-1.882	0.073031	0.463374	-4.5013	Rnf214
O70480;Q8BSN6	0.113085	12.0059	1.85484	0.076969	0.467414	-4.50278	Vamp4
Q8CAY6	0.23339	11.1425	1.88305	0.0728817	0.463374	-4.50707	Acat2
O88271	-0.392123	9.38342	-1.88021	0.0732854	0.463374	-4.50791	Cfdp1
Q9JI11	-1.07996	9.50506	-1.86409	0.0762396	0.466799	-4.50873	Stk4
Q8BYK6;Q8BYK6-3	0.116231	10.3187	1.88684	0.0723481	0.46248	-4.51017	Ythdf3
Q9JKR6	-0.090275	13.0184	-1.89564	0.0711203	0.458032	-4.51084	Hyou1
F8VPU2	-0.122355	10.5916	-1.88145	0.0731086	0.463374	-4.51134	Farp1
Q9DD20	-0.0737654	13.3351	-1.87461	0.0740851	0.463374	-4.51388	Mettl7b
Q7TSH2	-0.097341	10.475	-1.86578	0.0753605	0.466799	-4.5139	Phkb
Q91YQ5	-0.072961	13.6732	-1.8811	0.0731587	0.463374	-4.5222	Rpn1
Q61191	-0.0723508	9.99973	-1.80744	0.0842852	0.483185	-4.52427	Hcfc1
A0A087WRE7;Q8R0N6	0.101102	11.6202	1.88121	0.0731428	0.463374	-4.525	Adhfe1
G5E8T6;Q9EQJ9	-1.78762	10.789	-1.81075	0.0900308	0.495169	-4.52615	Magi3
Q8CHW4	-0.248886	10.2452	-1.87432	0.0741268	0.463374	-4.5277	Eif2b5
Q9D0I4	-0.24833	9.29919	-1.85678	0.0766812	0.467398	-4.52953	Stx17
Q6A0A9	-0.0708794	11.7041	-1.87724	0.0737085	0.463374	-4.53167	FAM120A
P67984	-0.0766716	14.0519	-1.87464	0.074081	0.463374	-4.53196	Rpl22
Q62465	-0.0867263	11.3215	-1.87934	0.0734081	0.463374	-4.53717	Vat1
Q8BL63;Q9CXY9	0.131302	9.67113	1.8638	0.0756497	0.466799	-4.53926	Pigk
Q3TUQ7;Q5EG47	-0.11351	10.149	-1.86244	0.0758488	0.466799	-4.53953	Prkaa1
Q9JKL4	0.113009	10.4177	1.87	0.0747485	0.465211	-4.53954	Ndufaf3
Q91WS0	0.116382	13.5009	1.85849	0.0764292	0.466799	-4.54097	Cisd1
Q91WG4;Q91WG4-2	-0.147775	9.81636	-1.79004	0.0892591	0.493475	-4.54257	Elp2
Q9D0I9	-0.0924445	11.3918	-1.86802	0.0750362	0.46632	-4.54516	Rars
P29351;P29351-2	-0.0645389	10.4833	-1.8376	0.0795627	0.478388	-4.54711	Ptpn6
Q8BG32	-0.0798602	12.2809	-1.87165	0.0745098	0.464404	-4.54826	Psmd11
Q9WTQ5;Q9WTQ5-2	-0.196947	8.91228	-1.85944	0.0762896	0.466799	-4.54989	Akap12
Q9WUP7;Q9WUP7-2	-0.0698393	10.377	-1.85899	0.0763556	0.466799	-4.55122	Uchl5
P31938	-0.0636152	10.5884	-1.81594	0.0829302	0.483185	-4.5532	Map2k1
Q9CYG7;Q9CYG7-2	-0.0706153	10.1941	-1.86616	0.075306	0.466799	-4.55836	Tomm34
Q9DB77	0.111152	13.2071	1.86163	0.0759679	0.466799	-4.55879	Uqcrc2
A2AN08;A2AN08-3	-0.0846569	9.99297	-1.85872	0.0763956	0.466799	-4.56026	Ubr4
D3Z7R7;G3X9Q3;Q3TBD2;Q3TBD2-2	-0.269843	8.55233	-1.80848	0.0854677	0.483216	-4.5628	Arhgap45
Q99L04	-0.121767	13.1927	-1.86337	0.0757129	0.466799	-4.56283	Dhrs1
Q91V64	-0.0768474	12.5755	-1.8556	0.0768565	0.467398	-4.56368	Isoc1
D3YU17;Q8VCM8	0.0702576	10.8111	1.84413	0.0785715	0.475112	-4.56658	Ncln
A0A0N4SV80;Q61464-4	-0.142835	9.25599	-1.81338	0.0833367	0.483185	-4.56976	Zfp638;Znf638
Q9CQX2	-0.140406	10.9984	-1.83461	0.0800211	0.479222	-4.57316	Cyb5b
P97351	-0.0566752	13.4212	-1.85603	0.0767923	0.467398	-4.57456	Rps3a
Q9D8S9	-0.172214	11.2031	-1.84021	0.0791652	0.478023	-4.57514	Bola1
A2A9I0;O35166	-0.119065	9.39131	-1.83851	0.0794251	0.478236	-4.57543	Gosr2
D3YZD8;D3Z442;Q8R0P4	0.10076	9.76151	1.84827	0.0779494	0.472693	-4.57738	Aamdc
Q91V77	-0.170815	11.3379	-1.83104	0.0805698	0.479911	-4.58169	S100a1
Q9CQF6;Q9CQF6-2	0.115484	8.24484	1.83376	0.0801517	0.479222	-4.58458	Aasdhppt
B1ARB3;Q08481;Q08481-3;Q08481-4	-0.102109	9.14045	-1.80305	0.084993	0.483216	-4.58864	Pecam1
Q9DCX2	0.0463049	14.7878	1.84635	0.078238	0.473769	-4.58999	Atp5h
Q99LD9	0.0958646	9.38293	1.82764	0.0810975	0.480883	-4.5908	Eif2b2
Q9CWK8	-0.113708	11.8881	-1.82952	0.0808056	0.480432	-4.59095	Snx2
Q9JL35	-0.0930277	11.1949	-1.83285	0.0802919	0.479386	-4.59108	Hmgn5
I7HLV2;Q6ZWV3	-0.10216	12.2053	-1.82173	0.082018	0.482663	-4.59217	Rpl10
Q9D1L9	-0.201341	11.1957	-1.83633	0.079758	0.478886	-4.59602	Lamtor5
A0A075B666;A0A140T8N3	-0.518766	10.1665	-1.78353	0.0895572	0.493841	-4.59672	Igkv13-85;Igkv13-84
Q05CL8	-0.141303	9.18651	-1.79509	0.0862871	0.485013	-4.5977	Larp7
Q62446	-0.0678304	11.83	-1.83392	0.0801267	0.479222	-4.59846	Fkbp3
Q8VC73	-0.415318	9.85759	-1.80574	0.0859091	0.484354	-4.59879	Gstp3
A2AI52;Q80U87	-0.15955	9.18233	-1.80387	0.0855036	0.483216	-4.60023	Usp8
Q8R3R8	0.169043	10.385	1.83858	0.0794147	0.478236	-4.60233	Gabarapl1
Q9D787	-0.239258	9.03014	-1.81908	0.0854225	0.483216	-4.60297	Ppil2
A0A1B0GRU3;E9Q8K8;Q6ZPZ3;Q6ZPZ3-2	0.327816	9.20505	1.79938	0.0855872	0.483216	-4.60627	Zc3h4
Q8BTJ4;Q8BTJ4-2	0.248688	9.09503	1.82721	0.0811641	0.480883	-4.6065	Enpp4
Q3U7M5;Q8C0M2;Q8VD66	0.473689	8.22463	1.83082	0.0806052	0.479911	-4.60686	Abhd4
P05201	-0.0737735	14.707	-1.8233	0.0817729	0.482143	-4.60891	Got1
E9PWQ3	0.321647	12.5208	1.81854	0.0825196	0.483185	-4.61053	Col6a3
Q9CWL8	-0.10248	8.90844	-1.82684	0.0812204	0.480883	-4.61728	Ctnnbl1
Q8BMJ2	-0.0568153	11.174	-1.80087	0.0853461	0.483216	-4.61801	Lars
Q8BFY9;Q8BFY9-2	-0.0535009	11.3791	-1.81434	0.0831842	0.483185	-4.62019	Tnpo1
A0JNU3	-0.143134	11.8998	-1.82129	0.0820878	0.482663	-4.62164	Aspg
Q8VDP4	-0.0712122	10.4758	-1.81172	0.083601	0.483185	-4.62187	Ccar2
Q8BG51;Q8BG51-2;Q8BG51-3;Q8BG51-4	-0.155984	10.392	-1.79464	0.0863613	0.485013	-4.62251	Rhot1
Q9R1T4;Q9R1T4-2;Q9R1T4-3	-0.12761	9.49403	-1.82569	0.0813994	0.481274	-4.62271	06/Sep
P53811;Q8JZZ5	-0.0813457	11.1205	-1.81944	0.0823781	0.483185	-4.62352	Pitpnb
P50580;Q3TGU7	-0.0587338	13.076	-1.82461	0.0815677	0.4816	-4.62441	Pa2g4
Q7TSI3	-0.069648	10.1194	-1.80714	0.0843332	0.483185	-4.62598	Ppp6r1
Q91VA7	0.0598503	10.9479	1.7884	0.0873899	0.488855	-4.62757	Idh3b
Q9D0F9	-0.0608239	13.9922	-1.81137	0.0836566	0.483185	-4.62852	Pgm1
Q5RKN9	-0.0594686	12.903	-1.81899	0.0824489	0.483185	-4.62894	Capza1
P43883	0.196543	12.3825	1.80842	0.0841273	0.483185	-4.63093	Plin2
Q8BP67	-0.0584692	12.4824	-1.81539	0.0830171	0.483185	-4.63289	Rpl24
P54822	-0.0865705	10.3409	-1.78359	0.0881888	0.489246	-4.6338	Adsl
P47955	0.344479	13.9333	1.80939	0.083972	0.483185	-4.63466	Rplp1
D3Z3Y4;P70318;Q921W2	-0.101483	10.4521	-1.79983	0.085514	0.483216	-4.63578	Tial1
Q6P8X1	-0.101949	10.5685	-1.81176	0.0835936	0.483185	-4.63626	Snx6
Q9R112	-0.148227	12.3095	-1.80789	0.0842123	0.483185	-4.6366	Sqor
A0A0R4J1P2;P21107	-0.143464	9.61524	-1.7596	0.0936386	0.509444	-4.63883	Tpm3
P07901	-0.055516	14.003	-1.79675	0.0860164	0.484354	-4.63889	Hsp90aa1
P62702	-0.058579	13.4736	-1.80813	0.0841738	0.483185	-4.63938	Rps4x
Q99KU0	-0.212196	10.0121	-1.77704	0.0899361	0.495169	-4.64208	Vmp1
Q99LM2	-0.137673	10.4781	-1.80162	0.0852245	0.483216	-4.64215	Cdk5rap3
D3YYU6;D3YZR1;D3Z6S3;Q9JHE7	-0.101422	8.90851	-1.7304	0.099628	0.514406	-4.64249	Tssc4
Q62264	-0.211086	11.7757	-1.8027	0.0850489	0.483216	-4.64451	Thrsp
Q8BTW3	-0.101335	10.5545	-1.81108	0.0837035	0.483185	-4.64475	Exosc6
P70266	-0.233892	10.2382	-1.81103	0.0837108	0.483185	-4.64577	Pfkfb1
Q64471	0.0593894	13.576	1.7508	0.0938089	0.509444	-4.647	Gstt1
Q8K0D5	0.105403	10.7673	1.80961	0.0839377	0.483185	-4.648	Gfm1
Q91WM2	0.0458294	10.661	1.78679	0.0876558	0.488908	-4.65125	Hdhd5
Q68FH4	-0.0657952	10.3525	-1.7926	0.0866962	0.486253	-4.65228	Galk2
P23492;Q543K9	-0.0993028	12.8548	-1.80486	0.0846995	0.483216	-4.65543	Pnp
Q08288	-0.288512	9.73897	-1.80395	0.0848472	0.483216	-4.65686	Lyar
Q80U93	-0.0969129	10.1858	-1.72371	0.0986816	0.512927	-4.65807	Nup214
Q8R0G9	-0.0968629	8.8627	-1.78314	0.0882643	0.489246	-4.66227	Nup133
Q02614	0.206762	9.25378	1.73872	0.0981224	0.511896	-4.66411	Sap30bp
P62908	-0.0775745	14.2457	-1.76159	0.0919267	0.502352	-4.66836	Rps3
Q9D2E2	-0.100554	9.10457	-1.7447	0.0948874	0.509751	-4.67511	Toe1
P52825	0.0733593	13.2344	1.76303	0.0916777	0.501635	-4.67552	Cpt2
Q5FW57	0.181555	13.003	1.79185	0.0868194	0.486303	-4.67573	Gm4952
Q8R2U6	-0.132274	10.2604	-1.75521	0.0930353	0.507108	-4.67698	Nudt4
P55050	-0.186024	12.6135	-1.78557	0.0878588	0.488908	-4.68086	Fabp2
Q9CZW5	0.0489579	11.9264	1.77951	0.0888726	0.491978	-4.68378	Tomm70
A0A0G2JE99;P01843	-0.20512	10.6787	-1.73574	0.0978654	0.511896	-4.68491	Iglc1;
E9Q0N0;E9Q3I4;E9Q3I5;E9Q3I8;E9Q3I9;Q9Z0R4;Q9Z0R4-2	-0.121729	10.097	-1.78574	0.0878313	0.488908	-4.68524	Itsn1
P19783	0.0558319	15.01	1.76839	0.0907564	0.497874	-4.68823	Cox4i1
Q8VEK3	-0.0874913	13.4138	-1.78357	0.0881926	0.489246	-4.6886	Hnrnpu
A2AFQ0;Q7TMY8;Q7TMY8-3	-0.0648944	10.0433	-1.71054	0.101128	0.51743	-4.69072	Huwe1
Q9D1R2	0.268324	9.71538	1.74571	0.0947084	0.509701	-4.6914	Kti12
Q922H4	-0.0864241	11.0486	-1.77615	0.0894386	0.493827	-4.6977	Gmppa
D3Z6G3	0.171258	10.3216	1.76484	0.0913662	0.500574	-4.7	Mapre3
Q8CHR6	-0.127708	12.9548	-1.7499	0.0939679	0.509513	-4.70114	Dpyd
P49312;Q5EBP8	-0.08798	11.9863	-1.74636	0.0945925	0.509701	-4.70299	Hnrnpa1
P27612	-0.0496506	11.1153	-1.74605	0.0946483	0.509701	-4.70461	Plaa
P50544	0.0740542	13.7834	1.76917	0.0906245	0.497792	-4.70882	Acadvl
P70697	-0.0761013	10.5729	-1.73307	0.0969748	0.511896	-4.71208	Urod
P63037	0.0654835	11.9212	1.74575	0.0947017	0.509701	-4.71533	Dnaja1
A2AAN0;O35250;O35250-2	-0.109432	9.78175	-1.67846	0.107961	0.534217	-4.71581	Exoc7
A0A0R4J0G4;Q6VN19	-0.126761	9.52631	-1.72774	0.0979437	0.511896	-4.71765	Ranbp10
Q9WUK2;Q9WUK2-2	-0.0613072	12.2813	-1.74761	0.0943714	0.509701	-4.71786	Eif4h
E9QM19;Q8R1J1	0.182537	8.74077	1.72653	0.0995394	0.514406	-4.71788	Tm6sf2
Q3TC93	-0.198199	9.58174	-1.68203	0.106599	0.53221	-4.71844	Hs1bp3
Q8R1G2	0.11583	12.7134	1.74929	0.0940749	0.509513	-4.71961	Cmbl
A0A2I3BQ91;A0A2I3BQY6;Q8BMD6;Q8BMD6-2	-0.17948	11.0775	-1.73881	0.0973128	0.511896	-4.72118	Tmem260
Q99J47	0.125088	10.0146	1.74098	0.0955503	0.511002	-4.72141	Dhrs7b
Q9D6K8	0.104363	9.51459	1.7306	0.0995908	0.514406	-4.72344	Fundc2
F8WJG3;P62996	-0.16198	10.5904	-1.75529	0.0930211	0.507108	-4.72385	Tra2b
Q9WV85	0.178949	10.4262	1.70596	0.101989	0.518717	-4.72484	Nme3
E9QJT5;P56376	0.180575	10.6058	1.73358	0.0968821	0.511896	-4.72673	Acyp1
Q01730;Q9D031	-0.0734723	10.9985	-1.73764	0.0961495	0.511896	-4.72878	Rsu1
Q64669	0.207844	10.4921	1.74311	0.0951713	0.510257	-4.73187	Nqo1
Q9D024	-0.0958618	10.5653	-1.7328	0.0970235	0.511896	-4.73719	Ccdc47
Q8CI78	0.084163	9.50749	1.69545	0.103993	0.526397	-4.73781	Rmnd1
Q9DC61	-0.108473	10.5165	-1.75072	0.093823	0.509444	-4.73919	Pmpca
B2RXZ2	-0.51894	9.31472	-1.67079	0.112893	0.546118	-4.74349	Cyp2a22
Q4VBD2	0.31276	10.0549	1.74191	0.0953856	0.510763	-4.74597	Tapt1
E9Q2S9;Q9CR29	-0.126786	9.29228	-1.7395	0.0958162	0.511223	-4.74671	Ccdc43
P10854;Q64478;Q64525;Q6ZWY9	-0.104901	15.5147	-1.74431	0.0949571	0.509751	-4.74806	Hist1h2bm;Hist1h2bh;Hist2h2bb;Hist1h2bc
P61087	-0.40645	10.7433	-1.73941	0.0958319	0.511223	-4.74946	Ube2k
F6X2V9;Q8K2F8	-0.0864266	10.4477	-1.71191	0.101527	0.518228	-4.75399	Lsm14a
P61965	-0.477237	8.7468	-1.72846	0.0978117	0.511896	-4.75432	Wdr5
H3BK65;P42567;Q5JC28	-0.0748526	10.3728	-1.73135	0.0972865	0.511896	-4.75605	Eps15
Q8CII2	-0.3581	7.91283	-1.74108	0.0976976	0.511896	-4.75666	Cdc123
Q7TQD2	0.133395	10.2052	1.73926	0.0980246	0.511896	-4.76001	Tppp
Q9D1R9	-0.127364	11.9592	-1.73661	0.0963351	0.511896	-4.76072	Rpl34
Q9QZS5;Q9QZS5-2	-0.348333	9.25972	-1.73637	0.0963782	0.511896	-4.76108	Sgk2
Q8BUY5	-0.131601	9.83133	-1.72775	0.0979422	0.511896	-4.76136	Timmdc1
Q9EQ20	0.0509503	14.8218	1.71458	0.100371	0.515414	-4.76316	Aldh6a1
O55222	0.249087	10.296	1.72742	0.098002	0.511896	-4.76344	Ilk
O54692	0.488063	9.18461	1.72414	0.098602	0.512927	-4.76367	Zw10
K9J7B2	0.306665	11.8953	1.73258	0.0970637	0.511896	-4.76385	Ugt1a6b
Q91WU0	0.0476051	14.2399	1.7198	0.0994027	0.514406	-4.76693	Ces1f
Q6ZQK5;Q6ZQK5-2	-0.117162	9.74176	-1.70976	0.101273	0.51755	-4.76716	Acap2
O88207	0.289544	10.2025	1.59931	0.126107	0.56428	-4.76785	Col5a1
Q8BFS6	0.134121	10.9279	1.71783	0.0997678	0.514406	-4.77201	Cpped1
Q78JT3	-0.0695961	15.0683	-1.72709	0.0980614	0.511896	-4.77203	Haao
D3YZ98;E9QLS6;Q6PF93;Q6PF93-2	-0.0962152	9.24337	-1.60294	0.123103	0.559286	-4.77245	Pik3c3
P10630-2	-0.0386638	13.8684	-1.7244	0.0985548	0.512927	-4.77331	Eif4a2
Q8BHE8	0.0638937	10.2388	1.71634	0.100044	0.514406	-4.77669	Maip1
D3YXP6;Q9D1G2	-0.268638	10.2852	-1.70297	0.102556	0.52098	-4.78036	Pmvk
P43274	-0.149835	15.3784	-1.71629	0.100054	0.514406	-4.78295	Hist1h1e
Q9CZ04;Q9CZ04-2	-0.0843755	10.5327	-1.71692	0.0999359	0.514406	-4.78362	Cops7a
Q9Z2U1	-0.0705587	12.9518	-1.6693	0.109121	0.535034	-4.78527	Psma5
Q9ERG0	-0.059008	11.6334	-1.70113	0.102906	0.522134	-4.786	Lima1
Q8VCB3	-0.121907	12.4127	-1.71881	0.0995855	0.514406	-4.78636	Gys2
Q6P9R2	-0.0905902	11.3396	-1.7126	0.100742	0.516075	-4.78778	Oxsr1
E9PYK3	-0.142454	8.6526	-1.69159	0.104737	0.52953	-4.7931	Parp4
Q61009	-0.102979	11.6339	-1.68181	0.106642	0.53221	-4.79419	Scarb1
Q3TYA6	-0.1199	9.14384	-1.69093	0.106248	0.531489	-4.79533	Mphosph8
Q9JLV1	-0.0813466	11.2689	-1.71292	0.100682	0.516075	-4.79555	Bag3
G3X8Q5;G3X9T8	0.138854	9.06757	1.68823	0.105388	0.530862	-4.79874	Cp
P56213	0.0838029	11.4685	1.70599	0.101984	0.518717	-4.79968	Gfer
Q9Z1J3	-0.0709614	10.1912	-1.68702	0.105624	0.530862	-4.80172	Nfs1
D3Z4S3	-0.135166	9.39284	-1.68911	0.105877	0.531489	-4.80371	Ptrhd1
P68037	-0.057457	12.0086	-1.67483	0.108019	0.534217	-4.80415	Ube2l3
E9Q7N9;H3BLD7	-0.154534	8.91993	-1.66342	0.110965	0.540478	-4.80435	Dnah11
Q5EBG8	0.217889	10.3968	1.68959	0.105124	0.530227	-4.80614
Q8BHG2;Q8BHG2-3	-0.0854925	10.8421	-1.70624	0.101936	0.518717	-4.80658
A0A0R4IZW5;P09803	0.242233	9.71124	1.67437	0.108771	0.535034	-4.81342	Cdh1
Q91XD6	-0.075682	10.157	-1.66898	0.109185	0.535034	-4.81355	Vps36
F8WIK0;Q8WTY4	-0.197372	10.3261	-1.69942	0.103233	0.523169	-4.81681	Ciapin1
G5E843;O89026	0.150595	10.6848	1.65169	0.113357	0.546409	-4.8187	Robo1
E9PZ00;J3QPG5;K3W4L3;Q61207;Q8BFQ1	-0.154382	9.95834	-1.65186	0.112659	0.546118	-4.82041	Psap
D6RET6;D6RJ67;Q9DBM1	-0.272026	10.8946	-1.6369	0.11985	0.553965	-4.82206	Gpatch1
P62317	-0.0978692	11.7709	-1.67484	0.108017	0.534217	-4.82215	Snrpd2
A0A1W2P729;Q9QXT0	-0.0781561	12.8802	-1.68746	0.105537	0.530862	-4.82277	Cnpy2
P11725;Q8R1A8	0.105376	15.3585	1.68414	0.106184	0.531489	-4.82669	Otc
Q3TBW2	0.265406	10.5177	1.64154	0.114799	0.550134	-4.82861	Mrpl10
Q3UH59;Q61879	-0.0732531	12.5702	-1.69086	0.104878	0.529614	-4.82958	Myh10
Q9WV98	0.050084	11.3018	1.67737	0.107516	0.534068	-4.82985	Timm9
P27659	-0.0816474	13.3094	-1.684	0.106212	0.531489	-4.83154	Rpl3
E9QMI7;E9QMJ1;E9QN63;H3BJY2;H3BKD4;H3BKE6;H3BL41;Q9QWY8;Q9QWY8-2;Q9QWY8-3;Q9QWY8-4	0.154234	8.94671	1.66673	0.109636	0.535231	-4.83529	Asap1
P24668	0.095402	11.3784	1.68024	0.106951	0.53304	-4.83605	M6pr
A0A1D5RLL3;Q8BG67;Q8BG67-2	0.446083	9.36651	1.67196	0.10859	0.535034	-4.83636	Efr3a
Q99J56	-0.451593	10.6154	-1.64357	0.114375	0.549542	-4.83838	Derl1
P53026;Q5XJF6	-0.069426	13.1545	-1.66728	0.109527	0.535231	-4.83893	Rpl10a
Q61081	-0.0525521	11.4862	-1.63748	0.11565	0.551312	-4.84379	Cdc37
A0A286YEB7;P62849;P62849-2;P62849-3	-0.112201	12.3983	-1.66235	0.11052	0.538926	-4.84476	Rps24
P0DN89;P0DN90;P0DN91;V9GX22	-0.261461	9.83816	-1.6737	0.108905	0.535034	-4.84581	Tmem254a;Tmem254b;Tmem254c;Tmem254a
Q9D2R0	-0.263462	11.8916	-1.6796	0.107076	0.53304	-4.84631	Aacs
P03930	0.0662822	15.0217	1.67905	0.107184	0.53304	-4.84713	Mtatp8
Q9R1S8	-1.01607	9.39437	-1.60924	0.124804	0.562211	-4.84813	Capn7
Q9R1P3	-0.0711868	12.057	-1.67184	0.108615	0.535034	-4.84888	Psmb2
Q8CJH3	0.475619	9.25796	1.55014	0.139347	0.581458	-4.84995	Plxnb1
P49443	-0.080838	11.2017	-1.66819	0.109344	0.535034	-4.85093	Ppm1a
Q91V01	-0.310556	11.3311	-1.65127	0.11278	0.546118	-4.85097	Lpcat3
Q8BK72	-0.140547	9.45325	-1.67469	0.108048	0.534217	-4.8522	Mrps27
Q9Z1Q5	-0.0964953	11.5431	-1.66871	0.109239	0.535034	-4.85241	Clic1
P97287	0.17476	9.51329	1.67001	0.108979	0.535034	-4.859	Mcl1
O35350	-0.0875517	10.4403	-1.65886	0.111229	0.541144	-4.85918	Capn1
Q64261	-0.333399	9.61713	-1.63106	0.117669	0.551562	-4.86281	Cdk6
P70452	-0.154296	10.2255	-1.62292	0.118744	0.553529	-4.86563	Stx4
Q80YV4;Q80YV4-2	-0.260156	7.8943	-1.63157	0.116896	0.551562	-4.87014	Pank4
P24472	-0.133218	13.2381	-1.64908	0.113232	0.546409	-4.8709	Gsta4
Q9D8U8	-0.0424371	11.5143	-1.64795	0.113466	0.546409	-4.87444	Snx5
Q9CPP6	0.067945	11.7651	1.65778	0.111448	0.541593	-4.87851	Ndufa5
Q8VC28	-0.0465134	13.8792	-1.65622	0.111765	0.542514	-4.88035	Akr1c13
Q7M6Y3-5	-0.0786873	11.5443	-1.64699	0.113665	0.546747	-4.88271	Picalm
A0A286YD12;Q91YP2	0.0442837	10.5374	1.62608	0.118067	0.551933	-4.8836	Nln
Q6P9Q6	-0.136943	9.93717	-1.63473	0.116229	0.551562	-4.8838	Fkbp15
Q61550	-0.232721	9.25761	-1.63927	0.115273	0.550134	-4.88582	Rad21
P49138;Q3UMW7	-0.175951	9.09017	-1.63505	0.11616	0.551562	-4.88627	Mapkapk2;Mapkapk3
E0CXP6;E0CYZ5;E0CZ38;E0CZ61	-0.148557	9.0339	-1.63403	0.116377	0.551562	-4.88685	Umad1;Umad1;Gm45062;Umad1
Q9ESP1	0.145102	10.87	1.63961	0.115201	0.550134	-4.887	Sdf2l1
Q8C052	1.622	8.24673	1.5361	0.14274	0.587243	-4.88715	Map1s
Q8K2Y7	0.136729	8.83369	1.60649	0.122319	0.558705	-4.88893	Mrpl47
Q7TNC4;Q7TNC4-2;Q7TNC4-3;Q7TNC4-4	-0.0831244	10.658	-1.62869	0.117509	0.551562	-4.88907	Luc7l2
P28843	-0.0669935	12.5456	-1.64974	0.113097	0.546409	-4.89029	Dpp4
D6RG99;Q9WV96	0.106432	10.2431	1.586	0.128296	0.56827	-4.89041	Timm10b
Q8C788	-0.0638916	10.5436	-1.63935	0.115257	0.550134	-4.89051	Snx18
Q9D0D3	0.0871112	8.7322	1.61806	0.119793	0.553965	-4.89221	Mtpap
P97449	0.0961711	11.7832	1.63231	0.116739	0.551562	-4.89308	Anpep
Q9EPU0;Q9EPU0-2	-0.0543464	11.6235	-1.63586	0.115989	0.551562	-4.89524	Upf1
Q8BI08	-0.115289	12.0603	-1.62828	0.117597	0.551562	-4.89572	Mal2
A0A1D5RLW5;A0A1D5RM85;P62717	-0.092369	12.0425	-1.64101	0.11491	0.550134	-4.89829	Rpl18a
A0A0R4J0W6;Q9CRC8	-0.0954053	9.5682	-1.6012	0.123488	0.559839	-4.89833	Lrrc40
Q62086	-0.079487	10.2031	-1.61936	0.11951	0.553799	-4.89843	Pon2
P62075	0.0820887	12.5732	1.61971	0.119435	0.553799	-4.89867	Timm13
O89023	-0.145394	10.441	-1.6402	0.115079	0.550134	-4.89875	Tpp1
P12787	0.0413744	14.2583	1.59915	0.123945	0.560717	-4.90094	Cox5a
Q9WVM8	0.101195	12.0624	1.63586	0.115989	0.551562	-4.90106	Aadat
Q5DTM8	-0.494577	10.3903	-1.59077	0.125822	0.564073	-4.90287	Rnf20
Q8BJF9	-0.140883	9.81492	-1.63226	0.11675	0.551562	-4.90295	Chmp2b
P60670	-0.11407	10.4117	-1.5764	0.129099	0.56827	-4.90537	Nploc4
E9PX30;Q8BPM2;Q8BPM2-2	-0.233516	8.84143	-1.5662	0.134553	0.578814	-4.90544	Map4k5
E9PW20;Q9CY57;Q9CY57-2;Q9CY57-3;Q9CY57-4;Q9CY57-5	0.133919	10.327	1.63211	0.116782	0.551562	-4.90629	Chtop
A2A977;O88833	0.349692	11.7098	1.62803	0.11765	0.551562	-4.90719	Cyp4a10
Q9JLI8	-0.0892636	9.71083	-1.60371	0.122933	0.55911	-4.9095	Sart3
Q8CJF7	-0.143655	9.48309	-1.61284	0.120926	0.555318	-4.91304	Ahctf1
P99027	-0.0487402	13.8152	-1.6214	0.119071	0.553529	-4.91344	Rplp2
Q78JE5	-0.140647	10.0271	-1.62874	0.117498	0.551562	-4.914	Fbxo22
Q80W21	0.374753	10.9909	1.6299	0.117252	0.551562	-4.91494	Gstm7
Q62348	-0.0864989	10.995	-1.5786	0.128593	0.56827	-4.9153	Tsn
A0A0A6YWM5;E9QKE4;Q8BMG7	0.114768	9.31306	1.60385	0.1229	0.55911	-4.91719	Rab3gap2
Q04750	-0.0583589	11.0268	-1.60488	0.122674	0.55911	-4.91749	Top1
Q8QZY9	-0.0754674	11.0184	-1.62538	0.118217	0.551933	-4.92012	Sf3b4
Q8BH95	0.0577569	13.6315	1.61371	0.120736	0.555318	-4.92071	Echs1
Q8C7X2;Q8C7X2-2;Z4YJW0	-0.0676083	10.534	-1.62744	0.117775	0.551562	-4.92272	Emc1
Q8CCP0;Q8CCP0-2;Q8CCP0-3	0.285008	11.0329	1.61331	0.120823	0.555318	-4.92291	Nemf
Q5SVR0;Q5SVR0-2	-0.0546543	9.74599	-1.61461	0.12054	0.555318	-4.92351	Tbc1d9b
Q8BGR9;Q8BGR9-2	-0.140909	8.39704	-1.49625	0.155106	0.607438	-4.92513	Ublcp1
Q9JJU8	-0.107013	12.3155	-1.62243	0.118848	0.553529	-4.92561	Sh3bgrl
Q8C0D5	-0.0534374	10.3875	-1.62525	0.118244	0.551933	-4.92589	Efl1
E9PXB0;Q8K1N1	0.0748049	9.9725	1.59052	0.12588	0.564073	-4.9283	Pnpla8
P63280	-0.176419	11.0256	-1.62124	0.119106	0.553529	-4.92908	Ube2i
Q91WN4;Q91WN4-2	-0.0595604	12.4722	-1.59774	0.124259	0.560945	-4.93066	Kmo
Q8CG72	-0.403219	11.0299	-1.57993	0.128289	0.56827	-4.9317	Adprhl2
Q9ET01	-0.0799979	14.9929	-1.60833	0.121915	0.558656	-4.93445	Pygl
E9QA46;Q9QXY9	0.133347	9.8921	1.61916	0.119554	0.553799	-4.93468	Pex3
P11352	-0.093615	14.4229	-1.61527	0.120396	0.555283	-4.9351	Gpx1
Q80UG1;Q80UG1-2	-0.0995002	11.7361	-1.5916	0.125635	0.564073	-4.93525	Fads6
Q8QZS1	0.0736965	12.3717	1.61703	0.120014	0.554122	-4.93774	Hibch
Q61503	0.107394	9.92103	1.60216	0.123276	0.559474	-4.93905	Nt5e
Q99P30;Q99P30-3	-0.172775	12.579	-1.57728	0.128897	0.56827	-4.93998	Nudt7
Q7TQ95	0.068556	9.94718	1.60665	0.122284	0.558705	-4.94016	Lnpk
Q6A009	-0.776967	8.75043	-1.55112	0.136424	0.580728	-4.94281	Ltn1
A0A0B4J1G1;P08101-2	-0.122696	11.4703	-1.61137	0.121247	0.556193	-4.94332	Fcgr2b;Fcgr2
Q3UHX2	-0.0593099	11.9253	-1.59966	0.123832	0.560717	-4.94373	Pdap1
A0A0G2JEM3;A0A0G2JGC7;B2RRI2;F7CVW0;Q3TMM7;Q689Z5;Q689Z5-2	-0.161756	8.61118	-1.51633	0.148743	0.594553	-4.94621	Sbno1
E9PWY9;Q8C0C7	-0.107023	10.9634	-1.60712	0.12218	0.558705	-4.94734	Farsa
A0A0A0MQN1;Q5RL79	0.141971	10.616	1.6052	0.122604	0.55911	-4.95262	Krtcap2
Q9CPX7	-0.0808874	10.6327	-1.58443	0.12726	0.566087	-4.95414	Mrps16
P97494	-0.094503	12.7311	-1.57838	0.128643	0.56827	-4.95464	Gclc
D3YZ09;Q9CY66;Q9CY66-2;Q9CY66-3	-0.124385	11.3334	-1.56791	0.131067	0.572846	-4.95668	Gar1
A0A0R4J124;O54781	-1.21799	10.3148	-1.56209	0.133824	0.577776	-4.95688	Srpk2
P60521	0.159873	8.15198	1.57884	0.128537	0.56827	-4.95987	Gabarapl2
Q9CPX8	-0.202104	10.0667	-1.56394	0.133388	0.576479	-4.96106	Uqcr11
Q8VCA8	-0.0702355	11.5548	-1.58797	0.126456	0.56428	-4.96113	Scrn2
P51175	-0.0902501	9.53637	-1.57177	0.130168	0.571264	-4.96148	Ppox
Q9CY50	-0.0802132	13.5979	-1.59614	0.124616	0.561958	-4.96389	Ssr1
F8WIT2	-0.110799	13.8408	-1.59796	0.12421	0.560945	-4.96508	Anxa6
Q8BGV0	-0.161096	9.29629	-1.55873	0.133223	0.576351	-4.96612	Nars2
A0A1L1SVD8;Q9JHS9	-0.080038	9.1746	-1.54897	0.135549	0.580517	-4.96696	Cwc15
P01029	-0.0814437	11.4598	-1.58823	0.126396	0.56428	-4.96726	C4b
Q3UPR7	-0.161743	8.36555	-1.59646	0.125208	0.562843	-4.96788	Tmem102
Q3UD01	-0.048755	10.495	-1.50546	0.150384	0.598861	-4.96843	Atxn7l3b
Q9Z1N5	-0.0600295	11.7574	-1.59387	0.125126	0.562843	-4.97091	Ddx39b
Q99MN9	0.0574602	13.6574	1.58884	0.126259	0.56428	-4.97135	Pccb
Q9CPW2	0.115201	10.2509	1.53287	0.139457	0.581458	-4.97415	Fdx2
E9QAB8;F2Z4A9;H3BJK2;H3BLH0;Q6DIC0	0.166192	9.14628	1.5199	0.143334	0.587243	-4.9746	Smarca2
D3Z0M9	-0.0714395	9.73241	-1.58505	0.127117	0.566045	-4.97462	Ddx23
Q8BGA9	0.10756	10.1803	1.57588	0.129219	0.56827	-4.9747	Oxa1l
D3YWN7;E9QMU3;O88735;O88735-2	-0.103163	9.7746	-1.51976	0.142708	0.587243	-4.97572	Map7
P12265	-0.184271	10.59	-1.53322	0.139371	0.581458	-4.97627	Gusb
P56528	-0.273585	11.7805	-1.5805	0.128157	0.56827	-4.97663	Cd38
B2RY56	-0.113042	10.0654	-1.53963	0.137805	0.581227	-4.97686	Rbm25
P70280	-0.0936154	9.81203	-1.54393	0.138955	0.581227	-4.97782	Vamp7
Q9DBB4	0.101763	8.74468	1.50694	0.146605	0.590933	-4.97984	Naa16
E9Q634	0.208392	9.9693	1.55233	0.134744	0.578814	-4.97992	Myo1e
E9Q6J5;E9Q6J5-2;E9Q6J5-3	-0.347854	7.93172	-1.51433	0.145458	0.58973	-4.98084	Bod1l
P24527	-0.0602925	11.7227	-1.55976	0.13298	0.575885	-4.98115	Lta4h
Q9JM14	0.454216	11.151	1.5864	0.126812	0.565274	-4.98136	Nt5c
A0A0R4J008;P70288	-0.071345	10.5679	-1.54201	0.137226	0.580728	-4.98168	Hdac2
Q6NV83;Q6NV83-2;Q6NV83-3	-0.0957663	9.91954	-1.53822	0.138148	0.581227	-4.98207	U2surp
P12382	-0.0921811	9.79801	-1.56614	0.13148	0.573509	-4.98311	Pfkl
Q8BPM0;Q8BPM0-2	-0.132255	9.14552	-1.54431	0.137334	0.580728	-4.98502	Daam1
Q3UYV9	0.118463	9.5394	1.5764	0.129099	0.56827	-4.98864	Ncbp1
P24369	-0.0877403	13.3208	-1.5461	0.136238	0.580728	-4.98943	Ppib
P14206	-0.072334	13.9184	-1.54056	0.137579	0.581025	-4.99137	Rpsa
Q8VHM5	-0.0639273	12.1187	-1.56811	0.131022	0.572846	-4.99172	Hnrnpr
P27656	-0.352455	8.01733	-1.5285	0.141923	0.587243	-4.99185	Lipc
S4R1B8;S4R270	-0.109495	9.80775	-1.57732	0.128886	0.56827	-4.99437	Bin2
A0A0A0MQC3;Q9CRB3	-0.0609412	13.825	-1.57024	0.130524	0.571648	-4.99534	Urah
Q99LC8	-0.221141	8.95281	-1.55374	0.134409	0.578814	-4.99657	Eif2b1
P58871	-0.0994323	9.61983	-1.5619	0.132475	0.57558	-4.99824	Tnks1bp1
Q99JI4	-0.0501559	11.468	-1.56564	0.131597	0.573509	-4.99967	Psmd6
A2ARD6;Q9CXF0	-0.056929	13.0212	-1.57348	0.129773	0.570116	-4.99979	Kynu
O88685	-0.0541643	12.0414	-1.5538	0.134395	0.578814	-5.00023	Psmc3
A0A0J9YU79	-0.154991	14.1703	-1.56553	0.131623	0.573509	-5.00083	Khk
Q61508	-0.0921773	11.2834	-1.57119	0.130304	0.571272	-5.00097	Ecm1
F7C846;P47802	-0.0683284	11.3967	-1.54141	0.137372	0.580728	-5.00179	Mtx1
Q99KR3	-0.0678483	13.0458	-1.54198	0.137233	0.580728	-5.00269	Lactb2
Q921W4	0.323116	9.2077	1.51158	0.145427	0.58973	-5.00741	Cryzl1
O54941	-0.077741	9.70914	-1.56349	0.132101	0.575006	-5.00961	Smarce1
Q91X91	-0.0502105	13.5834	-1.55025	0.135242	0.580367	-5.00996	Qprt
O70475	0.17677	13.3524	1.56121	0.132639	0.57558	-5.01002	Ugdh
B2RSU6;Q6AW69;Q6AW69-4;Q6AW69-5	0.977377	11.6448	1.54917	0.135502	0.580517	-5.01068	Cgnl1
Q9QYR9	0.16959	12.136	1.56136	0.132603	0.57558	-5.01108	Acot2
H7BWY6;Q00724	-0.150675	10.3243	-1.53705	0.138434	0.581227	-5.01485	Rbp4
G3X8R2;Q80VJ2	-0.114679	9.95614	-1.54282	0.137031	0.580728	-5.01809	Sra1
E9Q0T0;G5E8W7;O35448	0.150786	9.11623	1.48976	0.15176	0.600938	-5.01812	Ppt2
P54116	-0.0846635	11.2064	-1.5601	0.132901	0.575885	-5.01858	Stom
A0A1W2P7V0;K3W4Q9;Q8BH60;Q8BH60-2	-0.275199	9.91377	-1.55264	0.134672	0.578814	-5.01968	Gopc
A0A0R4J0N5;P46718	0.0737688	9.851	1.51592	0.144331	0.587959	-5.02029	Pdcd2
A0A075B5M7	0.526731	11.0205	1.54714	0.135987	0.580728	-5.02192	Igkv5-39
Q07113	-0.565254	9.58918	-1.44308	0.165141	0.619389	-5.02199	Igf2r
Q9ES74	-0.209451	9.21826	-1.51682	0.143446	0.587243	-5.02389	Nek7
F6RPJ9	-0.0882095	11.5736	-1.54198	0.137235	0.580728	-5.02594	Ide
E9QPE7	-0.515246	9.56627	-1.51056	0.145024	0.589091	-5.02636	Myh11
A0A1D5RMK9;Q8BYZ7	1.17413	10.7996	1.5453	0.136431	0.580728	-5.02779	Elmo3
Q8K4H1	0.0679923	10.9547	1.53566	0.138774	0.581227	-5.03059	Afmid
P58710	0.0529304	14.1072	1.51354	0.144272	0.587959	-5.0318	Gulo
O54962	-0.214471	11.7075	-1.54536	0.136417	0.580728	-5.03313	Banf1
P15392	0.208618	12.1133	1.49971	0.147797	0.592196	-5.03416	Cyp2a4
Q80VP1;Q80VP1-2	-0.12037	10.0908	-1.53568	0.138767	0.581227	-5.03479	Epn1
P53810	-0.0952507	10.8419	-1.54565	0.136348	0.580728	-5.03616	Pitpna
Q3TGG2;Q7TQH0-2	0.0558263	10.5357	1.5292	0.140362	0.584086	-5.03684	Atxn2l
P60840;P60840-2	-0.0770419	10.0013	-1.54391	0.136768	0.580728	-5.03929	Ensa
P58774-2	-0.318968	10.0336	-1.51674	0.143465	0.587243	-5.0398	Tpm2
B2M1R6;P61979-3	-0.0724022	13.6032	-1.53477	0.138992	0.581227	-5.04075	Hnrnpk
Q9WTR5	-0.219031	9.16403	-1.52031	0.142569	0.587243	-5.04168	Cdh13
O54833	0.358464	9.08364	1.52622	0.141099	0.586007	-5.04383	Csnk2a2
Q8BP48	-0.0872694	10.3101	-1.53159	0.139771	0.582195	-5.04458	Metap1
B1B1A8;Q6PDN3	0.132472	10.6281	1.51831	0.14307	0.587243	-5.04751	Mylk
Q91X75	0.205964	12.9507	1.53851	0.138078	0.581227	-5.04863	Cyp2a5
E9QJX9;Q9QXJ2	0.108376	9.48165	1.52705	0.140892	0.58572	-5.04929	Stat2
A2APL5;P43006;P43006-2;P43006-3	0.219877	8.937	1.53489	0.138961	0.581227	-5.04954	Slc1a2
P01887	0.0871315	13.7405	1.51402	0.144149	0.587959	-5.05138	B2m
E9Q5P0;G3UWE8;O35453;O35453-2	0.228498	8.95241	1.46713	0.15944	0.614921	-5.0516	Hpn
Q283N4	-0.0971516	12.109	-1.51754	0.143264	0.587243	-5.05219	Urad
Q3TEA8-2	-0.12614	10.7436	-1.53574	0.138754	0.581227	-5.05247	Hp1bp3
Q62095	0.129565	9.15723	1.50085	0.147505	0.591827	-5.05399	Ddx3y
E9Q4U7;O70566;Q6W4W7	0.117389	8.84893	1.51781	0.143195	0.587243	-5.0551	Diaph2
E9PX53;E9QPR5;Q8K2V1	-0.0965653	8.77372	-1.48269	0.152236	0.601178	-5.05797	Ppp4r1
Q9JI78	-0.118568	9.68432	-1.5114	0.144812	0.588791	-5.05802	Ngly1
A2AEX6;A2AEX7;A2AEX8;A2AEY1;A2AEY2;P97447;P97447-2	-0.0990264	9.78426	-1.4819	0.152445	0.601443	-5.05875	Fhl1
A0A1C7CYV0;B1AX58;Q99K51	-0.0717364	12.1547	-1.51872	0.142968	0.587243	-5.0592	Pls3
Q9CX86	-0.116755	10.8414	-1.50633	0.146102	0.590034	-5.06564	Hnrnpa0
Q9Z1Q9	-0.0463616	12.6934	-1.52324	0.141839	0.587243	-5.06969	Vars
Q9CQA3	0.0446063	14.1753	1.50604	0.146174	0.590034	-5.07125	Sdhb
D3YUP0;D3Z5P1;F6ZLN8;F8WI64;Q0P5W1;Q0P5W1-2;Q0P5W1-3	0.898855	13.4087	1.51837	0.143055	0.587243	-5.0715	Vps8
P63024	-0.0771422	9.85876	-1.51864	0.142987	0.587243	-5.07249	Vamp3
Q9WU78	-0.0512682	11.9941	-1.51387	0.144188	0.587959	-5.07268	Pdcd6ip
E9Q0A7;Q4KMM3;Q4KMM3-2;Q4KMM3-3;Q4KMM3-4	-0.171583	9.06707	-1.50106	0.147451	0.591827	-5.07294	Oxr1
P63276	-0.0920598	11.7062	-1.50584	0.146226	0.590034	-5.07417	Rps17
Q99PV0	-0.0445432	11.0628	-1.51904	0.142886	0.587243	-5.07424	Prpf8
Q9JHW2	-0.037839	13.583	-1.50691	0.145954	0.590034	-5.07758	Nit2
Q9Z1Z2	-0.0398991	11.3665	-1.49915	0.147942	0.592196	-5.0786	Strap
F8WGT1;Q68FL4	-0.306073	10.2984	-1.51253	0.144527	0.588195	-5.07961	Ahcyl2
Q9D8N0	-0.0478061	13.4237	-1.48399	0.151893	0.600938	-5.07972	Eef1g
Q8R0W0	-0.198834	11.4246	-1.51528	0.143833	0.587959	-5.0806	Eppk1
Q91Y97	-0.0601248	16.2344	-1.50388	0.146727	0.590933	-5.08198	Aldob
P62918	-0.0761675	13.5646	-1.50101	0.147462	0.591827	-5.082	Rpl8
Q9WU28	-0.120686	9.8111	-1.48306	0.152138	0.601178	-5.08403	Pfdn5
D3YYK0;Q8K4F5	0.21945	10.7919	1.49887	0.148014	0.592196	-5.08673	Abhd11
Q9CWK3	-0.307356	9.47567	-1.37266	0.188601	0.645266	-5.09168	Cd2bp2
Q91W64	-0.120118	13.0576	-1.48549	0.151497	0.600938	-5.092	Cyp2c70
Q99LB7	-0.138236	15.0938	-1.50612	0.146155	0.590034	-5.09305	Sardh
Q9EPJ9;V9GXM1	-0.080328	9.97629	-1.47488	0.154307	0.605456	-5.09373	Arfgap1
Q9EQC5	0.467565	9.07037	1.41631	0.173603	0.629535	-5.09417	Scyl1
G3UWD3;Q8JZV9	-0.243143	9.33707	-1.49589	0.150169	0.598565	-5.09506	Bdh2
G5E8A0;Q8CI95	-0.11798	9.08819	-1.43229	0.169044	0.62849	-5.09936	Osbpl11
P11031	0.198047	10.4898	1.463	0.157502	0.610088	-5.0994	Sub1
D3YUW7;E9QMC1	-0.0681371	11.0638	-1.5014	0.147362	0.591827	-5.0995	Cgn
Q8K2C7	-0.132	9.27712	-1.44663	0.161994	0.616651	-5.1009	Os9
G5E8V9	-0.0873858	10.6357	-1.48444	0.151773	0.600938	-5.10147	Arfip1
O88544	-0.0535218	11.5755	-1.49464	0.149109	0.595457	-5.10385	Cops4
Q61990	-0.049224	12.8444	-1.47693	0.15376	0.604392	-5.10537	Pcbp2
Q8BTI8;Q8BTI8-3	-0.0825004	10.3576	-1.45132	0.160696	0.616651	-5.10563	Srrm2
Q6P1H6;Q6P1H6-2	-0.295863	9.20449	-1.4891	0.150552	0.59897	-5.10578	Ankle2
P49710	-0.209067	9.85669	-1.43696	0.164695	0.619332	-5.10678	Hcls1
Q91ZR1	-0.0936686	9.8178	-1.46196	0.157784	0.610248	-5.10746	Rab4b
Q9DCS9	0.0553475	13.3718	1.49267	0.149622	0.596944	-5.10911	Ndufb10
Q9DCM0	0.107204	11.9896	1.47	0.155613	0.6075	-5.11027	Ethe1
Q3TFP0;Q9R0U0;Q9R0U0-2;Q9R0U0-3	-0.121506	9.40928	-1.37068	0.186314	0.643859	-5.11472	Srsf10
P55821	0.346919	9.07131	1.47833	0.153389	0.603492	-5.1149	Stmn2
Q9JKB1	-0.0347263	11.8749	-1.45068	0.160872	0.616651	-5.11576	Uchl3
Q9QZQ8	-0.0731884	12.5894	-1.47485	0.154315	0.605456	-5.1176	H2afy
Q9ERU9	-0.0586369	10.1485	-1.47971	0.153024	0.603168	-5.11804	Ranbp2
Q9CZ83;Q9CZ83-2	-0.13058	9.65326	-1.48508	0.151606	0.600938	-5.12157	Mrpl55
Q8R050;Q8R050-2	-0.0899478	10.9038	-1.48474	0.151696	0.600938	-5.12191	Gspt1
E9Q414	-0.0660122	11.9344	-1.46056	0.158166	0.610992	-5.12459	Apob
Q3UMB9	-0.118481	10.1874	-1.44487	0.162483	0.616651	-5.1259	Washc4
P57759	0.0409096	12.3532	1.44471	0.162528	0.616651	-5.12913	Erp29
Q8R0J2;Q9R0Q9	0.0773657	10.8978	1.45578	0.159472	0.614921	-5.12921	Mpdu1
Q9CQ26	0.177451	8.49703	1.32631	0.204363	0.655101	-5.1297	Stambp
A0A1B0GRV7	-0.0839631	9.57683	-1.479	0.153212	0.603354	-5.12974	Gm17949
Q61171	-0.064999	14.0901	-1.469	0.155882	0.6075	-5.13001	Prdx2
D3Z3A0;Q9DCL8	0.061251	10.2008	1.40307	0.174449	0.629535	-5.13039	Ppp1r2
K3W4S6;Q9R062;V9GX26	-0.167194	10.7121	-1.47398	0.154547	0.605805	-5.13067	Gyg;Gyg1;Gyg
A2A9Z1;A2A9Z2	0.218254	9.27894	1.45297	0.160898	0.616651	-5.13675	Dmd
E9Q933;Q8BK08	0.0853557	10.9084	1.46706	0.156406	0.6075	-5.13737	Tmem11
A0A0X1KG60;Q3U319	0.286077	8.92294	1.40459	0.174649	0.629535	-5.13797	Rnf40
P13597;P13597-2	-0.282261	10.257	-1.46465	0.157055	0.609404	-5.13968	Icam1
Q8K5B2	0.0717486	12.0127	1.47091	0.155368	0.6075	-5.14055	Mcfd2
Q9QWK4	0.140068	10.3291	1.44712	0.161858	0.616651	-5.14086	Cd5l
P51125;P51125-2;P51125-3;P51125-6;Q8CE80	-0.101203	11.2153	-1.42966	0.166759	0.623259	-5.14195	Cast
B7ZCV4;Q8BGB8	0.0887989	10.1396	1.44591	0.162194	0.616651	-5.14238	Coq4
A2AVJ7;Q99PL5	-0.0501506	13.392	-1.4371	0.164655	0.619332	-5.14278	Rrbp1
O88325	-0.12027	10.1076	-1.46909	0.155857	0.6075	-5.14298	Naglu
Q9JKY7	-0.0671193	12.5778	-1.4677	0.156233	0.6075	-5.14378	Cyp2d22
P14115	-0.0542171	14.4034	-1.46776	0.156216	0.6075	-5.14476	Rpl27a
Q9DCW4	0.0621253	15.8847	1.46776	0.156217	0.6075	-5.14476	Etfb
A2BGN7;Q9D8X0	-0.144116	8.73708	-1.46724	0.156356	0.6075	-5.14486	Manbal
O88746;Q3UDC3	-0.109885	10.0633	-1.46418	0.157182	0.609404	-5.14501	Tom1
Q9R190	-0.0559198	10.5197	-1.41178	0.171898	0.628994	-5.14507	Mta2
Q99KR7	0.112501	11.8455	1.44526	0.162375	0.616651	-5.14542	Ppif
B1AU74;Q9CWP6	-0.0963347	8.98362	-1.41343	0.171418	0.628994	-5.14634	Mospd2
Q61646	0.19984	10.6556	1.46179	0.15783	0.610248	-5.14843	Hp
P81117;Q3UKN6	0.445088	8.42771	1.39688	0.177633	0.632877	-5.15028	Nucb2
Q9ES28;Q9ES28-2;Q9ES28-3;Q9ES28-4;Q9ES28-7	0.177749	9.03865	1.41956	0.170295	0.628994	-5.15156	Arhgef7
Q3THS6	-0.104187	13.7183	-1.433	0.165812	0.620812	-5.15283	Mat2a
Q8CHY3	0.743244	8.41544	1.3872	0.183129	0.639705	-5.15344	Dym
Q8BGX0;Q8BGX0-2;Q8BGX0-3	-0.101285	11.4952	-1.41653	0.170519	0.628994	-5.15365	Trim23
Q3U9G9	-0.0743156	10.638	-1.45228	0.160433	0.616651	-5.15415	Lbr
Q3U0V1	-0.0556736	12.4856	-1.44487	0.162482	0.616651	-5.15603	Khsrp
Q8C0E2	0.152521	10.0089	1.44264	0.163104	0.618283	-5.15731	Vps26b
Q9QY30	-0.0577114	12.4738	-1.4167	0.170472	0.628994	-5.15932	Abcb11
Q3TPX4	-0.130863	8.87727	-1.37547	0.18337	0.639705	-5.15933	Exoc5
A0A0N4SVQ6;Q9CR89;Q9CR89-2	-0.192424	8.65507	-1.39565	0.177999	0.633032	-5.16025	Ergic2
A3QM89;Q7M6W1;Q8K0T0	-0.0775769	11.7911	-1.40804	0.172989	0.628994	-5.16043	Rtn1
Q9D358	-0.0540552	13.1017	-1.4394	0.16401	0.619332	-5.16053	Acp1
Q8BFP9	0.147784	10.8306	1.44945	0.161214	0.616651	-5.1611	Pdk1
O08749	0.0696458	13.8929	1.45257	0.160353	0.616651	-5.16196	Dld
A2ASW8;Q9EQZ6;Q9EQZ6-2;Q9EQZ6-3	-0.186703	8.88896	-1.45412	0.159927	0.616116	-5.16287	Rapgef4
G3UXT7;P56959;Q8CFQ9	-0.0674363	13.1978	-1.44945	0.161213	0.616651	-5.16307	Fus
Q61206	-0.112998	10.9647	-1.39442	0.177009	0.631623	-5.164	Pafah1b2
Q8R570	-0.171961	9.53255	-1.43941	0.164006	0.619332	-5.16522	Snap47
P62196	-0.0595038	12.4228	-1.43823	0.164339	0.619332	-5.16778	Psmc5
D3Z3L3	0.159409	9.06415	1.41439	0.171139	0.628994	-5.16962	Trim12c
Q9DB60	0.150375	9.14044	1.43594	0.164981	0.619332	-5.16973	Fam213b
Q9JK53	0.0918506	12.5088	1.40538	0.173768	0.629535	-5.17214	Prelp
Q8K157	-0.0684598	13.9151	-1.44702	0.161885	0.616651	-5.17224	Galm
Q60876	-0.0931076	12.0789	-1.44646	0.162041	0.616651	-5.17298	Eif4ebp1
A0A0N4SUH8;Q9QZ23	0.288596	11.166	1.43907	0.164102	0.619332	-5.17314	Nfu1
B1AUN2;B1AUN3;Q3UKV0	0.0863802	9.96531	1.43394	0.165547	0.620363	-5.17389	Eif2b3
A0A087WRZ5;Q6VYI4;Q6VYI5;Q8BLD4;Q8R0B4;Q921F2	-0.0568703	12.0624	-1.41921	0.169747	0.628994	-5.17469	Tardbp
Q8K1M6-3	-0.0431805	11.056	-1.44509	0.162423	0.616651	-5.17479	Dnm1l
Q8VC49	-0.367852	9.01654	-1.36522	0.186518	0.643859	-5.17675	Ifi27l2b
Q91WS7	-0.285742	10.6826	-1.42385	0.168413	0.62724	-5.17787	Depdc7
P99025	-0.176201	11.9563	-1.43025	0.166592	0.623181	-5.17957	Gchfr
Q9D172	0.0493546	13.7233	1.43638	0.164857	0.619332	-5.17974	D10Jhu81e
Q8VCT3	-0.0620778	11.971	-1.41427	0.171176	0.628994	-5.18301	Rnpep
Q8VH51;Q8VH51-2	-0.0753175	10.7909	-1.43758	0.16452	0.619332	-5.18362	Rbm39
Q9Z277	-0.54003	11.1608	-1.41557	0.170798	0.628994	-5.18441	Baz1b
P35492	-0.118804	13.7768	-1.43685	0.164727	0.619332	-5.18561	Hal
Q7TSV4	-0.0526183	11.0834	-1.43597	0.164974	0.619332	-5.18676	Pgm2
Q9CPQ1	0.0631791	14.3945	1.42464	0.168188	0.62704	-5.19038	Cox6c
Q60865	-0.0646195	11.9195	-1.40458	0.174003	0.629535	-5.19101	Caprin1
Q9CZN7;Q9CZN7-2	0.0560812	13.7991	1.40835	0.1729	0.628994	-5.19117	Shmt2
Q8BGS1-2	-0.139568	8.25161	-1.31926	0.200549	0.651707	-5.19544	Epb41l5
A0A0A6YW28;P35123	-0.0804079	8.42658	-1.41469	0.171053	0.628994	-5.19588	Usp4
A0A0R4J137;A2AQZ2;Q9DB26	-0.121834	11.7613	-1.39915	0.175605	0.631078	-5.19594	Phyhd1
Q8BTS4	0.274034	8.67459	1.28435	0.216082	0.673396	-5.19621	Nup54
F8VQC1	-0.0596561	11.582	-1.40793	0.173021	0.628994	-5.19766	Srp72
A2AP78;O54879	-0.268887	10.8768	-1.42647	0.167666	0.6261	-5.19916	Hmgb3
Q64433	0.0451474	15.8554	1.40362	0.174285	0.629535	-5.19917	Hspe1
Q9JJN5	0.656848	10.3157	1.42456	0.168212	0.62704	-5.20068	Cpn1
A2ATU0	-0.0949274	10.5929	-1.41858	0.169928	0.628994	-5.20184	Dhtkd1
Q6ZWQ7	0.054118	11.822	1.39465	0.176942	0.631623	-5.20263	Spcs3
O88947;Q3U3V1	-0.305096	9.76904	-1.42318	0.168606	0.627408	-5.20343	F10
P28666	-0.136856	12.1966	-1.40925	0.172636	0.628994	-5.20507	Mug2
Q9CYK1	0.37183	9.24152	1.41566	0.170773	0.628994	-5.20526	Wars2
F6RK81;F6UIS1;Q9CQE7;Q9CQE7-2	-0.12703	9.80189	-1.37592	0.183231	0.639705	-5.20582	Ergic3
Q9CQA1	0.291967	10.1904	1.36406	0.186239	0.643859	-5.20621	Trappc5
P62307	-0.0730737	11.9075	-1.40415	0.174131	0.629535	-5.2066	Snrpf
Q9CQI6	-0.0686079	11.6304	-1.42037	0.169414	0.628994	-5.20708	Cotl1
Q8BHL5;Q8BHL5-2;Q8BHL5-3	0.382802	8.21258	1.39373	0.17786	0.633032	-5.20712	Elmo2
P50431	-0.0778386	14.3775	-1.40965	0.172519	0.628994	-5.20732	Shmt1
Q8CG19	0.244563	7.96687	1.3402	0.194389	0.648521	-5.20745	Ltbp1
Q9CQ40	0.0804482	10.8841	1.41507	0.170944	0.628994	-5.21085	Mrpl49
Q8BI72	-0.0575086	10.666	-1.41061	0.17224	0.628994	-5.21517	Cdkn2aip
Q00PI9	-0.0676557	11.6436	-1.40843	0.172875	0.628994	-5.2153	Hnrnpul2
Q7TQK5	-0.0587471	9.6523	-1.4117	0.171921	0.628994	-5.21548	Ccdc93
Q8BTV2;Q8BTV2-2	-0.0817021	10.0656	-1.41371	0.171339	0.628994	-5.21571	Cpsf7
Q9CQB4;Q9D855	0.0659567	13.2922	1.41214	0.171794	0.628994	-5.21757	Uqcrb
Q8JZQ2	0.0578312	11.3458	1.39448	0.176993	0.631623	-5.21763	Afg3l2
A0A0R4J104;E9QL31;P98078;P98078-2	-0.112323	9.90769	-1.38706	0.179214	0.634798	-5.21774	Dab2
P62897	0.104208	13.9763	1.33953	0.19397	0.648199	-5.21882	Cycs
Q99L13	0.0832377	14.2998	1.39618	0.176487	0.631623	-5.21893	Hibadh
Q8C767	-0.119856	10.6591	-1.41086	0.172165	0.628994	-5.21938	Ppp1r3b
Q9CR16	-0.039397	11.7492	-1.38845	0.178796	0.634798	-5.21977	Ppid
Q9CQV8;Q9CQV8-2	-0.0433886	13.173	-1.40529	0.173795	0.629535	-5.22209	Ywhab
A0A0R4J107;Q8R146;Q8R146-2	-0.0890765	12.0174	-1.40837	0.172895	0.628994	-5.2226	Apeh
Q6ZWY8	-0.0802028	13.4073	-1.39775	0.17602	0.631268	-5.22313	Tmsb10
E9Q4M4;Q91VN4	0.203707	9.77137	1.38796	0.178942	0.634798	-5.22384	Chchd6
P52792;P52792-2	-0.135125	12.3313	-1.40643	0.17346	0.629535	-5.22509	Gck
Q9JLQ0	-0.124372	9.38798	-1.39893	0.17567	0.631078	-5.22573	Cd2ap
Q9WUM4	-0.105873	11.4026	-1.40078	0.175122	0.630331	-5.2273	Coro1c
A2AMW0;P47757-2;P47757-4	-0.0596732	12.6644	-1.38552	0.179679	0.635293	-5.22733	Capzb
Q9CQ75	0.0445926	12.4837	1.40064	0.175166	0.630331	-5.22885	Ndufa2
A2ALF0;Q6NZB0	-0.100889	9.03287	-1.37301	0.183481	0.639705	-5.22971	Dnajc8
Q8VDJ3	-0.0579296	13.2723	-1.4027	0.174558	0.629535	-5.22989	Hdlbp
O08915	-0.08367	9.91021	-1.34207	0.19316	0.648199	-5.22991	Aip
P61021	-0.0318736	11.6886	-1.33223	0.19632	0.649783	-5.23087	Rab5b
Q9Z329;Q9Z329-3	-0.0636554	9.40758	-1.37351	0.183327	0.639705	-5.23189	Itpr2
A0A1D5RML8;P97760	0.184312	8.99172	1.38415	0.181441	0.638871	-5.23417	Polr2c
P28667	0.108125	11.2593	1.38697	0.179241	0.634798	-5.23511	Marcksl1
P97792	-0.119938	10.1774	-1.39833	0.17585	0.63119	-5.2355	Cxadr
Q8R2K3	0.0511617	10.3802	1.3709	0.184127	0.639929	-5.23654	Ssbp1
P31230;Q3UZG4	-0.062717	11.1096	-1.39687	0.176281	0.631623	-5.23736	Aimp1
Q8BYM8	0.109914	9.25089	1.37994	0.181366	0.638871	-5.23916	Cars2
O54750	-0.135181	9.68856	-1.39225	0.177658	0.632877	-5.23959	Cyp2j6
Q8CH18;Q8CH18-3	-0.0857612	10.1329	-1.39472	0.176921	0.631623	-5.24011	Ccar1
D3Z607;P18608	-0.150584	10.1487	-1.37838	0.181841	0.639705	-5.24236	Hmgn1
P62077	0.137319	10.5955	1.37132	0.183999	0.639929	-5.24304	Timm8b
Q9DCE9	0.0786503	11.8878	1.36388	0.186295	0.643859	-5.24319	Igtp
A0A0G2JFT8;Q9D394-2	-0.196355	9.6596	-1.37655	0.182397	0.639705	-5.24332	Rufy3
Q91WB4	0.454913	8.78075	1.25603	0.225017	0.680287	-5.24389	Plekhf2
P57716	-0.109005	9.70026	-1.38029	0.181258	0.638871	-5.24514	Ncstn
Q8BFZ9	0.0533473	11.2466	1.36321	0.186504	0.643859	-5.24567	Erlin2
G5E829	0.0629273	10.0604	1.36255	0.186707	0.643859	-5.2457	Atp2b1
A0A0R4J0K2;A2AGT5;A2AGT5-2;A2AGT5-3;K3W4R5;Z4YL78	-0.0938615	9.22145	-1.38174	0.180821	0.638272	-5.24611	Ckap5
P35505	-0.057468	15.7109	-1.38603	0.179525	0.635276	-5.24849	Fah
F8WGB3;Q9CZB0	0.205333	11.3783	1.37041	0.184277	0.639929	-5.24884	Sdhc
P46664	-0.0496746	11.1177	-1.36131	0.187093	0.643859	-5.24887	Adss
Q8K354	0.142659	9.68154	1.38249	0.180593	0.637995	-5.24942	Cbr3
Q9D051	0.0715434	13.6228	1.38707	0.179211	0.634798	-5.24987	Pdhb
Q6PA06	0.0467373	10.9839	1.34663	0.191708	0.647264	-5.24988	Atl2
P52479;P52479-2	-0.0528267	10.8763	-1.37198	0.183796	0.639929	-5.25014	Usp10
P34152;P34152-2;P34152-3;P34152-4	0.17401	14.0943	1.37718	0.182206	0.639705	-5.25153	Ptk2
P59729;Q3U332	-0.157198	8.16074	-1.2658	0.220755	0.677057	-5.25358	Rin3
A2AWF8;A2AWF9;E9Q4S7;Q64455	2.28871	11.4421	1.3097	0.20583	0.656918	-5.25469	Ptprj
F8VQ95;Q6Y685;Q6Y685-2	-0.0835322	8.72869	-1.25332	0.225164	0.680287	-5.2547	Tacc1
A2A5R2	0.110713	8.83458	1.35969	0.187598	0.644036	-5.25527	Arfgef2
Q9Z2Z6	0.0771664	13.4015	1.37473	0.182952	0.639705	-5.25756	Slc25a20
A0A2I3BPL1	0.139726	10.6457	1.32984	0.19918	0.649783	-5.25864	Ndrg2
Q9EQQ9;Q9EQQ9-3	0.281475	9.11924	1.37606	0.182548	0.639705	-5.25876	Mgea5
E9QKZ2;Q91YE6	-0.138697	9.42098	-1.28939	0.210555	0.66507	-5.25892	Ipo9
A0A0R4J0B5	0.176976	9.82502	1.33003	0.197661	0.649783	-5.25971	BC017158
Q9D7H3	0.622006	8.09045	1.37739	0.182142	0.639705	-5.26028	RtcA
Q8VE38;Q8VE38-2	0.296757	8.96358	1.35063	0.190442	0.645266	-5.26104	Oxnad1
Q99N19	0.070191	9.56158	1.35152	0.19016	0.645266	-5.26106	Cyp4f13
Q921G9	-0.0529115	9.84598	-1.32675	0.198099	0.649783	-5.26187	Tjp3
D3Z780;Q61749;Q61749-2	-0.114288	9.91427	-1.3236	0.199124	0.649783	-5.26195	Eif2b4
Q8CGA3	0.140347	7.89472	1.30387	0.206965	0.658974	-5.26208	Slc43a2
Q99LD8	-0.130657	10.4739	-1.36148	0.187043	0.643859	-5.26396	Ddah2
Q922B2	-0.0612024	12.7069	-1.34063	0.19362	0.648199	-5.26612	Dars
P42230	-0.0649996	9.94782	-1.36141	0.187063	0.643859	-5.2667	Stat5a
F6WTE9;Q6PFQ7;Q6PFQ7-2	-0.214026	11.9938	-1.37369	0.183272	0.639705	-5.26682	Rasa4
A0A0A0MQ90;P97352	0.0512455	11.3427	1.33991	0.19385	0.648199	-5.26794	S100a13
A0A0R4J0E1;Q71KU9	0.194744	8.72934	1.3607	0.187923	0.644633	-5.26833	Fgl1
Q9D554	-0.0830563	10.1372	-1.36274	0.186649	0.643859	-5.26918	Sf3a3
Q711T7	0.11725	9.75363	1.35625	0.188673	0.645266	-5.26936	Nadsyn1
Q8BM55	-0.0468914	10.9986	-1.35279	0.189762	0.645266	-5.26988	Tmem214
P32020	-0.0603231	15.8797	-1.37035	0.184297	0.639929	-5.27103	Scp2
Q9DC16	-0.066966	10.224	-1.36807	0.185001	0.641848	-5.27137	Ergic1
O35488	-0.0902249	14.0216	-1.35315	0.189648	0.645266	-5.27267	Slc27a2
E9Q092;E9QM92;F7B276;Q3V1J8;Q8K0D2;Q8K0D2-2	0.0686071	10.149	1.32379	0.199064	0.649783	-5.27511	Habp2
Q3TQ29;Q3UR91;Q80U58-2;Q80U58-3	-0.0871523	9.3195	-1.34807	0.191251	0.646668	-5.27551	Pum2
A0A0A6YVU8;Q9JKV1	0.142171	11.3743	1.35236	0.189897	0.645266	-5.2771	Gm9774;Adrm1
Q64514	-0.0609373	12.0098	-1.35184	0.190061	0.645266	-5.27761	Tpp2
Q8R326	-0.135082	9.58312	-1.34152	0.193333	0.648199	-5.27783	Pspc1
P80317	-0.0356411	12.7073	-1.34024	0.193745	0.648199	-5.27868	Cct6a
P32067	-0.0914182	10.8755	-1.35997	0.187511	0.644036	-5.27918	Ssb
Q8VDU3	0.224943	9.27496	1.35367	0.189483	0.645266	-5.27981	Apol9a
Q64378	0.130159	10.2807	1.35237	0.189894	0.645266	-5.28024	Fkbp5
P55258	-0.0429562	10.2822	-1.31283	0.202671	0.652624	-5.28037	Rab8a
P03911	-0.128896	10.0317	-1.34653	0.19174	0.647264	-5.28216	Mtnd4
Q9D0J8	-0.0760297	14.2352	-1.36047	0.187356	0.644036	-5.28343	Ptms
Q8CCH2	-0.0747474	9.41756	-1.35034	0.190533	0.645266	-5.28353	Nhlrc3
B9EKI3	-0.106912	8.75809	-1.25113	0.225944	0.680705	-5.28508	Tmf1
Q9Z1A1	-0.0795347	11.2365	-1.34045	0.193676	0.648199	-5.28531	Tfg
F6QC57;Q5U430;Q5U430-3	0.281804	7.8967	1.32658	0.198781	0.649783	-5.28661	Ubr3
Q9EPK6	-0.0715183	9.4358	-1.31441	0.202147	0.652624	-5.28676	Sil1
Q8VC30	-0.0372501	15.4625	-1.29367	0.209096	0.662294	-5.28734	Tkfc
Q9Z1R3	0.126305	10.0054	1.33973	0.193907	0.648199	-5.28905	Apom
Q9R099	-0.0642818	10.7056	-1.34608	0.191883	0.647264	-5.28953	Tbl2
Q8VE95	-0.0830277	11.7505	-1.32246	0.199499	0.649783	-5.29087
Q91VT4	0.0809486	11.5209	1.35059	0.190454	0.645266	-5.29116	Cbr4
P15532	0.0713982	13.8798	1.35119	0.190264	0.645266	-5.29164	Nme1
P57784	-0.0509867	11.4613	-1.34241	0.19305	0.648199	-5.29167	Snrpa1
Q8BVL3	-0.376178	9.61279	-1.31924	0.202633	0.652624	-5.29196	Snx17
P14152	-0.0942893	15.4371	-1.34913	0.190916	0.646047	-5.29202	Mdh1
A0A0A0MQF6;P16858	-0.044444	16.6871	-1.34028	0.193731	0.648199	-5.29278	Gapdh
P63325	-0.0589026	13.0616	-1.3515	0.190169	0.645266	-5.29463	Rps10
P00688	0.555406	9.0406	1.35139	0.190201	0.645266	-5.29476	Amy2
P14869	-0.0682158	13.8576	-1.35113	0.190283	0.645266	-5.29508	Rplp0
O08547	-0.0434737	11.315	-1.33391	0.195777	0.649783	-5.29654	Sec22b
O35988	0.277632	8.78038	1.33479	0.196819	0.649783	-5.29716	Sdc4
Q8CFJ7	0.124394	10.0694	1.32288	0.199362	0.649783	-5.29787	Slc25a45
B1B1D8;Q9D773	-0.150011	10.0822	-1.32051	0.200137	0.650865	-5.29817	Mrpl2
A2AA71	-0.0531711	11.14	-1.32967	0.19715	0.649783	-5.29909	Sec24a
Q9CWB7	0.0747305	8.84018	1.33665	0.194893	0.649695	-5.29965
O35114	-0.0977028	10.5385	-1.32883	0.197423	0.649783	-5.29986	Scarb2
Q5BL07	-0.0973014	9.36222	-1.31122	0.203204	0.653109	-5.30108	Pex1
Q9DBT9	0.0428373	14.0497	1.33421	0.19568	0.649783	-5.30154	Dmgdh
Q8BJS4;Q8BJS4-2;Q8BJS4-3	0.072379	9.24383	1.27925	0.214039	0.669974	-5.30156	Sun2
O08539;O08539-2;Q6P1B9	-0.117902	9.37069	-1.334	0.195749	0.649783	-5.30184	Bin1
Q8R5C5	-0.0753055	10.9122	-1.32933	0.197259	0.649783	-5.30195	Actr1b
Q80YD1	0.14841	8.58472	1.339	0.19414	0.648199	-5.30203	Supv3l1
P63166	-0.108994	9.75859	-1.34211	0.193147	0.648199	-5.30377	Sumo1
A0A1Y7VKY1;F6YVP7;P62270	-0.0458661	13.656	-1.33904	0.194128	0.648199	-5.30513	Gm11361;Gm10260;Rps18
Q8BXN7	0.204427	10.3419	1.2892	0.211239	0.66507	-5.30653	Ppm1k
A0A1L1STF0;Q6PDI6	-0.0842513	8.31478	-1.27456	0.218527	0.675294	-5.30678	Mindy2
O35452	0.196193	10.1323	1.33365	0.195861	0.649783	-5.30709	Tnxb
Q91WK2	-0.0370244	11.754	-1.32494	0.198688	0.649783	-5.30838	Eif3h
P00493	0.0876214	11.455	1.32098	0.199984	0.650864	-5.30985	Hprt1
P39039	0.276661	10.5551	1.33405	0.195733	0.649783	-5.31007	Mbl1
B1ART1;B1ART2	0.247519	12.8074	1.32595	0.198357	0.649783	-5.31136	Vps13d
Q71FD5	-0.122517	9.49252	-1.31346	0.202462	0.652624	-5.31148	Znrf2
Q9D883	-0.103007	10.74	-1.30348	0.205789	0.656918	-5.31258	U2af1
Q9DBA8	-0.0595571	13.7195	-1.32252	0.199477	0.649783	-5.31295	Amdhd1
Q922Q1	-0.0469593	13.8913	-1.33309	0.196042	0.649783	-5.31301	02/Mar
P26043	-0.0375018	13.3983	-1.28732	0.211262	0.66507	-5.31334	Rdx
P03958	-0.0769246	9.73362	-1.31463	0.202073	0.652624	-5.31363	Ada
P70297;Q3UGN9	-0.162999	9.46482	-1.3231	0.199289	0.649783	-5.31457	Stam
Q8BVF2	-0.1069	9.4771	-1.20695	0.240175	0.689243	-5.31463	Pdcl3
Q8BK48	-0.080463	13.5437	-1.32824	0.197614	0.649783	-5.31477	Ces2e
Q8BJ71	-0.0534375	10.7707	-1.33496	0.195439	0.649783	-5.31511	Nup93
H9H9R5;P26262	0.43572	9.78681	1.33225	0.196313	0.649783	-5.31603	Klkb1
P56655	-0.146651	12.3245	-1.28874	0.210775	0.66507	-5.31645	Cyp2c38
Q9DCH4	-0.0326694	11.6968	-1.28021	0.213705	0.669635	-5.31774	Eif3f
O35744	-0.212347	10.2011	-1.31066	0.20339	0.653109	-5.31921	Chil3
P14685	-0.0352415	12.1172	-1.26604	0.218644	0.675294	-5.31961	Psmd3
A0A0R4J0Z1;P08003	-0.0726287	13.7755	-1.3237	0.199093	0.649783	-5.32035	Pdia4
Q3TVK3;Q9Z2W0	-0.0804447	12.1837	-1.32956	0.197185	0.649783	-5.32175	Dnpep
Q6ZWX6	-0.0596727	12.6806	-1.3158	0.201686	0.652624	-5.32198	Eif2s1
D3YTN4	-0.0660155	11.656	-1.29073	0.210098	0.66497	-5.32323	Gimap4
O54909	-0.0909437	12.1497	-1.3147	0.20205	0.652624	-5.32437	Rdh16
Q9QZ25	0.41203	9.74309	1.28924	0.211225	0.66507	-5.32643	Vnn3
Q61635	0.16201	11.3433	1.26697	0.218315	0.675294	-5.32679	Ifi47
D6RGQ0;E9Q8H9;E9Q8I0;P06909	-0.163115	10.4819	-1.32448	0.198838	0.649783	-5.32685	Cfh
Q3U0M1;Q3U0M1-2;Q3U0M1-3	-0.168043	8.70885	-1.25342	0.227876	0.680705	-5.32707	Trappc9
Q9JK81	-0.032349	11.3964	-1.23698	0.229039	0.680705	-5.3274	Myg1
P55292;P55292-2	-0.0962265	10.1962	-1.31515	0.201901	0.652624	-5.32752	Dsc2
Q3UM45	-0.0648462	10.8921	-1.32454	0.198817	0.649783	-5.3279	Ppp1r7
Q8VHK9	-0.174287	8.98304	-1.18323	0.251188	0.700623	-5.32887	Dhx36
Q9D1Q4	-0.0566293	11.2524	-1.2778	0.214539	0.671047	-5.32967	Dpm3
Q8BP47	-0.103358	12.2237	-1.31582	0.201681	0.652624	-5.33077	Nars
P45377	-0.0698881	9.73727	-1.26506	0.218988	0.675478	-5.33115	Akr1b8
Q91YW3	-0.0752556	11.9406	-1.30629	0.204846	0.656154	-5.33144	Dnajc3
P17665	0.0678155	14.1732	1.29869	0.207398	0.65986	-5.33206	Cox7c
A0A0R4IZY2	0.0506814	13.7522	1.28025	0.213691	0.669635	-5.33305	Cyp2d26
O08692	-0.297878	9.49536	-1.28201	0.213703	0.669635	-5.33696	Ngp
Q8JZR0	-0.114161	13.5082	-1.30328	0.205856	0.656918	-5.33712	Acsl5
P62754	-0.0733954	13.5272	-1.29629	0.20821	0.660963	-5.33743	Rps6
P97429	-0.056881	12.4623	-1.29753	0.207791	0.660123	-5.3378	Anxa4
Q9QZE5	0.0508477	12.138	1.31636	0.201502	0.652624	-5.33789	Copg1
E9PUL7	-0.104479	11.9548	-1.31288	0.202653	0.652624	-5.33791	Nat8f1
P22315;Q544X6	-0.0787347	12.1262	-1.30381	0.205676	0.656918	-5.33874	Fech
Q8BGB5	-0.208569	9.54363	-1.31306	0.202594	0.652624	-5.33909	Limd2
Q6PB93;Q6PB93-2	0.536799	8.76156	1.21844	0.239537	0.688986	-5.3396	Galnt2
P99029;P99029-2	-0.0374095	14.6866	-1.27027	0.217158	0.674284	-5.34341	Prdx5
Q9EP75	-0.163698	11.7381	-1.30914	0.203896	0.654097	-5.34348	Cyp4f14
Q8R409	0.196703	9.41035	1.31053	0.203435	0.653109	-5.34428	Hexim1
P54869	0.0664834	16.3101	1.31071	0.203374	0.653109	-5.34476	Hmgcs2
O70551	-0.13732	10.304	-1.23851	0.228483	0.680705	-5.3462	Srpk1
Q9JIX8-4	-0.0449685	10.6033	-1.25827	0.221385	0.67773	-5.34673	Acin1
Q9DCS3	-0.0653787	11.5963	-1.23129	0.231118	0.680705	-5.34674	Mecr
O08797	-0.145785	10.358	-1.24182	0.227281	0.680705	-5.3489	Serpinb9
Q99LP6	-0.0703589	12.4132	-1.30227	0.206194	0.657092	-5.34939	Grpel1
Q9QXK7	-1.46571	11.0604	-1.30231	0.206219	0.657092	-5.35022	Cpsf3
O70492;Q78ZM0	-0.048748	11.8381	-1.28827	0.210938	0.66507	-5.3513	Snx3
A2AS03;A2AS05;E9QAM5	0.111066	9.26954	1.21604	0.237358	0.687164	-5.35155	Helz2
Q99MZ3	-0.171506	9.74803	-1.30362	0.20574	0.656918	-5.35334	Mlxipl
Q8BJE2;Q8BJE2-2	-0.126137	9.65903	-1.24736	0.226556	0.680705	-5.35458	Btnl9
P28650	-0.130094	10.0998	-1.25116	0.223921	0.680287	-5.3547	Adssl1
A0A075B5P5;A0A1Y7VJN6;P03987;P03987-2	0.424959	10.1762	1.19784	0.244868	0.692733	-5.355	Ighg3;Ighg3;;
Q6GQS1	-0.298091	9.43434	-1.2994	0.207783	0.660123	-5.35514	Slc25a23
A0A0A0MQA3;A0A0R4J0X5;P07758	0.0744957	13.2577	1.2902	0.210278	0.665049	-5.35645	Serpina1a;Serpina1c;Serpina1a
Q9D1C8	0.155816	10.1345	1.28698	0.211379	0.66507	-5.35894	Vps28
Q64524	0.170431	11.821	1.26573	0.218753	0.675294	-5.36043	Hist2h2be
A2BFF5;A2BFF8;A2BFF9;O88487;Q3TPJ8	-0.0793627	10.8229	-1.22658	0.23285	0.683544	-5.36045	Dync1i2
Q9Z0P5	0.268194	9.87589	1.20219	0.241976	0.690874	-5.36194	Twf2
Q9CQV5	-0.154819	9.34329	-1.25981	0.221452	0.67773	-5.36304	Mrps24
E9QPX3;Q9CXZ1	0.0503361	13.0402	1.29411	0.208949	0.662294	-5.36479	Ndufs4
Q8VCA4;Q99N18	-0.183713	9.29031	-1.29402	0.208977	0.662294	-5.36488	Cyp4f15
Q61712	-0.197491	9.18141	-1.19772	0.243678	0.692501	-5.36506	Dnajc1
P55065	0.0915471	8.82694	1.00205	0.33108	0.753564	-5.36655	Pltp
A0A075B5V1;A0A075B5V6;P01756;P01757;P06330	-0.181429	11.0938	-1.24851	0.224869	0.680287	-5.36692	Ighv1-31;Ighv1-42;;;
Q61136	0.079508	9.3607	1.01156	0.327615	0.750048	-5.36828	Prpf4b
Q9CQM5	-0.0459405	12.1707	-1.28002	0.213774	0.669635	-5.36966	Txndc17
P42669	-0.0455218	11.7952	-1.28216	0.213035	0.669635	-5.37048	Pura
A0A0R4IZW8;O88456	0.0970721	10.5044	1.26855	0.217763	0.675177	-5.37124	Capns1
Q9D1B9	0.069594	10.1625	1.2615	0.220243	0.677057	-5.37291	Mrpl28
Q8K268	-0.121939	9.20334	-1.27678	0.214895	0.671344	-5.37337	Abcf3
Q9Z0S1	0.0474887	11.9829	1.27662	0.21495	0.671344	-5.37483	Bpnt1
A0A1Y7VKT9;E0CY38;E0CY91;E0CYW1;E0CZB3;Q9EPV8	-0.119727	10.0618	-1.24311	0.22742	0.680705	-5.37499	Gm16381;Ubl5;Ubl5;Ubl5;Ubl5;Ubl5
P14901	-0.148204	10.4096	-1.2506	0.224121	0.680287	-5.37522	Hmox1
Q8BX10;Q8BX10-2	-0.238985	10.0783	-1.22147	0.235995	0.685272	-5.37531	Pgam5
F8WHP8;P56135	0.0748279	14.5726	1.23299	0.230495	0.680705	-5.37633	Atp5j2
Q9D820;Q9D820-2	-0.0600925	9.92101	-1.25003	0.224325	0.680287	-5.37694	Prorsd1
Q91XC9	-0.337369	9.54226	-1.13973	0.26844	0.716851	-5.37795	Pex16
Q61133	-0.0563003	12.9583	-1.25001	0.224331	0.680287	-5.37819	Gstt2
G5E924	-0.0401368	12.4523	-1.27491	0.215541	0.672204	-5.37825	Hnrnpl
E0CY07;Q9CR64;Q9CR64-2	0.108789	8.76871	1.2464	0.226236	0.680705	-5.3786	Tmem167;Tmem167a;Tmem167a
Q9CPW4	-0.0634493	12.033	-1.24238	0.227078	0.680705	-5.37881	Arpc5
Q99JB8	-0.0946843	10.943	-1.27216	0.216499	0.674205	-5.38059	Pacsin3
P43276	-0.168052	12.9254	-1.28081	0.213498	0.669635	-5.38066	Hist1h1b
Q9DD18	-0.0482938	10.6435	-1.1937	0.245214	0.692733	-5.38184	Dtd1
Q9QXC1	0.192798	10.6217	1.27074	0.216996	0.674284	-5.38343	Fetub
O35969;O35969-2	-0.119194	12.3035	-1.26908	0.217576	0.675087	-5.38414	Gamt
B1AR74;Q0VF62;Q8CCN5	-0.0678168	9.70235	-1.24882	0.224759	0.680287	-5.38462	Bcas3
Q05186	0.171311	10.0536	1.26349	0.219542	0.67577	-5.3848	Rcn1
A0A0R4J0P7;Q78KK3	0.135791	10.9708	1.27535	0.21539	0.672204	-5.38492	Slc22a18
F8WJE0;Q60710	0.0459387	11.1781	1.25116	0.223919	0.680287	-5.38516	Samhd1
Q61598	0.0563207	13.6612	1.25842	0.221335	0.67773	-5.38556	Gdi2
O88696	0.0626657	11.7409	1.27058	0.217051	0.674284	-5.38562	Clpp
P70362	-0.0470009	10.6698	-1.26792	0.217981	0.675294	-5.38571	Ufd1
P56389	0.0569732	11.2318	1.21062	0.238792	0.688712	-5.38682	Cda
Q60770	0.0298696	10.7594	1.23819	0.228599	0.680705	-5.391	Stxbp3
Q8VE47	-0.082088	9.93994	-1.2642	0.219288	0.675478	-5.39103	Uba5
O55029	-0.0333864	11.9603	-1.23058	0.231379	0.680705	-5.39148	Copb2
Q11011	-0.0322113	10.9332	-1.27062	0.217037	0.674284	-5.39274	Npepps
O88653	-0.112493	10.1473	-1.23541	0.229613	0.680705	-5.3944	Lamtor3
Q60649;Q8CCN6	0.0592584	10.8627	1.23479	0.229836	0.680705	-5.39517	Clpb
Q99P72-1	-0.120069	10.5385	-1.17348	0.25364	0.702959	-5.39645	Rtn4
A0A075B6A3;A0A0A6YXW6	-0.195083	11.1452	-1.24152	0.227389	0.680705	-5.39657	Igha
Q64458	-0.152093	13.1561	-1.2667	0.218412	0.675294	-5.39737	Cyp2c29
Q9WVD5	0.0599029	12.5229	1.24966	0.224457	0.680287	-5.39746	Slc25a15
P34928	-0.0946911	12.8391	-1.26138	0.220287	0.677057	-5.39898	Apoc1
O89017	-0.168633	10.4718	-1.26429	0.219258	0.675478	-5.40021	Lgmn
Q9CZY3	-0.0378804	13.1757	-1.23753	0.228839	0.680705	-5.40024	Ube2v1
Q80ZK9	-0.107218	8.88388	-1.24826	0.224959	0.680287	-5.40179	Wdtc1
Q9ERI6	0.105834	10.2381	1.26075	0.220509	0.677057	-5.40256	Rdh14
Q8CAK1	0.0467046	9.99145	1.25662	0.221971	0.678288	-5.40293	Iba57
O08582	-0.902543	9.22268	-1.17242	0.257042	0.706284	-5.40353	Gtpbp1
E9QA16;Q8VCQ8	-0.08603	11.8312	-1.26005	0.220755	0.677057	-5.40518	Cald1
A0A0R4J098;O88291	-0.221958	9.74571	-1.25561	0.222333	0.678475	-5.40543	Zfp326;Znf326
Q8VDK1;Q8VDK1-2	-0.0457649	12.4639	-1.21768	0.236151	0.685272	-5.40543	Nit1
Q6RUT7	-0.0689589	10.3233	-1.13972	0.270058	0.718522	-5.40652	Ccsmst1
Q8VDD5	-0.056741	13.4649	-1.2548	0.22262	0.678688	-5.40716	Myh9
Q8R086	0.0508809	13.3476	1.23287	0.230539	0.680705	-5.40784	Suox
Q3TGF2	0.0915771	9.8851	1.22402	0.233796	0.684504	-5.40888	Fam107b
Q8CI75;Q8CI75-2	0.291126	10.1167	1.25651	0.222011	0.678288	-5.40933	Dis3l2
Q9DBG3;Q9DBG3-2	-0.0346313	12.1138	-1.25623	0.222113	0.678288	-5.40966	Ap2b1
A0A0G2JGP4;P08556;Q9D091	0.156752	11.2302	1.24435	0.226369	0.680705	-5.41035	Nras
Q9Z2N8	-0.0580971	10.7398	-1.22064	0.235047	0.685272	-5.41052	Actl6a
A6H6A9	0.107363	9.20788	1.18122	0.250034	0.698352	-5.41087	Rabgap1l
Q80WW9	-0.0373774	11.3768	-1.21897	0.235668	0.685272	-5.41087	Ddrgk1
K3W4T3;Q9Z1G4;Q9Z1G4-2;Q9Z1G4-3	0.271605	9.57146	1.23224	0.230771	0.680705	-5.4115	Atp6v0a1
E9Q411	-0.128441	8.39506	-1.13584	0.268157	0.7166	-5.41161	Nbas
Q9DBK0	-0.061506	11.6486	-1.25451	0.222722	0.678688	-5.41166	Acot12
Q9QYG0	-0.0817135	14.8109	-1.24216	0.227159	0.680705	-5.41202	Ndrg2
E9QME1	-0.0972896	9.24738	-1.2158	0.237448	0.687164	-5.41224	Bnipl
P63028	0.0715438	11.783	1.23144	0.231065	0.680705	-5.41295	Tpt1
Q3U186	0.129289	10.439	1.18398	0.248962	0.697259	-5.41418	Rars2
O55229	-0.232311	10.1893	-1.24279	0.226931	0.680705	-5.41418	Chkb
G3X8P9	0.146914	9.99272	1.23226	0.230762	0.680705	-5.41524	Aox1
Q60973	-0.0509858	10.4568	-1.24331	0.226742	0.680705	-5.4162	Rbbp7
A0A0R4J135	0.253042	11.4948	1.2443	0.226386	0.680705	-5.4169	Selenbp2
E9PXX7;Q91W90	0.0713994	11.8972	1.24586	0.225824	0.680705	-5.41772	Txndc5
Q3UE92	-0.0619622	10.9551	-1.22703	0.232683	0.683544	-5.41783	Xpnpep1
Q99KJ8	-0.0579163	11.5453	-1.2478	0.225126	0.680287	-5.41936	Dctn2
P07724	0.0981883	16.1804	1.23806	0.228645	0.680705	-5.42054	Alb
P62880	-0.0594424	11.8095	-1.22621	0.232986	0.683544	-5.4206	Gnb2
Q8VCH6	0.110223	10.1668	1.22474	0.233528	0.684504	-5.4218	Dhcr24
O08580	0.190175	7.70735	1.21524	0.237059	0.686971	-5.42223	Esrra
Q9D8E6	-0.0369182	13.3047	-1.23595	0.229416	0.680705	-5.42317	Rpl4
Q60692	-0.040651	12.7284	-1.23679	0.229109	0.680705	-5.42326	Psmb6
O88792	-0.187488	10.5069	-1.14695	0.263633	0.711094	-5.42389	F11r
P10711	-0.0421825	10.1976	-1.23213	0.230812	0.680705	-5.42394	Tcea1
D3Z3F1;Q9D824;Q9D824-2;Q9D824-3;Q9D824-4	-0.0898921	10.2926	-1.10045	0.284099	0.729	-5.42499	Fip1l1
Q80UW8	0.108248	9.79321	1.23082	0.231291	0.680705	-5.42532	Polr2e
Q8CHP8	-0.0958453	11.0404	-1.2292	0.231887	0.681728	-5.42581	Pgp
P19096	-0.218376	15.3958	-1.23582	0.229461	0.680705	-5.42582	Fasn
B1ATI0;B1AV77;P47740	0.086359	13.3442	1.21194	0.238294	0.688503	-5.42687	Aldh3a2
Q99KK7	-0.0652222	11.1145	-1.24033	0.227824	0.680705	-5.42816	Dpp3
Q99N15	0.0761264	13.5694	1.23389	0.230167	0.680705	-5.42819	Hsd17b10
B0R091;P61022	0.0892701	10.3336	1.221	0.234915	0.685272	-5.42852	Chp1
E9PWB2;E9Q4G7;H7BXB1;Q8BK63;Q8BK63-2	-0.0425955	9.49561	-1.23247	0.230686	0.680705	-5.42862	Csnk1a1
Q8CIR4	-0.133074	7.36373	-1.20487	0.240958	0.689759	-5.42995	Trpm6
E9Q6I2;G3UY13;Q61730;Q61730-2;Q61730-3	0.0944361	9.79156	1.20637	0.240393	0.689243	-5.43124	Il1rap
P63321	-0.0664792	9.754	-1.21788	0.236074	0.685272	-5.43371	Rala
Q8BHL8	-0.162934	10.005	-1.2183	0.235919	0.685272	-5.43382	Psmf1
A0A0R4J1N9;P40630;P40630-2	-0.0798017	11.3848	-1.2191	0.23562	0.685272	-5.43385	Tfam
Q6PGH2	-0.0679663	10.3753	-1.23505	0.229741	0.680705	-5.43425	Jpt2
Q9CYL5	-0.174571	9.10275	-1.22075	0.235605	0.685272	-5.43444	Glipr2
G3UZY2;P97493	0.190946	11.8689	1.22265	0.234302	0.685044	-5.43503	Txn2
A0A0R4J0N7;O88962	0.13974	10.3883	1.20822	0.239696	0.688986	-5.43693	Cyp8b1
P59708	-0.202525	10.3177	-1.17001	0.254423	0.704672	-5.43787	Sf3b6
A2A8U2;A2A8U2-2;A2A8U2-3	-0.099085	8.30897	-1.15609	0.262621	0.709827	-5.43898	Tmem201
E9PZF0	0.079353	13.6783	1.23079	0.231302	0.680705	-5.43916	Gm20390
A0A1Y7VNT1;E9QKB2;Q9JKS5	-0.332409	9.72786	-1.13921	0.269415	0.717746	-5.43953	Habp4
P52503	0.0574252	12.0936	1.17686	0.251733	0.700623	-5.43964	Ndufs6
P60335	0.0416874	13.5093	1.18913	0.246972	0.695803	-5.44076	Pcbp1
D3YY41;P42337	0.128968	7.53441	1.22782	0.233654	0.684504	-5.44188	Pik3ca
A0A0R4J1Y3;Q8BWU5	0.0510099	9.94592	1.17499	0.252468	0.700623	-5.44211	Osgep
Q921I9	-0.421085	8.94143	-1.17549	0.252269	0.700623	-5.44243	Exosc4
Q9DB27;Q9DB27-2	-0.0400696	10.0886	-1.18538	0.248418	0.697259	-5.44263	Mcts1
Q8C2Q8;Q91VR2	0.0399684	14.4277	1.20569	0.240649	0.689397	-5.44301	Atp5c1;Atp5f1c
Q3TNA1	-0.0255338	12.6525	-1.16435	0.25666	0.706284	-5.44319	Xylb
D3Z069;Q8K1N2;Q8K1N2-2	-0.132353	9.52284	-1.20381	0.24136	0.690041	-5.44445	Phldb2
Q9QYI5	-0.114303	10.029	-1.20291	0.241701	0.690551	-5.44459	Dnajb2
Q9CZD3	-0.0615608	11.9253	-1.21936	0.235523	0.685272	-5.44492	Gars
O89086	0.163396	9.69234	1.21315	0.237841	0.687831	-5.44537	Rbm3
A0A0R4J1Q0;G5E896;Q3UJB9;Q3UJB9-2	-0.3343	9.60124	-1.16651	0.257017	0.706284	-5.44706	Edc4
P17751	-0.0512474	14.9648	-1.2214	0.234766	0.685272	-5.44746	Tpi1
Q61768	-0.0343319	10.6602	-1.13917	0.266793	0.714384	-5.44806	Kif5b
Q8C5W0;Q8C5W0-4	-0.062173	10.564	-1.22273	0.234274	0.685044	-5.4484	Clmn
A2AN84;B7ZCL8;P70290	-0.126973	10.1975	-1.19553	0.244514	0.692733	-5.44849	Mpp1
Q9JIY5	0.0523082	10.6601	1.2084	0.239627	0.688986	-5.44867	Htra2
Q61187	0.0706847	12.4359	1.2045	0.2411	0.689759	-5.44874	Tsg101
Q80Y14	-0.0992267	11.9409	-1.19801	0.243565	0.692501	-5.44896	Glrx5
Q80WT5;Q80WT5-2	0.0887187	8.68658	1.15811	0.259143	0.708184	-5.44964	Aftph
Q99MR6;Q99MR6-2;Q99MR6-3;Q99MR6-4	-0.0395391	10.7818	-1.18453	0.248747	0.697259	-5.44979	Srrt
Q9ER73	-0.168222	9.60574	-1.09123	0.28689	0.730875	-5.45062	Elp4
Q9D6J5	-0.112815	12.4951	-1.19859	0.243346	0.692501	-5.45067	Ndufb8
O88668	0.130089	10.627	1.16379	0.256884	0.706284	-5.45075	Creg1
P97452	0.198382	9.84644	1.20783	0.240434	0.689243	-5.45204	Bop1
P35235	-0.0626805	10.67	-1.21525	0.237056	0.686971	-5.45282	Ptpn11
Q64516;Q64516-1;Q64516-2	-0.0651388	12.7925	-1.19137	0.246107	0.694569	-5.45286	Gk
Q9DBX2	0.126051	8.61307	1.16135	0.260531	0.708316	-5.45355	Pdcl
P23780	-0.0740785	9.63588	-1.15679	0.259672	0.708184	-5.45445	Glb1
A0A2I3BQ16;P62046	-0.0661253	13.3444	-1.15069	0.262121	0.70981	-5.45472	Lrch1
E0CXN5;P13707	-0.0563245	13.7606	-1.21075	0.238743	0.688712	-5.45496	Gpd1
A0A0X1KG62	-0.0487445	10.0018	-1.18501	0.248561	0.697259	-5.45643	Nelfb
P08207	0.114064	12.6642	1.19885	0.243247	0.692501	-5.45651	S100a10
Q9CRB2	-0.142291	10.04	-1.16454	0.257162	0.706284	-5.45651	Nhp2
A0A140T8I9;E9Q3L2	0.698072	10.6783	1.20925	0.239306	0.688986	-5.45709	Pi4ka
B2RUR8	-0.138131	8.03941	-1.156	0.260564	0.708316	-5.45755	Otud7b
E9QK48;Q7TNG5;Q7TNG5-2	-0.112873	10.433	-1.18979	0.246716	0.695543	-5.45792	Eml2
P23589	0.0594378	12.1658	1.20129	0.242318	0.690923	-5.45825	Ca5a
O08583	-0.0572527	11.1252	-1.20828	0.239671	0.688986	-5.45838	Alyref
A0A140T8M2	0.430284	9.17102	1.21167	0.238396	0.688503	-5.4584	Igkv12-44
Q80YR5	0.140284	9.35658	1.19111	0.246207	0.694569	-5.46004	Safb2
Q8BGC0	-0.204453	9.11484	-1.15982	0.258462	0.707815	-5.4623	Htatsf1
Q3U0V2	0.181933	10.1886	1.13151	0.270496	0.719238	-5.46236	Tradd
P47199	-0.0259725	13.6664	-1.16575	0.256106	0.706284	-5.46356	Cryz
Q8R1S9	0.217057	10.2752	1.1939	0.245137	0.692733	-5.46692	Slc38a4
Q3UID0;Q6PDG5;Q6PDG5-2	-0.0530963	9.97787	-1.20639	0.240385	0.689243	-5.46695	Smarcc2
Q99NF7	-0.0658	11.3694	-1.1977	0.243685	0.692501	-5.46862	Ppm1b
A0A171EBL2;E9Q555	0.0768701	9.39924	1.18499	0.248572	0.697259	-5.46917	Rnf213
Q63918	0.0912102	10.0986	1.11479	0.276882	0.722765	-5.46945	Cavin2
Q61686	-0.231109	9.86921	-1.19456	0.244884	0.692733	-5.4695	Cbx5
G5E8R8;Q6P5G6	0.115189	9.58003	1.15358	0.260958	0.708934	-5.47159	Ubxn7
A2AMY5;Q91VX2	-0.0961718	9.29293	-1.18432	0.24883	0.697259	-5.47165	Ubap2
Q62425	0.0413813	14.949	1.19366	0.245231	0.692733	-5.47189	Ndufa4
Q64318	-0.0836031	11.0889	-1.18531	0.248445	0.697259	-5.47258	Zeb1
Q3TDN2	-0.0408902	10.5952	-1.2013	0.242312	0.690923	-5.47269	Faf2
Q7TSR6;Q9DBM0;Q9DBM0-2	0.126447	8.81906	1.1617	0.257714	0.707343	-5.47388	Abcg8
A2AT37	1.20359	9.35766	1.19427	0.244995	0.692733	-5.47436	Upf2
Q5XJY5	0.0395486	12.4175	1.15494	0.260415	0.708316	-5.47649	Arcn1
P62334	-0.0331381	11.9536	-1.19681	0.244024	0.692733	-5.47774	Psmc6
O55137	0.215366	10.6093	1.16704	0.255595	0.706284	-5.47854	Acot1
Q8BY35;Q8BY35-2	-0.11519	11.2162	-1.08844	0.288638	0.733133	-5.48038	Fgd2
Q9R0H0	-0.0657477	14.4909	-1.19442	0.24494	0.692733	-5.48042	Acox1
Q64442	-0.0528378	16.2762	-1.1762	0.251992	0.700623	-5.48046	Sord
Q8C142	-0.0906984	9.5387	-1.16929	0.254705	0.704993	-5.48108	Ldlrap1
Q99JY9	-0.0576731	12.2761	-1.18284	0.249404	0.697577	-5.4848	Actr3
Q8C8U0;Q8C8U0-3	0.210863	10.4868	1.18323	0.249253	0.697577	-5.48562	Ppfibp1
Q8R238	0.138894	9.49324	1.18842	0.247244	0.69611	-5.48567	Sdsl
Q9WTX2	-0.17048	8.8548	-1.17567	0.2522	0.700623	-5.4864	Prkra
A0A1B0GX25;Q9Z2V5	-0.0722165	9.95076	-1.17576	0.252164	0.700623	-5.4867	Hdac6
Q3U487	-0.0825298	9.37474	-1.15635	0.259851	0.708184	-5.48696	Hectd3
Q78PY7	-0.0417631	13.1382	-1.18086	0.250173	0.698352	-5.48818	Snd1
Q9CZX9	0.0924091	11.0612	1.16128	0.257882	0.707349	-5.48864	Emc4
Q66GT5	-0.179722	9.89261	-1.18456	0.248738	0.697259	-5.49142	Ptpmt1
Q6A099;Q6DFZ1	-0.0686292	9.90832	-1.14643	0.263843	0.711094	-5.49348	Gbf1
Q9JLN9	-0.135474	9.47643	-1.07971	0.291879	0.737673	-5.49433	Mtor
F8VQJ3;P02468	0.160165	9.98185	1.12764	0.271531	0.719432	-5.49482	Lamc1
A0A0R4J1H0;Q3KNM2	0.0887851	9.581	1.06293	0.299791	0.742242	-5.49506	05/Mar
Q8JZK9	-0.136283	12.1976	-1.18125	0.250022	0.698352	-5.49509	Hmgcs1
Q5PPR2;Q6P1Y9;Q8R3S6	-0.144677	9.53528	-1.13233	0.269597	0.717746	-5.49636	Exoc1
Q9CQL4;V9GXI7	-0.391003	8.5366	-1.08253	0.293175	0.738053	-5.49744	Mrpl20
P24638	0.103462	9.25703	1.14623	0.263925	0.711094	-5.49801	Acp2
A0A140LJ25;G5E8I4;Q9DD02	0.037084	10.4791	1.10889	0.279363	0.724268	-5.49833	Hikeshi
P84089	-0.0532311	13.0898	-1.1655	0.256206	0.706284	-5.499	Erh
P68510	-0.0435906	12.229	-1.1757	0.252189	0.700623	-5.50123	Ywhah
Q99J77	-0.0783184	11.0371	-1.175	0.252461	0.700623	-5.502	Nans
Q62165	-0.0440358	10.5533	-1.11122	0.278381	0.724268	-5.5021	Dag1
A2AS89	-0.197796	11.4256	-1.11017	0.278823	0.724268	-5.5025	Agmat
Q9D0K1	0.0682976	9.86106	1.14878	0.262894	0.710114	-5.50295	Pex13
Q8C2E7	-0.151075	8.76928	-1.12863	0.271121	0.719432	-5.50347	Washc5
Q80SW1	-0.0575462	9.72996	-1.122	0.27387	0.720089	-5.50392	Ahcyl1
P97379;P97379-2	-0.0750535	11.1624	-1.16038	0.25824	0.707815	-5.50419	G3bp2
P27773	-0.056013	14.5014	-1.16772	0.255325	0.70625	-5.50428	Pdia3
Q9QYR7	0.131209	13.6213	1.1728	0.253326	0.702545	-5.50443	Acot3
O70194	-0.0742862	11.4092	-1.15289	0.261236	0.709235	-5.5046	Eif3d
Q80Y55	0.0644782	9.13058	1.10906	0.27929	0.724268	-5.50528	Bsdc1
Q810J8	-0.133265	9.27724	-1.12767	0.27208	0.719432	-5.5057	Zfyve1
G5E897	0.152297	8.24328	1.14178	0.265728	0.713243	-5.50591	Kdelc2
Q61391	-0.127128	10.4686	-1.15178	0.261682	0.709657	-5.50629	Mme
Q9CR10	-0.158788	8.98592	-1.16467	0.256534	0.706284	-5.50661	Oxld1
A0A0R4J0B4	-0.0624107	10.4319	-1.15506	0.260367	0.708316	-5.50734	Cmas
A0A0R4J1H6;E9QP99;P55937;P55937-1	-0.0635402	9.27974	-1.13909	0.266824	0.714384	-5.50794	Golga3
Q6PB44;Q6PB44-2	-0.0789808	9.36633	-1.15168	0.261724	0.709657	-5.50802	Ptpn23
A0A0R4J0Q9;Q3UM29	0.0737739	9.04571	1.15907	0.258761	0.707934	-5.50882	Cog7
E9Q1W7	0.247732	10.6817	1.06823	0.299408	0.742242	-5.51101	Tbck
Q8BH59	0.0523641	13.0007	1.14203	0.265629	0.713243	-5.51148	Slc25a12
Q9D0S9	0.108931	13.2643	1.15653	0.259778	0.708184	-5.51189	Hint2
P54775	-0.0322732	11.6434	-1.1596	0.258551	0.707815	-5.51196	Psmc4
A2A6J4;A2A6J7;P19973;P19973-2	-0.159215	9.94742	-1.16551	0.256201	0.706284	-5.51244	Lsp1
A0A286YCV9	-0.0550757	11.132	-1.14431	0.264702	0.712287	-5.51372	Kif13b
A0A1Y7VJZ2	-0.0472917	15.2531	-1.16412	0.256754	0.706284	-5.51397	Gstz1
E9Q6M5;Q91WJ2	-0.0877667	11.4491	-1.13961	0.266615	0.714384	-5.51433	Slc22a26
Q8CJ53;Q8CJ53-2;Q8CJ53-3;Q8CJ53-4	0.1827	9.14162	1.12215	0.274368	0.720089	-5.51562	Trip10
A0A0A6YY53;F6TQW2;P01864	0.286219	11.7225	1.12764	0.271528	0.719432	-5.51573	Ighg2c;Ighg2c;
Q5SWU9;Q5SWU9-2	-0.189855	12.5388	-1.15027	0.262292	0.70981	-5.51643	Acaca
Q8C129	0.105335	9.50238	1.10918	0.279798	0.724954	-5.51666	Lnpep
Q9DCX8	-0.0473075	11.9996	-1.07279	0.294907	0.739352	-5.51672	Iyd
Q8CI51	-0.0451945	11.5231	-1.14526	0.264316	0.711696	-5.51775	Pdlim5
E9PV38	-0.127758	12.4002	-1.0759	0.293542	0.738311	-5.52166	Ces2g
D3YY09;F6T9K1;Q9D6N5	-0.0677842	10.2361	-1.13296	0.269335	0.717746	-5.52168	Drap1
P23198;Q9DCC5	-0.0768738	10.7749	-1.15685	0.25965	0.708184	-5.5219	Cbx3
P52480	-0.120525	14.2278	-1.15666	0.259724	0.708184	-5.5221	Pkm
Q8VDD8	-0.0836465	9.6961	-1.14988	0.262448	0.70981	-5.52275	Washc1
F7ARZ1;Q8VE22	-0.0521499	10.8552	-1.13925	0.266759	0.714384	-5.52378	Mrps23
P40237	-0.0732042	10.2099	-1.04098	0.309104	0.749582	-5.52456	Cd82
A3KG44;E9Q2Y3;O88522;Q7TSS3;Q8VC91	-0.27625	11.673	-1.0735	0.297098	0.741352	-5.525	Ikbkg
Q7TPV4	-0.047916	11.4815	-1.11867	0.275257	0.721158	-5.5265	Mybbp1a
Q6P542	-0.046433	10.5625	-1.1268	0.271877	0.719432	-5.52682	Abcf1
F6ZFT1;F8WJ64;Q9CR21	0.132156	11.449	1.10093	0.283895	0.728914	-5.52704	Ndufab1
Q6NZD2;Q9WV80	-0.045402	10.8259	-1.15006	0.262374	0.70981	-5.52742	Snx1
A2AMV1;Q9D0I8	-0.136645	9.78235	-1.07888	0.29224	0.737673	-5.52814	Mrto4
Q91YR9	-0.368639	9.29108	-1.09044	0.287778	0.73226	-5.52941	Ptgr1
A0A0R4J0J0;Q9JHU2	0.0490008	10.6067	1.13246	0.269543	0.717746	-5.53138	Palmd
Q9ET26	-0.132991	10.2846	-1.14808	0.263174	0.710421	-5.53141	Rnf114
O35955	0.0643125	11.8605	1.11377	0.27731	0.72335	-5.53143	Psmb10
Q99KP6;Q99KP6-2;Q99KP6-3	-0.0329971	10.9169	-1.12322	0.273361	0.719541	-5.53173	Prpf19
O35345;Q4FJZ2	0.0990827	9.50661	1.12727	0.271682	0.719432	-5.53193	Kpna6
Q6W8Q3	0.1794	10.6074	1.11793	0.275568	0.721158	-5.53273	Pcp4l1
Q91V12-4	-0.0746052	10.4352	-1.09495	0.285292	0.73047	-5.53335	Acot7
Q9DAW6	-0.131637	9.66816	-1.05182	0.304214	0.746516	-5.53555	Prpf4
D3YVL0;D3Z3E8;E9PW39;P23249	-0.0984009	10.1481	-1.1273	0.271672	0.719432	-5.53562	Mov10
Q8VDW0	-0.0440971	11.1361	-1.11221	0.277967	0.724268	-5.53646	Ddx39a
P36916	-0.992465	10.5646	-1.14324	0.265137	0.712668	-5.53664	Gnl1
Q8CDN6	-0.0536334	11.4974	-1.14313	0.265179	0.712668	-5.53675	Txnl1
Q925I1	0.0471358	12.1093	1.12293	0.273483	0.719541	-5.53725	Atad3
Q9Z315	-0.0818243	9.37657	-1.09826	0.283876	0.728914	-5.53882	Sart1
Q3UGR5	0.205651	10.8003	1.10292	0.281891	0.727147	-5.54051	Hdhd2
Q8CAS9-2	-0.0524471	10.1109	-1.09835	0.283838	0.728914	-5.54115	Parp9
P70335;P70335-2	-0.0472883	9.99852	-1.13764	0.267419	0.715277	-5.54165	Rock1
Q3UPH1	0.140325	10.2923	1.11477	0.276891	0.722765	-5.54172	Prrc1
Q8VC97	-0.143897	10.3683	-1.12387	0.273091	0.719541	-5.54267	Upb1
E9Q855;O35609;Q3UXS0	-0.164324	10.5092	-1.13746	0.267494	0.715277	-5.54285	Scamp3
Q62376	-0.0564331	10.1393	-1.10923	0.279219	0.724268	-5.5434	Snrnp70
P34914	-0.0574975	14.3525	-1.11498	0.2768	0.722765	-5.54342	Ephx2
Q9D3D9	-0.0627902	14.8651	-1.05455	0.30299	0.746242	-5.54353	Atp5f1d
Q8R502	-0.0652163	8.08786	-1.09042	0.288386	0.732932	-5.5439	Lrrc8c
E9Q027;Q8C5L3;Q8C5L3-2;Q8C5L3-3	-0.111696	10.3045	-1.10618	0.280508	0.725909	-5.54442	Cnot2
Q9Z0H1	0.0686686	8.58393	1.10224	0.282181	0.727147	-5.5445	Wdr46
P17095;P17095-1	-0.0770075	11.2833	-1.13479	0.268587	0.716851	-5.54553	Hmga1
Q91Z78;Q9Z2F7	-0.124242	8.87614	-1.12629	0.27209	0.719432	-5.54555	Bnip3l
E9Q137	-0.165991	11.1302	-1.12402	0.273031	0.719541	-5.54689	Tex264
A2ATP5;A2ATP6;Q8C854;Q8C854-3	-0.116997	9.47131	-1.1178	0.275622	0.721158	-5.54706	Myef2
P62073	0.0780175	10.2782	1.11861	0.275282	0.721158	-5.54863	Timm10
Q8BQU7	0.0903485	9.96181	1.11806	0.275514	0.721158	-5.5489	Tmem74
P98083;P98083-2;P98083-3	-0.0684178	9.26033	-1.10367	0.281573	0.727147	-5.54921	Shc1
Q8BVQ5	0.0852223	10.2641	1.12449	0.272836	0.719541	-5.54981	Ppme1
A2AS98;P28660	0.0556787	9.7171	1.08286	0.290509	0.735692	-5.54986	Nckap1
P16015	0.0948082	16.4601	1.1231	0.273412	0.719541	-5.55026	Ca3
B8JJN0	0.0856488	10.7188	1.12126	0.274177	0.720089	-5.55088	Gm20547
Q8CBY8;Q8CBY8-2	0.056644	9.76835	1.10274	0.281969	0.727147	-5.55347	Dctn4
Q9CQC7	-0.0680055	11.3193	-1.12638	0.272051	0.719432	-5.55468	Ndufb4
Q9DBR1;Q9DBR1-2	-0.0640314	9.57294	-1.1258	0.27229	0.719515	-5.55529	Xrn2
E9Q4Z2	-0.200863	11.8681	-1.12421	0.272952	0.719541	-5.55699	Acacb
Q04447	0.138736	11.1329	1.1114	0.278307	0.724268	-5.55783	Ckb
Q9CR61	0.0980128	12.3734	1.12108	0.274253	0.720089	-5.55819	Ndufb7
A0A0G2JFS9;Q8C9S8	-0.217902	6.90078	-1.11471	0.276916	0.722765	-5.55907	Atg4a-ps;Atg4a
P14131	-0.0384545	13.2968	-1.06221	0.299577	0.742242	-5.56005	Rps16
P63168;Q9D0M5	0.137136	10.4649	1.09357	0.285884	0.73047	-5.56132	Dynll1;Dynll2
Q8K297	-0.0575849	10.4678	-0.983334	0.336055	0.755028	-5.56144	Colgalt1
O54984	-0.0757759	10.9	-1.08635	0.288997	0.733372	-5.56173	Asna1
A2AE27	-0.0724687	9.96423	-1.05349	0.303465	0.746302	-5.56283	Ampd2
Q3UKJ7;Q3UKJ7-2	0.0826336	9.47742	1.09168	0.286697	0.730819	-5.56389	Smu1
Q8BGD9	-0.0374909	12.079	-1.09876	0.283663	0.728914	-5.56417	Eif4b
Q99J99	0.0442783	13.0527	1.11002	0.278886	0.724268	-5.5656	Mpst
P34884	-0.143111	13.3611	-1.0926	0.2863	0.73047	-5.56623	Mif
E9QJW0;Q91VS7	0.216391	13.149	1.07571	0.293625	0.738311	-5.5663	Mgst1
Q9CXF4	-0.130645	10.1101	-1.0852	0.289493	0.733555	-5.5664	Tbc1d15
Q60972	-0.0463394	11.067	-1.10709	0.280123	0.725356	-5.56929	Rbbp4
P62311	-0.0600741	11.9679	-1.0924	0.286388	0.73047	-5.56946	Lsm3
A0A087WQA0;F8WI22;Q8K019;Q8K019-2;Q8K019-3	-0.42339	10.2869	-1.10958	0.279072	0.724268	-5.56955	Bclaf1
Q3UED7	0.116131	11.5254	1.10934	0.279175	0.724268	-5.5705	Gm4951
A0A0J9YV90;Q8BHJ5	-0.187819	8.88526	-0.996091	0.332289	0.753564	-5.5709	Tbl1xr1
A0A0R4J1D0;P59108	-0.180168	9.80083	-1.09965	0.283285	0.728914	-5.57095	Cpne2
Q9D1D4	0.0557701	11.2569	1.06825	0.296904	0.741303	-5.57126	Tmed10
Q8BL97;Q8BL97-2;Q8BL97-3;Q8BL97-4	-0.0448935	12.3891	-1.0809	0.29136	0.736971	-5.57188	Srsf7
Q8VCH7	-0.190432	9.48214	-0.983363	0.33708	0.755742	-5.57298	Rdh10
Q3B7Z2	-0.0456291	11.512	-1.10249	0.282076	0.727147	-5.57394	Osbp
Q9R1Z7	-0.23452	10.2525	-1.09941	0.283388	0.728914	-5.57472	Pts
O70303	0.0752683	9.98592	1.09509	0.285235	0.73047	-5.57493	Cideb
Q9D125	-0.164382	9.90414	-1.04275	0.308305	0.749547	-5.57497	Mrps25
B1AR13;B2RWE3;Z4YKM2	0.0476813	11.4535	1.10379	0.281525	0.727147	-5.57604	Cisd3
Q9QZ73	0.0473452	9.95241	1.08617	0.289076	0.733372	-5.57705	Dcun1d1
Q91XD7	0.261506	9.21125	1.0468	0.308216	0.749547	-5.57737	Creld1
O35459	0.0656873	12.8862	1.10456	0.281195	0.727147	-5.57768	Ech1
Q91YD9	-0.0353546	9.99314	-1.04704	0.306366	0.748597	-5.57778	Wasl
Q9QXB9	-0.0636462	10.3002	-1.0645	0.298562	0.742242	-5.57819	Drg2
Q8C5R8	-0.038986	11.2219	-1.01254	0.322204	0.749971	-5.57916	Prps1l1
E0CXW2;E9PUK2;Q80V03;Q80V03-2	-0.118309	8.7792	-1.01335	0.324202	0.750048	-5.58042	Adck5
A0A0R4J0K1;Q9ERR7	-0.131182	10.211	-1.06727	0.297334	0.741506	-5.5805	Selenof
Q8CI32	0.161882	9.5702	1.0942	0.285613	0.73047	-5.58068	Bag5
Q9R061	0.0581945	9.58852	1.03608	0.311337	0.749582	-5.58103	Nubp2
H3BL37;O08784	-0.100722	8.81192	-1.03595	0.311396	0.749582	-5.58119	Tcof1
Q9CX00	-0.0442515	10.8025	-1.0703	0.295999	0.740945	-5.58234	Ist1
A0A0R4J195;F6YB25;Q9CSU0;Q9CSU0-2	-0.0313876	10.3602	-1.01918	0.319111	0.749582	-5.58244	Rprd1b
Q8VCW8	0.0383317	13.9055	1.07913	0.292131	0.737673	-5.58268	Acsf2
A0A0B4J1E7;O35343	-0.0890202	9.30704	-1.09491	0.285858	0.73047	-5.58331	Kpna4
P07309	-0.465805	12.3836	-1.08803	0.288273	0.732932	-5.58479	Ttr
P26231	-0.0385959	11.8269	-1.0954	0.285103	0.73047	-5.58612	Ctnna1
O55234	-0.0522329	11.605	-1.04964	0.305195	0.746586	-5.58613	Psmb5
Q9DAR7	-0.0411143	11.1242	-1.07758	0.292808	0.737679	-5.5864	Dcps
A0A1D5RLD1	0.249982	10.8185	0.986792	0.334394	0.754379	-5.5872	Myo9b
D3YY50;F8WHX2;Q9D8X1	0.0626366	11.832	1.00801	0.324328	0.750048	-5.58741	Cutc
Q9CZU6	0.0525153	14.4786	1.06637	0.297732	0.741698	-5.58779	Cs
Q5SSW2	-0.108665	9.16596	-1.07473	0.294055	0.738367	-5.58805	Psme4
Q9D8T2	-0.0717275	11.6265	-1.09406	0.285677	0.73047	-5.58861	Gsdmdc1
E9Q7A5;E9Q8R5;Q99JY4	0.0481986	10.9523	1.0002	0.328008	0.750048	-5.58902	Trabd
D3Z5G7	-0.162722	13.275	-1.07867	0.292331	0.737673	-5.5898	Ces1b
A0A0R4J187;P23475	-0.0664169	9.72845	-1.09262	0.286295	0.73047	-5.5901	Xrcc6
E9PY03	-0.107948	10.0709	-1.06376	0.298887	0.742242	-5.59037	Tstd1
P43025;Q8CFZ6	-0.0636387	10.3616	-1.05907	0.300972	0.743609	-5.59045	Clec3b
B7ZNL2;Q78ZA7	-0.0324018	11.369	-1.06848	0.2968	0.741303	-5.59144	Nap1l4
B7FAU9;Q8BTM8	-0.0860867	12.1407	-1.03713	0.310856	0.749582	-5.59195	Flna
A2BG75;A2BG76;A2BG77;I7HIP8;P97863;P97863-2;P97863-3	0.150046	9.93356	1.075	0.293937	0.738367	-5.59201	Nfib
A0A140LJJ5;E9Q394;E9Q394-2	0.121071	9.57691	1.08997	0.287435	0.731824	-5.59284	Akap13
Q64511	-0.0751757	9.84276	-1.07778	0.292723	0.737679	-5.59291	Top2b
Q3UL36	-0.0583258	9.9515	-1.0645	0.298562	0.742242	-5.5934	Arglu1
A0A0R4J0I6;Q80XL6	-0.0722688	12.9143	-1.07447	0.294167	0.738367	-5.59341	Acad11
P25688	-0.0756491	15.8916	-1.07015	0.296065	0.740945	-5.59417	Uox
D3YTQ9;P62843	-0.103672	12.1803	-1.06954	0.296335	0.741185	-5.59448	Rps15
P10639	0.0360149	15.6175	1.06895	0.296597	0.741303	-5.59473	Txn
Q8QZT1	0.0657415	14.5965	1.05394	0.303265	0.746242	-5.5953	Acat1
P84096	0.0866593	10.7971	1.08201	0.290878	0.736188	-5.59631	Rhog
Q8R0Y8	0.145315	10.2028	1.08557	0.289333	0.733555	-5.59737	Slc25a42
Q9R0P5	-0.0539297	13.6292	-1.02856	0.314779	0.749582	-5.59775	Dstn
A2CG49;A2CG49-2;A2CG49-4;A2CG49-7;D3Z4R2;D3Z532;D3Z534;D3Z535;F6QYT9	-0.11835	7.53082	-1.01626	0.321545	0.749971	-5.59795	Kalrn
Q924M7	0.0897473	9.95324	1.02733	0.315346	0.749582	-5.59876	Mpi
Q8CGY8;Q8CGY8-2	-0.053296	10.2015	-1.06283	0.2993	0.742242	-5.59915	Ogt
Q60676	-0.100562	10.022	-1.05091	0.304622	0.746516	-5.59945	Ppp5c
Q8R1B4	-0.0362337	11.8146	-1.04933	0.305334	0.746586	-5.60063	Eif3c
Q8VD75	-0.125686	8.89881	-0.957752	0.350113	0.766576	-5.60385	Hip1
P62962	-0.0573142	14.6133	-1.074	0.294376	0.738456	-5.60438	Pfn1
A0A087WPT7;Q6P549	0.0994429	9.15569	1.00325	0.327627	0.750048	-5.60445	Inppl1
P58389	0.0538412	10.1146	1.05097	0.304597	0.746516	-5.60447	Ptpa
Q9Z0E6	0.148458	9.54862	1.0093	0.324232	0.750048	-5.60463	Gbp2
P52480-2	-0.0806	9.51117	-1.02597	0.315974	0.749582	-5.60478	Pkm
Q64505	0.258775	9.50336	1.01927	0.319072	0.749582	-5.60514	Cyp7a1
P97390	-0.160529	8.93288	-1.04461	0.307461	0.749335	-5.60522	Vps45
P61205;P84078	0.11509	11.6914	1.07748	0.292853	0.737679	-5.60567	Arf3;Arf1
Q9WTL7	-0.0495051	10.9786	-1.05017	0.304954	0.746516	-5.60576	Lypla2
A0A0N4SV05;A0A0R4J0U2;Q0VGB7	0.130383	9.67721	1.02464	0.3171	0.749582	-5.6058	Ppp4r2
Q9CXL3	-0.08524	9.06149	-0.878328	0.391235	0.793625	-5.60588
A2AWT5;A2AWT6;A2AWT7;P25976;P25976-2	-0.0902514	9.72817	-1.029	0.314579	0.749582	-5.60644	Ubtf
Q9JLJ5	-0.106659	8.66505	-0.991435	0.332173	0.753564	-5.60666	Elovl1
Q99020	-0.0429476	13.0633	-1.05938	0.300835	0.743609	-5.60855	Hnrnpab
A0A0R4J0G0;Q8BH04	-0.159439	8.82841	-1.06299	0.299228	0.742242	-5.60876	Pck2
P19001	-0.072357	14.6611	-1.0568	0.301986	0.744895	-5.60909	Krt19
Q8QZR3	-0.35028	11.4366	-1.03382	0.312368	0.749582	-5.61032	Ces2a
O88908	-0.0312017	11.102	-0.988121	0.333757	0.754379	-5.61085	Soat2
O08599;O08599-2	-0.119443	9.1489	-1.01602	0.320583	0.749582	-5.61105	Stxbp1
A0A0R4J0D3;Q3TDQ1	-0.0686626	10.7686	-1.00456	0.325949	0.750048	-5.61116	Stt3b
G3X924;Q91VC4	0.0922133	9.34961	1.07052	0.295902	0.740945	-5.61276	Plvap
P09671	0.040449	13.2125	1.0439	0.307782	0.749335	-5.6129	Sod2
P50518	0.117033	9.68438	1.06149	0.299896	0.742242	-5.61472	Atp6v1e1
Q9DAW9	0.0533491	11.5481	1.01715	0.320054	0.749582	-5.61506	Cnn3
P11087	0.219041	13.6354	1.01981	0.31882	0.749582	-5.61557	Col1a1
A0A0U1RNL7;A0A0U1RPT4;A0A0U1RQ97;D3Z7R0;O55028	0.139009	9.25726	1.05673	0.302017	0.744895	-5.61557	Bckdk
Q3TS02	-0.186471	11.6251	-1.02834	0.314882	0.749582	-5.61605	Acly
P80318	-0.0262242	12.603	-1.05546	0.302585	0.745862	-5.6162	Cct3
P49442	-0.056565	10.4484	-1.06631	0.297759	0.741698	-5.61703	Inpp1
Q91X52	-0.0725231	12.6768	-1.05824	0.30134	0.744087	-5.61824	Dcxr
A2AKK5	0.095426	11.9338	1.03666	0.311072	0.749582	-5.61825	Acnat1
G5E850;P56395	-0.0470111	15.0476	-1.05018	0.30495	0.746516	-5.61837	Cyb5a
A0A0R4J0U7	-0.122311	9.22645	-1.03467	0.311981	0.749582	-5.61931	Commd5
A2ADY9	-0.0493075	12.6528	-1.04231	0.308505	0.749582	-5.61934	Ddi2
P09055	-0.0363885	11.4587	-1.0626	0.299402	0.742242	-5.6195	Itgb1
Q9WUL7	-0.0823111	9.54993	-1.02988	0.314172	0.749582	-5.62021	Arl3
Q9CQ10	-0.095581	10.1457	-1.01651	0.320354	0.749582	-5.62087	Chmp3
Q9WUR9	0.075002	12.1522	1.06223	0.299567	0.742242	-5.62115	Ak4
Q8CI33;Q8CI33-2	-0.0622343	9.43364	-0.914242	0.370887	0.779018	-5.62145	Cwf19l1
Q9CQZ5	0.0639639	10.8032	1.03659	0.311103	0.749582	-5.62177	Ndufa6
Q80WQ2	-0.0556391	10.4852	-1.03138	0.313485	0.749582	-5.6228	Vac14
P60229	-0.0632752	11.3454	-1.05146	0.304375	0.746516	-5.62309	Eif3e
Q99M87;Q99M87-3	-0.0692718	10.994	-1.03127	0.313535	0.749582	-5.62318	Dnaja3
P63017	-0.0418208	15.9658	-1.05991	0.300598	0.743547	-5.62349	Hspa8
E9PYT0;P97393	-0.130793	8.97842	-0.969004	0.345268	0.764708	-5.62383	Arhgap5
O70172	0.112285	9.48315	1.01079	0.323022	0.750048	-5.6245	Pip4k2a
Q9ERL0	-0.194035	11.8225	-0.929387	0.364246	0.775025	-5.62493	Mllt1
Q9QYI3	-0.0490268	9.36643	-0.985324	0.335098	0.75467	-5.62525	Dnajc7
Q8BFR5	0.0505509	13.6968	1.02386	0.316944	0.749582	-5.62534	Tufm
Q8BHC4	0.200288	10.0839	1.01299	0.322507	0.749971	-5.62599	Dcakd
Q91YM4;Q91YM4-2	-0.228524	9.27963	-1.01919	0.319108	0.749582	-5.6265	Tbrg4
A2AVR9;P62627	0.0462835	10.9784	1.0386	0.310186	0.749582	-5.62751	Dynlrb1
Q9CPY7;Q9CPY7-2	-0.0386667	14.3603	-1.02584	0.316034	0.749582	-5.62759	Lap3
Q3UDE2	-0.0950557	9.51029	-1.01951	0.318959	0.749582	-5.62772	Ttll12
J3QN89;Q3TJ22	-0.119523	9.69018	-1.03739	0.310736	0.749582	-5.62857	Aamp
Q3UGC7	-0.0320339	12.2492	-0.997115	0.329469	0.751533	-5.62858	Eif3j1
P35278;Q8C266	-0.0377317	12.6335	-0.991503	0.33214	0.753564	-5.62872	Rab5c
P08228	-0.0358711	16.3279	-1.05097	0.304595	0.746516	-5.62889	Sod1
Q3TG45;Q9CPS5;Q9CX56	-0.065068	11.3263	-1.02879	0.314674	0.749582	-5.62929	Psmd8
P05064	-0.0644237	14.8568	-1.05401	0.30323	0.746242	-5.62941	Aldoa
Q6ZQ38	-0.0318417	12.2267	-1.00242	0.326956	0.750048	-5.62943	Cand1
Q8CD10	-0.0708854	9.16723	-0.981152	0.3376	0.755742	-5.63029	Micu2
A0A140T8N5	-0.204851	9.56961	-1.01714	0.320061	0.749582	-5.63055	Igkv6-23
B2RUJ8;Q8C0D4;S4R221	-0.0974149	7.96336	-1.02478	0.318228	0.749582	-5.63262	Arhgap12
Q8VHE0	-0.041114	10.2063	-1.0503	0.304896	0.746516	-5.63313	Sec63
Q07456	-0.0632637	10.0417	-1.03269	0.312886	0.749582	-5.63313	Ambp
Q8CHQ0	-0.0747656	9.24268	-1.00778	0.324434	0.750048	-5.6335	Fbxo4
A0A0G2JDV3;L7N1X8;Q000W5	0.193581	9.59863	1.03651	0.311139	0.749582	-5.63381	Gbp6;Gm43302;Gbp10
P41105	-0.0322427	13.3836	-1.04372	0.307866	0.749335	-5.63394	Rpl28
P30416	0.0659507	12.5186	1.03935	0.309847	0.749582	-5.6346	Fkbp4
P54071	0.0503223	13.6975	1.00362	0.326391	0.750048	-5.63483	Idh2
E9PVU0;E9Q175	-0.0446641	9.92241	-1.02573	0.316084	0.749582	-5.63495	Myo6
Q9D1M0	-0.0515943	11.1057	-1.0178	0.319752	0.749582	-5.63616	Sec13
A0A1D5RMA2;Q8K0P3	-0.0627206	10.5699	-0.952836	0.352536	0.767364	-5.63624	Tldc1
Q99J39;Q99J39-2	0.0328824	11.9376	1.01622	0.320487	0.749582	-5.63631	Mlycd
P70671	-0.0631092	10.38	-1.04565	0.30699	0.748914	-5.63636	Irf3
Q9WVT6	0.152885	10.114	1.04672	0.306508	0.748597	-5.6367	Ca14
Q99JI6	0.0280728	12.9105	1.01091	0.322967	0.750048	-5.63684	Rap1b
B2RRE2;E9QAX2;K3W4L0;Q9JMH9;Q9JMH9-1;Q9JMH9-4;Q9JMH9-6	-0.0524062	10.7328	-1.04629	0.306702	0.748641	-5.63713	Myo18a
P09405	-0.0418698	12.9611	-1.02203	0.317792	0.749582	-5.63738	Ncl
D3Z6J0;Q6SKR2	0.0925046	9.02342	0.927084	0.364846	0.775025	-5.63802	N6amt1
A0A0R4J0I9;Q91ZX7	-0.065303	11.6648	-1.02633	0.315807	0.749582	-5.63817	Lrp1
G5E8W9;O88876	-0.0592865	10.6712	-1.0328	0.312837	0.749582	-5.63946	Dhrs3
Q63810;Q63810-2	0.132525	10.0392	1.02642	0.315765	0.749582	-5.63952	Ppp3r1
P47791;P47791-2	-0.0427605	11.7414	-1.04387	0.307795	0.749335	-5.63953	Gsr
Q61335	-0.0447385	11.472	-0.93395	0.360392	0.77421	-5.6396	Bcap31
A2A9P6;P24788;P24788-2	-0.135187	9.43227	-1.01743	0.320439	0.749582	-5.63999	Cdk11b
G3UYJ7	0.0624218	12.7161	0.997818	0.329136	0.751533	-5.64012	Gm20441
Q91YJ5	0.114912	9.56348	0.935172	0.359776	0.77421	-5.64033	Mtif2
Q8K2I3	0.0945736	10.9265	1.03759	0.310649	0.749582	-5.64124	Fmo2
Q60991	-0.953896	9.61891	-1.02752	0.31697	0.749582	-5.64184	Cyp7b1
P00416	0.131406	9.59236	1.00371	0.326349	0.750048	-5.6423	mt-Co3
Q9ERE7	-0.0607866	10.739	-1.01022	0.323293	0.750048	-5.64233	Mesd
A0A0R4J0U8;A2RSY6;A2RSY6-2	-0.0569943	8.95143	-0.91147	0.372815	0.780856	-5.64247	Trmt1l
P84104;P84104-2	-0.0908338	12.7991	-1.00227	0.327029	0.750048	-5.64298	Srsf3
E0CZ72;P28740	0.34914	8.76476	0.964332	0.345768	0.764708	-5.64312	Kif2a
A0A1W2P8A8;Q99KK1	0.136964	9.62863	1.0224	0.317618	0.749582	-5.64328	Reep3
Q9R1T2;Q9R1T2-2	-0.0502701	10.4468	-1.03942	0.309816	0.749582	-5.64395	Sae1
A0A1L1SQ51;E9PUM4	-0.054935	11.6996	-1.03185	0.313271	0.749582	-5.64427	Tln2
P22907;P22907-2	0.152073	10.2377	1.0386	0.310186	0.749582	-5.64475	Hmbs
Q8K039	-0.0437583	9.55274	-0.865582	0.395991	0.796805	-5.64486
Q9CQ06	0.114687	10.4315	1.02296	0.317362	0.749582	-5.64491	Mrpl24
P70195	-0.0581472	12.5095	-1.03822	0.310362	0.749582	-5.64514	Psmb7
Q80X85	-0.101472	9.67063	-1.03818	0.310379	0.749582	-5.64517	Mrps7
P40336;P40336-2	0.0436276	11.4643	1.0081	0.324285	0.750048	-5.64587	Vps26a
P08249	0.0320434	14.8323	0.999425	0.328374	0.750344	-5.64613	Mdh2
Q9EQP2	0.0809172	9.92206	1.00674	0.324924	0.750048	-5.64639	Ehd4
A2AUE1;G5E8T0;P60904	-0.126309	9.01245	-1.01176	0.322572	0.749971	-5.64657	Dnajc5
J7NUP1;Q60766-2	0.054047	10.9713	1.00325	0.326566	0.750048	-5.64668	Irgm1
P37804	-0.230309	10.3208	-0.972803	0.341147	0.759984	-5.64688	Tagln
Q9QYF1;Q9R1R8	0.112518	12.0942	1.00129	0.32749	0.750048	-5.64753	Rdh11
Q99JR1	0.0603571	12.6227	1.02796	0.315057	0.749582	-5.6476	Sfxn1
Q9JIK9	-0.0749921	9.96428	-1.03555	0.31158	0.749582	-5.64777	Mrps34
P12791-2	-0.155888	9.58848	-1.02355	0.317087	0.749582	-5.64828	Cyp2b10
Q9DBC0	-0.0392179	11.0972	-1.01877	0.319305	0.749582	-5.64938	Selenoo
P27601	-0.0682567	9.53302	-1.01572	0.32072	0.749582	-5.65026	Gna13
Q06185	0.0976882	14.7469	1.02015	0.318661	0.749582	-5.65119	Atp5i
Q8JZQ9	-0.0307823	11.9214	-1.0155	0.320822	0.749582	-5.65199	Eif3b
P56393	-0.122867	11.5562	-1.02888	0.314631	0.749582	-5.65253	Cox7b
Q80SY4	-0.0517096	9.95118	-1.03032	0.313971	0.749582	-5.65291	Mib1
Q9D6T0	-0.0998406	8.91437	-1.02624	0.315848	0.749582	-5.65332	Nosip
A2AMS3;Q03249	-0.0704336	11.6139	-1.00998	0.323405	0.750048	-5.65383	Galt
A0A1Y7VMN0;F8VPK5	-0.0938421	10.6682	-1.02932	0.314432	0.749582	-5.6539	Rock2
Q80X80	-0.0776591	9.36647	-0.991567	0.33211	0.753564	-5.65457	C2cd2l
P62960	-0.0495432	13.337	-1.00007	0.328069	0.750048	-5.65468	Ybx1
Q9QZE7	-0.0551777	9.63809	-1.00714	0.324734	0.750048	-5.65471	Tsnax
Q80YC5	-0.0962332	8.67686	-0.893526	0.381622	0.783217	-5.65554	F12
A0A1I7Q4G8;E9QMN5;Q8CHY6	-0.0879177	9.00973	-0.954409	0.35017	0.766576	-5.65555	Gatad2a
A0A286YCW7;A0A286YD56;D3Z4E2;Q8CFV4	0.0544763	10.8608	1.00238	0.32748	0.750048	-5.65658	Nrn1
A0A0R4J0I1	-0.125964	12.4655	-1.00177	0.327265	0.750048	-5.65695	Serpina3k
Q5F285	-0.116579	11.204	-1.00166	0.327316	0.750048	-5.65708	Tmem256
Q8VCM5;Q8VCM5-3	0.0851139	8.79954	0.902874	0.378409	0.782363	-5.65716	Mul1
B2RT14	-0.0674081	14.2877	-1.02423	0.316774	0.749582	-5.6574	Ugt1a5
A2BGI8;A2BGI9;Q9D868;Q9D868-2	-0.15952	8.80906	-0.964796	0.345541	0.764708	-5.65779	Ppih
Q5SZA1;Q5SZA1-2	0.108027	8.83585	0.944012	0.356912	0.77204	-5.65794	Slc17a2
P29341	-0.0375806	13.1806	-1.02288	0.317396	0.749582	-5.65806	Pabpc1
Q6PD03	-0.0833962	10.4874	-1.01747	0.319907	0.749582	-5.65924	Ppp2r5a
A2A4P3;A2A4P4;Q3THG9	-0.0427714	10.6468	-0.980415	0.337461	0.755742	-5.6593	Gm27029;Gm27029;Aarsd1
Q80X81	-0.0191328	15.1755	-0.987424	0.334091	0.754379	-5.65992	Acat3
Q5XKN4	-0.230443	9.36361	-1.02196	0.317824	0.749582	-5.66028	Jagn1
P17426;P17426-2	0.566363	12.6663	1.02156	0.318009	0.749582	-5.66148	Ap2a1
Q9CR26	0.184653	10.9705	1.0213	0.318128	0.749582	-5.66173	Vta1
A0A0A6YW67;E9Q4P0;E9Q5F6;E9Q9J0;E9QNP0;P0CG49;P0CG50;P62983;P62984;Q5SX22	-0.0647751	15.7092	-1.00195	0.327181	0.750048	-5.66188	Gm8797;Kxd1;Ubc;Uba52;Kxd1;Ubb;Ubc;Rps27a;Uba52;Ubb
Q6NVE8	-0.157162	8.50718	-0.903528	0.376912	0.781166	-5.66199	Wdr44
Q9Z1G3	-0.0461192	9.83436	-1.00031	0.327956	0.750048	-5.66201	Atp6v1c1
F6WMC0;F7CDT0;P61082	0.0502786	10.7728	1.01261	0.32217	0.749971	-5.66222	Ube2m
D3YW42;G3X927;Q8VC31	0.185279	8.87967	0.863173	0.398192	0.797626	-5.66404	Ccdc9
Q99K28;Q99K28-2	-0.0418604	11.3947	-0.979642	0.337834	0.755742	-5.66449	Arfgap2
H9KV00;H9KV01;H9KV15;Q9QX47;Q9QX47-3;Q9QX47-4	-0.0591711	10.4332	-0.991877	0.331962	0.753564	-5.66489	Son
Q6PAM1	-0.0410623	10.0132	-0.978356	0.338456	0.756329	-5.66547	Txlna
Q80U72;Q80U72-2;Q80U72-3;Q80U72-4	-0.142788	9.33023	-0.938088	0.358309	0.772835	-5.6658	Scrib
G3X9Y6	-0.0842507	12.0354	-1.01182	0.322543	0.749971	-5.66596	Akr1c19
D3YUX2;Q8VBX6;Q8VBX6-2;Q8VBX6-4	-0.0616028	9.16018	-1.00094	0.327659	0.750048	-5.66661	Mpdz
P54823	0.0619699	9.83602	0.962437	0.346212	0.764708	-5.66705	Ddx6
Q61584;Q61584-3;Q61584-4;Q61584-5;Q61584-6;Q61584-7	-0.0853245	10.5391	-1.01576	0.320701	0.749582	-5.66711	Fxr1
Q9DCJ1	0.214271	9.46396	0.982441	0.336979	0.755742	-5.66746	Mlst8
P46061	-0.0283151	10.7661	-0.986202	0.334677	0.754619	-5.66764	Rangap1
P11714	-0.245624	10.0198	-0.996838	0.329601	0.751533	-5.6681	Cyp2d9
A0JNY3;Q8BUV3	-0.0471081	12.2218	-0.996839	0.329601	0.751533	-5.6687	Gphn
O54749	-0.0659711	10.7289	-0.962664	0.346101	0.764708	-5.66872	Cyp2j5
A0A1W2P6F6;A0A1W2P7Q9;Q60605;Q60605-2	-0.0544766	13.6641	-1.01175	0.322574	0.749971	-5.66874	Myl6
A0A087WNV1;A0A087WR52;A0A087WSR7;Q8K2K6;Q8K2K6-1;Q8K2K6-3	-0.047212	9.45441	-0.988885	0.333391	0.754379	-5.66891	Agfg1
P56399;Q3U4W8	-0.0482831	12.5016	-1.01381	0.321614	0.749971	-5.66901	Usp5
D3YY36;Q9DBD0	-0.0947487	9.94625	-1.00211	0.327104	0.750048	-5.66931	1300017J02Rik;Ica
A0A286YDN1;Q8VC03	0.0753164	9.00274	0.819028	0.42468	0.809192	-5.67037	Eml3
E9QL80	-0.0917541	9.04694	-0.967623	0.343672	0.763975	-5.67045	Lpgat1
Q9EQU5-2	-0.0695748	11.9466	-1.01181	0.322547	0.749971	-5.67094	Set
Q922Q8	-0.0583141	13.5905	-0.989803	0.332952	0.754278	-5.67125	Lrrc59
Q8R242	0.162121	8.79595	0.961002	0.347401	0.764708	-5.67165	Ctbs
Q8CGK3	-0.0293028	11.9937	-0.96789	0.343542	0.763975	-5.67212	Lonp1
Q9D1Q6	0.0340112	12.3075	0.978693	0.338293	0.756329	-5.67343	Erp44
Q9CWI3	-0.0742084	9.10788	-0.97574	0.339722	0.757965	-5.67444	Bccip
Q6A068	-0.0838214	9.6927	-0.915269	0.3699	0.778381	-5.67475	Cdc5l
Q9CQZ0	-0.0539099	11.0276	-0.939102	0.357799	0.772835	-5.67498	Ormdl2
Q8BIJ7	-0.250959	9.45795	-0.990877	0.332439	0.753564	-5.67559	Rufy1
Q99LF4	-0.0366339	12.2418	-1.00653	0.325021	0.750048	-5.67602	Rtcb
Q8BYU6	-0.0820047	10.8673	-0.991266	0.332253	0.753564	-5.67699	Tor1aip2
P26369;Q80XR5	-0.0573568	10.9307	-0.963898	0.345495	0.764708	-5.67768	U2af2
Q3UVK0	0.053746	9.65668	1.00288	0.32674	0.750048	-5.67952	Ermp1
P10493	0.204825	9.56833	0.926632	0.364563	0.775025	-5.67997	Nid1
A2AMQ5;Q99L43	-0.127439	8.89076	-0.92427	0.365299	0.775204	-5.68154	Cds2
P01898	-0.0626152	11.5448	-0.929162	0.362813	0.775025	-5.68231	H2-Q10
Q60855	-0.0953971	9.59345	-0.951905	0.351889	0.76735	-5.68239	Ripk1
A0A0N4SUJ2;A0A0N4SUN3;A0A0N4SVX9;E9PXU9;Q9ESD7-2;Q9ESD7-3	-0.633691	9.3551	-0.928521	0.364118	0.775025	-5.68239	Dysf
P48771	0.0379724	14.2332	0.949172	0.352767	0.767364	-5.68334	Cox7a2
Q9CY64	-0.0291291	12.0395	-0.982871	0.336277	0.755028	-5.68343	Blvra
P23953	0.0574859	15.3931	0.994251	0.330831	0.753564	-5.6839	Ces1c
Q64339	0.0821142	12.1071	0.96024	0.347292	0.764708	-5.68502	Isg15
P53986	-0.0469457	10.9788	-0.993995	0.330952	0.753564	-5.68522	Slc16a1
Q6P8J2	-0.0681217	10.1675	-0.935563	0.359579	0.77421	-5.68608	Sat2
Q8BU88	-0.149194	10.4089	-0.935773	0.360461	0.77421	-5.68633	Mrpl22
F8WHV1;Q9D187	-0.0694257	9.39863	-0.961813	0.346519	0.764708	-5.68657	Fam96b
Q9Z0W3	-0.209274	8.9186	-0.984029	0.33572	0.754972	-5.68677	Nup160
Q99LI7	0.183835	9.49955	0.926674	0.364542	0.775025	-5.68677	Cstf3
Q8BKC8-2	1.38379	11.0845	0.879246	0.390195	0.793314	-5.68691	Pi4kb
Q8BWP5	0.0424484	11.688	0.960218	0.347303	0.764708	-5.68769	Ttpa
F8VPM7;Q99MI1;V9GXP8	0.0376392	9.76892	0.972772	0.341163	0.759984	-5.6882	Erc1
Q8R4R6	-0.0750907	9.81953	-0.95926	0.347775	0.764709	-5.6884	Nup35
Q921M7	-0.074502	10.0641	-0.932367	0.361192	0.774735	-5.68881	Fam49b
O55042;O55042-2	0.13478	10.0414	0.953894	0.350424	0.766576	-5.68969	Snca
P62301;Q921R2	-0.0594667	13.2717	-0.975762	0.339711	0.757965	-5.69037	Rps13
Q9JKJ9	0.142729	10.4449	0.991029	0.332367	0.753564	-5.69082	Cyp39a1
E9Q509	-0.0970897	14.5994	-0.971467	0.341797	0.760913	-5.69088	Pklr
Q9JIM1;Q9JIM1-2	0.0456186	11.5958	0.955704	0.349529	0.766576	-5.69094	Slc29a1
Q8BW70	-0.0789471	9.09226	-0.944654	0.355019	0.769757	-5.69174	Usp38
Q8VCT4	0.0662819	14.3482	0.989476	0.333109	0.754278	-5.69229	Ces1d
A0A0R4J083	0.0456047	13.7434	0.966719	0.344114	0.764344	-5.69269	Acadl
Q5SV85;V9GX40;V9GXD9	-0.0939784	9.91838	-0.966549	0.344197	0.764344	-5.69314	Synrg
A0A0A0MQF5;Q8K2H2	0.0519388	9.9817	0.945859	0.354418	0.769757	-5.69342	Otud6b
F6VW30;F6YY69;P68254;P68254-2	-0.0607356	13.1336	-0.987885	0.33387	0.754379	-5.69379	Ywhaq
Q99KQ4	0.0622005	10.7804	0.987136	0.334229	0.754379	-5.6945	Nampt
Q9QZN4	-0.0754621	11.5222	-0.986987	0.3343	0.754379	-5.69461	Fbxo6
Q9Z204;Q9Z204-2	-0.0562374	12.9257	-0.976098	0.339548	0.757965	-5.69472	Hnrnpc
Q8CFX3	-0.183452	9.66506	-0.919392	0.368249	0.776826	-5.69487	Pcdh1
Q9D6Z1	-0.0421971	11.196	-0.980733	0.337308	0.755742	-5.69495	Nop56
Q60967;Q6NZM8	0.0753615	8.71377	0.952762	0.351992	0.76735	-5.69509	Papss1
A0A286YDB8;Q9CZX0;Q9CZX0-2	0.107227	9.2471	0.979634	0.337838	0.755742	-5.69542	Elp3
A0A0R4J174;Q9QZH6	0.0819159	10.2297	0.985685	0.334925	0.75467	-5.69587	Ecsit
Q91V08	0.0607548	9.51285	0.839245	0.412239	0.805171	-5.6959	Clec2d
P46460	-0.0334343	10.7094	-0.9622	0.346329	0.764708	-5.69598	Nsf
Q3UTJ2-2	-0.0749049	11.5724	-0.985047	0.335232	0.75467	-5.69647	Sorbs2
Q3UZ09	-0.0886432	10.0846	-0.917782	0.369073	0.777794	-5.69701	C1rl
Q9DBG5	-0.0772128	10.9733	-0.984174	0.335651	0.754972	-5.69729	Plin3
E9Q8Z5;P30999-2;P30999-3	-0.0605242	10.144	-0.736309	0.470944	0.836848	-5.69766	Ctnnd1
P46735;Q7TQD7	-0.0306629	11.4605	-0.896707	0.379511	0.78312	-5.69783	Myo1b
A0A286YDS5;Q99KF1	0.0493729	11.7389	0.97118	0.341937	0.760913	-5.6979	Tmed9
Q8JZV7	-0.0962731	10.2706	-0.983093	0.336171	0.755028	-5.69831	Amdhd2
Q99KK9	-0.0327656	11.6759	-0.85402	0.402229	0.800509	-5.69948	Hars2
Q9WVL1	0.118512	7.56006	0.914149	0.370935	0.779018	-5.70019	Ap4s1
Q62261	0.0491891	11.6346	0.961315	0.346764	0.764708	-5.70187	Sptbn1
A0A0N4SUU0;A0A0N4SUY3;A0A0N4SV65;A0A0N4SWD7;A0A0N4SWF5;E9Q6H8	-0.062605	9.70248	-0.835923	0.412119	0.805171	-5.7036	Plekha5
P68040	-0.0377494	13.6048	-0.918785	0.368098	0.776826	-5.7036	Rack1
E9PZJ8	0.124805	8.70218	0.927479	0.365211	0.775204	-5.70403	Ascc3
D3YVW2	-0.0897897	9.32542	-0.944467	0.355113	0.769757	-5.70533	Golim4
E9Q481;Q6P2K6	0.0700141	8.923	0.975064	0.34005	0.758299	-5.70583	Ppp4r3a
Q7TSC1	-0.0555386	9.33277	-0.900111	0.377736	0.782219	-5.70695	Prrc2a
P31428	-0.136462	8.75639	-0.806332	0.429018	0.809864	-5.70725	Dpep1
Q78IK2	0.0535854	13.7024	0.942288	0.356202	0.770896	-5.70726	Usmg5
A0A0A0MQN4;Q9D906	0.0330166	9.65858	0.812704	0.42503	0.809192	-5.70751	Atg7
Q99J08	-0.053179	13.5927	-0.952828	0.350952	0.766943	-5.70756	Sec14l2
E9Q0J5;F8WGN6;Q9QXL2;Q9QXL2-2;Q9QXL2-3;Q9QXL2-4	-0.0632205	9.56553	-0.920387	0.367279	0.776627	-5.70836	Kif21a
P82198	0.160544	9.95588	0.962153	0.346352	0.764708	-5.70843	Tgfbi
Q80XI4	-0.0730083	9.83669	-0.947716	0.353492	0.768547	-5.70895	Pip4k2b
O35215	-0.153793	12.0842	-0.89485	0.380482	0.783217	-5.70976	Ddt
O88532	-0.087016	9.66245	-0.876427	0.391118	0.793625	-5.70992	Zfr
E9Q179;Q8C5Q4	-0.135415	9.32303	-0.962026	0.346414	0.764708	-5.71035	Grsf1
Q8C6B0	-0.0507406	12.1883	-0.920158	0.367396	0.776627	-5.71044	Mettl7a1
Q99LR1	-0.0616487	9.33755	-0.94452	0.355086	0.769757	-5.7123	Abhd12
Q7TMW6;Q7TMW6-2	-0.131537	9.65903	-0.740579	0.467484	0.835713	-5.71233	Narfl
Q9DBJ1	-0.0607223	12.6528	-0.959907	0.347456	0.764708	-5.71316	Pgam1
Q9CZ13	-0.0395011	14.048	-0.957624	0.348581	0.765901	-5.71335	Uqcrc1
Q6PGL7	-0.046301	9.20591	-0.952381	0.351174	0.767033	-5.71374	Washc2
Q76MZ3	-0.0284696	11.5797	-0.944425	0.355133	0.769757	-5.71405	Ppp2r1a
E9QN70;P02469	-0.280136	8.30637	-0.689919	0.500029	0.84343	-5.71414	Lamb1
Q921K2	-0.0399518	9.77089	-0.937968	0.358369	0.772835	-5.7146	Parp1
Q8R4U0	-0.0851853	9.24724	-0.959626	0.347594	0.764708	-5.71481	Stab2
Q99J23	-0.122094	8.68394	-0.956304	0.349232	0.766576	-5.71483	Ghdc
[truncated: 2,258 more rows]

## Sheet: Treatment_in_KO
Accession	logFC	AveExpr	t	P.Value	adj.P.Val	B	Gene
Q8VCC1	0.907621	11.5724	11.8411	4.65532e-11	1.98177e-07	15.1807	Hpgd
A0A1Y7VM80;E9QLA5	-0.901052	8.10617	-11.0279	3.10265e-10	4.27903e-07	13.2397	Inf2
Q91VA7	0.341463	10.9479	10.5686	4.0207e-10	4.27903e-07	13.2315	Idh3b
O35623	1.78889	10.5977	11.6526	3.82301e-10	4.27903e-07	13.0971	Bet1
P26150	0.620645	11.639	9.24618	4.59817e-09	3.91488e-06	10.9165	Hsd3b3
Q9WV98	0.266621	11.3018	8.59498	1.65384e-08	1.1734e-05	9.69887	Timm9
Q9DBX2	-1.17079	8.61307	-9.2984	2.49185e-08	1.32597e-05	9.25597	Pdcl
Q8C196	0.142423	17.1766	8.39462	2.47947e-08	1.32597e-05	9.0906	Cps1
Q9EQC1	0.831675	10.1985	7.96526	6.01202e-08	2.84369e-05	8.46865	Hsd3b7
P97370	1.67884	10.4425	7.78193	8.84139e-08	3.42162e-05	8.09659	Atp1b3
P16460	-0.129988	17.1016	-7.82649	8.04683e-08	3.42162e-05	8.07982	Ass1
D3YXK2;S4R1M2	-0.366016	10.5323	-7.64533	1.18194e-07	4.19293e-05	7.81099	Safb
Q9QXX4	0.226142	13.6872	7.25497	2.74692e-07	8.99512e-05	7.00013	Slc25a13
Q9QXS1;Q9QXS1-2	-0.289553	11.7944	-7.16154	3.37139e-07	9.94703e-05	6.80285	Plec
O55125	0.250798	13.0983	7.14388	3.50494e-07	9.94703e-05	6.7654	Nipsnap1
P52196	0.215499	14.6763	7.0556	4.25886e-07	0.000113312	6.57778	Tst
Q8CI78	0.35369	9.50749	6.9796	5.04063e-07	0.000126223	6.41543	Rmnd1
P31649	0.429875	10.1373	6.95223	5.35707e-07	0.000126695	6.35653	Slc6a13
Q8CJG1	0.326053	9.74072	6.82627	7.09832e-07	0.00015904	6.0864	Ago1
Q9EQ06	0.47604	11.8364	6.74268	8.56557e-07	0.000182318	5.90519	Hsd17b11
D3YWH4;D3Z6X7;D6RGM8;Q9DBU0	-0.898327	10.014	-6.95507	9.0083e-07	0.000182611	5.90024	Tm9sf1
A0A0R4J0P1;D3YTT4;Q9D7B6	0.173306	12.3504	6.67915	9.88634e-07	0.00018386	5.75905	Acad8
Q925N2	0.268175	11.0073	6.67598	9.95753e-07	0.00018386	5.75081	Sfxn2
Q9EQ20	0.20965	14.8218	6.65822	1.03656e-06	0.00018386	5.7198	Aldh6a1
Q8CGK3	0.199748	11.9937	6.62244	1.12413e-06	0.000191417	5.63255	Lonp1
P45377	-0.344769	9.73727	-6.52133	1.41483e-06	0.000229972	5.40737	Akr1b8
P19783	0.214445	15.01	6.50703	1.46175e-06	0.000229972	5.38383	Cox4i1
Q8VC30	-0.18304	15.4625	-6.49205	1.51262e-06	0.000229972	5.34991	Tkfc
Q8BWT1	0.165098	15.5335	6.34698	2.10973e-06	0.000309694	5.03183	Acaa2
Q9Z1D1	-0.15172	11.8899	-6.24399	2.67593e-06	0.000373832	4.79207	Eif3g
Q3UD01	-0.258256	10.495	-6.78827	3.00361e-06	0.000387465	4.79094	Atxn7l3b
P15208	0.365181	9.85016	6.23657	2.72229e-06	0.000373832	4.7722	Insr
Q99PT1	-0.254816	13.5936	-6.21816	2.84091e-06	0.00037793	4.72386	Arhgdia
Q99L13	0.36578	14.2998	6.11663	3.59668e-06	0.000450326	4.49638	Hibadh
A0A087WSN6;B7ZNJ1;B9EHT6	-0.34392	12.8956	-6.03105	4.39199e-06	0.000521456	4.33351	Fn1
Q9WV69;Q9WV69-2;Q9WV69-3;Q9WV69-4	0.663214	11.0351	6.02932	4.40978e-06	0.000521456	4.32528	Dmtn
E0CZ10;E0CZF3;Q8VDI9	-0.490573	9.4631	-5.98994	4.83572e-06	0.000555777	4.22144	Alg9
E9PZS8;Q61387	0.308923	9.96076	5.97902	4.96113e-06	0.000555777	4.2016	Cox7a2l
Q9WUM5	0.194724	13.9561	5.96476	5.12987e-06	0.000559944	4.15508	Suclg1
P68510	-0.258458	12.229	-5.92537	5.62706e-06	0.000593493	4.09926	Ywhah
Q9CQA3	0.172987	14.1753	5.91869	5.71604e-06	0.000593493	4.03977	Sdhb
P27656	1.58878	8.01733	6.01249	6.80599e-06	0.000658479	3.96598	Lipc
Q60649;Q8CCN6	0.279376	10.8627	5.87935	6.27058e-06	0.000628982	3.95791	Clpb
Q8C5H8	0.221098	12.2958	5.87378	6.35335e-06	0.000628982	3.95473	Nadk2
Q9DBT9	0.202351	14.0497	5.80122	7.54001e-06	0.000713285	3.80091	Dmgdh
P58281-2	0.159612	11.3003	5.7302	8.92069e-06	0.000825551	3.64074	Opa1
Q9CZ13	0.244428	14.048	5.66602	1.0389e-05	0.000940978	3.47391	Uqcrc1
Q8CI94	0.613566	11.958	5.59789	1.22185e-05	0.00104028	3.37317	Pygb
Q91WT8	-0.93249	11.085	-5.61466	1.17398e-05	0.00102734	3.36712	Rbm47
P12787	0.13782	14.2583	5.61162	1.18251e-05	0.00102734	3.33461	Cox5a
A2A6U3;Q80UG5;Q80UG5-3	-0.190204	11.9057	-5.55829	1.34291e-05	0.00112094	3.21328	09/Sep
P05213	-0.231979	13.8723	-5.53219	1.42932e-05	0.00114567	3.15628	Tuba1b
Q9CQE1	0.132235	11.9283	5.52661	1.44851e-05	0.00114567	3.13789	Nipsnap3b
F8WJI3;Q8R3Q6	0.205228	11.1987	5.52523	1.45328e-05	0.00114567	3.13781	Ccdc58
G3X8Q5;G3X9T8	-0.505185	9.06757	-5.48259	1.60941e-05	0.00124568	3.08572	Cp
Q8BWQ1	0.190148	13.5291	5.47144	1.65295e-05	0.00125654	3.01139	Ugt2a3
A0A0G2JGD2;P07091	-0.641811	9.34222	-5.50814	1.77512e-05	0.00130288	2.99755	S100a4
Q3V3C7;Q99JR6	0.341156	9.49669	5.45072	1.7371e-05	0.00129734	2.9791	Nmnat3
A0A1B0GRV7	0.327192	9.57683	5.42671	1.84008e-05	0.00132766	2.92046	Gm17949
Q9CQ54	0.165633	12.2883	5.41843	1.87701e-05	0.00133174	2.894	Ndufc2
Q9ESW4	0.258117	9.8655	5.38434	2.03717e-05	0.00142168	2.79333	Agk
E9Q3X0	-0.435411	12.3372	-5.35433	2.18959e-05	0.0015034	2.75284	Mvp
P21981	-0.298	13.8988	-5.33994	2.26673e-05	0.00153166	2.75103	Tgm2
A0A0A0MQF5;Q8K2H2	-0.317402	9.9817	-5.32492	2.35021e-05	0.00153921	2.7097	Otud6b
Q8BU30	-0.121732	11.9479	-5.32905	2.32696e-05	0.00153921	2.68665	Iars
B9EHN5;Q3T9X0	0.294246	9.22923	5.31749	2.39263e-05	0.00154324	2.66738	Slc2a9
Q6ZWY8	-0.3369	13.4073	-5.28965	2.55868e-05	0.00157888	2.62536	Tmsb10
A0A1L1STE6;Q9D6R2	0.196335	12.7849	5.30546	2.46301e-05	0.00156493	2.60771	Idh3a
O35857	0.244557	11.405	5.28957	2.55914e-05	0.00157888	2.58033	Timm44
Q91WM2	0.155557	10.661	5.25843	2.75876e-05	0.00165409	2.57569	Hdhd5
E9PXG1;G5E8Z4;P31651;Q8VCS9	0.302214	10.9738	5.25936	2.75261e-05	0.00165409	2.49916	Slc6a12
Q9DCJ9	-0.231443	9.85668	-5.22176	3.01426e-05	0.00178218	2.44045	Npl
A0A0R4J083	0.252159	13.7434	5.2091	3.10785e-05	0.00181234	2.40545	Acadl
Q6TL19	0.621155	9.00728	5.24562	3.28175e-05	0.00187544	2.39709	Gucy2g
O55135	-0.236835	11.9569	-5.18377	3.30416e-05	0.00187544	2.33668	Eif6
Q9CR95	-0.786419	10.9383	-5.17003	3.41586e-05	0.00189272	2.32372	Necap1
P11725;Q8R1A8	0.32472	15.3585	5.16911	3.42352e-05	0.00189272	2.29653	Otc
Q3TCD4;Q9WUR2;Q9WUR2-2	0.34	11.5631	5.14851	3.59849e-05	0.00196395	2.25525	Eci2
P20065-2	-0.263104	14.6079	-5.09596	4.08729e-05	0.00214888	2.18868	Tmsb4x
P70296	-0.141879	13.7995	-5.11419	3.9105e-05	0.00210721	2.18325	Pebp1
E9PZB3	-0.127538	14.0502	-5.09581	4.08878e-05	0.00214888	2.1629	Gm5093
O88441	0.222752	11.2767	5.08257	4.22213e-05	0.0021919	2.12984	Mtx2
P26039	-0.135184	12.1556	-5.07737	4.27572e-05	0.00219298	2.11748	Tln1
P16331	-0.182596	14.2511	-5.06438	4.41269e-05	0.00223629	2.06053	Pah
Q9D1H6	0.259342	10.2698	4.97674	5.45992e-05	0.00261156	1.92769	Ndufaf4
Q80YC5	-0.505353	8.67686	-5.03923	5.34218e-05	0.00261156	1.90682	F12
Q8QZS1	0.236471	12.3717	4.99724	5.19447e-05	0.00260151	1.90016	Hibch
Q8CGA3	0.557215	7.89472	5.0694	5.72061e-05	0.00261856	1.89094	Slc43a2
Q5FW57	0.532541	13.003	4.97825	5.43989e-05	0.00261156	1.86412	Gm4952
E9PZD8;Q61147	-0.297563	11.8066	-4.96618	5.60209e-05	0.00261856	1.86066	Cp
Q6A068	-0.464495	9.6927	-4.95941	5.69513e-05	0.00261856	1.85027	Cdc5l
Q8C6S9;Q8C6S9-2	0.438293	10.084	4.97825	5.43995e-05	0.00261156	1.83797	Cfap54
Q91Y97	-0.202762	16.2344	-4.96066	5.67787e-05	0.00261856	1.81417	Aldob
P63038	0.162831	15.3351	4.93541	6.03782e-05	0.00273436	1.77118	Hspd1
P00186	0.307017	12.7298	4.91291	6.3779e-05	0.0028282	1.74066	Cyp1a2
Q9CQV1	0.177255	10.6614	4.8883	6.77195e-05	0.00295143	1.70614	Pam16
P70694	0.256148	15.2585	4.91666	6.31991e-05	0.0028282	1.68821	Akr1c6
P18760	-0.147351	14.2078	-4.86056	7.24584e-05	0.00299471	1.66734	Cfl1
B1ATI0;B1AV77;P47740	0.376366	13.3442	4.88119	6.89032e-05	0.00295143	1.66668	Aldh3a2
Q8BXN7	0.751086	10.3419	4.93577	6.82835e-05	0.00295143	1.65115	Ppm1k
P37040	0.141203	13.6855	4.87866	6.93311e-05	0.00295143	1.64508	Por
P52825	0.213985	13.2344	4.86842	7.10829e-05	0.00299471	1.63311	Cpt2
B9EIX2;Q80U49	0.497275	9.4304	4.85365	7.36908e-05	0.00299792	1.63287	Cep170b
Q61425	0.214467	15.3269	4.86234	7.21449e-05	0.00299471	1.57988	Hadh
Q9D6M3	0.20789	12.8092	4.85224	7.39444e-05	0.00299792	1.57489	Slc25a22
P58058	0.354115	10.2717	4.86826	8.0175e-05	0.00321986	1.56359	Nadk
Q8VDD5	-0.246553	13.4649	-4.79722	8.457e-05	0.00334967	1.47662	Myh9
Q8R123;Q8R123-2	0.17538	10.6739	4.79039	8.59938e-05	0.00335849	1.42813	Flad1
Q99KG5;Q99KG5-2;Q99KG5-3	0.172324	10.9163	4.79524	8.49811e-05	0.00334967	1.42047	Lsr
Q3V1K7;Q8BXB6	0.245761	10.5333	4.76891	9.06257e-05	0.00350722	1.39019	Slco2b1
P48036	-0.347902	14.5733	-4.69814	0.000107739	0.00409505	1.25186	Anxa5
Q8BGA8	0.299343	12.1167	4.72167	0.000101716	0.00390096	1.23446	Acsm5
P55065	-0.406631	8.82694	-4.98296	0.000131398	0.00466134	1.23383	Pltp
A0A0R4J1J1;Q69ZP3-2	0.325406	10.0255	4.68268	0.000111893	0.00417831	1.17979	Pnkd
Q3UPC7	0.379682	8.35255	4.68628	0.00011091	0.00417827	1.16194
Q8K1Z0	0.141631	12.7168	4.67393	0.000114313	0.00423157	1.15919	Coq9
P97501	0.833646	13.725	4.66571	0.000116635	0.0042437	1.15731	Fmo3
Q64337	1.55727	11.8716	4.66955	0.000115544	0.00424027	1.15246	Sqstm1
Q9CQI6	-0.239873	11.6304	-4.65911	0.000118535	0.00427631	1.11373	Cotl1
Q9WVA4	-0.445583	12.5986	-4.62567	0.000128646	0.00460206	1.0398	Tagln2
P25911-2	0.892543	11.6652	4.54199	0.000157907	0.00529301	0.995122	Lyn
A0A1B0GSG5;Q91VI7	-0.157586	12.9495	-4.579	0.00014422	0.00495115	0.953276	Rnh1
Q8BFR4	-0.195252	10.1499	-4.58213	0.000143117	0.00495115	0.946119	Gns
P70268;P70268-2	0.169893	9.8337	4.59827	0.000137573	0.00483402	0.945386	Pkn1
Q9D0I9	-0.227146	11.3918	-4.59541	0.000138537	0.00483402	0.931169	Rars
Q9DCX2	0.129413	14.7878	4.55133	0.000154332	0.00521421	0.893114	Atp5h
Q91X91	-0.149472	13.5834	-4.56474	0.000149346	0.00508613	0.874072	Qprt
A0A087WNL7;A0A087WQ44;A0A087WQY5	0.211834	10.3045	4.61123	0.000165626	0.00545745	0.870147	Srcap
Q3TW96	-0.218524	10.1205	-4.4976	0.000176053	0.00563501	0.825841	Uap1l1
F2Z3U3	-0.232493	9.84846	-4.51997	0.000166659	0.00545745	0.817837	Raph1
Q8R086	0.193071	13.3476	4.53419	0.000160955	0.005353	0.817523	Suox
Q8BWU8	0.298625	11.3963	4.5159	0.00016833	0.00547008	0.787774	Etnppl
P63328-2	0.250693	10.2791	4.50568	0.000172602	0.00556642	0.758322	Ppp3ca
P26350	-0.305336	12.1764	-4.47182	0.000187538	0.00595784	0.662993	Ptma
E9PXB0;Q8K1N1	0.209065	9.9725	4.46616	0.000190159	0.00596053	0.648778	Pnpla8
E9PYK3	-0.386754	8.6526	-4.45319	0.000196299	0.0060996	0.631339	Parp4
G5E866;Q99NB9	-0.12674	11.1516	-4.46559	0.000190423	0.00596053	0.624015	Sf3b1
D3YZ60;Q9CYZ6	-0.37369	9.54904	-4.56243	0.000208557	0.00638726	0.621558	Rex1bd
Q8VCR2-2	0.473176	12.6396	4.44545	0.000200063	0.0061715	0.566862	Hsd17b13
A2AQJ8;Q8BVW0	1.06262	9.63839	4.4216	0.000212109	0.00644962	0.551247	Ganc
Q6ZWQ9	-0.208438	12.2826	-4.38575	0.000231601	0.00689458	0.536698	Myl12a
Q3UNX5;Q3UNX5-2	0.258581	11.7557	4.37736	0.000236411	0.0069407	0.49301	Acsm3
O35350	-0.227926	10.4403	-4.41113	0.000217627	0.00657047	0.485167	Capn1
Q6PAM1	-0.186734	10.0132	-4.38861	0.000229981	0.00689458	0.466645	Txlna
Q8C6B0	0.251192	12.1883	4.3783	0.000235868	0.0069407	0.463361	Mettl7a1
P40237	0.298525	10.2099	4.36077	0.000246227	0.00708236	0.430944	Cd82
Q8R1S0	0.149954	11.0629	4.36261	0.000245123	0.00708236	0.389385	Coq6
P56391	0.177126	13.6627	4.36927	0.00024115	0.00703134	0.388877	Cox6b1
A0A0G2JDP0;O35387	0.460046	9.12088	4.31694	0.000274167	0.00783309	0.304736	Hax1
A0A0R4J293	0.186056	11.741	4.28988	0.000292976	0.0081821	0.266587	Tgm1
O08966	0.260379	11.1407	4.28496	0.000296533	0.0081821	0.250729	Slc22a1
Q91YU8	0.38216	8.48821	4.37598	0.000319095	0.00854332	0.240294	Ppan
P09671	0.165821	13.2125	4.29958	0.000286095	0.00811938	0.236224	Sod2
P08113	-0.149363	15.3537	-4.28423	0.000297067	0.0081821	0.234853	Hsp90b1
O35683	0.236478	11.2577	4.28965	0.000293147	0.0081821	0.217518	Ndufa1
Q9CX34	-0.152284	10.6562	-4.28307	0.000297915	0.0081821	0.202736	Sugt1
Q8CCM6-2	0.191275	10.7152	4.26031	0.000315015	0.00854151	0.1649	Timm21
Q8VDU3	0.706235	9.27496	4.27295	0.000305397	0.00833382	0.162241	Apol9a
Q9WVM8	0.270062	12.0624	4.25711	0.000317496	0.00854332	0.143252	Aadat
Q91XV3	-0.380753	10.2354	-4.24552	0.000326648	0.00869088	0.116453	Basp1
Q5SXR6;Q68FD5	-0.112776	13.6682	-4.23285	0.00033695	0.00890929	0.0908542	Cltc
Q8R1B4	-0.147605	11.8146	-4.22855	0.000340522	0.00894816	0.0830402	Eif3c
Q7TMM9	-0.198514	13.701	-4.21304	0.000353714	0.00920167	0.0618635	Tubb2a
G3UXZ5;P97371	-0.159632	13.88	-4.21215	0.000354492	0.00920167	0.0302381	Psme1
Q99020	-0.171814	13.0633	-4.19896	0.000366135	0.00944627	-0.00122208	Hnrnpab
Q6ZQ58;Z4YJT3	-0.206712	11.4231	-4.19402	0.000370598	0.0094905	-0.00237847	Larp1
B1ARU4;E9PVY8;E9QA63;Q9QXZ0	-0.147192	10.3763	-4.19214	0.000372308	0.0094905	-0.00763847	Macf1
Q99KI0	0.134267	14.3256	4.17377	0.000389456	0.00975244	-0.026382	Aco2
P13020-2	-0.286063	11.4092	-4.17945	0.000384072	0.0097321	-0.0320085	Gsn
Q8JZN7	0.165078	10.0199	4.17386	0.00038937	0.00975244	-0.048979	Rhot2
Q8K0H1	0.238029	10.0489	4.14722	0.000415639	0.0102699	-0.0722654	Slc47a1
P45878	-0.140959	13.234	-4.16064	0.000402187	0.0100123	-0.0841763	Fkbp2
Q9JHF5	-0.235653	9.96257	-4.14315	0.000419802	0.0102707	-0.09998	Tcirg1
D3Z7E5;Q2NL51	0.231751	10.1609	4.11197	0.000453117	0.0109658	-0.130429	Gsk3a
E9Q6M5;Q91WJ2	0.315211	11.4491	4.14553	0.00041736	0.0102699	-0.134533	Slc22a26
P43277	-0.300396	11.8085	-4.10051	0.000466016	0.0111529	-0.186312	Hist1h1d
P56213	0.211363	11.4685	4.10023	0.00046634	0.0111529	-0.214127	Gfer
Q6ZQI3	-0.144057	12.0479	-4.11175	0.000453366	0.0109658	-0.216742	Mlec
A0A0R4J0F6;Q99KY4;Q99KY4-2	0.467441	9.07288	4.0763	0.000494479	0.0113172	-0.236438	Gak
Q8K0Z7	0.162467	11.0438	4.09393	0.000473591	0.0111783	-0.239101	Taco1
D3YUW7;E9QMC1	-0.199009	11.0638	-4.08183	0.000487823	0.0112378	-0.247705	Cgn
Q921I9	1.44005	8.94143	4.08798	0.000480532	0.0111783	-0.248064	Exosc4
P99027	-0.126055	13.8152	-4.08873	0.000479658	0.0111783	-0.24818	Rplp2
Q9CR68	0.143936	13.7621	4.09082	0.000477202	0.0111783	-0.249014	Uqcrfs1
Q9DB20	0.135034	14.7126	4.09052	0.000477561	0.0111783	-0.25817	Atp5o
Q9DCW4	0.181656	15.8847	4.08137	0.000488372	0.0112378	-0.263089	Etfb
Q61503	0.297853	9.92103	4.06148	0.00051275	0.0116726	-0.26838	Nt5e
Q6RUT7	0.276325	10.3233	4.16725	0.000633637	0.0133624	-0.302904	Ccsmst1
Q9DBG9	-0.211539	10.7926	-4.04479	0.000534122	0.0118425	-0.315397	Tax1bp3
Q9D404	0.127154	11.2233	4.05795	0.0005172	0.0117113	-0.323214	Oxsm
Q99MR8	0.176728	12.7685	4.04797	0.000529982	0.0118383	-0.327408	Mccc1
Q9EPB4	-0.336606	9.47117	-4.04707	0.000531151	0.0118383	-0.347098	Pycard
A0A0J9YUG5;Q8BGM4;Q8BY07	-0.281017	10.585	-4.06173	0.000553193	0.0119822	-0.352019	Mettl27
O35435	0.351266	9.19487	4.05083	0.000526286	0.0118383	-0.369979	Dhodh
E9QA46;Q9QXY9	-0.349867	9.8921	-4.03343	0.000549172	0.0119822	-0.374984	Pex3
Q8BWF0	0.163039	11.9009	4.018	0.000570299	0.0122614	-0.384474	Aldh5a1
Q9CQ60	-0.184613	12.7192	-4.04072	0.000539468	0.011899	-0.387287	Pgls
P26645	-0.213589	11.74	-4.03218	0.000550852	0.0119822	-0.40167	Marcks
Q8K1C0;Q8K1C0-2;Q8K1C0-3	0.164943	8.90836	4.02949	0.000554497	0.0119822	-0.407361	Angel2
P70677	-0.237681	11.0105	-3.99858	0.000598035	0.0127932	-0.467992	Casp3
A0A1D5RMA2;Q8K0P3	-0.26208	10.5699	-4.05712	0.000662305	0.0136205	-0.484285	Tldc1
Q9WVJ2	-0.103367	12.3617	-3.98961	0.0006113	0.0130115	-0.492022	Psmd13
A0A0R3P9C8;Q9DC69	0.325743	12.4834	3.97466	0.000634061	0.0133624	-0.530505	Ndufa9
P06745	-0.203327	13.6415	-3.97096	0.000639811	0.0134171	-0.542739	Gpi
Q3TCJ1;Z4YJY0	-0.267643	10.4681	-3.9631	0.000652229	0.0135441	-0.548608	Abraxas2
Q61598	-0.1827	13.6612	-3.9494	0.000674423	0.0137098	-0.568826	Gdi2
J7NUP1;Q60766-2	0.206188	10.9713	3.96629	0.000647166	0.0135048	-0.569533	Irgm1
Q3UFY8	0.256825	9.33556	3.95982	0.000657471	0.0135867	-0.572322	Trmt10c
Q5BL07	0.289191	9.36222	3.95398	0.000666924	0.0136495	-0.573966	Pex1
Q9QWK4	-0.390035	10.3291	-3.9467	0.000678887	0.0137098	-0.575412	Cd5l
P33587	-1.1312	8.85976	-3.97132	0.000687114	0.0137974	-0.577415	Proc
P53395	0.143005	13.0386	3.94631	0.00067953	0.0137098	-0.581196	Dbt
P10126	-0.15066	16.423	-3.92044	0.000723846	0.0144667	-0.619856	Eef1a1
Q62418;Q62418-2;Q62418-3	-0.121603	11.4385	-3.91608	0.000731601	0.0145534	-0.629634	Dbnl
Q8BQU7	0.340997	9.96181	3.90346	0.000754485	0.0148696	-0.651389	Tmem74
F8WH69;Q09014;S4R293	-0.270462	8.92403	-3.8864	0.000842076	0.0159321	-0.68643	Ncf1
Q8K2Q9	-0.222021	10.147	-3.90789	0.000746371	0.0147781	-0.691597	Shtn1
B7FAU9;Q8BTM8	-0.322316	12.1407	-3.89287	0.000774239	0.015119	-0.701378	Flna
Q8K0E8	-0.309189	12.9785	-3.87935	0.0008002	0.0155061	-0.714361	Fgb
D3Z687;F8WH46;Q9DCT6;Q9DCT6-2	-0.438344	9.77331	-3.84177	0.000936963	0.0169011	-0.717465	0610010K14Rik;0610010K14Rik;Bap18;Bap18
Q9DC16	-0.190285	10.224	-3.89804	0.000764538	0.0149983	-0.730067	Ergic1
A0A140LJ25;G5E8I4;Q9DD02	-0.126711	10.4791	-3.86757	0.000823533	0.0157918	-0.756766	Hikeshi
Q3ULD5	0.249488	12.4321	3.87876	0.000801347	0.0155061	-0.759248	Mccc2
Q3UF95;Q9Z1R2	-0.109935	10.551	-3.84867	0.000862365	0.0161909	-0.767914	Bag6
B7ZMP1	0.213674	9.42421	3.86955	0.000819562	0.0157868	-0.78104	Xpnpep3
Q91WN4;Q91WN4-2	0.148523	12.4722	3.84819	0.000863364	0.0161909	-0.792938	Kmo
A0A0R4J0S3	0.194109	10.1444	3.82242	0.000919317	0.0166533	-0.793537	Rtn4ip1
Q283N4	0.246188	12.109	3.85987	0.000839121	0.0159321	-0.801002	Urad
B2RT14	0.260294	14.2877	3.85934	0.000840218	0.0159321	-0.802093	Ugt1a5
Q9JK81	-0.099336	11.3964	-3.83177	0.000898603	0.0164178	-0.807721	Myg1
Q9Z1Z2	-0.104951	11.3665	-3.84438	0.000871426	0.0162704	-0.817666	Strap
P62830	-0.0927534	13.3346	-3.8375	0.000886156	0.0163539	-0.827187	Rpl23
Q8R104	0.442631	10.3106	3.83795	0.000885175	0.0163539	-0.842044	Sirt3
P97792	-0.346855	10.1774	-3.82825	0.000906354	0.0164887	-0.854343	Cxadr
Q61768	-0.107256	10.6602	-3.83514	0.000891262	0.0163539	-0.856331	Kif5b
P40142	-0.171766	14.2587	-3.83529	0.00089093	0.0163539	-0.861172	Tkt
Q91VU6	0.135848	11.0083	3.80608	0.000956617	0.0171828	-0.92757	Dcaf11
A0A0R4J038	-0.179952	12.4174	-3.79277	0.000988126	0.0175269	-0.92901	Kng1
Q8R1I1	0.196166	12.3437	3.79338	0.000986654	0.0175269	-0.936492	Uqcr10
B1AU25;Q9Z0X1	0.304082	13.041	3.79422	0.000984639	0.0175269	-0.965914	Aifm1
Q8K4H1	0.166563	10.9547	3.7767	0.00102751	0.0180869	-0.998454	Afmid
P21614	-0.179334	12.9328	-3.76776	0.00105012	0.0183211	-0.998545	Gc
H7BX99;P19221	-0.212203	10.8148	-3.76999	0.00104443	0.0182969	-1.00363	F2
Q8VCX1	0.211497	13.8091	3.77643	0.0010282	0.0180869	-1.00919	Akr1d1
Q02819	-0.0914125	12.0754	-3.75607	0.00108037	0.0186957	-1.01131	Nucb1
A0A1Y7VLP0;P56379	0.200048	13.4271	3.74816	0.00110134	0.0189814	-1.01787	2010107E04Rik;Mp68
Q505D7	0.23473	10.6093	3.76452	0.00105842	0.0183906	-1.03253	Opa3
E9Q6U4;Q3UWL8	-0.1276	10.4813	-3.73892	0.00112637	0.0191398	-1.04002	Pfdn4
A0A1L1SRT0;F6TCF9;Q60739;Q60739-2	-0.601557	9.36062	-3.7429	0.00111551	0.0190711	-1.048	Bag1
Q8BGL3	0.456781	11.5299	3.74644	0.00110597	0.0189843	-1.07476	Sult2a8
F8WHL2;Q8CIE6	-0.130079	12.4914	-3.72776	0.00115732	0.0194731	-1.08571	Copa
Q3U3J1	0.183313	12.0316	3.73813	0.00112851	0.0191398	-1.09784	Bckdha
Q9R0N0	-0.203547	12.7099	-3.73019	0.00115051	0.0194353	-1.10152	Galk1
P00405	0.105408	14.6383	3.72161	0.00117472	0.0196881	-1.12481	Mtco2
Q99MN9	0.138411	13.6574	3.7158	0.00119139	0.0198115	-1.1289	Pccb
P70404	0.317196	9.99194	3.71919	0.00118165	0.0197267	-1.13183	Idh3g
Q61081	-0.113298	11.4862	-3.70909	0.00121095	0.019964	-1.15143	Cdc37
Q9Z1Q9	-0.120478	12.6934	-3.69157	0.00126356	0.0206091	-1.16167	Vars
Q923D4	-0.111628	12.0039	-3.7077	0.00121506	0.019964	-1.16344	Sf3b5
Q9CQV8;Q9CQV8-2	-0.114951	13.173	-3.70892	0.00121146	0.019964	-1.16602	Ywhab
Q9D6U8	0.167433	11.375	3.70626	0.00121932	0.019964	-1.17893	Fam162a
Q64471	0.121349	13.576	3.6781	0.00130549	0.0212117	-1.18104	Gstt1
Q8CGV4	0.424857	8.75392	3.70418	0.00138783	0.022328	-1.23685	Rdh1
D3Z795;Q9JK23	0.281232	9.59913	3.65614	0.00137686	0.0222862	-1.24169	Psmg1
P62259	-0.13133	13.2442	-3.64799	0.00140431	0.02239	-1.26883	Ywhae
A2AVJ7;Q99PL5	-0.125703	13.392	-3.65051	0.00139575	0.0223372	-1.28154	Rrbp1
P27546;P27546-2	-0.210304	11.6873	-3.65224	0.00138993	0.022328	-1.28255	Map4
Q9CRB2	-0.464262	10.04	-3.64012	0.00151569	0.0238974	-1.29489	Nhp2
Q04519	-0.19514	8.96112	-3.62527	0.00157016	0.0244841	-1.29947	Smpd1
Q9WUD1	-0.672681	8.96524	-3.68287	0.00156156	0.0244396	-1.31394	Stub1
Q8CHQ9	0.178937	11.8966	3.63213	0.00145927	0.0231796	-1.31855	Nat8f2
P16045	-0.47981	11.7181	-3.6259	0.00148142	0.0234439	-1.33501	Lgals1
G3X973;Q8R4Y4;Q8R4Y4-2	-1.67762	9.48623	-3.68148	0.00182519	0.0269317	-1.3549	Stab1
Q61102	0.217054	10.3186	3.59935	0.00157964	0.0244873	-1.38919	Abcb7
P48771	0.144918	14.2332	3.59309	0.00160372	0.0247357	-1.39721	Cox7a2
Q9JKL4	0.215112	10.4177	3.61019	0.00153881	0.0241724	-1.40074	Ndufaf3
Q6DVA0	-0.194463	9.40455	-3.5803	0.00165404	0.0254196	-1.4031	Lemd2
Q9JLV1	-0.175497	11.2689	-3.59877	0.00158187	0.0244873	-1.40732	Bag3
Q5RKN9	-0.132605	12.903	-3.55258	0.00176849	0.0264156	-1.43325	Capza1
A0A0R4J1E4;D3Z3A3;E9QKW2;Q8BLY1;Q8BLY1-2	-0.273143	8.64169	-3.57703	0.00166714	0.0255288	-1.44565	Smoc1
Q9ERE7	0.22544	10.739	3.56181	0.00172953	0.0261085	-1.45091	Mesd
K7N6C2	0.208975	12.1695	3.57427	0.00167828	0.0256073	-1.46526	Cyp2c68
Q9R092	0.810411	11.7294	3.56907	0.00169951	0.0258387	-1.4678	Hsd17b6
Q62425	0.13332	14.949	3.54864	0.00178534	0.0265741	-1.47588	Ndufa4
Q9CPQ1	0.159333	14.3945	3.56629	0.00171093	0.0259197	-1.48789	Cox6c
P62073	0.247538	10.2782	3.55991	0.00173747	0.0261357	-1.50827	Timm10
Q99N42	0.254353	11.3951	3.53591	0.001841	0.0269317	-1.51965	Tymp
O89053	-0.473793	10.4297	-3.54503	0.00180097	0.0267133	-1.52771	Coro1a
F6VW30;F6YY69;P68254;P68254-2	-0.218563	13.1336	-3.55311	0.00176623	0.0264156	-1.53338	Ywhaq
Q91YJ5	0.41015	9.56348	3.53201	0.00185835	0.0270786	-1.54014	Mtif2
Q8BGV0	0.349643	9.29629	3.53767	0.00183321	0.0269317	-1.55424	Nars2
Q9WVB0	-0.192898	10.4469	-3.53634	0.00183907	0.0269317	-1.55806	Rbpms
Q9DCY0	0.355181	11.424	3.53081	0.00186376	0.0270786	-1.56111	Keg1
Q6DFW4	0.120447	10.4031	3.51734	0.00192522	0.0274102	-1.56158	Nop58
Q9WVK4	-0.103316	10.9002	-3.51426	0.00193953	0.0275219	-1.56471	Ehd1
Q7TNL9	0.660096	9.78872	3.6183	0.00209477	0.0280453	-1.56639	Chchd10
P13516	-0.325809	11.2552	-3.52066	0.00190988	0.0273749	-1.56777	Scd1
A2AMW0;P47757-2;P47757-4	-0.151442	12.6644	-3.52825	0.00187528	0.0271533	-1.57206	Capzb
Q9CZX8	-0.115992	14.2334	-3.52242	0.0019018	0.0273749	-1.57552	Rps19
A0A0N4SUN2;Q9JJL3;Q9JJL3-2	0.152108	12.5891	3.49971	0.00200863	0.0276429	-1.5843	Slco1b2
A0A0G2JEK2;P63254	-0.293335	11.0796	-3.52067	0.00190981	0.0273749	-1.58627	Crip1
Q9CQE5	-0.280738	9.15062	-3.52376	0.00199773	0.0276429	-1.58675	Rgs10
Q8CAQ8-2	0.130562	12.7613	3.51737	0.00192506	0.0274102	-1.58776	Immt
Q9DBM2	0.281854	14.1702	3.50346	0.00199063	0.0276429	-1.59283	Ehhadh
Q99M31;Q99M31-2	-0.414515	9.49058	-3.55559	0.00196268	0.0276429	-1.59506	Hspa14
Q8BKC5	-0.149323	10.3379	-3.51101	0.00195478	0.0276429	-1.5979	Ipo5
O09173	-0.134615	13.9432	-3.50208	0.00199724	0.0276429	-1.62207	Hgd
Q61391	-0.395482	10.4686	-3.49718	0.00202091	0.0276429	-1.6258	Mme
Q9JM76	-0.128138	12.3055	-3.49198	0.00204634	0.027743	-1.63176	Arpc3
E9Q5D9;F8WH23;Q61581	-0.309117	11.1003	-3.48648	0.00207357	0.0280228	-1.63274	Igfbp7
A0A0J9YTR2	0.575814	8.79269	3.49593	0.002027	0.0276429	-1.63655	0610012G03Rik
A0A0R4J275;Q7TMF3	0.139776	12.0237	3.46572	0.00217964	0.0288835	-1.63793	Ndufa12
Q99LX0	-0.158549	13.8945	-3.49501	0.00203147	0.0276429	-1.64165	Park7
Q9DB77	0.211591	13.2071	3.49891	0.00201251	0.0276429	-1.64209	Uqcrc2
P31725	-0.928615	10.8639	-3.49506	0.00203124	0.0276429	-1.64636	S100a9
P51863	-0.267932	11.4931	-3.49525	0.00203031	0.0276429	-1.65459	Atp6v0d1
E9PUL7	0.279934	11.9548	3.49481	0.00203247	0.0276429	-1.65915	Nat8f1
Q9Z2I8	0.140723	14.008	3.4788	0.00211223	0.0281873	-1.66469	Suclg2
Q9CXI0	0.172848	9.6688	3.4822	0.002095	0.0280453	-1.66545	Coq5
A0A1W2P6F6;A0A1W2P7Q9;Q60605;Q60605-2	-0.208471	13.6641	-3.45335	0.00224533	0.0293314	-1.6745	Myl6
Q8CHR6	-0.247376	12.9548	-3.48304	0.00209078	0.0280453	-1.67876	Dpyd
P56654	0.364232	13.1502	3.47675	0.00212266	0.0282381	-1.68346	Cyp2c37
A0A0R4J047;Q9CYI4	0.276335	10.3796	3.41625	0.0024542	0.0308186	-1.70258	Luc7l
O55013	-0.0971753	10.7816	-3.45895	0.00221538	0.0291076	-1.70314	Trappc3
Q9QYR9	0.398051	12.136	3.45319	0.00224619	0.0293314	-1.7124	Acot2
Q6NZD2;Q9WV80	-0.142414	10.8259	-3.4606	0.0022066	0.0290821	-1.71262	Snx1
O88451	0.14859	14.2945	3.46474	0.00218475	0.0288835	-1.72866	Rdh7
Q99J39;Q99J39-2	0.120678	11.9376	3.42574	0.00239905	0.0304859	-1.7361	Mlycd
Q99J99	0.148206	13.0527	3.43021	0.00237345	0.0303417	-1.74915	Mpst
F8WGM5;Q64324	-0.303703	10.1606	-3.44966	0.00226532	0.0294908	-1.75252	Stxbp2
E9Q3Q6;Q61490	-0.187372	11.4506	-3.4395	0.00232117	0.0300342	-1.76112	Alcam
Q9JIG8	0.312547	9.86608	3.44423	0.00229501	0.0297861	-1.76937	Praf2
Q925N0	0.171665	10.2613	3.43212	0.0023626	0.0302939	-1.77511	Sfxn5
E9Q7N9;H3BLD7	0.323188	8.91993	3.4259	0.00251739	0.0313021	-1.7849	Dnah11
Q61838	-0.265164	13.6936	-3.4206	0.00242875	0.0306132	-1.78788	Pzp
P51658	0.435202	12.8645	3.43699	0.00233518	0.030085	-1.79232	Hsd17b2
O08705	0.266385	14.1413	3.42027	0.00243065	0.0306132	-1.79579	Slc10a1
Q91W43	0.28998	12.1506	3.43627	0.00233924	0.030085	-1.80003	Gldc
Q9CQH7	-0.124626	11.5171	-3.426	0.00239752	0.0304859	-1.81608	Btf3l4
Q9CQ69	0.161666	13.3744	3.42295	0.00241515	0.030599	-1.81979	Uqcrq
Q99J47	0.265971	10.0146	3.38359	0.00265369	0.0323157	-1.82318	Dhrs7b
Q924B0	-0.13086	12.1986	-3.39281	0.00259579	0.0319372	-1.82701	Impa1
E9Q509	-0.356436	14.5994	-3.39941	0.00255518	0.0316203	-1.83336	Pklr
P61982	-0.127534	13.6981	-3.41379	0.00246867	0.0309092	-1.83562	Ywhag
Q9CZY3	-0.109479	13.1757	-3.38308	0.00265692	0.0323157	-1.85319	Ube2v1
A6H6A9	0.295327	9.20788	3.39647	0.00257316	0.0317505	-1.85333	Rabgap1l
O35593	-0.132734	11.8798	-3.40939	0.00249486	0.0311455	-1.85538	Psmd14
Q91WS0	0.209338	13.5009	3.40485	0.00252211	0.0313021	-1.85907	Cisd1
Q99LB4	-0.276747	10.7752	-3.39014	0.00261245	0.0320495	-1.86594	Capg
O35459	0.214173	12.8862	3.38452	0.00264779	0.0323157	-1.87159	Ech1
Q80U72;Q80U72-2;Q80U72-3;Q80U72-4	-0.524264	9.33023	-3.36097	0.00280103	0.0337315	-1.89208	Scrib
A0A0R4J007;P70261	-0.506488	8.86804	-3.378	0.00296306	0.0348446	-1.90395	Pald1
Q9Z0S1	0.133978	11.9829	3.35919	0.00281294	0.0337315	-1.91383	Bpnt1
A0A0R4J0L6;Q8BJZ4	0.16039	9.46698	3.3428	0.00292512	0.0344937	-1.91674	Mrps35
Q9QYS9;Q9QYS9-2;Q9QYS9-3;Q9QYS9-4;Q9QYS9-6;Q9QYS9-7;Q9QYS9-8	-0.127755	10.353	-3.36019	0.00280621	0.0337315	-1.93276	Qki
Q8K411;Q8K411-2	0.109209	11.289	3.36628	0.00276573	0.0335433	-1.94514	Pitrm1
Q64433	0.10959	15.8554	3.35505	0.00284085	0.0338754	-1.9481	Hspe1
F7C846;P47802	0.148297	11.3967	3.35558	0.00283727	0.0338754	-1.94844	Mtx1
P63037	0.122773	11.9212	3.36134	0.00279857	0.0337315	-1.96331	Dnaja1
Q9CRC3	-0.128252	10.069	-3.30555	0.0031965	0.0359389	-1.9703
P59999	-0.166819	12.4814	-3.33288	0.00299512	0.034991	-1.97717	Arpc4
D3YZ54;Q9QXE0	0.308926	13.4918	3.34786	0.00289005	0.0343658	-1.97751	Hacl1
Q9CY64	-0.101115	12.0395	-3.34543	0.00290685	0.0343735	-1.98016	Blvra
P42227;P42227-2;P42227-3	-0.107568	10.8349	-3.33423	0.00298549	0.034991	-1.98361	Stat3
Q99LF4	-0.125378	12.2418	-3.34597	0.00290311	0.0343735	-1.98444	Rtcb
A2ARD6;Q9CXF0	-0.130226	13.0212	-3.32829	0.00302806	0.0351327	-1.98629	Kynu
Q8C2Q8;Q91VR2	0.115967	14.4277	3.32414	0.00305812	0.0351849	-1.99526	Atp5c1;Atp5f1c
A0A0G2JEM3;A0A0G2JGC7;B2RRI2;F7CVW0;Q3TMM7;Q689Z5;Q689Z5-2	0.383539	8.61118	3.37389	0.00382077	0.0410733	-2.00424	Sbno1
Q99N84	0.187154	9.05292	3.32818	0.00302882	0.0351327	-2.006	Mrps18b
A0A1W2P845;P97314	-0.552164	9.40504	-3.35118	0.00352011	0.0384234	-2.01414	Csrp2
E9PV24;E9PV24-2	-0.267453	13.4189	-3.3022	0.00322212	0.0360015	-2.015	Fga
O88908	0.104164	11.102	3.30998	0.00316301	0.035811	-2.02032	Soat2
P01029	-0.170746	11.4598	-3.33217	0.00300017	0.034991	-2.02832	C4b
Q9DBG1	0.258728	13.7079	3.32427	0.00305718	0.0351849	-2.03855	Cyp27a1
B1AQF4;H3BKL8;Q9D7X3	-0.13431	10.2874	-3.31712	0.00310967	0.035482	-2.04441	Dusp3
P10852;P10852-2	-0.160442	9.56826	-3.31681	0.00311197	0.035482	-2.05025	Slc3a2
Q91XE0	0.186133	12.8591	3.3264	0.00304173	0.0351849	-2.05171	Glyat
P09405	-0.137493	12.9611	-3.31063	0.00315808	0.035811	-2.056	Ncl
Q9D8B6	0.307245	9.24927	3.29719	0.00326069	0.0363371	-2.0578	Fam210b
P51150	-0.126857	12.436	-3.29546	0.00327411	0.0363913	-2.05878	Rab7a
O08749	0.160019	13.8929	3.31956	0.00309168	0.0354751	-2.06019	Dld
P22599	-0.15626	11.8017	-3.30258	0.00321915	0.0360015	-2.06205	Serpina1b
Q8BMS1	0.174105	14.6297	3.30514	0.00319964	0.0359389	-2.06555	Hadha
S4R1B8;S4R270	-0.232622	9.80775	-3.3161	0.00311728	0.035482	-2.06667	Bin2
O55022	0.173899	14.853	3.30593	0.00319361	0.0359389	-2.06822	Pgrmc1
A2AQU8;Q9D975	-0.325743	9.56517	-3.28661	0.00334376	0.0370687	-2.11819	Srxn1
E9Q035	-0.196139	14.6194	-3.24817	0.00366308	0.039578	-2.12122	Gm20425
O35286;Q497W9	-0.0899159	11.2565	-3.27048	0.00347431	0.0381183	-2.12871	Dhx15
Q61187	0.194993	12.4359	3.27095	0.00347045	0.0381183	-2.14616	Tsg101
Q8BQ46	0.27099	9.67176	3.2694	0.00348321	0.0381183	-2.14814	Taf15
A0A0R4J078;Q8VCH8	0.117475	10.6986	3.25074	0.00364086	0.0395387	-2.14833	Ubxn4
Q9DBG5	-0.258276	10.9733	-3.27913	0.00340369	0.0376351	-2.15524	Plin3
Q8K2C7	-0.274891	9.27712	-3.27601	0.00342897	0.0378163	-2.16541	Os9
Q8BTI9	-0.198697	9.56271	-3.25619	0.00359409	0.0391305	-2.18554	Pik3cb
A2AIX1	0.119794	9.72567	3.24966	0.00365019	0.039539	-2.21117	Sec16a
Q9JIM1;Q9JIM1-2	0.161892	11.5958	3.22024	0.00391346	0.0416339	-2.22114	Slc29a1
O35215	0.549522	12.0842	3.2241	0.00387792	0.0414782	-2.22947	Ddt
Q9CWS1	-0.149016	9.268	-3.20809	0.00402754	0.0420334	-2.23886	Rnf135
Q80X90	-0.224065	12.2536	-3.23644	0.00376629	0.0405901	-2.24046	Flnb
Q8BH00	0.12068	14.3141	3.20961	0.00401306	0.0420334	-2.24099	Aldh8a1
G3UWI9;G3UWX9;G3UZ60;G3UZA7;Q9Z172;Q9Z172-2	-0.1097	12.2643	-3.20421	0.00406466	0.0422031	-2.24793	Sumo3
Q6IRU2	-0.296269	11.256	-3.21602	0.00395274	0.0417539	-2.25409	Tpm4
P70335;P70335-2	-0.140056	9.99852	-3.21904	0.00392457	0.0416339	-2.25584	Rock1
A2A6J4;A2A6J7;P19973;P19973-2	-0.448366	9.94742	-3.22746	0.00384721	0.0412533	-2.26089	Lsp1
Q64514-2	0.144069	11.0002	3.18902	0.00421304	0.0429065	-2.26187	Tpp2
Q8VDP4	-0.127296	10.4758	-3.22024	0.00391347	0.0416339	-2.2635	Ccar2
O70318	-0.137468	10.6944	-3.21195	0.00399093	0.0419491	-2.27237	Epb41l2
P27601	0.217891	9.53302	3.21829	0.0039316	0.0416339	-2.27404	Gna13
Q91XD4	-0.162668	14.3111	-3.19717	0.00413278	0.0423933	-2.27887	Ftcd
Q3UZJ4;Q61151	-0.377597	9.64294	-3.19925	0.00428088	0.0433756	-2.28152	Ppp2r5e
Q3UP75	0.198509	11.8617	3.20154	0.00409032	0.0422282	-2.28295	Ugt3a1
Q91X21;Q91X21-2	0.326994	13.0943	3.1946	0.00432745	0.0434515	-2.28891	Kiaa2013
Q80WQ2	-0.169608	10.4852	-3.21483	0.00396386	0.0417677	-2.29484	Vac14
Q5SV85;V9GX40;V9GXD9	0.317656	9.91838	3.19974	0.00410773	0.0422382	-2.30161	Synrg
D3YWS7;F6SJM7;Q8R2K1;Q8R2K1-2;Q8R2K1-4;Q8R2K1-5	-0.338781	11.0103	-3.1911	0.00419239	0.0427986	-2.3051	Fuom
O35643;Q5SVG4;Q5SVG5	-0.0892576	11.989	-3.2072	0.00403605	0.0420334	-2.30964	Ap1b1
Q8BR90	0.456858	9.13507	3.22523	0.00492128	0.0463493	-2.31318
E9Q9P8	0.18348	14.2099	3.20695	0.00403844	0.0420334	-2.31941	Rdh16f1
Q91YR1	-0.126097	12.0089	-3.17763	0.0043278	0.0434515	-2.32114	Twf1
Q8R3R8	0.296304	10.385	3.202	0.00408591	0.0422282	-2.32614	Gabarapl1
Q8BJY1	-0.078967	11.5807	-3.18072	0.00429639	0.0433756	-2.32695	Psmd5
P11352	0.185201	14.4229	3.20087	0.00409684	0.0422282	-2.33028	Gpx1
Q02013	0.137201	11.7826	3.16983	0.00440803	0.0437412	-2.33463	Aqp1
Q3UI43	-0.163402	10.6081	-3.17219	0.0043836	0.0437412	-2.34015	Babam1
Q8R1S9	0.573323	10.2752	3.19583	0.00414585	0.0424252	-2.34319	Slc38a4
Q99K41	-0.434815	10.6179	-3.17003	0.00440598	0.0437412	-2.35419	Emilin1
Q9Z2U0	-0.10574	13.469	-3.18755	0.0042277	0.042953	-2.35462	Psma7
Q8BMK4	-0.220896	9.84673	-3.17152	0.00439059	0.0437412	-2.35494	Ckap4
Q8BH95	0.113718	13.6315	3.18037	0.00429986	0.0433756	-2.35947	Echs1
P11862	-0.30774	9.83258	-3.15999	0.00451145	0.0445597	-2.36615	Gas2
Q9JHI5	0.121761	14.5437	3.17214	0.00438419	0.0437412	-2.3672	Ivd
Q9DAW9	-0.172809	11.5481	-3.14577	0.00466495	0.045204	-2.37512	Cnn3
O88342	-0.190796	12.6478	-3.15193	0.00459782	0.044892	-2.37588	Wdr1
D3Z7Q2	0.134921	11.1598	3.16137	0.0044968	0.0445183	-2.37637	Smim20
Q9CRA8	-0.253988	9.65749	-3.18777	0.00458902	0.044892	-2.37768	Exosc5
Q8BUY5	0.241517	9.83133	3.15781	0.00453463	0.0445903	-2.41391	Timmdc1
D3Z4S3	-0.255811	9.39284	-3.15862	0.00470464	0.0453115	-2.4142	Ptrhd1
Q8JZV7	-0.315241	10.2706	-3.15773	0.0045355	0.0445903	-2.41436	Amdhd2
E9QA15	-0.176044	12.8075	-3.11909	0.00496668	0.0464289	-2.42122	Cald1
A2A5R2	-0.264948	8.83458	-3.1349	0.00478574	0.045577	-2.42386	Arfgef2
F8WIV2;Q60854	-0.195109	12.0192	-3.13645	0.0047683	0.045577	-2.4247	Serpinb6a;Serpinb6
D3Z125;D3Z637;D3Z7X7;E9PUA7;F8WHQ1;Q62393;Q62393-2;Q62393-3	-0.184606	10.764	-3.11982	0.00495823	0.0464289	-2.42906	Tpd52
Q9Z1Q5	-0.183293	11.5431	-3.14694	0.00465218	0.045204	-2.43836	Clic1
Q8JZQ9	-0.0940006	11.9214	-3.1538	0.00457764	0.044892	-2.43871	Eif3b
Q2EMV9	-0.493675	8.63021	-3.16062	0.00468287	0.045204	-2.44192	Parp14
Q8BIJ6	0.159871	12.0212	3.13491	0.00478556	0.045577	-2.44782	Iars2
Q9CRD0	0.106026	11.2354	3.14422	0.00468203	0.045204	-2.44817	Ociad1
Q542V3;Q8VE97	-0.114134	12.1273	-3.12943	0.00484753	0.0460624	-2.44892	Srsf4
Q9D273	0.226089	10.7786	3.14539	0.00466916	0.045204	-2.45019	Mmab
Q9DCZ4;Q9DCZ4-2;Q9DCZ4-3	0.134043	12.2223	3.13767	0.00475465	0.045577	-2.45763	Apoo
A0A1W2P711;Q91ZV0	0.15158	11.172	3.13869	0.00474321	0.045577	-2.45828	Mia2
B2RSU7;E0CYI9;E9PWI6;Q8CHG3	0.450027	9.66016	3.12137	0.00494017	0.0464245	-2.46614	Gcc2
Q9DCC4	-0.514284	11.7911	-3.12493	0.00489904	0.0463449	-2.47975	Pycr3
P62751	-0.1311	13.7243	-3.12396	0.0049103	0.0463485	-2.49332	Rpl23a
Q8K3H0	-0.289308	9.69797	-3.12631	0.00488328	0.0462987	-2.49968	Appl1
Q99LM2	0.241028	10.4781	3.11094	0.00506255	0.0470552	-2.50412	Cdk5rap3
P05064	-0.190603	14.8568	-3.11839	0.00497484	0.0464289	-2.5172	Aldoa
Q99J83	-0.318299	9.46148	-3.11759	0.00498426	0.0464289	-2.51898	Atg5
Q8CGC7	-0.0727155	12.3464	-3.09053	0.00531062	0.0487374	-2.51977	Eprs
P22315;Q544X6	0.185585	12.1262	3.10705	0.00510897	0.0473832	-2.53791	Fech
Q62465	-0.153537	11.3215	-3.07933	0.00545161	0.0493777	-2.54071	Vat1
P84089	-0.140648	13.0898	-3.10277	0.00516046	0.0477567	-2.54561	Erh
Q4KL35	0.19222	8.94681	3.08539	0.00537489	0.0488908	-2.54688	Magix
Q9WU78	-0.107479	11.9941	-3.0904	0.00531223	0.0487374	-2.54795	Pdcd6ip
Q9D6Y9	-0.149508	13.3719	-3.09132	0.00530076	0.0487374	-2.54896	Gbe1
P47911	-0.107638	14.251	-3.09081	0.00530716	0.0487374	-2.55564	Rpl6
Q64727	-0.152369	12.9006	-3.08103	0.00543003	0.0492871	-2.56779	Vcl
F8VPU2	-0.197424	10.5916	-3.08871	0.00533333	0.0488258	-2.57395	Farp1
D3YWT1;D3Z3N4	0.207555	9.92951	3.05886	0.00571873	0.0509302	-2.57749	Hnrnph3
P14148	-0.0794755	13.863	-3.08696	0.00535517	0.0488908	-2.57935	Rpl7
P61089	-0.125178	13.5127	-3.07342	0.00552744	0.0498524	-2.58444	Ube2n
E9PV38	0.353527	12.4002	3.06155	0.00568293	0.0507175	-2.58773	Ces2g
P35278;Q8C266	-0.109742	12.6335	-3.08598	0.00536741	0.0488908	-2.58874	Rab5c
Q64674	-0.11299	12.157	-3.07025	0.00556864	0.0501178	-2.59337	Srm
Q8R0H9	-0.592137	9.25851	-3.07931	0.00565188	0.0506207	-2.59377	Gga1
Q9DCD0	-0.311102	13.3908	-3.07478	0.00550991	0.0497998	-2.60698	Pgd
Q9JKR6	-0.152706	13.0184	-3.05732	0.00573933	0.0509909	-2.61278	Hyou1
P10107	-0.344612	10.3854	-3.06354	0.00565666	0.0506207	-2.62099	Anxa1
D3Z192;D3Z6E2;D3Z6H1;D6RCX9;P61148	0.205745	9.33521	3.0405	0.0064163	0.0551801	-2.62179	Fgf1
O70492;Q78ZM0	-0.117303	11.8381	-3.05656	0.00574951	0.0509909	-2.62289	Snx3
P07901	-0.0990151	14.003	-3.03532	0.0060415	0.0529918	-2.62674	Hsp90aa1
P83917	-0.138711	11.6272	-3.06327	0.0056602	0.0506207	-2.62936	Cbx1
Q7TNE3	-0.203136	9.67062	-3.03631	0.00623996	0.0543221	-2.62995	Spag7
Q9EP89	0.109015	12.0372	3.03473	0.00604981	0.0529918	-2.64874	Lactb
P42125	0.230198	14.5039	3.05494	0.00577128	0.0510777	-2.65249	Eci1
P28352	-0.144491	11.398	-3.02756	0.0061517	0.0537737	-2.67208	Apex1
F8WHL1;Q5IRJ6;Q5IRJ6-2	0.983891	9.80309	3.05646	0.00674284	0.0574085	-2.67571	Slc30a9
Q91VA0	0.249455	14.0929	3.03892	0.00599108	0.0529129	-2.68052	Acsm1
O35639	-0.252209	10.3318	-3.02019	0.00625814	0.0543437	-2.68385	Anxa3
Q3U9N9	0.229808	10.2958	3.03751	0.00601081	0.0529773	-2.68797	Slc16a10
Q3TZZ7	-0.181242	9.79753	-3.03502	0.00604577	0.0529918	-2.68836	Esyt2
Q9EQG9;Q9EQG9-2	-0.133034	10.2141	-3.02268	0.00622204	0.0542771	-2.69943	Col4a3bp
O70456	-0.153236	13.3439	-3.01952	0.00626798	0.0543437	-2.70544	Sfn
A0A0R4J1Q0;G5E896;Q3UJB9;Q3UJB9-2	-0.882351	9.60124	-3.0151	0.00679559	0.0576854	-2.71231	Edc4
Q9Z2Z6	0.172541	13.4015	3.01788	0.00629187	0.05444	-2.71547	Slc25a20
O89086	-0.402895	9.69234	-3.01592	0.00632073	0.0545788	-2.73626	Rbm3
A0A075B5P4;A0A0A6YWR2	-0.638287	11.9728	-3.01445	0.00634238	0.0546549	-2.74562	Ighg1
B7ZNL3	-0.11193	13.3011	-2.95378	0.00730062	0.0605824	-2.74592	Tpm1
A0A2I3BRQ1	0.244368	9.60936	3.00592	0.00646937	0.0555244	-2.74844	AI182371
Q14CH7	0.180101	9.08079	2.99822	0.00658609	0.0564124	-2.75999	Aars2
D3Z1Z8;D3Z5N2;P54227	-0.409149	8.40495	-2.99458	0.00711782	0.0595972	-2.76697	Stmn1
P30115	0.0884943	16.1656	2.99067	0.00670263	0.0572953	-2.7696	Gsta3
P97765	-0.139988	10.0695	-2.98369	0.00681204	0.0576854	-2.77664	Wbp2
Q9CXV1	0.268615	10.2397	2.96337	0.0071404	0.0596014	-2.77785	Sdhd
Q9Z0K8	0.38171	10.6255	2.97142	0.00700856	0.0590801	-2.78592	Vnn1
Q8K2B3	0.125892	13.7346	2.98344	0.00681601	0.0576854	-2.78689	Sdha
Q8BML9	-0.0749756	11.8525	-2.98135	0.00684899	0.0578495	-2.78964	Qars
A2APL5;P43006;P43006-2;P43006-3	0.428171	8.937	2.98924	0.00672492	0.0573707	-2.79666	Slc1a2
Q99PG2	0.111407	10.6888	2.96751	0.00707232	0.059417	-2.80316	Ogfr
Q9EQH2	0.0819284	12.0402	2.96725	0.00707644	0.059417	-2.81452	Erap1
Q8K010	-0.0908965	12.5276	-2.95462	0.00728635	0.0605821	-2.82325	Oplah
A0A0R4J0U5;Q61285	0.165101	11.1061	2.93093	0.00769627	0.0627644	-2.82883	Abcd2
E9Q6R7	-0.101986	10.183	-2.96215	0.00716056	0.0596527	-2.83169	Utrn
A0A0R4J1H0;Q3KNM2	0.219147	9.581	2.97839	0.0071259	0.0595972	-2.83345	05/Mar
A0A0R4J0B2;Q8VCI0	-0.15105	10.3321	-2.95233	0.00732513	0.0606674	-2.84484	Plbd1
Q80XN0	0.14523	13.5912	2.94018	0.00753373	0.0620331	-2.85684	Bdh1
P48437	0.793856	9.46455	2.9503	0.00786423	0.0637677	-2.8681	Prox1
Q921G7	0.113581	14.4017	2.92563	0.00779094	0.063294	-2.86847	Etfdh
O35657	0.231008	9.25535	2.93655	0.00759706	0.0624338	-2.87112	Neu1
Q4PZA2;Q4PZA2-2;Q4PZA2-3;Q4PZA2-4	0.171725	9.91083	2.95137	0.00734135	0.0606837	-2.87563	Ece1
Q8QZT1	0.185625	14.5965	2.93367	0.0076478	0.062496	-2.87781	Acat1
Q3B7Z2	-0.126113	11.512	-2.93362	0.00764867	0.062496	-2.8841	Osbp
P19536;Q9D881	0.0748292	15.1476	2.89322	0.00839448	0.066099	-2.88958	Cox5b;Gm11273
Q9WTP6;Q9WTP6-2	0.148846	13.7902	2.9474	0.00740903	0.0611245	-2.8913	Ak2
Q8R0F8	0.137753	11.9565	2.9345	0.00763308	0.062496	-2.89213	Fahd1
A0A1B0GR11;Q93092	-0.0876345	13.7821	-2.91592	0.00796717	0.0641108	-2.89428	Taldo1
P80318	-0.0750886	12.603	-2.92648	0.00777562	0.0632903	-2.89895	Cct3
Q9CXL3	-0.239503	9.06149	-2.97922	0.00798185	0.0641108	-2.89945
Q9QZ73	0.128845	9.95241	2.91764	0.00793578	0.0641108	-2.92649	Dcun1d1
Q9CY27	0.146218	13.1394	2.9174	0.00794014	0.0641108	-2.93626	Tecr
Q6P5H2;Q6P5H2-2	-0.22668	8.39959	-2.892	0.0084181	0.0661178	-2.93653	Nes
Q921G9	-0.114452	9.84598	-2.90119	0.00824204	0.0654596	-2.93965	Tjp3
Q99LB2	0.212395	12.7193	2.89952	0.00827374	0.065589	-2.94181	Dhrs4
A0A0R4J112;Q80XI3-2;Q80XI3-4;Z4YKC4	-0.15636	9.26238	-2.91591	0.00796747	0.0641108	-2.94273	Eif4g3
P52503	0.134906	12.0936	2.9127	0.0080265	0.064348	-2.95314	Ndufs6
O89020;O89020-3	-0.198244	9.90352	-2.87641	0.00872484	0.0676189	-2.96451	Afm
Q8BVG4	0.186836	9.56549	2.87505	0.00875205	0.0676189	-2.96485	Dpp9
Q6A0A9	-0.10993	11.7041	-2.90825	0.00810926	0.0647676	-2.96552	FAM120A
F8WJE0;Q60710	-0.107595	11.1781	-2.89471	0.00836575	0.0660723	-2.96595	Samhd1
Q61599	-0.19043	11.4066	-2.90142	0.00823773	0.0654596	-2.96763	Arhgdib
Q8K3M1	0.173725	11.7271	2.90851	0.00810444	0.0647676	-2.97233	Rdh16f2
Q3UH59;Q61879	-0.143956	12.5702	-2.85	0.00926914	0.0703364	-2.97432	Myh10
P34152;P34152-2;P34152-3;P34152-4	0.366287	14.0943	2.90433	0.00818271	0.0652318	-2.97527	Ptk2
A0A0A6YX60;Q9DCP2	0.589888	11.0852	2.89293	0.00840018	0.066099	-2.97675	Slc38a3
Q59J78	0.167317	9.96867	2.86087	0.00904136	0.0692249	-2.98626	Ndufaf2
O35423	0.22784	13.7047	2.8982	0.00829893	0.0656665	-2.99732	Agxt
Q8BL66	-0.0732886	10.9755	-2.89093	0.00843888	0.0661589	-3.00088	Eea1
Q8K2M0;Q8K2M0-2	-0.146097	10.4454	-2.83043	0.00969305	0.0718873	-3.00302	Mrpl38
Q61990	-0.0977696	12.8444	-2.87505	0.00875217	0.0676189	-3.00374	Pcbp2
Q3UUI3	0.229477	10.7209	2.88558	0.00854308	0.0664861	-3.00895	Them4
Q8BP47	-0.224927	12.2237	-2.88881	0.00847996	0.0663588	-3.01746	Nars
Q5F285	0.328801	11.204	2.88623	0.00853033	0.0664861	-3.01922	Tmem256
Q63844	-0.184398	10.6597	-2.87681	0.00871693	0.0676189	-3.02027	Mapk3
B2RY56	-0.195007	10.0654	-2.88626	0.00852988	0.0664861	-3.02293	Rbm25
P16015	0.257748	16.4601	2.85429	0.00917859	0.0698985	-3.02775	Ca3
Q99K67	0.194671	13.7561	2.87269	0.00879974	0.0678632	-3.02825	Aass
D3YTQ9;P62843	0.27905	12.1803	2.87043	0.00884532	0.0680914	-3.03647	Rps15
E9Q634	-0.374431	9.9693	-2.86746	0.00890582	0.0684334	-3.03727	Myo1e
Q91VT4	0.175805	11.5209	2.86615	0.00893261	0.0685156	-3.04211	Cbr4
Q9Z204;Q9Z204-2	-0.167707	12.9257	-2.85927	0.00907456	0.0693544	-3.05629	Hnrnpc
Q91WS7	0.604462	10.6826	2.83265	0.00964407	0.0717742	-3.06237	Depdc7
Q3THK3	-0.236616	8.9659	-2.84357	0.00940652	0.0709992	-3.06799	Gtf2f1
P09411	-0.0585958	14.8818	-2.83873	0.00951121	0.0715027	-3.06879	Pgk1
Q9D1I5	0.174106	11.0512	2.84914	0.00928744	0.0703499	-3.08487	Mcee
Q9CY50	-0.142928	13.5979	-2.85677	0.00912668	0.0696277	-3.08599	Ssr1
Q8CI32	-0.437118	9.5702	-2.83569	0.00957729	0.0715272	-3.08913	Bag5
Q99LT0	-0.149848	10.8188	-2.85053	0.00925792	0.0703364	-3.09063	Dpy30
Q9CWD8	1.54753	11.0772	2.77368	0.0110295	0.0787039	-3.09573	Nubpl
P16110;Q8C253	-0.390851	9.67928	-2.83722	0.00954407	0.0715272	-3.09718	Lgals3
Q91ZJ5	-0.192863	14.4784	-2.83815	0.00952362	0.0715027	-3.10019	Ugp2
Q8VIM9	-0.153	9.48102	-2.82243	0.00987171	0.0727057	-3.10273	Irgq
P19253	-0.101008	13.8364	-2.83137	0.00967235	0.0718589	-3.10645	Rpl13a
Q3UED7	0.297172	11.5254	2.84558	0.00936329	0.0707984	-3.10982	Gm4951
A0A0R4J093;Q9DBP5	-0.118945	12.7036	-2.83951	0.00949409	0.0715027	-3.11334	Cmpk1
A0A0R4J1I6;Q9QY81	0.151877	9.69413	2.82676	0.0097747	0.072116	-3.11447	Nup210
G3UVV4;P17710;P17710-3;P17710-4	-0.135717	9.60299	-2.82876	0.00973009	0.0719331	-3.11727	Hk1
P45952	0.14796	14.3853	2.83273	0.00964226	0.0717742	-3.12202	Acadm
Q3U276	0.164675	9.62277	2.83625	0.0095651	0.0715272	-3.12968	Sdhaf1
Q9WUM4	-0.220578	11.4026	-2.81454	0.0100509	0.07377	-3.14031	Coro1c
O35685	-0.108465	11.6863	-2.82863	0.00973303	0.0719331	-3.14391	Nudc
G5E8C4;Q8BRH0	0.18431	10.1845	2.78059	0.010858	0.0779467	-3.14453	Tmtc3
P21550	0.300655	13.9794	2.76193	0.0113272	0.0799664	-3.14948	Eno3
Q059N0	0.85143	10.7664	2.78843	0.0106661	0.0768948	-3.1526	Sult3a1
E9PVN6	0.19028	10.6004	2.80667	0.0102327	0.0749756	-3.15299	Gm20498
Q6W8Q3	0.459028	10.6074	2.80233	0.0103344	0.0754605	-3.1554	Pcp4l1
Q9JIK9	0.206628	9.96428	2.81693	0.0099963	0.0734961	-3.15983	Mrps34
Q9QWG7;Q9QWG7-2	0.271506	10.8437	2.8059	0.0102508	0.0749787	-3.18008	Sult1b1
A0A0R4J069;Q9JLI6	0.105152	11.5029	2.795	0.010508	0.0762856	-3.18123	Scly
P50247	0.0972799	16.6802	2.80072	0.0103723	0.0754782	-3.20121	Ahcy
B8JJN0	-0.218308	10.7188	-2.78806	0.0106753	0.0768948	-3.20211	Gm20547
Q99N15	0.171416	13.5694	2.80154	0.0103529	0.0754664	-3.20327	Hsd17b10
G3X9H7;Q8R1S4;Q8R1S4-2	0.122785	9.82894	2.77475	0.0110028	0.0787039	-3.20597	Mtss1
Q9CZS1	0.295807	13.2222	2.79276	0.0105619	0.0764657	-3.21183	Aldh1b1
P29758	-0.299059	14.3521	-2.78905	0.0106513	0.0768948	-3.21769	Oat
A0A0J9YVG0;Q61074	-0.160308	9.98546	-2.79454	0.0105191	0.0762856	-3.21806	Ppm1g
P54728	-0.087417	12.326	-2.75181	0.0115899	0.080882	-3.21851	Rad23b
A0A0R4J1L9;Q5HZI1	0.099284	10.2038	2.77032	0.0111137	0.0789837	-3.21859	Mtus1
P42932	-0.0965824	13.2891	-2.78216	0.0108193	0.0778005	-3.22446	Cct8
Q8BPM0;Q8BPM0-2	-0.244659	9.14552	-2.75784	0.0117367	0.0816394	-3.22478	Daam1
Q00519	-0.216736	12.8349	-2.75092	0.0116132	0.0809124	-3.22499	Xdh
E9PW20;Q9CY57;Q9CY57-2;Q9CY57-3;Q9CY57-4;Q9CY57-5	0.241327	10.327	2.75897	0.0114035	0.0803722	-3.22933	Chtop
Q61735	0.137905	10.5361	2.7732	0.0110414	0.0787039	-3.23646	Cd47
Q61206	0.213726	10.9647	2.76254	0.0113116	0.0799664	-3.24963	Pafah1b2
Q9CQS8	-0.135018	13.2331	-2.76361	0.0112841	0.0799275	-3.25026	Sec61b
Q3U0B3	0.169989	10.9109	2.77639	0.0109618	0.0785594	-3.25498	Dhrs11
Q8CFA2	0.239497	11.2518	2.77263	0.0110559	0.0787039	-3.26255	Amt
A0A140LIF0;P97478;Q3TYT1	0.286078	10.1939	2.72518	0.0123083	0.0837002	-3.2676	Coq7
Q8VHK9	0.36147	8.98304	2.76754	0.0121925	0.08332	-3.26809	Dhx36
A0A0R4J137;A2AQZ2;Q9DB26	-0.238924	11.7613	-2.75257	0.0115698	0.080882	-3.27142	Phyhd1
Q9CQ40	-0.170874	10.8841	-2.7289	0.0122055	0.08332	-3.27147	Mrpl49
Q6XVG2	0.532534	11.7933	2.76562	0.0112328	0.0796968	-3.27287	Cyp2c54
Q8R010	-0.0801567	11.3283	-2.73012	0.012172	0.08332	-3.28024	Aimp2
P97461;Q91V55	-0.0893552	12.8779	-2.75601	0.0114802	0.0807787	-3.29066	Rps5
O35728	0.76321	12.6943	2.75183	0.0115892	0.080882	-3.29097	Cyp4a14
Q91WK5	0.207076	11.5978	2.75474	0.0115132	0.0808771	-3.29616	Gcsh
A0A0A6YXH3;A2A8Z1;A2A8Z1-2;E9PXZ2;E9Q6C1;F6UHR6;Q5FWX7	-0.16966	9.36391	-2.74343	0.0118115	0.0820255	-3.29734	Osbpl9
Q3TFQ1;Q3UBW1	0.20326	9.59992	2.73687	0.011988	0.0829802	-3.29919	Spryd7
F6ZFT1;F8WJ64;Q9CR21	0.326279	11.449	2.75033	0.0122765	0.0836179	-3.30077	Ndufab1
Q63886	0.269459	13.7691	2.75369	0.0115404	0.080882	-3.30403	Ugt1a1
A2AAN2;Q8BMA6	-0.124391	11.5396	-2.73284	0.0120974	0.08332	-3.31575	Srp68
Q9CPQ3	0.13966	10.981	2.72862	0.0122132	0.08332	-3.31663	Tomm22
Q91Z25;Q9WV32	-0.159198	11.9258	-2.70859	0.012777	0.0857914	-3.32301	Arpc1b
Q3U0V2	-0.419769	10.1886	-2.72918	0.0125125	0.0848183	-3.32485	Tradd
Q3U125;Q9CYH2	-0.202021	11.3683	-2.73718	0.0119794	0.0829802	-3.32681	Fam213a
P24270	0.163015	15.3968	2.7299	0.012178	0.08332	-3.33528	Cat
Q9Z0U1	-0.114912	11.0483	-2.69273	0.0132411	0.0872161	-3.33553	Tjp2
Q3U3R4;Q3U3R4-2;Z4YJR1	0.231012	9.80404	2.7292	0.0121971	0.08332	-3.33615	Lmf1
P52480	-0.287182	14.2278	-2.73323	0.0120867	0.08332	-3.33974	Pkm
Q8CDN6	-0.129612	11.4974	-2.73206	0.0121188	0.08332	-3.33982	Txnl1
Q9CQB4;Q9D855	0.129596	13.2922	2.72237	0.0123867	0.084099	-3.3531	Uqcrb
Q9Z2I0	0.111273	11.8994	2.70571	0.0128601	0.0858989	-3.35705	Letm1
G5E898;Q9R269	-0.590935	9.19615	-2.71271	0.0126591	0.0855396	-3.36167	Ppl
Q9CR16	-0.0789661	11.7492	-2.69749	0.0131	0.0869999	-3.36703	Ppid
A0A0R4J1N9;P40630;P40630-2	0.181131	11.3848	2.70572	0.0128598	0.0858989	-3.36717	Tfam
P16546	-0.0965458	12.1936	-2.71113	0.0127044	0.0857094	-3.36775	Sptan1
F6SVV1;P62082	-0.117491	13.4315	-2.69224	0.0132555	0.0872161	-3.3701	Gm9493;Rps7
O35945	-0.1844	12.9754	-2.69311	0.0132296	0.0872161	-3.3719	Aldh1a7
Q8K2T4	0.416115	9.91892	2.6913	0.0136127	0.0890155	-3.37323	Uqcc3
Q8CGB6;Q8CGB6-2;Q8CGB6-4	0.209602	9.26411	2.70388	0.0129131	0.086027	-3.37448	Tns2
Q9D8W7	-0.398379	9.88114	-2.7147	0.0126024	0.0852919	-3.37491	Ociad2
P56382	0.127635	13.5203	2.70926	0.0127579	0.0857914	-3.3754	Atp5f1e
P62814	-0.098577	11.9867	-2.70524	0.0128737	0.0858989	-3.37588	Atp6v1b2
Q925I1	0.114332	12.1093	2.70701	0.0128225	0.0858989	-3.37621	Atad3
E9QAJ9;Q3UIA2;Q3UIA2-2;Q3UIA2-3;Q3UIA2-4	-0.252156	9.30146	-2.68876	0.0140558	0.0902498	-3.3958	Arhgap17
Q6P1F6	-0.115323	10.9589	-2.70861	0.0127766	0.0857914	-3.3959	Ppp2r2a
P07356	-0.256485	12.2954	-2.69598	0.0131447	0.0870247	-3.39662	Anxa2
Q9QUI0	0.380432	11.6736	2.70041	0.0130143	0.0865657	-3.40205	Rhoa
O55137	0.521259	10.6093	2.66207	0.0141832	0.0905218	-3.41359	Acot1
P20918	-0.136664	11.8274	-2.69292	0.0132355	0.0872161	-3.41569	Plg
Q8BLN5	-0.321033	10.5279	-2.68578	0.0134491	0.0880815	-3.41812	Lss
Q91V92	-0.466064	14.0748	-2.69605	0.0131427	0.0870247	-3.42203	Acly
P38060	0.118494	14.124	2.6915	0.0132776	0.0872264	-3.42746	Hmgcl
Q3UN04	0.176653	8.92933	2.68084	0.0143016	0.090682	-3.43142	Usp30
B1ATZ0;B1ATZ1;Q3UMA3;Q99LI8	-0.216277	9.51209	-2.66382	0.0141277	0.0905218	-3.43463	Hgs
Q9D281	-0.285174	10.5995	-2.68622	0.013436	0.0880815	-3.43471	Fam114a1
Q9CQU0	-0.125693	11.4506	-2.66073	0.0142258	0.0905218	-3.43618	Txndc12
E9PVS5	0.277997	11.5617	2.67777	0.0136931	0.0891307	-3.43797	Immt
Q8BFY9;Q8BFY9-2	-0.0804193	11.3791	-2.66839	0.0139839	0.0901755	-3.44139	Tnpo1
Q04750	0.102983	11.0268	2.64009	0.0148971	0.0932455	-3.44212	Top1
E9Q317;O55128	-0.159026	9.79874	-2.67031	0.013924	0.0899459	-3.44474	Sap18
Q504M2	0.189986	9.35478	2.6519	0.0148534	0.0932455	-3.44516	Pdp2
Q9DBR7;Q9DBR7-2	-0.119549	9.73392	-2.63935	0.0149216	0.0932455	-3.45085	Ppp1r12a
A0A286YCW7;A0A286YD56;D3Z4E2;Q8CFV4	0.156961	10.8608	2.64065	0.0152268	0.094079	-3.45348	Nrn1
K3W4R2;Q6URW6;Q6URW6-2;Q6URW6-3	-0.0939708	9.79082	-2.66201	0.0141849	0.0905218	-3.45532	Myh14
P68372	-0.0984814	14.3564	-2.65415	0.0144367	0.0910654	-3.45654	Tubb4b
Q9Z1A1	-0.155084	11.2365	-2.67949	0.0136404	0.0890603	-3.45743	Tfg
P20029	-0.127912	15.2666	-2.66714	0.0140231	0.0901755	-3.45827	Hspa5
P61922	0.118857	13.3019	2.67786	0.0136905	0.0891307	-3.46135	Abat
P28658	-0.140163	9.65526	-2.66206	0.0141834	0.0905218	-3.4639	Atxn10
Q99JR1	0.155967	12.6227	2.67598	0.0137483	0.0893533	-3.46503	Sfxn1
O35551;O35551-3	-0.391318	9.22365	-2.67473	0.0137868	0.0894672	-3.46698	Rabep1
A0A0R4J098;O88291	0.47264	9.74571	2.67223	0.013864	0.0898314	-3.46834	Zfp326;Znf326
Q8CH25	-0.636921	10.0978	-2.65532	0.014399	0.0910654	-3.46885	Sltm
P61358	-0.0880678	13.5212	-2.65889	0.0142844	0.090682	-3.47032	Rpl27
A6X935	-0.233274	11.0873	-2.67066	0.0139129	0.0899459	-3.47213	Itih4
Q62261	-0.137118	11.6346	-2.66122	0.0142102	0.0905218	-3.47469	Sptbn1
Q9WUP7;Q9WUP7-2	-0.104912	10.377	-2.63583	0.0150393	0.093327	-3.47945	Uchl5
D3Z0M9	0.125659	9.73241	2.64223	0.0148263	0.0932283	-3.48053	Ddx23
Q3URS9;Q3URS9-2	0.187813	10.1778	2.66738	0.0140154	0.0901755	-3.48071	Ccdc51
Q8VDW0	-0.10461	11.1361	-2.65406	0.0144395	0.0910654	-3.48448	Ddx39a
Q9D0D3	0.143953	8.7322	2.63884	0.0149386	0.0932455	-3.48605	Mtpap
Q8R4H7	0.198314	10.0983	2.65794	0.0143148	0.090682	-3.49539	Nags
Q07417	0.0945351	13.7402	2.65224	0.0144983	0.0913004	-3.49571	Acads
Q9JLV5	-0.137699	9.81695	-2.61858	0.0156286	0.0955902	-3.49943	Cul3
P03958	0.167221	9.73362	2.6094	0.0159508	0.0964523	-3.49972	Ada
Q03734	-0.154014	9.25058	-2.63602	0.0150328	0.093327	-3.5001	Serpina3m
Q8C4B4;Q8C4B4-2	-0.176136	9.06662	-2.62715	0.0156867	0.0956442	-3.5046	Unc119b
Q8CG50	-0.197305	11.465	-2.63769	0.0149772	0.0932795	-3.50634	Rab43
P14733	-0.146174	12.0796	-2.63891	0.0149363	0.0932455	-3.50719	Lmnb1
Q9DBL2;Q9DBL2-2	-0.241153	8.86152	-2.61389	0.0157924	0.0956442	-3.51253	Gdap2
Q9DCX8	-0.110163	11.9996	-2.63107	0.0151997	0.094079	-3.51324	Iyd
P56371	0.110919	10.6905	2.62687	0.0153426	0.0943833	-3.51512	Rab4a
E9QNH7;Q5XG73;Q5XG73-2;Q5XG73-3	0.143714	11.6872	2.63737	0.0149878	0.0932795	-3.51553	Acbd5
Q9JKY5	-0.140648	9.14694	-2.60496	0.0161086	0.0971309	-3.52529	Hip1r
O54734	-0.0775199	13.7754	-2.62798	0.0153048	0.0942875	-3.52601	Ddost
P60766	-0.0757615	11.6808	-2.59993	0.0162898	0.0980845	-3.5261	Cdc42
A2ATP5;A2ATP6;Q8C854;Q8C854-3	-0.28028	9.47131	-2.62955	0.0152515	0.094095	-3.52984	Myef2
Q8CCP0;Q8CCP0-2;Q8CCP0-3	0.459965	11.0329	2.63052	0.0152184	0.094079	-3.54765	Nemf
Q9DCM2	0.132604	12.5046	2.62383	0.0154467	0.0948871	-3.54987	Gstk1
Q9QXB9	-0.152184	10.3002	-2.62024	0.0155706	0.095373	-3.56673	Drg2
Q9R112	-0.214133	12.3095	-2.6204	0.0155653	0.095373	-3.56812	Sqor
Q9DB16	0.228942	9.57704	2.61466	0.0157654	0.0956442	-3.57126	Cab39l
E9QN12;E9QPE2;P05622	0.117215	13.741	2.59749	0.016378	0.0984762	-3.57186	Pdgfrb
A0A0R4J050;A0A1L1SS90	0.119247	11.9908	2.60574	0.0160809	0.0971011	-3.57316	Acy1
Q60972	-0.11046	11.067	-2.61706	0.0156815	0.0956442	-3.57432	Rbbp4
Q8JZR0	-0.229421	13.5082	-2.61405	0.0157866	0.0956442	-3.57521	Acsl5
P97742	0.177195	12.0758	2.61533	0.0157419	0.0956442	-3.57799	Cpt1a
A0A0U1RPJ7;D3YVR9;Q9R0P4	0.283608	10.6253	2.57346	0.0172731	0.101865	-3.58593	1110004F10Rik;1110004F10Rik;Smap
Q8BH59	0.117345	13.0007	2.61382	0.0157947	0.0956442	-3.58644	Slc25a12
Q9WV68	0.148747	12.5453	2.58683	0.0167696	0.0998438	-3.58829	Decr2
Q9R1Q7	-0.379427	9.15007	-2.56245	0.02075	0.115016	-3.59345	Plp2
P50172;Q3TJI8	0.229525	14.2593	2.58476	0.0168468	0.100163	-3.59939	Hsd11b1
Q1ERP8;Q1ERP8-2;Q1ERP8-3;Q1ERP8-5	0.162255	9.59108	2.57645	0.0171593	0.101455	-3.60439	Cd300lg
Q8R4N0	0.180795	11.8369	2.5962	0.016425	0.0986185	-3.60928	Clybl
Q9R013	0.171835	9.32418	2.59557	0.016448	0.0986185	-3.61407	Ctsf
D3YVL0;D3Z3E8;E9PW39;P23249	-0.227894	10.1481	-2.59111	0.0166115	0.0994585	-3.61601	Mov10
Q9Z0H1	0.163379	8.58393	2.57787	0.0171055	0.101277	-3.61791	Wdr46
Q9D967	-0.736894	10.4112	-2.56715	0.0175158	0.102945	-3.6191	Mdp1
P19324	-0.299529	10.4865	-2.56673	0.0175323	0.102945	-3.6224	Serpinh1
O09164	-0.235611	9.86747	-2.58328	0.0169021	0.10033	-3.62383	Sod3
F6VRP8	-0.216836	9.91407	-2.59265	0.016922	0.10033	-3.62586	Lgals3bp
Q9CQ80	-0.117653	11.1451	-2.58783	0.0167326	0.0998438	-3.62703	Vps25
P59235	-0.280241	9.94578	-2.59001	0.0166519	0.0995605	-3.62885	Nup43
Q8VCL2	0.710906	9.46332	2.56725	0.0192939	0.110544	-3.6291	Sco2
Q91WB4	-0.848149	8.78075	-2.5812	0.0187362	0.108223	-3.63127	Plekhf2
P45376	-0.171192	11.9914	-2.56436	0.017624	0.103138	-3.6338	Akr1b1
Q9JL35	0.129759	11.1949	2.58723	0.0167549	0.0998438	-3.63643	Hmgn5
G3UWJ5;P35330	0.211023	8.12638	2.54958	0.0206203	0.114447	-3.64857	Icam2
Q9QXF8	0.0941118	15.5242	2.56423	0.0176291	0.103138	-3.65093	Gnmt
Q6PGH2	-0.152005	10.3753	-2.55177	0.0181204	0.105237	-3.65125	Jpt2
A0A0A0MQ90;P97352	0.0982791	11.3427	2.55795	0.0178751	0.104096	-3.66255	S100a13
D3YWY6;D3Z5S0;E9Q0V4;P63030	0.1887	12.8982	2.57338	0.0172766	0.101865	-3.66574	Mpc1
Q9CX80	-0.322537	10.1721	-2.5598	0.0178026	0.103816	-3.6659	Cygb
Q8BK48	-0.157567	13.5437	-2.56762	0.0174976	0.102945	-3.6679	Ces2e
Q80VC9;Q80VC9-10;Q80VC9-2	-0.353719	8.13997	-2.57372	0.0176379	0.103138	-3.68628	Camsap3
Q9D1N9	-0.124207	10.6422	-2.56117	0.0177488	0.103644	-3.68994	Mrpl21
Q9EPK6	-0.137955	9.4358	-2.53264	0.0188998	0.108872	-3.70428	Sil1
Q9D172	0.0879296	13.7233	2.5547	0.0180038	0.104702	-3.70576	D10Jhu81e
P05202	0.0988875	15.2873	2.54711	0.0183077	0.106035	-3.71512	Got2
P04441;P04441-2	-0.356431	9.57166	-2.52993	0.0208632	0.115344	-3.71626	Cd74
P59325	-0.0870564	11.4563	-2.53419	0.0188356	0.108649	-3.72394	Eif5
A0A075B5K8;A0A0B4J1I0;A0A140T8M0;A0A140T8N1;F6XWB2;P01631	-0.368363	9.9898	-2.54886	0.0182373	0.105771	-3.72553	Igkv1-99;Igkv1-110;Igkv1-117;Igkv1-88;Igkv1-99;
Q9DCS2	-0.124615	12.9153	-2.54344	0.0184561	0.106749	-3.73185	Mettl26
O09174	0.0871431	12.8778	2.52435	0.0192471	0.110425	-3.73249	Amacr
Q11136	-0.128395	10.9279	-2.5019	0.0202179	0.113641	-3.73385	Pepd
Q99L45	-0.0912921	11.9721	-2.52609	0.0191738	0.110152	-3.74017	Eif2s2
Q9CQ00	0.206019	10.2604	2.51121	0.0198098	0.112142	-3.74071	Dmac1
Q61233	-0.138708	12.0645	-2.50108	0.0202544	0.113641	-3.74169	Lcp1
A2AUR3;Q60866	-0.190444	13.4614	-2.51156	0.019795	0.112142	-3.74647	Pter
A0A1B0GSX0;P06151;Q564E2	-0.110919	16.1129	-2.50263	0.020186	0.113641	-3.74706	Ldha
D3YUM1;Q91YT0	0.123873	12.4059	2.51304	0.0197307	0.112141	-3.75434	Ndufv1
P80314	-0.084366	12.9489	-2.51983	0.0194389	0.110778	-3.76048	Cct2
A2AMV1;Q9D0I8	0.299996	9.78235	2.52199	0.019347	0.110551	-3.76048	Mrto4
Q04207;Q04207-2	-0.139685	9.90563	-2.52241	0.0193294	0.110551	-3.76191	Rela
A2A9Q2;A6PWC3;Q8BHG1	-0.144699	9.71008	-2.52942	0.0190341	0.109498	-3.76464	Nrd1;Nrd1;Nrdc
D6RG99;Q9WV96	0.161502	10.2431	2.50249	0.0210414	0.115728	-3.77592	Timm10b
Q60902	-0.0732446	10.3661	-2.51529	0.0196335	0.111738	-3.77995	Eps15l1
G5E8K2;G5E8K3;G5E8K5;G5E8K5-3;S4R2S8	-0.151587	9.99502	-2.49371	0.0205836	0.114392	-3.78317	Ank3
P63276	-0.15063	11.7062	-2.51997	0.019433	0.110778	-3.78359	Rps17
M0QWA7;P11835;Q542I8	-0.438165	9.63024	-2.48984	0.0211666	0.116266	-3.78569	Itgb2
Q9Z277	-0.957306	11.1608	-2.50248	0.0201925	0.113641	-3.78711	Baz1b
G5E902;Q8VEM8	0.103684	13.5266	2.49742	0.0204173	0.113867	-3.79097	Slc25a3
Q9JLC3	0.244324	10.999	2.51209	0.019772	0.112142	-3.79129	Msrb1
P41241	-0.151731	10.6142	-2.50007	0.0202993	0.113703	-3.79667	Csk
F7AMS7;G3X9G2;Q5SXG1;Q5SXG3;Q9JM52;Q9JM52-2;Q9JM52-3	-0.156515	8.73838	-2.47242	0.0215622	0.117229	-3.80287	Mink1
O88983	-0.268842	9.97195	-2.48562	0.0209503	0.115525	-3.80925	Stx8
E9PVZ8;E9QAH1	-0.110189	9.57105	-2.48629	0.0209196	0.115505	-3.81161	Golgb1
Q9DBX3	-0.252753	9.20392	-2.47822	0.0212915	0.116501	-3.81164	Susd2
P70441	-0.119588	13.1888	-2.5019	0.0202179	0.113641	-3.81257	Slc9a3r1
P19096	-0.441273	15.3958	-2.5026	0.0201871	0.113641	-3.8128	Fasn
P51175	0.144083	9.53637	2.4745	0.0214645	0.117147	-3.82004	Ppox
Q8R0V5	0.222003	10.7123	2.49937	0.0203301	0.113726	-3.8202	Ido2
Q9DCN1	0.161268	11.5484	2.50092	0.0202615	0.113641	-3.82169	Nudt12
A0A0M3HEQ0;A0A0U1RPV8;A0A0U1RQA4;J3QMN4;J3QMQ8;Q9JLT4;Q9JLT4-2;Q9JLT4-4	0.185983	11.6201	2.49701	0.0204356	0.113867	-3.82253	Txnrd2
Q8K3J1	0.197122	10.9158	2.4987	0.0203602	0.113745	-3.82613	Ndufs8
D3Z636;Q91VM9	0.0781019	11.5167	2.46002	0.022152	0.119824	-3.82667	Ppa2
P00493	-0.164406	11.455	-2.48906	0.0207934	0.115107	-3.8267	Hprt1
P32020-2	0.24982	11.1924	2.44901	0.0226882	0.122103	-3.82928	Scp2
Q91V16	0.24895	10.0586	2.49375	0.0205815	0.114392	-3.83483	Etfrf1
B1AR13;B2RWE3;Z4YKM2	0.109988	11.4535	2.47838	0.0212841	0.116501	-3.84056	Cisd3
Q8VC77	0.282989	10.0952	2.47949	0.0212324	0.116477	-3.84224	Akr1c20
Q9D8T2	-0.164127	11.6265	-2.48378	0.0210348	0.115728	-3.84891	Gsdmdc1
Q62165	-0.0961355	10.5533	-2.4561	0.0223418	0.120697	-3.85469	Dag1
E9QK48;Q7TNG5;Q7TNG5-2	-0.232618	10.433	-2.47275	0.0215468	0.117229	-3.85796	Eml2
Q9CZN7;Q9CZN7-2	0.0987287	13.7991	2.46323	0.0219981	0.119307	-3.85915	Shmt2
A2ADR8;Q8R3G1	-0.261674	8.96506	-2.41008	0.0256106	0.131672	-3.86064	Ppp1r8
Q8BP40	0.0821226	11.3411	2.47305	0.0215324	0.117229	-3.86206	Acp6
Q8K190	0.25564	9.61413	2.45533	0.0237883	0.125638	-3.86211	Saysd1
A0A1B0GS91;E9Q3Z5;Q8K4L2;Q8K4L3;Q8K4L3-3	-0.106714	9.79826	-2.47614	0.0213883	0.116881	-3.86868	Svil
G3UXW9	-0.087512	10.7903	-2.44807	0.0227345	0.12217	-3.87275	Gps1
Q8BX02	0.107344	10.0622	2.46189	0.0220623	0.11949	-3.8795	Kank2
P46471	-0.0616838	12.9211	-2.46318	0.0220005	0.119307	-3.8814	Psmc2
Q8R2K3	0.0929062	10.3802	2.43985	0.0231437	0.123772	-3.89117	Ssbp1
Q5SU48;Q7TN98;Q7TN98-2;Q7TN98-3;Q7TN98-4;Q7TN98-5	0.165459	9.02285	2.43801	0.0232361	0.1238	-3.89767	Cpeb4
A0A0R4J018;O55060	-0.214138	11.2301	-2.38681	0.0259509	0.1331	-3.89845	Tpmt
Q9R190	0.0949654	10.5197	2.42382	0.0239606	0.126082	-3.90945	Mta2
Q9CWB7	0.147061	8.84018	2.41085	0.0246415	0.128855	-3.91024
Q91VD9	0.112406	13.4886	2.44471	0.0229008	0.122782	-3.91562	Ndufs1
Q62318	-0.108438	11.6397	-2.43877	0.023198	0.1238	-3.9184	Trim28
Q8VC81;Q99P27	0.232013	10.8923	2.4518	0.0225511	0.121673	-3.91917	Pla2g12b
A0A087WRE7;Q8R0N6	0.134299	11.6202	2.43508	0.0233838	0.124276	-3.91936	Adhfe1
Q6P069;Q6P069-2	-0.128215	12.3071	-2.45006	0.0226368	0.121981	-3.92089	Sri
Q9CPP6	0.10265	11.7651	2.43854	0.0232095	0.1238	-3.92182	Ndufa5
Q9JKJ9	0.35472	10.4449	2.4476	0.0227579	0.12217	-3.92195	Cyp39a1
A0A140LIU4;P56392	0.195663	9.82908	2.43187	0.023547	0.124676	-3.92256	Cox7a1
Q8K1B8	-0.203187	9.94698	-2.4266	0.0238173	0.125638	-3.92371	Fermt3
Q3U5Q7	-0.146935	11.0699	-2.40455	0.0249787	0.129676	-3.92634	Cmpk2
P28651	-0.220162	10.7319	-2.42198	0.0240562	0.126429	-3.92815	Ca8
A0A1Y7VN19;Q9CXR1	0.129279	11.4935	2.42471	0.0239145	0.125995	-3.92973	Dhrs7
P63087;P63087-2	-0.110967	10.2904	-2.44222	0.0230252	0.123293	-3.9311	Ppp1cc
Q9CRB8	0.137634	10.9498	2.41033	0.0246692	0.128855	-3.93187	Mtfp1
Q91YP0	0.13947	11.4678	2.41896	0.024214	0.127101	-3.93472	L2hgdh
Q00PI9	-0.117735	11.6436	-2.43571	0.023352	0.124262	-3.93806	Hnrnpul2
P62821;Q5SW88	-0.13068	13.2195	-2.43225	0.023528	0.124676	-3.94164	Rab1A;Rab1a
Q3TS02	-0.430464	11.6251	-2.4321	0.0235356	0.124676	-3.94168	Acly
Q9D2Y4;Q9D2Y4-2	-0.255895	9.24641	-2.41455	0.0248848	0.129505	-3.94781	Mlkl
A2ABY3;Q922E4	-0.114592	13.4002	-2.40115	0.0251622	0.129994	-3.94788	Pcyt2
Q8C570	0.142877	9.47158	2.40349	0.0250356	0.129813	-3.95321	Rae1
O35488	0.165173	14.0216	2.40845	0.0247693	0.129173	-3.95957	Slc27a2
P85094	0.229966	11.7468	2.42789	0.023751	0.1256	-3.96431	Isoc2a
Q8K441	0.12238	10.8156	2.40485	0.0249624	0.129676	-3.96486	Abca6
A0A0R4J0D1;Q8R3Q0	0.827159	10.1917	2.40251	0.0265683	0.135776	-3.97466	Saraf
A0A087WRZ5;Q6VYI4;Q6VYI5;Q8BLD4;Q8R0B4;Q921F2	-0.0979086	12.0624	-2.39549	0.0254709	0.131271	-3.97778	Tardbp
Q9DCT2	0.152492	12.6143	2.41804	0.0242617	0.127195	-3.98554	Ndufs3
Q9D8E6	-0.073932	13.3047	-2.39851	0.0253056	0.130577	-3.98605	Rpl4
Q9CQC7	0.148039	11.3193	2.40805	0.0247908	0.129173	-3.98911	Ndufb4
P70670;Q60817	-0.0847192	12.7039	-2.41112	0.0246272	0.128855	-3.98971	Naca
Q8R1K1	-0.343878	10.4308	-2.38962	0.0267402	0.136291	-3.99184	Ubac2
A0A087WNM1;Q91Z67	-0.228098	8.89836	-2.39722	0.0258224	0.132601	-3.9994	Srgap2
Q6PGB6;Q6PGB6-2;Q6PGB6-3;Q6PGB6-4	0.221798	10.2888	2.35523	0.0277679	0.138742	-3.99971	Naa50
Q91W19	-0.129964	14.043	-2.4015	0.0251433	0.129994	-3.9999	Sult1a1
Q8VCH6	0.212172	10.1668	2.40223	0.0251039	0.129994	-4.00893	Dhcr24
A0A1D5RLL3;Q8BG67;Q8BG67-2	0.637558	9.36651	2.39369	0.0255698	0.131621	-4.01206	Efr3a
P00397	0.462978	11.5167	2.3935	0.0270718	0.137196	-4.01493	Mtco1
P46061	-0.071716	10.7661	-2.36259	0.0273342	0.138033	-4.01773	Rangap1
D3Z0Z6;D3Z136;Q8BHI7	-0.188898	11.8972	-2.36875	0.0269762	0.137028	-4.02258	Elovl5
P50285	0.119837	13.2248	2.37586	0.026568	0.135776	-4.02849	Fmo1
Q3U1J4	-0.0747718	11.4125	-2.35555	0.0277494	0.138742	-4.03081	Ddb1
P60122	-0.120842	10.9937	-2.37832	0.0264282	0.135385	-4.03478	Ruvbl1
Q148V8	-0.166726	9.20664	-2.36053	0.0274548	0.138267	-4.03598	Fam83h
E9Q0A4;F8VQE2;Q9QXL1	1.73832	11.1211	2.30118	0.0334297	0.156557	-4.03631	Kif21b
Q8CEC6	-0.240909	9.3692	-2.34175	0.0285791	0.142127	-4.05698	Ppwd1
P56389	-0.106305	11.2318	-2.36262	0.0273328	0.138033	-4.05784	Cda
Q9CYG7;Q9CYG7-2	-0.0912406	10.1941	-2.37243	0.0267643	0.136291	-4.05999	Tomm34
A0A0N4SUH8;Q9QZ23	-0.480033	11.166	-2.36823	0.0270064	0.137028	-4.06328	Nfu1
Q00897	0.125517	12.709	2.34743	0.0282345	0.140743	-4.06399	Serpina1d
Q9CXW3	0.190788	10.5995	2.35265	0.0279215	0.139346	-4.06479	Cacybp
A0A0A0MQA5;P68368	-0.0976686	14.232	-2.32009	0.0299279	0.146166	-4.06499	Tuba4a
Q9D0S9	0.222857	13.2643	2.37241	0.0267652	0.136291	-4.06655	Hint2
Q80SZ7	0.178393	10.1632	2.32745	0.0310431	0.149661	-4.07663	Gng5
Q8BGC4	0.133618	11.8795	2.36632	0.0271169	0.137261	-4.07757	Zadh2
Q8BGY7	0.170004	10.1085	2.35677	0.027677	0.138613	-4.07773	Fam210a
O09012-2	-0.0857505	10.5139	-2.36014	0.0274781	0.138267	-4.07851	Pex5
Q9Z2U1	-0.0928701	12.9518	-2.36063	0.0274494	0.138267	-4.07875	Psma5
Q61733	0.109702	10.0727	2.36967	0.0269229	0.13693	-4.07971	Mrps31
P61804	0.249567	11.7927	2.35801	0.0276035	0.138408	-4.07973	Dad1
Q8BH58	0.17917	9.71186	2.35834	0.0275841	0.138408	-4.08457	Tiprl
P54869	0.129824	16.3101	2.32088	0.0298778	0.146166	-4.0873	Hmgcs2
Q9DCS9	0.0903885	13.3718	2.34597	0.0283228	0.141018	-4.08918	Ndufb10
Q61171	-0.113143	14.0901	-2.30822	0.0306911	0.1483	-4.09422	Prdx2
Q9Z1J3	0.0957279	10.1912	2.35939	0.0275222	0.138326	-4.09567	Nfs1
Q9WTK5	1.15063	11.1784	2.24657	0.0381037	0.170745	-4.11256	Nfkb2
Q8K2Q7	-0.272104	9.67855	-2.32516	0.0296066	0.145506	-4.11318	Brox
Q9WTL7	0.111445	10.9786	2.33126	0.0292248	0.143993	-4.11439	Lypla2
H9KV00;H9KV01;H9KV15;Q9QX47;Q9QX47-3;Q9QX47-4	-0.143665	10.4332	-2.32024	0.0299179	0.146166	-4.11745	Son
Q8CHS2	0.272614	8.84221	2.3252	0.0306048	0.1483	-4.12055	Dnajc22
Q8BMJ2	-0.0720348	11.174	-2.33205	0.0291762	0.143946	-4.12308	Lars
Q80T06	-0.108333	13.5368	-2.3395	0.0287163	0.142643	-4.12322	Eef1d
Q9R0H0	0.135476	14.4909	2.31963	0.0299568	0.146166	-4.12347	Acox1
E9Q1G8;E9Q9F5;O55131	-0.102829	11.9681	-2.33196	0.0291814	0.143946	-4.12468	07/Sep
Q99N19	0.119071	9.56158	2.33739	0.0288459	0.14312	-4.12501	Cyp4f13
O08529	-0.127762	11.0979	-2.33436	0.0290329	0.143713	-4.12899	Capn2
Q8R2Y8	-0.0744021	11.0183	-2.32486	0.0296259	0.145506	-4.13189	Ptrh2
Q8K4Z3	0.0941572	12.102	2.31016	0.0305656	0.1483	-4.13339	Naxe
Q9QZ85	0.146805	12.7154	2.33381	0.0290666	0.143713	-4.13642	Iigp1
A0A0B4J1H7;A0A0B4J1H8	-0.336001	10.0752	-2.32561	0.0305789	0.1483	-4.13689	Igkv1-135;Igkv1-133
A2A977;O88833	0.497295	11.7098	2.33441	0.0290295	0.143713	-4.13947	Cyp4a10
P50446;Q3UV11;Q9Z331	-0.500315	10.4836	-2.32078	0.0298836	0.146166	-4.141	Krt6a;Krt6b;Krt6b
Q9CQ62	0.0959485	15.0175	2.27673	0.0328048	0.155339	-4.14145	Decr1
Q9JIY5	0.104059	10.6601	2.30894	0.0306446	0.1483	-4.14468	Htra2
G3X972	-0.125519	12.2366	-2.32472	0.0296345	0.145506	-4.14619	Sec24c
Q8VCH0	0.199812	13.7748	2.27904	0.0326451	0.154906	-4.14682	Acaa1b
Q9Z0Y1	-0.233112	9.89288	-2.31081	0.0305232	0.1483	-4.15857	Dctn3
A0A1W2P7X0;E9QMV2;Q4KML4	-0.152358	11.2762	-2.31333	0.0303606	0.147878	-4.1593	Abracl
Q9DBK0	0.120206	11.6486	2.29756	0.0313925	0.151003	-4.16034	Acot12
P58252	-0.13157	14.6171	-2.31935	0.0299748	0.146166	-4.16043	Eef2
Q8BX70;Q8BX70-3	-0.118312	9.77505	-2.29548	0.0315306	0.151325	-4.16408	Vps13c
Q8BL97;Q8BL97-2;Q8BL97-3;Q8BL97-4	-0.104353	12.3891	-2.25957	0.0340114	0.158757	-4.16669	Srsf7
Q4VBE8	-0.239751	9.0969	-2.29346	0.0321545	0.153627	-4.16865	Wdr18
Q3V4D5	0.0930462	9.79418	2.30742	0.0307433	0.148383	-4.16905	Naa10
Q8CGY8;Q8CGY8-2	-0.116502	10.2015	-2.30866	0.0306631	0.1483	-4.17026	Ogt
P08905	-0.352874	9.52309	-2.32143	0.0314306	0.151016	-4.172	Lyz2
Q9Z329;Q9Z329-3	-0.106541	9.40758	-2.28858	0.0319946	0.153111	-4.19517	Itpr2
B5X0G2	0.400691	13.4029	2.27508	0.0329194	0.155709	-4.19707	Mup17
Q8BTY1	0.147876	12.5449	2.28834	0.0320105	0.153111	-4.19996	Kyat1
P67871	0.169321	10.9498	2.30056	0.0311935	0.150216	-4.20015	Csnk2b
E9QNW6;Q8VDG7	0.130372	12.5364	2.23675	0.0356797	0.164447	-4.20576	Pafah2
Q7TSV4	-0.0889203	11.0834	-2.27233	0.0331101	0.156126	-4.20733	Pgm2
B2RRE2;E9QAX2;K3W4L0;Q9JMH9;Q9JMH9-1;Q9JMH9-4;Q9JMH9-6	-0.11864	10.7328	-2.28251	0.0324071	0.154314	-4.21351	Myo18a
Q3UZ39	-0.10251	10.1376	-2.28955	0.0319288	0.153064	-4.214	Lrrfip1
A0A0G2JGL8;Q99PU8;Q99PU8-2;Q99PU8-3	0.151306	9.04373	2.28268	0.0323954	0.154314	-4.22	Dhx30
Q8BHN1;Q8BHN1-3	-0.263333	8.26711	-2.23082	0.0366379	0.166752	-4.22199	Txlng
G5E8N7;Q9JLV6	0.70841	10.4935	2.28064	0.0325351	0.154578	-4.22537	Pnkp
P58710	-0.0793181	14.1072	-2.2636	0.0337243	0.157763	-4.22695	Gulo
P62900	-0.0798003	13.3375	-2.27153	0.0331664	0.156126	-4.22706	Rpl31
P41317	-0.145369	11.3789	-2.25377	0.0344287	0.159866	-4.23179	Mbl2
P43276	-0.303356	12.9254	-2.28455	0.0322678	0.153995	-4.23197	Hist1h1b
Q3UW64;Q91WG8	0.0991566	11.3767	2.27858	0.0326768	0.154906	-4.24046	Gne
Q9DC70	0.119854	12.1279	2.27117	0.0331911	0.156126	-4.24527	Ndufs7
A0A0A6YX21;A0A0A6YY20;Q8VD57	0.121386	9.09518	2.28095	0.0325138	0.154578	-4.24948	Sft2d2
A0A1B0GT81;Q07813	-0.134837	10.8429	-2.22823	0.0363212	0.166264	-4.25049	Bax
Q68FH4	-0.0827826	10.3525	-2.26949	0.0333092	0.156193	-4.25226	Galk2
A0A1B0GSV7;Q05421	0.217522	13.8176	2.2694	0.0333154	0.156193	-4.25416	Cyp2e1
Q8VE38;Q8VE38-2	0.500458	8.96358	2.25366	0.0344368	0.159866	-4.25607	Oxnad1
Q9DCH4	-0.0563504	11.6968	-2.25221	0.0345415	0.160178	-4.25668	Eif3f
Q3U9G9	-0.115512	10.638	-2.27315	0.0330535	0.156126	-4.25894	Lbr
Q8BHL8	-0.308558	10.005	-2.25411	0.0344039	0.159866	-4.25964	Psmf1
E9Q3M3;E9Q586;O08788;O08788-2	-0.0848672	10.0251	-2.26986	0.0332834	0.156193	-4.26443	Dctn1
P0DN34	0.369941	11.1958	2.27141	0.0331749	0.156126	-4.26751	Ndufb1
Q91X72	-0.495858	12.6805	-2.25862	0.0340793	0.1589	-4.27705	Hpx
Q99J87	-0.155663	9.02136	-2.22747	0.0363786	0.166264	-4.27961	Dhx58
F6R7Y0;Q61420	0.174649	9.14929	2.20436	0.0423237	0.180797	-4.28254	Slc35a1
Q60932;Q60932-2	0.117902	13.7104	2.24419	0.0351276	0.162718	-4.2853	Vdac1
B2M1R6;P61979-3	-0.108554	13.6032	-2.24066	0.0353882	0.163747	-4.2878	Hnrnpk
D3YZD8;D3Z442;Q8R0P4	0.121942	9.76151	2.25985	0.0339917	0.158757	-4.28789	Aamdc
Q6Y5D8;Q6Y5D8-2;Q6Y5D8-3;Q6Y5D8-4	-0.123087	12.8892	-2.25573	0.0342872	0.159694	-4.29464	Arhgap10
Q64462	0.157395	10.1628	2.22919	0.0362485	0.166264	-4.2966	Cyp4b1
J3QNW4;Q3TIR1;Q3TIR1-2;Q3TIR1-3	0.149041	9.24833	2.17111	0.0434085	0.182879	-4.29821	Trappc13
Q7TQI3	-0.0795628	11.1513	-2.22396	0.0366464	0.166752	-4.30081	Otub1
H3BL37;O08784	-0.208398	8.81192	-2.23732	0.0356371	0.164447	-4.30444	Tcof1
P30412	-0.458725	9.08418	-2.24329	0.0357024	0.164447	-4.30556	Ppic
P46664	-0.0819108	11.1177	-2.22689	0.036423	0.166264	-4.30953	Adss
Q9Z1K5	-0.208779	9.017	-2.22372	0.0366644	0.166752	-4.30962	Arih1
Q9DD18	0.0939412	10.6435	2.15997	0.0418515	0.180144	-4.31103	Dtd1
Q8C7H1	0.138577	9.83185	2.13746	0.0438358	0.183599	-4.31698	Mmaa
Q9CQ73	0.12724	10.4532	2.21849	0.0370671	0.168044	-4.31841	Pkp2
Q3V3R4	0.0955803	10.3788	2.23896	0.0355148	0.164155	-4.32207	Itga1
A2ATI9;Q99JX3	-0.0867271	11.4146	-2.20441	0.0381706	0.170864	-4.32273	Gorasp2
P55821	-0.522694	9.07131	-2.23393	0.0358903	0.164994	-4.3241	Stmn2
A0A140LIS8	0.209368	9.66682	2.22667	0.0364398	0.166264	-4.32552	Gm4756
Q91VR5	-0.0810318	11.3503	-2.23604	0.0357326	0.164447	-4.32616	Ddx1
A6H5Y3	0.245776	9.29222	2.21703	0.0371799	0.168044	-4.32674	Mtr
A6H8H2;A6H8H2-2	-0.358533	9.10908	-2.20656	0.038523	0.171562	-4.32836	Dennd4c
Q64133	0.168502	10.6533	2.22716	0.0364018	0.166264	-4.33343	Maoa
D3Z0L4;Q9CRB9;Q9D9P1	0.0834972	12.7097	2.2176	0.0371359	0.168044	-4.3355	Chchd3
P97865	0.195541	9.33059	2.20917	0.037794	0.169535	-4.3369	Pex7
D3Z5K6;Q9CQV7	0.123457	10.3357	2.22128	0.0368519	0.167426	-4.33759	Dnajc19
Q791V5	0.0797877	12.5363	2.17923	0.0402186	0.175601	-4.33844	Mtch2
Q9DBC7	-0.0920252	10.4278	-2.23224	0.0360174	0.1654	-4.33897	Prkar1a
Q6P3A8	0.090969	12.8944	2.20978	0.0377459	0.169535	-4.34134	Bckdhb
A0A1B0GRR3;P62281	-0.0749777	13.5775	-2.20928	0.0377853	0.169535	-4.34158	Rps11
Q9QYR7	0.266237	13.6213	2.19203	0.0391653	0.173313	-4.34218	Acot3
P62915	-0.247219	8.7586	-2.21748	0.0371452	0.168044	-4.34838	Gtf2b
Q09200	-0.413063	8.48835	-2.21471	0.0373604	0.168506	-4.34885	B4galnt1
Q9JI90	-0.412585	9.16886	-2.21412	0.0374062	0.168506	-4.35142	Rnf14
Q921F4	0.148919	10.3337	2.19379	0.0390222	0.17315	-4.35489	Hnrnpll
Q8JZZ0	0.117757	12.7341	2.17138	0.0408774	0.177025	-4.36096	Ugt3a2
A2AMH4;A2AMH5;Q6X893;Q6X893-2	0.291404	8.33803	2.16236	0.0416459	0.179804	-4.36104	Slc44a1
Q60749	-0.12406	11.0403	-2.21697	0.0371852	0.168044	-4.36166	Khdrbs1
P57780	-0.153996	13.5376	-2.20361	0.0382345	0.170971	-4.36442	Actn4
Q9D880	0.0964387	10.9799	2.19	0.039331	0.173624	-4.36806	Timm50
Q91XE4	-0.0862637	13.0333	-2.18635	0.0396298	0.174281	-4.37082	Acy3
P62908	-0.0946816	14.2457	-2.19298	0.0390879	0.17315	-4.37189	Rps3
P01837	-0.359721	12.8758	-2.21449	0.0373779	0.168506	-4.37293	Igkc
Q9CPY7;Q9CPY7-2	-0.0845345	14.3603	-2.18356	0.039859	0.174594	-4.37794	Lap3
Q9WUA2	-0.0683369	11.5826	-2.19993	0.038528	0.171562	-4.37895	Farsb
F6TUL9	0.3649	8.76367	2.19375	0.0390258	0.17315	-4.38204	Vsig4
Q9JKF1	-0.156533	10.9445	-2.18859	0.0394461	0.173832	-4.38208	Iqgap1
Q8R1G2	0.142525	12.7134	2.21015	0.0377173	0.169535	-4.38211	Cmbl
Q99L20	0.228513	12.9528	2.15227	0.0425216	0.180797	-4.38506	Gstt3
Q9WTP7	0.0626048	14.3859	2.18748	0.0395371	0.174053	-4.38622	Ak3
P0DN89;P0DN90;P0DN91;V9GX22	0.369866	9.83816	2.15958	0.0424256	0.180797	-4.38689	Tmem254a;Tmem254b;Tmem254c;Tmem254a
P56655	0.242399	12.3245	2.19054	0.0392869	0.173624	-4.38754	Cyp2c38
Q2TPA8	0.204614	12.2664	2.19301	0.039086	0.17315	-4.39395	Hsdl2
P52792;P52792-2	-0.211782	12.3313	-2.20249	0.0383235	0.171189	-4.39556	Gck
O88543	-0.0941123	10.8874	-2.16619	0.0413176	0.178567	-4.39578	Cops3
P08207	-0.205083	12.6642	-2.20165	0.0383904	0.171308	-4.39786	S100a10
P51125;P51125-2;P51125-3;P51125-6;Q8CE80	-0.150482	11.2153	-2.18444	0.0397872	0.174594	-4.39877	Cast
A2ARA8	0.365926	8.61704	2.14739	0.0447595	0.185351	-4.40248	Itga8
A2AH25;Q5FWK3	-0.206735	10.0647	-2.19864	0.0386312	0.171842	-4.40342	Arhgap1
Q8R5H1	-0.108005	9.11478	-2.16628	0.0413098	0.178567	-4.40516	Usp15
P01867;P01867-2	-0.318571	11.8174	-2.18165	0.0400175	0.175082	-4.40653	Igh-3
Q9CRA7	0.190157	9.61949	2.18658	0.0401406	0.17544	-4.40691	Atp5s
Q9ET01	-0.114441	14.9929	-2.15454	0.0423225	0.180797	-4.40874	Pygl
Q80UM7	-0.0926959	12.4858	-2.17597	0.0404904	0.175885	-4.40985	Mogs
Q99KE1	-0.751985	9.68481	-2.17352	0.0424746	0.180797	-4.4108	Me2
Q9EQS3	-0.092168	11.2463	-2.18966	0.0393581	0.173624	-4.41272	Mycbp
F7D1I5;G3UXY6;Q78HU7	0.107937	9.85164	2.18416	0.03981	0.174594	-4.41356	Gypc
P63101	-0.136544	14.4002	-2.16035	0.0418186	0.180144	-4.41533	Ywhaz
Q8C165	-0.0678112	12.3964	-2.14315	0.0433266	0.182879	-4.41762	Pm20d1
Q9EQH3	-0.068575	11.8796	-2.18349	0.0398651	0.174594	-4.41767	Vps35
Q8BGR9;Q8BGR9-2	0.208	8.39704	2.06516	0.0564387	0.214135	-4.42672	Ublcp1
O88325	0.187221	10.1076	2.15416	0.0423562	0.180797	-4.43135	Naglu
Q9CZ30	-0.0678811	11.8589	-2.14445	0.0432109	0.182879	-4.43307	Ola1
A0A286YDS5;Q99KF1	0.12048	11.7389	2.12149	0.0452954	0.186843	-4.43401	Tmed9
Q64446	-0.228987	9.10069	-2.1773	0.0403794	0.17573	-4.43462	Atp7b
O08915	-0.125295	9.91021	-2.17781	0.0403372	0.17573	-4.43503	Aip
Q8BU33	0.230003	10.0898	2.1769	0.0404133	0.17573	-4.43613	Ilvbl
Q9CZW5	0.0626875	11.9264	2.14399	0.0432521	0.182879	-4.43678	Tomm70
Q8K0D5	0.130824	10.7673	2.16037	0.0418175	0.180144	-4.43875	Gfm1
P26638;Q8C483	-0.120151	11.3108	-2.17808	0.0403145	0.17573	-4.44132	Sars
Q80UU9	-0.108759	11.0257	-2.17327	0.0407173	0.176511	-4.44629	Pgrmc2
O54750	0.228218	9.68856	2.12278	0.0451756	0.18653	-4.44694	Cyp2j6
P14131	-0.0757766	13.2968	-2.15613	0.0421839	0.180797	-4.44724	Rps16
A0A0R4J110;D3YX15;D6RDQ6;Q61153	0.374532	9.32505	2.17432	0.040629	0.176307	-4.44822	Dio1
A0A2I3BQU5;E9PZM7	0.328703	9.03933	2.15188	0.0425554	0.180797	-4.4492	Scaf11
A0A0R4J195;F6YB25;Q9CSU0;Q9CSU0-2	0.0632501	10.3602	2.15011	0.0427108	0.181276	-4.45281	Rprd1b
P12790	0.156754	12.4126	2.14004	0.0436041	0.182879	-4.45936	Cyp2b9
P62317	-0.124772	11.7709	-2.15353	0.0424112	0.180797	-4.46012	Snrpd2
P70295	0.120055	10.5026	2.14427	0.043227	0.182879	-4.46402	Aup1
B2RXZ2	0.632237	9.31472	2.1286	0.0480588	0.194069	-4.46438	Cyp2a22
Q91WT7	0.211548	13.0021	2.15574	0.0422179	0.180797	-4.46588	Akr1c14
Q9DBE0	0.515895	11.9992	2.15229	0.0425194	0.180797	-4.46823	Csad
Q3U4F0;Q91V61;Q91V61-2	0.268447	12.0087	2.14087	0.0435302	0.182879	-4.47139	Sfxn3
P70398;Q4FE56	-0.0780471	10.8797	-2.15347	0.0424161	0.180797	-4.47331	Usp9x
Q99LB7	0.199838	15.0938	2.15535	0.0422526	0.180797	-4.47375	Sardh
A0A0R4J259;G3UZI2;G3V018;Q7TMK9;Q7TMK9-2	-0.140436	11.476	-2.13586	0.04398	0.183732	-4.47402	Syncrip
Q8BHL5;Q8BHL5-2;Q8BHL5-3	-0.591952	8.21258	-2.13582	0.0445326	0.184771	-4.47948	Elmo2
Q5U5V2	0.0992991	12.1862	2.1367	0.0439049	0.183599	-4.4808	Hykk
P29351;P29351-2	-0.0717006	10.4833	-2.1427	0.0433665	0.182879	-4.48566	Ptpn6
Q7TSR6;Q9DBM0;Q9DBM0-2	0.227365	8.81906	2.14008	0.0436005	0.182879	-4.4895	Abcg8
G5E8W9;O88876	0.124468	10.6712	2.1367	0.0439048	0.183599	-4.4927	Dhrs3
A0A0R4J0M1	-0.21424	8.89719	-2.11938	0.0454915	0.187289	-4.49272	Tbcc
B2RUJ8;Q8C0D4;S4R221	0.226551	7.96336	2.07509	0.0516793	0.203703	-4.4931	Arhgap12
Q61792	-0.0904602	13.5313	-2.08435	0.0488582	0.196216	-4.49342	Lasp1
Q9DBS1	-0.369551	10.3117	-2.13183	0.0443454	0.184534	-4.49378	Tmem43
O88532	0.20593	9.66245	2.11915	0.046679	0.189974	-4.49604	Zfr
Q9DAT5	0.151064	9.58596	2.11466	0.0459324	0.188376	-4.49619	Trmu
Q3UMU9;Q3UMU9-2;Q3UMU9-3;Q3UMU9-4	-0.0899418	10.6376	-2.13002	0.0445109	0.184771	-4.49642	Hdgfl2
A0A0R4J008;P70288	-0.0946021	10.5679	-2.12665	0.0448193	0.185419	-4.50427	Hdac2
G3X9Y6	0.181583	12.0354	2.12857	0.0446434	0.185051	-4.50482	Akr1c19
Q99J23	0.271791	8.68394	2.14145	0.0434783	0.182879	-4.50536	Ghdc
P10922	0.14178	13.4781	2.13387	0.0441606	0.184125	-4.50852	H1f0
P50518	-0.234317	9.68438	-2.14054	0.04356	0.182879	-4.50926	Atp6v1e1
P52843	0.227088	12.0924	2.14046	0.0435671	0.182879	-4.50965	Sult2a1
P50427	-0.233336	9.78414	-2.12052	0.0453849	0.187032	-4.51401	Sts
E9QAS4;E9QAS5;Q6PDQ2	-0.102008	9.90019	-2.09209	0.0480956	0.194069	-4.51436	Chd4
D3YVW2	0.198154	9.32542	2.1341	0.0441399	0.184125	-4.51468	Golim4
Q80U63	0.177569	9.84271	2.13309	0.0442313	0.184239	-4.51527	Mfn2
Q921H8	0.20288	13.6759	2.11556	0.0458478	0.18821	-4.51814	Acaa1a
A0A0A0MQ80;A0A0G2JFY0;Q3UMC0	0.0974741	13.4146	2.096	0.0477144	0.19308	-4.5194	Spata5
Q8CIM8	-0.79008	8.75798	-2.12375	0.0450862	0.186342	-4.51991	Ints4
A0A286YCZ5;Q99M01	0.394108	9.07637	2.10265	0.048251	0.194512	-4.52032	Fars2
G3X8T9;Q91WP6	-0.129418	9.94429	-2.07763	0.0495295	0.198164	-4.52082	Serpina3n
P35979	-0.0806093	13.7969	-2.11619	0.0457893	0.188151	-4.52251	Rpl12
A0A1B0GSX7;Q6PFD9	-0.100991	9.56054	-2.10988	0.0463829	0.18913	-4.52284	Nup98
Q3TBU7;Q3U2K8;Q80WC7;Q80WC7-2	0.407659	9.08684	2.09885	0.0480009	0.194055	-4.52373	Agfg2
A0A0J9YTY0;A0A0J9YUL3;Q8C1B7;Q8C1B7-2;Q8C1B7-3	-0.176522	11.0714	-2.13094	0.0444269	0.184693	-4.52734	11/Sep
P12791-2	0.329622	9.58848	2.11179	0.0462022	0.188678	-4.52854	Cyp2b10
P14115	-0.0809276	14.4034	-2.11172	0.0462095	0.188678	-4.52878	Rpl27a
Q8BZ36;Q8BZ36-2	-0.294193	8.37098	-2.07098	0.0528744	0.206445	-4.53173	Rint1
Q9R0A0	0.133475	10.8048	2.1128	0.0461076	0.188678	-4.5324	Pex14
E9PUH6;E9PUW6;Q80ZM8	0.197811	10.6737	2.08567	0.0487278	0.196179	-4.53561	Crls1
P10854;Q64478;Q64525;Q6ZWY9	0.129652	15.5147	2.11152	0.0462276	0.188678	-4.54257	Hist1h2bm;Hist1h2bh;Hist2h2bb;Hist1h2bc
Q9D0L4	-0.331852	9.1204	-2.03212	0.0579121	0.216863	-4.5439	Adck1
P20152	-0.218063	13.8427	-2.08064	0.049228	0.197334	-4.54407	Vim
P26883	-0.0812429	13.4044	-2.02613	0.0549521	0.209992	-4.54555	Fkbp1a
P97494	-0.121711	12.7311	-2.11651	0.0457593	0.188151	-4.54897	Gclc
P68040	-0.0844005	13.6048	-2.09853	0.0474693	0.192271	-4.55235	Rack1
K3W4L7;Q9DCG6	0.105898	13.9036	2.11419	0.0459766	0.188376	-4.5563	Pbld1
Q9CVB6	-0.0746527	11.676	-2.08475	0.048819	0.196216	-4.55901	Arpc2
Q9CQ75	0.0734951	12.4837	2.04806	0.0525807	0.205921	-4.56389	Ndufa2
Q9JJI8	-0.186589	13.4097	-2.10232	0.0471043	0.191339	-4.56443	Rpl38
Q3UEP4	0.137006	13.7986	2.10704	0.0466528	0.189974	-4.56641	Ugt2b36
Q5XKN4	0.480454	9.36361	2.10099	0.0472325	0.191676	-4.5678	Jagn1
A0A0R4J140	-0.0822751	12.5481	-2.09925	0.0473996	0.192172	-4.56862	Cluh
H7BWY6;Q00724	0.198574	10.3243	2.1025	0.0470865	0.191339	-4.57422	Rbp4
Q7TPE5	-0.0860252	9.71582	-2.06694	0.0506142	0.201305	-4.57453	Slc7a6os
Q9QYB1	0.0670817	11.5562	2.05903	0.0514301	0.203464	-4.57494	Clic4
D3YYI8;O09106	0.30683	9.94308	2.05762	0.0515764	0.203485	-4.57537	Gm10093;Hdac1
Q9CWK3	-0.41439	9.47567	-2.07056	0.0547614	0.209828	-4.57991	Cd2bp2
A0A0R4J206;Q9Z223;Q9Z223-1	0.105461	9.57882	2.0654	0.0519769	0.204511	-4.5803	Mocs2
B1AQR8;G3X9T7;O08573;O08573-2;O08573-3	-0.177932	13.4428	-2.07089	0.0502106	0.200137	-4.58825	Lgals9
E9Q296;Q3TAW3;Q8C178;Q9EPL9	0.192906	9.4695	2.07882	0.0494098	0.197872	-4.58989	Acox3
B7ZNU9;Q61235	-0.121015	9.98929	-2.02627	0.0549363	0.209992	-4.59504	Sntb2
O88384;Q91XH6	-0.109494	10.411	-2.08063	0.0492292	0.197334	-4.59765	Vti1b
B9EKI3	0.17385	8.75809	2.01751	0.0578643	0.216863	-4.59939	Tmf1
Q8BFU3;Q8BFU3-4	-0.245911	8.98416	-2.0628	0.05104	0.202495	-4.59981	Rnf214
Q9CPW4	-0.108167	12.033	-2.04483	0.0529242	0.206445	-4.60146	Arpc5
Q07456	-0.12956	10.0417	-2.06663	0.0506454	0.201305	-4.60434	Ambp
P32921;P32921-2	-0.0653294	11.1498	-2.01107	0.0566341	0.214352	-4.60492	Wars
E9Q411	0.209024	8.39506	2.06767	0.0505388	0.201257	-4.60652	Nbas
P62874	-0.24617	11.0825	-2.08538	0.0487568	0.196179	-4.60931	Gnb1
J3QNY1;Q8BG05-2	-0.0971484	12.1156	-2.07495	0.0497996	0.199058	-4.61123	Gm9242;Hnrnpa3
A0A1B0GRZ8;Q8BGF6	0.221066	9.12347	2.01433	0.0590233	0.219252	-4.61468	Elmod2
Q8CC88	0.133755	12.6169	2.03564	0.0539125	0.208563	-4.61985	Vwa8
Q9R1S7	0.117046	11.1689	2.07248	0.0500489	0.199867	-4.62071	Abcc6
Q8R574	0.238752	10.448	2.01305	0.0564106	0.214135	-4.62079	Prpsap2
H3BK65;P42567;Q5JC28	-0.0908061	10.3728	-2.06011	0.0513182	0.20322	-4.62277	Eps15
F6RPJ9	-0.117323	11.5736	-2.07116	0.0501829	0.200137	-4.6245	Ide
Q3UER8	-0.218896	12.7326	-2.05261	0.0521006	0.204605	-4.62797	Fgg
Q8BPE4	0.136223	9.45323	1.99785	0.0618308	0.225547	-4.6314	Tmem177
A2AWA9	-0.195736	11.891	-2.03537	0.0539414	0.208563	-4.63487	Rabgap1
E9Q0T0;G5E8W7;O35448	0.193569	9.11623	2.04806	0.0537987	0.208563	-4.64076	Ppt2
Q99JY0	0.14292	14.577	2.05146	0.0522224	0.204895	-4.64277	Hadhb
Q8K2Q0	-0.119492	9.65283	-2.0397	0.0534738	0.207938	-4.64454	Commd9
E9QM77;O70305;O70305-2	0.103013	9.73218	2.05376	0.0519805	0.204511	-4.64538	Atxn2
G3UXX3;Q64105;Q91XH5	-0.124336	14.1465	-2.05795	0.051542	0.203485	-4.64629	Spr
P60867	-0.098623	13.3331	-2.03262	0.0542398	0.209303	-4.64898	Rps20
Q9CWJ9	-0.104405	12.6458	-2.06299	0.0510199	0.202495	-4.64915	Atic
O55239	0.186983	10.6241	2.03258	0.0542446	0.209303	-4.65053	Nnmt
Q9JLJ4	0.207033	10.7743	2.04917	0.0524635	0.205651	-4.65093	Elovl2
Q8JZK9	-0.237724	12.1976	-2.06034	0.0512942	0.20322	-4.65377	Hmgcs1
P60710	-0.0823565	16.9331	-2.01133	0.0566053	0.214352	-4.65573	Actb
Q9JKB1	-0.0487566	11.8749	-2.02472	0.0551075	0.21002	-4.65663	Uchl3
Q9CPZ8	0.148363	10.9598	2.05859	0.0514754	0.203464	-4.65694	Cmc1
G3X977;Q61703	-0.126071	11.144	-2.05327	0.0520311	0.204521	-4.65963	Itih2
P45591	-0.0892388	10.3997	-2.03225	0.0542802	0.209303	-4.65968	Cfl2
B2RQC6;E9QAI5	0.100282	15.0559	2.02476	0.0551027	0.21002	-4.66154	Cad
O35737;Q8C2Q7	0.18608	10.2972	2.04407	0.0530056	0.206445	-4.66162	Hnrnph1
Q3U3G8;Q9EPB5	0.098836	9.44598	2.03546	0.053932	0.208563	-4.66201	Serhl
Q3ULJ0;Q3ULJ0-2	0.0688267	12.7144	2.03105	0.0544122	0.209433	-4.67306	Gpd1l
Q99LB6;Q99LB6-2	0.0906963	11.2412	2.04469	0.0529398	0.206445	-4.67471	Mat2b
Q8CI33;Q8CI33-2	0.125892	9.43364	2.01493	0.0567884	0.214697	-4.67598	Cwf19l1
Q9CQN7	-0.133604	10.5527	-2.02806	0.0547395	0.209828	-4.67648	Mrpl41
Q7TPR4	-0.137693	11.9081	-2.04652	0.0527444	0.206372	-4.67666	Actn1
Q9CQN1	0.0868626	12.9875	2.03958	0.0534866	0.207938	-4.67952	Trap1
P34927	0.184389	13.0212	2.00475	0.0573536	0.216066	-4.67975	Asgr1
P80315	-0.0749934	12.9236	-2.04452	0.0529578	0.206445	-4.68181	Cct4
Q91ZA3	0.0527272	13.2085	1.97301	0.0610927	0.224082	-4.68207	Pcca
B2RQS1;Q9ERG2	0.300763	8.94563	2.0281	0.0547345	0.209828	-4.68768	Strn3
Q9JJU8	-0.136824	12.3155	-2.02624	0.054939	0.209992	-4.68782	Sh3bgrl
Q8JZY2	0.0982031	9.71625	2.02891	0.0546464	0.209828	-4.68845	Commd10
P26450	-0.280882	9.67323	-2.03663	0.0538053	0.208563	-4.68923	Pik3r1
Q8R0J7	0.145	9.37273	1.96653	0.0624864	0.227549	-4.69134	Vps37b
Q9CR24	0.285177	9.81354	1.96716	0.0630741	0.228906	-4.69176	Nudt8
E9Q933;Q8BK08	0.121489	10.9084	2.01451	0.0562459	0.213785	-4.69297	Tmem11
P23589	0.108704	12.1658	1.97299	0.0610942	0.224082	-4.69417	Ca5a
Q569Z6	-0.0867378	11.1115	-2.03695	0.0537706	0.208563	-4.69513	Thrap3
Q69ZQ2	-0.231018	9.33493	-2.01253	0.0592291	0.219633	-4.69547	Isy1
Q3UXD9;Q99MZ7	0.115267	13.6549	2.02881	0.054657	0.209828	-4.69555	Pecr
Q9D6K8	-0.125971	9.51459	-1.98273	0.0619157	0.225664	-4.6962	Fundc2
A0A0J9YUI8	-0.120405	13.0222	-2.03147	0.0543654	0.209433	-4.69813	Gckr
P12970	-0.0561432	14.1212	-2.00564	0.057252	0.215874	-4.69896	Rpl7a
Q9JMH6;Q9JMH6-2	-0.107879	12.8457	-2.01891	0.0557528	0.212289	-4.69968	Txnrd1
P11438	-0.0962438	12.0395	-1.99805	0.0581256	0.216863	-4.70451	Lamp1
Q9JHK4	0.063001	10.3183	2.02517	0.0550575	0.21002	-4.70611	Rabggta
Q9QYI3	-0.0966928	9.36643	-2.00587	0.0572261	0.215874	-4.70725	Dnajc7
Q8C788	-0.0816666	10.5436	-1.99515	0.0584622	0.217737	-4.70727	Snx18
Q3UTJ2-2	-0.162596	11.5724	-1.99247	0.0587754	0.218712	-4.70847	Sorbs2
Q8BGH2	0.101831	11.4364	1.99985	0.0579169	0.216863	-4.70859	Samm50
P12710	0.222041	17.6148	1.99954	0.057953	0.216863	-4.70869	Fabp1
Q91VA6	0.101401	10.3397	2.00257	0.0576038	0.216816	-4.711	Poldip2
P97434;P97434-2	-0.118315	9.64963	-1.98769	0.0593372	0.219737	-4.71273	Mprip
Q91ZW3	-0.111248	9.71051	-1.99996	0.0579051	0.216863	-4.71565	Smarca5
Q64514	-0.0925702	12.0098	-1.9982	0.0581077	0.216863	-4.72061	Tpp2
Q9DBG3;Q9DBG3-2	-0.0585202	12.1138	-1.98734	0.0593781	0.219737	-4.72155	Ap2b1
Q9CR61	0.181975	12.3734	1.99886	0.0580322	0.216863	-4.7226	Ndufb7
Q8BWQ6	-0.112569	9.22942	-2.00774	0.0570125	0.215352	-4.72466
H3BKH6;Q9R0P3	-0.0975602	14.4434	-2.01724	0.0559393	0.212809	-4.72628	Esd
Q8BJ03;Q8BJ03-2	0.203921	9.84178	1.99011	0.0596503	0.220235	-4.72705	Cox15
Q8BMS4	0.125022	10.5333	1.98706	0.059412	0.219737	-4.73046	Coq3
Q8BH43	-0.167415	10.2807	-1.99193	0.0588381	0.218755	-4.73393	Wasf2
P46935	0.0908123	10.6931	1.97019	0.0614346	0.224873	-4.73416	Nedd4
Q6Q899	-0.0929975	10.473	-2.01096	0.0566468	0.214352	-4.7363	Ddx58
A8DUK4	0	18.3154	0	1	1	-4.74045	Hbb-bs
A0A0R4J0W6;Q9CRC8	-0.117734	9.5682	-1.969	0.0615795	0.225209	-4.74239	Lrrc40
O08715;O08715-4;O08715-6	0.116142	10.3303	1.99587	0.0583786	0.217616	-4.74409	Akap1
Q9EQP2	-0.157608	9.92206	-1.99965	0.0579407	0.216863	-4.74866	Ehd4
A0A0R4J0R1;O70404	-0.0850167	10.9811	-1.95834	0.0628917	0.228634	-4.75445	Vamp8
Q9Z0E6	0.283564	9.54862	1.97782	0.0611132	0.224082	-4.75579	Gbp2
Q8BYL4	0.0913088	10.0444	1.9896	0.0591121	0.21939	-4.75706	Yars2
G3X9D6	-0.322472	10.0976	-1.99887	0.0580303	0.216863	-4.75923	Apon
A6H611	0.154873	10.2509	1.9336	0.0660323	0.23602	-4.75928	Mipep
A0A2I3BS14;Q9WVJ3	-0.120891	11.118	-1.97338	0.0610471	0.224082	-4.75986	Cpq
Q9D2G2	0.0644211	13.1781	1.97895	0.0603769	0.222532	-4.76205	Dlst
E0CXW2;E9PUK2;Q80V03;Q80V03-2	0.237036	8.7792	1.92341	0.0702436	0.242707	-4.76655	Adck5
A0A171EBL2;E9Q555	-0.130752	9.39924	-1.97083	0.0613568	0.224781	-4.76732	Rnf213
Q3U7M5;Q8C0M2;Q8VD66	-0.519393	8.22463	-1.98287	0.0599084	0.220996	-4.76933	Abhd4
Q9JI39	0.0624515	9.99814	1.93696	0.0655977	0.235058	-4.7745	Abcb10
Q8R0W0	-0.292975	11.4246	-1.90742	0.0695063	0.241694	-4.77474	Eppk1
Q8VCZ9	0.102405	12.1984	1.94076	0.0651097	0.2339	-4.77953	Prodh2
Q9EPU4	0.173263	9.70769	1.96724	0.0617949	0.225547	-4.78265	Cpsf1
Q9R0P5	-0.0980182	13.6292	-1.98508	0.0596454	0.220235	-4.78303	Dstn
Q99PL6;Q99PL6-2	0.212123	9.46304	1.9758	0.0607546	0.223537	-4.79029	Ubxn6
Q9ES00	-0.474189	8.75505	-1.91734	0.068172	0.239607	-4.79455	Ube4b
Q80W22	-0.120742	12.1933	-1.95762	0.0629816	0.228765	-4.79775	Thnsl2
Q9D826	0.0972258	13.2623	1.97621	0.0607061	0.223537	-4.80083	Pipox
A0A0A6YVR9;P09925;V9GXE6	0.279341	9.66559	1.96716	0.0618046	0.225547	-4.8037	Surf1
D3YWB8;Q9Z1M4	0.122507	9.41449	1.94725	0.064894	0.233614	-4.80896	Rps6kb2
Q91Y47	0.23416	9.46283	1.95926	0.0627779	0.228415	-4.81078	F11
Q80YR2	0.167508	7.88229	1.96742	0.0637777	0.230672	-4.81218	Fam160b2
E9Q7C8;P56657	0.158536	13.7953	1.90437	0.0699213	0.242193	-4.81378	Cyp2c40
G5E8T9;Q99KB8	0.0969863	13.2717	1.95187	0.0637002	0.230588	-4.81525	Hagh
A0JNY3;Q8BUV3	-0.092407	12.2218	-1.95642	0.0631307	0.228916	-4.81859	Gphn
P54320	-0.423452	10.6713	-1.95304	0.0635537	0.230254	-4.8244	Eln
P21107-2	-0.135946	12.0913	-1.93363	0.0660282	0.23602	-4.829	Tpm3
O08582	-1.50998	9.22268	-1.88196	0.0769066	0.255008	-4.83474	Gtpbp1
P62748	-0.121198	9.91414	-1.93987	0.065224	0.233984	-4.83548	Hpcal1
O08692	-0.438684	9.49536	-1.94704	0.0649201	0.233614	-4.8381	Ngp
D3YZ89;Q99MB2	0.151282	8.7446	1.90694	0.0701918	0.242707	-4.83827	Mtfr1
P53986	-0.0962351	10.9788	-1.92089	0.0676999	0.239169	-4.83832	Slc16a1
E9QPX1;P39061;P39061-1	-0.0816462	11.3594	-1.92231	0.067512	0.238801	-4.83909	Col18a1
Q8R180	-0.125898	10.0713	-1.92437	0.0672392	0.238332	-4.84015	Ero1a
P05201	-0.0797353	14.707	-1.92983	0.0665234	0.236791	-4.841	Got1
F8WIR1;P18242	-0.117231	13.0438	-1.94126	0.0650457	0.233868	-4.84147	Ctsd
P10833	-0.195568	10.2072	-1.94594	0.0644496	0.23251	-4.84173	Rras
Q01730;Q9D031	-0.0820513	10.9985	-1.92857	0.0666878	0.237168	-4.84265	Rsu1
E9Q1P8	-0.271635	9.44384	-1.92121	0.0682743	0.239607	-4.8431	Irf2bp2
A0A0R4J2B2;Q6WVG3	-0.12582	10.5117	-1.93972	0.0652429	0.233984	-4.84501	Kctd12
A0A0J9YUD5;B9EJ54	-0.115001	10.0035	-1.92981	0.0665262	0.236791	-4.84571	Nup205
Q8K2T8	-0.388804	9.71113	-1.9497	0.0639736	0.231185	-4.84626	Paf1
Q8C0J2;Q8C0J2-2;Q8C0J2-3;Q8C0J2-5	0.1738	9.9503	1.9221	0.0675398	0.238801	-4.84765	Atg16l1
Q921M7	-0.15112	10.0641	-1.92494	0.0671641	0.238332	-4.84831	Fam49b
G3UXL2;Q9D7G0	-0.127882	10.8216	-1.88106	0.0731638	0.247731	-4.85002	Prps1l3;Prps1
A0A1W2P729;Q9QXT0	-0.0892639	12.8802	-1.9441	0.0646825	0.233153	-4.8507	Cnpy2
D3YWN7;E9QMU3;O88735;O88735-2	-0.117539	9.7746	-1.94687	0.0643317	0.232282	-4.85109	Map7
D3YZ98;E9QLS6;Q6PF93;Q6PF93-2	0.1006	9.24337	1.88319	0.0728625	0.247152	-4.8558	Pik3c3
Q8CGF7;Q8CGF7-2	-0.230729	9.17877	-1.87976	0.0733493	0.248013	-4.85589	Tcerg1
A0A0U1RQB6;F8VPR5;P45481	-0.201511	12.4527	-1.90855	0.0693524	0.241598	-4.85749	Crebbp
E9PXC3	0.298131	12.2815	1.9147	0.0685247	0.240288	-4.85769	Cyp2c69
Q8BV13	0.191892	9.33638	1.9028	0.0707578	0.243702	-4.8611	Cops7b
Q8CIR4	0.21172	7.36373	1.91733	0.0681725	0.239607	-4.86145	Trpm6
Q9D8B3	-0.130278	11.2476	-1.91008	0.0691465	0.241544	-4.86179	Chmp4b
Q9DCM0	0.138841	11.9896	1.92697	0.0668979	0.237716	-4.86235	Ethe1
P47754	-0.08674	12.1323	-1.91859	0.0680046	0.239451	-4.86274	Capza2
P51163	0.11865	10.2029	1.92441	0.0672346	0.238332	-4.86314	Uros
Q9DC48	0.0922033	9.36255	1.8612	0.0760301	0.253782	-4.86466	Cdc40
Q8JZM0	-0.36561	8.39749	-1.87998	0.0762458	0.253895	-4.86829	Tfb1m
A0A0R4J0J0;Q9JHU2	-0.0920982	10.6067	-1.8496	0.07775	0.257055	-4.86864	Palmd
A0A1Y7VJ48;P48428	-0.0789191	11.9369	-1.93521	0.0658244	0.235672	-4.87092	Tbca
Q8BHE8	0.072182	10.2388	1.91905	0.0679434	0.239433	-4.87245	Maip1
Q9CQM5	-0.0724787	12.1707	-1.88944	0.0719833	0.245736	-4.87455	Txndc17
Q9R1T2;Q9R1T2-2	-0.0950592	10.4468	-1.91968	0.0678596	0.239336	-4.8755	Sae1
Q8BG32	-0.0822941	12.2809	-1.93175	0.0662732	0.236682	-4.87678	Psmd11
O08547	-0.0627017	11.315	-1.91697	0.0682204	0.239607	-4.87767	Sec22b
Q9QXD6	-0.0761474	16.2051	-1.93099	0.0663719	0.236791	-4.87807	Fbp1
Q8R5F3	0.178662	9.49437	1.93	0.066501	0.236791	-4.87974	Oard1
Q9DCE9	0.112111	11.8878	1.89255	0.0715492	0.245216	-4.88026	Igtp
Q9JK92	-0.100204	10.5555	-1.90927	0.0692561	0.241544	-4.88146	Hspb8
E9Q8I7	-0.12461	8.84311	-1.8584	0.0770746	0.255336	-4.88457	Nfxl1
Q06890	-0.183916	10.9704	-1.87171	0.0745021	0.250716	-4.88558	Clu
E9QJY0;P18581;P18581-2	0.211004	9.18658	1.9048	0.0698628	0.242193	-4.88602	Slc7a2
Q8VDQ1	0.0632443	11.9169	1.87562	0.0739397	0.249217	-4.88883	Ptgr2
P14685	-0.0501756	12.1172	-1.90643	0.0696404	0.24181	-4.88887	Psmd3
E9Q092;E9QM92;F7B276;Q3V1J8;Q8K0D2;Q8K0D2-2	0.095453	10.149	1.91122	0.0689925	0.241332	-4.88906	Habp2
O88696	0.0943224	11.7409	1.92258	0.0674763	0.238801	-4.88973	Clpp
G3X8R0	-0.134208	10.8315	-1.90909	0.0692802	0.241544	-4.88986	Reep5
Q91WU0	0.0562084	14.2399	1.86415	0.0755986	0.252919	-4.89024	Ces1f
Q99P72-1	0.174575	10.5385	1.92483	0.0677957	0.239309	-4.89111	Rtn4
Q7TPV4	-0.0800932	11.4815	-1.91324	0.0687209	0.240778	-4.89197	Mybbp1a
E0CY07;Q9CR64;Q9CR64-2	0.166377	8.76871	1.89337	0.0720594	0.245799	-4.89375	Tmem167;Tmem167a;Tmem167a
Q9DBL7	0.0834404	12.2886	1.89331	0.0714441	0.245216	-4.89697	Coasy
A2ACG7;Q9DBG6	-0.0480795	13.4006	-1.87656	0.0738057	0.24916	-4.89922	Rpn2
Q3V460	0.14332	10.4582	1.86284	0.0764224	0.254164	-4.90147	Smim26
P97379;P97379-2	-0.123898	11.1624	-1.90443	0.0699127	0.242193	-4.90329	G3bp2
Q8VE95	0.116901	11.7505	1.90179	0.0702743	0.242707	-4.90524
Q91Y74	0.18329	9.55356	1.89366	0.0713954	0.245216	-4.90649	St3gal4
O54950	-0.0789441	10.5849	-1.88734	0.0722773	0.246001	-4.90713	Prkag1
H3BKM2;Q80YV2;Q80YV2-2	0.0627351	9.70687	1.89215	0.0716053	0.245216	-4.90728	Zc3hc1
Q6ZQL4	-0.0990439	9.35375	-1.87299	0.0743178	0.250293	-4.90821	Wdr43
A0A0N4SV05;A0A0R4J0U2;Q0VGB7	-0.229971	9.67721	-1.9143	0.069197	0.241544	-4.90878	Ppp4r2
Q9DBC0	0.0759802	11.0972	1.87591	0.0738978	0.249217	-4.9088	Selenoo
P53810	-0.118231	10.8419	-1.90792	0.0694381	0.241694	-4.90909	Pitpna
P50462	0.25826	10.9563	1.91167	0.0689313	0.241316	-4.90937	Csrp3
P10630-2	-0.0452475	13.8684	-1.86392	0.0756321	0.252919	-4.91081	Eif4a2
Q9JLN9	-0.215719	9.47643	-1.89777	0.070827	0.243743	-4.91293	Mtor
Q6XLQ8	-0.32161	11.5018	-1.88651	0.0723949	0.246001	-4.91635	Calu
Q8CFI7	-0.0640274	9.68848	-1.88642	0.0724077	0.246001	-4.91648	Polr2b
Q8WUR0	0.302405	10.4826	1.90074	0.0704176	0.242727	-4.91746
K3W4Q8;P18572;P18572-2	-0.0705844	13.5284	-1.90121	0.0703528	0.242707	-4.91757	Bsg
Q5SWU9;Q5SWU9-2	-0.310389	12.5388	-1.9071	0.0695502	0.241694	-4.91838	Acaca
D3Z198;Q9CQE3	0.248815	9.51836	1.8552	0.0769157	0.255008	-4.91956	Mrps17
Q91V64	-0.0792504	12.5755	-1.89195	0.0716328	0.245216	-4.92006	Isoc1
A0A0R4J051;Q149S1	0.111747	13.446	1.86741	0.0751236	0.252209	-4.92141	Tekt4
A0A0R4J233;A0A1W2P6J7;Q8C650;Q8C650-2	-0.25132	11.0247	-1.89073	0.0718027	0.245316	-4.9237	10/Sep
Q91X34	0.135902	12.1526	1.88469	0.0726514	0.246632	-4.92416	Baat
Q9D154	0.373653	10.6772	1.9012	0.0703548	0.242707	-4.92506	Serpinb1a
Q8VDG5	-0.101756	11.4894	-1.89156	0.0716881	0.245216	-4.92587	Ppcs
A0A0R4J124;O54781	1.43873	10.3148	1.8738	0.0755218	0.252919	-4.92724	Srpk2
Q78T54;Q78T54-2	-0.063213	11.6914	-1.90437	0.071227	0.244922	-4.92805	Vma21
Q8BGW1;Q8BGW1-2	-0.441556	9.4735	-1.88819	0.0721584	0.24594	-4.93245	Fto
P46735;Q7TQD7	0.0641879	11.4605	1.8394	0.0792889	0.259786	-4.93337	Myo1b
Q3U7R1	-0.121874	10.2739	-1.88707	0.0723154	0.246001	-4.93413	Esyt1
Q99KK7	-0.100547	11.1145	-1.89136	0.0717157	0.245216	-4.93467	Dpp3
Q3UCV8	0.438525	9.535	1.85627	0.0780871	0.257055	-4.9384	Otulin
Q5SVQ0;Q5SVQ0-2;Q5SVQ0-3;Q5SVQ0-4	-0.188513	8.43127	-1.81947	0.0844967	0.269391	-4.94434	Kat7
Q8R2U6	-0.142936	10.2604	-1.8349	0.0799761	0.261288	-4.94513	Nudt4
A0A2I3BRS9;Q8BH93	-0.283221	9.57834	-1.83283	0.0824093	0.265972	-4.94521	Mapk1ip1l
E9QP46;Q6ZWQ0	-0.301859	10.7897	-1.88197	0.0730353	0.247541	-4.94686	Syne2
Q8R0Z6	0.194005	8.62357	1.80835	0.0862689	0.272378	-4.94932	Angptl6
P11499	-0.0600485	15.4989	-1.85183	0.0774158	0.256267	-4.95241	Hsp90ab1
A0A2C9F2D2;Q07076	-0.0888065	12.2656	-1.86098	0.0760633	0.253782	-4.95819	Anxa7
Q91WC0	0.125512	9.83614	1.88075	0.0732079	0.247731	-4.95879	Setd3
P34022	-0.0933917	11.6385	-1.87796	0.0736054	0.248681	-4.96274	Ranbp1
P27641	-0.0963252	9.59194	-1.86468	0.0755221	0.252919	-4.96401	Xrcc5
Q8BJU2	0.38869	10.9756	1.87088	0.0752509	0.252438	-4.97054	Tspan9
Q8VCT4	0.130092	14.3482	1.84797	0.0779944	0.257055	-4.97078	Ces1d
E9Q481;Q6P2K6	0.139586	8.923	1.84716	0.078116	0.257055	-4.9708	Ppp4r3a
B1AQY9;B1AQZ0;B7ZC46;Q8CHH9;Q8CHH9-2	0.219225	10.0829	1.84701	0.0781379	0.257055	-4.97308	08/Sep
F8WHP8;P56135	0.108346	14.5726	1.85623	0.0767634	0.2549	-4.97608	Atp5j2
E9Q616	-0.280264	11.5654	-1.8681	0.0750235	0.252072	-4.9795	Ahnak
Q8VC28	0.0550964	13.8792	1.83157	0.0804889	0.26256	-4.9796	Akr1c13
Q571F8	0.211444	11.7241	1.86909	0.0748808	0.251791	-4.98175	Gls2
F8WIT2	-0.133225	13.8408	-1.84601	0.0782878	0.257055	-4.98284	Anxa6
Q9CPX7	0.0926184	10.6327	1.85949	0.0762818	0.253895	-4.9874	Mrps16
Q99KJ8	-0.0866448	11.5453	-1.86066	0.0761105	0.253782	-4.99252	Dctn2
O55029	-0.0507887	11.9603	-1.8137	0.0832852	0.267379	-4.9935	Copb2
Q9D6T0	-0.180295	8.91437	-1.86053	0.0761287	0.253782	-4.99589	Nosip
O35604	0.362114	9.63056	1.82676	0.081234	0.263563	-4.99663	Npc1
P13439	-0.156205	11.5071	-1.84721	0.0781079	0.257055	-4.99939	Umps
Q9CQB5	0.14011	10.8496	1.85662	0.0767052	0.2549	-4.99964	Cisd2
E0CYQ2;Q9CQ48	0.14835	10.3986	1.8099	0.083891	0.268402	-5.00009	Nudcd2
A2BDX3	-0.154332	12.3204	-1.82942	0.0808214	0.262946	-5.00015	Mocs3
Q9D125	0.275487	9.90414	1.84864	0.0778931	0.257055	-5.00033	Mrps25
G3X8T2;H3BIW0;Q0P678	-0.388584	9.46836	-1.84405	0.0785845	0.25773	-5.00077	Zc3h18
P35831	-0.280267	9.2514	-1.81799	0.0839517	0.268402	-5.00323	Ptpn12
Q8K440;Q8K440-2	0.136844	10.0732	1.81985	0.082313	0.265972	-5.00337	Abca8b
Q9DCQ2	0.0737713	13.7828	1.82176	0.0820134	0.265297	-5.00484	Aspdh
Q8BGX2	0.142278	9.03249	1.80111	0.0853065	0.271007	-5.00753	Timm29
P35550	-0.0724549	11.7148	-1.84581	0.0783182	0.257055	-5.01077	Fbl
Q920R0	0.130899	12.1392	1.84836	0.0779355	0.257055	-5.01101	Als2
Q61129	-0.184314	9.32575	-1.83003	0.0807271	0.262934	-5.01436	Cfi
A0A2I3BQ16;P62046	0.100421	13.3444	1.82791	0.0810544	0.263396	-5.01448	Lrch1
L7N466	0.143814	10.1811	1.79899	0.0856504	0.271492	-5.01738	Mthfsl
P32261	-0.152882	12.1998	-1.84626	0.0782513	0.257055	-5.01937	Serpinc1
P14152	-0.129337	15.4371	-1.83911	0.0793334	0.259786	-5.01946	Mdh1
Q9DCF9;Q9DCF9-2	0.162334	9.29699	1.80051	0.0854031	0.271097	-5.02103	Ssr3
G3X8T3;P16675	-0.13073	11.0561	-1.8138	0.08327	0.267379	-5.02288	Ctsa
H3BJ37;Q8BIG7	-0.158302	9.87779	-1.82791	0.0823972	0.265972	-5.02349	Comtd1
P62869	-0.0685274	11.5681	-1.83257	0.0803354	0.26226	-5.02841	Elob
A2AQD5;A2AQD6;Q922B9	-0.130526	8.97283	-1.83723	0.0796199	0.260524	-5.02843	Ssfa2
Q8BGI5;Q8BGI5-2	0.146004	9.66316	1.81659	0.0828285	0.266718	-5.02858	Pex26
Q5SQ20;Q9EQ61	0.122371	8.63342	1.81372	0.0832829	0.267379	-5.02957	Pes1
A0A2I3BS49;Q9CXU4;Q9WTQ8	0.670636	9.4155	1.83566	0.0811985	0.263563	-5.03004	Timm23;Gm10273;Timm23
P62071	-0.0841794	10.6955	-1.8292	0.0808541	0.262946	-5.03037	Rras2
Q8CJ19	0.18635	10.9812	1.83011	0.0813534	0.263563	-5.03081	Mical3
Q8BYN3	0.142292	7.59996	1.77298	0.0929994	0.284567	-5.03377	Itpk1
A0A0G2JGP4;P08556;Q9D091	-0.229676	11.2302	-1.83092	0.0805882	0.262683	-5.03466	Nras
A0A087WNT1;A0A087WQE6;P83940	0.0611026	11.0139	1.80878	0.0840709	0.268485	-5.03527	Eloc
P63005	-0.0984219	11.3555	-1.83596	0.0798141	0.260959	-5.03623	Pafah1b1
P62962	-0.103314	14.6133	-1.78564	0.0878475	0.276194	-5.03806	Pfn1
Q9EQF5	0.0973455	14.3286	1.79632	0.086087	0.272268	-5.04479	Dpys
Q9DBA8	0.0807799	13.7195	1.82617	0.0813253	0.263563	-5.05044	Amdhd1
A2ALU4;A7TU71	-0.0830058	9.76352	-1.77778	0.0891634	0.278109	-5.05188	Shroom2
Q99LC5	0.067467	15.3012	1.74651	0.0945663	0.287961	-5.05559	Etfa
A2AUP6;D6RH88;D6RI65;Q8K382	-0.120838	9.54442	-1.81765	0.0826604	0.266485	-5.05641	Dennd1a
P46656	0.135299	13.011	1.82302	0.081817	0.264863	-5.05732	Fdx1
P54116	-0.0997557	11.2064	-1.81554	0.0829945	0.26705	-5.05797	Stom
A2ASW8;Q9EQZ6;Q9EQZ6-2;Q9EQZ6-3	0.241166	8.88896	1.79675	0.0860156	0.272244	-5.0587	Rapgef4
Q91VH2	-0.0652785	11.5311	-1.8041	0.0848231	0.270076	-5.05885	Snx9
Q99N87	0.105743	10.2456	1.79155	0.0868685	0.27352	-5.05967	Mrps5
Q8CHY3	0.968516	8.41544	1.73941	0.0998597	0.296721	-5.06063	Dym
Q3TYA6	0.135366	9.14384	1.74551	0.096114	0.290578	-5.06094	Mphosph8
A2AQ25;E9QAU4	0.187749	9.46871	1.78052	0.0887022	0.277651	-5.06394	Skt;Etl4
Q99JX4	0.0654431	10.1909	1.74994	0.0939605	0.286526	-5.0655	Eif3m
Q9WVD5	0.0889724	12.5229	1.78137	0.0885604	0.277615	-5.06574	Slc25a15
G5E8M7;O35660	-0.324498	12.8058	-1.81744	0.0826938	0.266485	-5.06638	Gstm6
G3X9V0;P97372	-0.0808761	12.4809	-1.80704	0.0843489	0.26917	-5.06769	Psme2
Q8BZW8	-0.0607594	10.4118	-1.76334	0.0916243	0.282118	-5.07144	Nhlrc2
P29387	0.0832208	11.6449	1.79454	0.0863777	0.272378	-5.07196	Gnb4
Q80W21	0.424057	10.9909	1.79529	0.086254	0.272378	-5.07252	Gstm7
F8VQC1	0.0757167	11.582	1.80015	0.0854621	0.271097	-5.07394	Srp72
E9Q4Z2	-0.324258	11.8681	-1.81122	0.0836805	0.268244	-5.0746	Acacb
Q3U2G2	-0.0818949	12.6325	-1.80157	0.0852314	0.270971	-5.07566	Hspa4
Q8CHW4	-0.236966	10.2452	-1.80583	0.0845446	0.269391	-5.0759	Eif2b5
P24547	0.106256	11.3694	1.81151	0.083635	0.268244	-5.07599	Impdh2
Q9D7I5;Q9D7I5-2	-0.143857	10.9886	-1.81059	0.0837808	0.268363	-5.07747	Lhpp
Q8BKZ9	0.121351	11.3453	1.80221	0.0851284	0.270846	-5.07837	Pdhx
H9KV04;Q8R3C0	0.159981	9.00755	1.78244	0.088381	0.277462	-5.07858	Mcmbp
A3KMP2	-0.0611556	12.9841	-1.77964	0.0888494	0.277758	-5.07902	Ttc38
Q6A028	-0.358271	9.03001	-1.80933	0.0839821	0.268402	-5.07951	Swap70
Q920E5	-0.27559	13.7764	-1.79822	0.085777	0.271691	-5.07993	Fdps
P56873	-0.30273	9.0343	-1.79467	0.0863565	0.272378	-5.08144	Sssca1
Q9CW03	0.0543716	9.50527	1.72519	0.0984101	0.295589	-5.08514	Smc3
O35955	-0.103964	11.8605	-1.76996	0.0904887	0.280153	-5.08917	Psmb10
Q8BTS4	-0.343513	8.67459	-1.72694	0.102127	0.300869	-5.09115	Nup54
Q99JY9	-0.0877643	12.2761	-1.79184	0.0868214	0.27352	-5.09465	Actr3
Q8R0G9	-0.0990963	8.8627	-1.75902	0.0923718	0.283509	-5.09564	Nup133
P62897	0.131999	13.9763	1.75764	0.0926128	0.284044	-5.09814	Cycs
O35129	0.0875187	13.8687	1.78084	0.0886481	0.277651	-5.09924	Phb2
E9QJS0;G5E8U5;G5E8U8;Q80ZK0	0.108056	10.0724	1.77622	0.0894268	0.278486	-5.10029	Mrps10
Q8BK67	-0.090416	9.44959	-1.71224	0.102984	0.301526	-5.1013	Rcc2
O70551	-0.185629	10.304	-1.77247	0.0900617	0.279441	-5.1031	Srpk1
Q9WVE8	-0.0808843	11.2818	-1.77946	0.0888805	0.277758	-5.10329	Pacsin2
Q922B2	-0.0790494	12.7069	-1.78334	0.0882307	0.277194	-5.1041	Dars
D6REH1;Q5D073	0.0571873	10.8327	1.73505	0.0966166	0.2917	-5.10607	Pxmp2
E9Q912	-0.123617	10.1421	-1.7725	0.0900566	0.279441	-5.1061	Rap1gds1
P99028	0.165688	10.3253	1.79429	0.0877743	0.276168	-5.10721	Uqcrh
B1AR74;Q0VF62;Q8CCN5	-0.0973904	9.70235	-1.75628	0.0928497	0.284367	-5.10972	Bcas3
P43883	0.196892	12.3825	1.75949	0.0922914	0.283466	-5.11061	Plin2
Q3UEL5;Q8VC12	-0.102531	14.6169	-1.78182	0.0884843	0.277581	-5.11085	Uroc1
A0A140LI56;A0A140LIM2;A0A140LJF3;Q9DCH6	-0.0784396	10.4757	-1.77915	0.0889321	0.277758	-5.11185	Zfand6
Q99P72	-0.131957	11.5407	-1.7174	0.0998471	0.296721	-5.1121	Rtn4
O35326;Q9D8S5	-0.114656	10.0959	-1.75361	0.0933162	0.284969	-5.11258	Srsf5
A0A0N4SVB8;Q9CQW2	-0.133953	11.57	-1.76317	0.0916535	0.282118	-5.11597	Arl8b
F7A1B4;Q3UAM9;Q63961	-0.16653	10.0634	-1.77439	0.0897364	0.279246	-5.11666	Eng
Q920A7	0.093832	10.4988	1.76939	0.0905866	0.280252	-5.11689	Afg3l1
A0A0R4J0N5;P46718	-0.0820293	9.851	-1.7742	0.090416	0.280132	-5.11961	Pdcd2
P70362	0.0685799	10.6698	1.74122	0.0955072	0.289377	-5.12117	Ufd1
P23116	-0.0600796	11.9765	-1.75626	0.0928518	0.284367	-5.1217	Eif3a
P56593	-0.153307	13.7313	-1.77625	0.0894212	0.278486	-5.12182	Cyp2a12
A2AP32;Q3UIU2	0.208308	11.5518	1.77771	0.0891751	0.278109	-5.12423	Ndufb6
Q8BGA9	0.120119	10.1803	1.76872	0.0907007	0.280402	-5.12548	Oxa1l
Q9CR59	0.120999	10.1241	1.76361	0.0915782	0.282118	-5.12768	Gadd45gip1
G3UXT7;P56959;Q8CFQ9	-0.0825842	13.1978	-1.77325	0.0899285	0.279435	-5.13007	Fus
P10493	-0.364145	9.56833	-1.77763	0.0898359	0.279351	-5.13196	Nid1
O35344	-0.102223	11.0047	-1.7613	0.0919761	0.282702	-5.13221	Kpna3
Q61035	-0.0782465	11.2664	-1.76429	0.09146	0.282118	-5.13592	Hars
Q8K3K7	0.152469	10.7495	1.74314	0.0951655	0.289058	-5.13955	Agpat2
P54726;Q8CAP3	-0.0713975	12.4354	-1.77151	0.0902245	0.279742	-5.14017	Rad23a
E9Q453;E9Q456	-0.123707	12.1166	-1.72778	0.0979352	0.294636	-5.14212	Tpm1
B7ZCV4;Q8BGB8	0.105418	10.1396	1.76553	0.0912472	0.281682	-5.14212	Coq4
O35744	-0.293277	10.2011	-1.72378	0.0986684	0.295589	-5.143	Chil3
P08752	-0.0519449	12.2423	-1.71965	0.0994309	0.29662	-5.1442	Gnai2
Q8VCF0	0.0888295	11.4736	1.75512	0.0930509	0.284567	-5.14488	Mavs
P52479;P52479-2	-0.0715474	10.8763	-1.70384	0.10239	0.301435	-5.14596	Usp10
A0A0N4SWB9;F8WJ98;Q69ZZ6;Q69ZZ6-2	0.106323	8.71928	1.68314	0.107042	0.307267	-5.1466	Tmcc1
Q6P8N8;Q9JHS4	0.088845	11.6506	1.76724	0.0909536	0.280979	-5.14696	Clpx
P56812	-0.130073	11.1317	-1.76272	0.0917307	0.282151	-5.14937	Pdcd5
Q8BVY0	0.0839954	10.8881	1.74257	0.0952663	0.289058	-5.14939	Rsl1d1
Q3UNZ8	0.121853	9.85747	1.7532	0.093388	0.284984	-5.15113	Cryzl2
Q9JJ28	-0.0496143	10.4089	-1.72091	0.099198	0.296341	-5.15133	Flii
Q61205	-0.116897	9.61631	-1.74685	0.0945061	0.287961	-5.15622	Pafah1b3
P50543	-0.218755	12.0379	-1.73252	0.0970735	0.292457	-5.15631	S100a11
Q6PB44;Q6PB44-2	-0.120773	9.36633	-1.74161	0.0954384	0.289374	-5.15694	Ptpn23
A0A0R4J0B5	0.21921	9.82502	1.75743	0.0932995	0.284969	-5.15878	BC017158
Q61510	-0.143664	10.2414	-1.7448	0.0948707	0.288475	-5.15888	Trim25
Q5M8N4;Q5M8N4-2	0.201587	9.10823	1.73292	0.0991695	0.296341	-5.1598	Sdr39u1
Q3UHT7;Q6PH08;Q6PH08-3;Q6PH08-4	-0.189397	9.57719	-1.70345	0.104645	0.304511	-5.15994	Erc2
P14206	-0.0804726	13.9184	-1.724	0.0986275	0.295589	-5.16078	Rpsa
P70280	-0.106483	9.81203	-1.69195	0.10685	0.30713	-5.16246	Vamp7
Q58A65-2	-0.0543526	10.5789	-1.71122	0.101001	0.298998	-5.16281	Spag9
Q62348	-0.0887269	10.995	-1.74072	0.0955981	0.289446	-5.17032	Tsn
A0A140LHL5;Q8VDQ8;Q8VDQ8-2	-0.0796959	10.7112	-1.72312	0.0987903	0.295746	-5.17094	Sirt2
F8WHU8;Q9D8T7	-0.10535	11.1934	-1.73441	0.096731	0.291838	-5.17209	Slirp
E9QN31	-0.181372	8.69642	-1.70293	0.102564	0.301526	-5.17379	Nop2
D3YYK0;Q8K4F5	0.251952	10.7919	1.74604	0.0946494	0.288008	-5.17644	Abhd11
P63085	-0.0647994	10.8613	-1.71984	0.0993949	0.29662	-5.17857	Mapk1
Q8K2C9	0.140656	11.2619	1.73762	0.0961528	0.290578	-5.17941	Hacd3
A0A0A6YXW4;Q9D7N6	-0.24375	9.19977	-1.65474	0.112068	0.31611	-5.17968	Mrpl30
Q9CQM9	-0.115298	12.2866	-1.73749	0.0961769	0.290578	-5.18031	Glrx3
D3Z139;Q8K0G8	0.0654875	10.4761	1.72201	0.0989946	0.296149	-5.18226	Esrp2
E9Q4B9;P56212	0.22314	11.1102	1.7165	0.100014	0.296904	-5.18389	Arpp19
P04104	-0.382664	10.0231	-1.68379	0.106254	0.306358	-5.18419	Krt1
Q60676	0.160811	10.022	1.74294	0.0952019	0.289058	-5.18537	Ppp5c
E9Q3C1	0.0877774	10.3102	1.67618	0.107753	0.308475	-5.18693	C2cd2
P68181	-0.0741819	10.0768	-1.70941	0.10134	0.299587	-5.1884	Prkacb
Q6P9R4;Q6P9R4-2;Q6P9R4-3	0.176974	7.53589	1.67045	0.11197	0.31611	-5.19111	Arhgef18
P14246	0.0860563	13.0579	1.71861	0.0996232	0.296721	-5.19112	Slc2a2
P61961	-0.232491	11.9295	-1.72654	0.0981622	0.295111	-5.19246	Ufm1
B1AW21;Q9Z2C5	-0.097084	9.48554	-1.71562	0.100178	0.297182	-5.19425	Mtm1
A0A0R4J0V5;P08775	0.182661	9.8629	1.69897	0.103318	0.302286	-5.19547	Polr2a
P11679	-0.216002	15.0803	-1.69018	0.105009	0.304511	-5.19787	Krt8
Q9EQ32	-0.109447	10.3542	-1.71721	0.0998827	0.296721	-5.19824	Pik3ap1
Q99JT9	0.109881	11.0279	1.67492	0.108001	0.308665	-5.19946	Adi1
P20108	0.102192	14.2099	1.72411	0.0986086	0.295589	-5.2005	Prdx3
E0CZE0;Q8VBW6	-0.0582891	10.8356	-1.73316	0.0969587	0.292318	-5.20071	Nae1
G3UYF9;Q03958	-0.0810117	10.2498	-1.73198	0.0971708	0.292543	-5.20254	Pfdn6
P23953	0.102304	15.3931	1.70788	0.101627	0.30016	-5.20316	Ces1c
Q8VCH7	0.297283	9.48214	1.71808	0.101099	0.299083	-5.20375	Rdh10
Q8R0Y8	0.232333	10.2028	1.72478	0.0984846	0.295589	-5.20794	Slc25a42
D3YYU6;D3YZR1;D3Z6S3;Q9JHE7	-0.0901589	8.90851	-1.68604	0.107999	0.308665	-5.20897	Tssc4
Q921T2;Q921T2-2	0.0750729	9.96733	1.68076	0.106849	0.30713	-5.20991	Tor1aip1
A0A0N4SVL9;Q9CQR6	0.191377	8.65032	1.69785	0.104914	0.304511	-5.21043	Ppp6c
P14483	-0.200122	9.85455	-1.69781	0.104199	0.303818	-5.21219	H2-Ab1
Q91Z78;Q9Z2F7	-0.196641	8.87614	-1.68359	0.106293	0.306358	-5.21472	Bnip3l
P62960	-0.0837107	13.337	-1.71349	0.100575	0.297946	-5.2162	Ybx1
Q61191	-0.0589874	9.99973	-1.71766	0.0997985	0.296721	-5.21751	Hcfc1
Q99KK9	-0.0593776	11.6759	-1.70709	0.101776	0.30025	-5.21791	Hars2
P97429	-0.07657	12.4623	-1.68393	0.106226	0.306358	-5.21872	Anxa4
Q9WUL7	-0.135535	9.54993	-1.7007	0.102988	0.301526	-5.21983	Arl3
P29788	-0.118739	11.1313	-1.68238	0.10653	0.306725	-5.22021	Vtn
Q3UVG3	0.0737221	8.95842	1.69809	0.103486	0.302568	-5.22154	Fam91a1
A2AKK5	0.155624	11.9338	1.70658	0.101873	0.300327	-5.22166	Acnat1
Q3U0M1;Q3U0M1-2;Q3U0M1-3	-0.238521	8.70885	-1.59751	0.129511	0.345012	-5.22339	Trappc9
Q8BTI8;Q8BTI8-3	-0.0926069	10.3576	-1.70172	0.102794	0.301526	-5.22404	Srrm2
Q9CQN6	0.0912175	12.1177	1.70246	0.102653	0.301526	-5.22467	Tmem14c
P26041	-0.133625	12.0664	-1.7176	0.0998104	0.296721	-5.22498	Msn
Q8VED9	-0.0796068	9.71915	-1.59224	0.125491	0.338753	-5.22531	Lgalsl
Q62426	-0.153448	11.845	-1.70225	0.102693	0.301526	-5.22615	Cstb
P32507;P32507-2	0.124322	9.67255	1.70763	0.101675	0.30016	-5.23092	Nectin2
Q8R326	-0.177302	9.58312	-1.65637	0.111736	0.31611	-5.23096	Pspc1
Q8BTY8;Q8BTY8-2	-0.366932	9.53889	-1.71366	0.100542	0.297946	-5.23109	Scfd2
Q9JME7	0.141472	9.73569	1.68591	0.107224	0.307581	-5.23117	Trappc2l
B7ZNH7;K3W4R4;Q80X19;Q80X19-2	-0.151564	11.5228	-1.61056	0.121425	0.331156	-5.23172	Col14a1
Q6NVE8	-0.266321	8.50718	-1.7086	0.102872	0.301526	-5.23392	Wdr44
E9Q7N5;Q8R2Q4;Q8R2Q4-2;Q8R2Q4-3	0.133749	9.83918	1.69334	0.104398	0.304191	-5.23407	Gfm2
E9PZ91;O89106	-0.116893	9.78947	-1.6709	0.108801	0.310018	-5.23527	Fhit
Q8R016	-0.161214	11.1585	-1.69633	0.103823	0.303138	-5.23734	Blmh
E9PY03	-0.17036	10.0709	-1.69594	0.103898	0.303148	-5.23785	Tstd1
O54983	-0.167296	8.44034	-1.6622	0.112739	0.31703	-5.23817	Crym
Q9CQW1	-0.0602738	9.83498	-1.69026	0.104994	0.304511	-5.23833	Ykt6
Q8BGG9	0.158988	10.4801	1.6872	0.105588	0.305646	-5.23916	Acnat2
Q78IK4	0.0662915	12.3149	1.69126	0.104801	0.304511	-5.23924	Apool
O35345;Q4FJZ2	0.150845	9.50661	1.68014	0.10697	0.307267	-5.24035	Kpna6
Q9CPS6	0.18156	9.98151	1.70083	0.102963	0.301526	-5.24113	Hint3
P01901	0.14815	11.027	1.69175	0.104706	0.304511	-5.24317	H2-K1
E9QAB8;F2Z4A9;H3BJK2;H3BLH0;Q6DIC0	-0.168131	9.14628	-1.69056	0.105596	0.305646	-5.24542	Smarca2
Q9WUQ2	0.0751579	11.9122	1.67195	0.108592	0.309629	-5.24768	Preb
Q3TL44	0.650551	10.2289	1.65954	0.112477	0.316678	-5.24805	Nlrx1
Q9CXS4	0.100745	12.3545	1.68477	0.106062	0.306314	-5.24943	Cenpv
Q9JIW9	-0.191366	10.6271	-1.69687	0.10372	0.303044	-5.2519	Ralb
Q9CT10	-0.0720649	9.74221	-1.67385	0.108214	0.308965	-5.25262	Ranbp3
A0A0N4SWI4;Q9CR98	0.120091	11.9455	1.65559	0.111895	0.31611	-5.25331	Fam136a
O70400	0.12984	12.1685	1.65068	0.112903	0.31703	-5.2557	Pdlim1
Q9CQF7;Q9CWM4	0.367081	11.6548	1.68669	0.105687	0.305646	-5.2558	Pfdn1
Q8R0J2;Q9R0Q9	-0.0878329	10.8978	-1.68694	0.105638	0.305646	-5.25736	Mpdu1
Q9DCV7	-0.234645	9.49224	-1.66221	0.110548	0.313692	-5.25741	Krt7
Q9CPT3	0.215834	9.57603	1.5999	0.126867	0.340811	-5.25908	Nanp
Q64521	0.074593	12.4973	1.61625	0.120184	0.329442	-5.25987	Gpd2
Q9CQ91	0.196403	10.2374	1.69121	0.104809	0.304511	-5.26575	Ndufa3
Q3UDW8;Q3UDW8-2	-0.384526	9.99898	-1.60911	0.123939	0.336057	-5.26675	Hgsnat
Q8BGB5	-0.269965	9.54363	-1.6822	0.106565	0.306725	-5.26699	Limd2
B2RR82;E9QNG1;Q9Z0R6;Q9Z0R6-2	0.211263	9.13682	1.66388	0.110211	0.312987	-5.26907	Itsn2
Q9WUR9	0.120733	12.1522	1.67627	0.107735	0.308475	-5.27008	Ak4
J3KMH5	0.0811346	10.0465	1.66156	0.11068	0.313692	-5.27091	Mia3
D3YY36;Q9DBD0	0.157516	9.94625	1.68606	0.10581	0.305793	-5.27366	1300017J02Rik;Ica
Q9DCG2	-0.150802	10.0704	-1.67474	0.108036	0.308665	-5.27432	Cd302
A2A997;A2A998;Q8K182	-0.38888	8.80635	-1.62663	0.11795	0.325412	-5.27447	C8a
A0A0R4J0G4;Q6VN19	-0.116391	9.52631	-1.67646	0.107696	0.308475	-5.27543	Ranbp10
A2AL85;Q8BSY0;Q8CBM2	-0.0835356	10.4112	-1.6644	0.110105	0.312896	-5.27572	Asph
A0A0A0MQ68;Q60759	0.0800077	13.5372	1.66848	0.109286	0.310776	-5.27585	Gcdh
O88952	-0.0601398	10.8106	-1.67256	0.10847	0.309489	-5.27989	Lin7c
Q9EPC1	-0.0774046	10.2089	-1.61762	0.119886	0.32905	-5.28069	Parva
Q80ZK9	0.146039	8.88388	1.65035	0.11297	0.31703	-5.28209	Wdtc1
A0A1B0GT68;Q99J93	-0.15738	10.8844	-1.67044	0.108893	0.310073	-5.28456	Gm45717;Ifitm2
D3Z3A0;Q9DCL8	-0.0675894	10.2008	-1.64178	0.114747	0.319895	-5.28791	Ppp1r2
O08807	-0.054014	14.8587	-1.62279	0.118772	0.326622	-5.29272	Prdx4
Q91VE0	0.280562	9.6795	1.64841	0.113371	0.317723	-5.29303	Slc27a4
Q8R3P0	0.108554	10.9229	1.59525	0.124816	0.337574	-5.29431	Aspa
E9PW66;P28656;Q3TF41;Q8BSH9	-0.136568	10.8732	-1.64477	0.114125	0.319319	-5.29434	Nap1l1
Q01853	0.0525541	13.31	1.64199	0.114705	0.319895	-5.29814	Vcp
A0A0G2JGS4;E9Q1T1;E9Q1W0;Q6PHZ2;Q6PHZ2-2;Q6PHZ2-4;Q6PHZ2-5	-0.0952192	9.43446	-1.66985	0.109012	0.310202	-5.29842	Camk2d
A0A0R4J090;P11609	0.270616	10.2555	1.65481	0.112054	0.31611	-5.2996	Cd1d1
H3BKN0;Q1HFZ0	-0.0732629	9.63499	-1.65444	0.112131	0.31611	-5.30001	Nsun2
Q8CHP8	-0.128726	11.0404	-1.66189	0.110614	0.313692	-5.30078	Pgp
Q8R0X7	0.0892342	10.1661	1.65033	0.112975	0.31703	-5.30263	Sgpl1
Q3U0V1	-0.0643105	12.4856	-1.64354	0.114382	0.319713	-5.30324	Khsrp
Q8R0Y6	-0.0615143	15.426	-1.63718	0.115713	0.321319	-5.3046	Aldh1l1
P22366	-0.270034	8.40494	-1.52007	0.147809	0.36989	-5.30689	Myd88
G5E829	0.0752551	10.0604	1.64216	0.114668	0.319895	-5.30989	Atp2b1
Q91VC3	0.0539082	10.7535	1.6319	0.116827	0.322733	-5.30989	Eif4a3
E9Q7A5;E9Q8R5;Q99JY4	0.074876	10.9523	1.62447	0.11841	0.326049	-5.31224	Trabd
Q6PB66	-0.0951845	12.6074	-1.6548	0.112057	0.31611	-5.31246	Lrpprc
Q61553	-0.1419	9.71915	-1.6387	0.115394	0.321066	-5.31263	Fscn1
P19639	-0.337659	11.8595	-1.63799	0.115541	0.321266	-5.3141	Gstm3
P80317	-0.0430956	12.7073	-1.64859	0.113334	0.317723	-5.31471	Cct6a
Q8C0E2	0.173463	10.0089	1.64581	0.11391	0.319022	-5.3153	Vps26b
A0A0G2JFS9;Q8C9S8	0.321334	6.90078	1.65838	0.111326	0.315313	-5.31583	Atg4a-ps;Atg4a
F6ZGI7	-0.148645	11.2069	-1.63992	0.115138	0.320564	-5.316	Mocs2
O88736	0.11502	10.3186	1.65097	0.112843	0.31703	-5.31851	Hsd17b7
Q921J2	0.125918	9.58063	1.64458	0.114166	0.319319	-5.32226	Rheb
Q63810;Q63810-2	-0.209565	10.0392	-1.65409	0.112202	0.31611	-5.32231	Ppp3r1
Q6P1H6;Q6P1H6-2	0.328139	9.20449	1.6427	0.114557	0.319895	-5.32315	Ankle2
Q8R317;Q8R317-2	-0.181079	10.9969	-1.61178	0.121158	0.331046	-5.32872	Ubqln1
G3UYJ7	0.11062	12.7161	1.52404	0.141639	0.362541	-5.32881	Gm20441
Q3TUQ7;Q5EG47	-0.0987385	10.149	-1.63653	0.115848	0.321319	-5.32932	Prkaa1
P35492	0.141292	13.7768	1.61289	0.120916	0.330597	-5.32986	Hal
P62827	-0.0636064	13.6193	-1.62587	0.118112	0.325438	-5.33162	Ran
Q3UDE2	-0.149009	9.51029	-1.6374	0.115666	0.321319	-5.3333	Ttll12
P29341	-0.0608594	13.1806	-1.63565	0.116034	0.321586	-5.33598	Pabpc1
Q8CG72	0.406824	11.0299	1.60419	0.122827	0.334104	-5.33706	Adprhl2
A0A0B4J1G1;P08101-2	-0.126141	11.4703	-1.63204	0.116797	0.322733	-5.33859	Fcgr2b;Fcgr2
E0CXP6;E0CYZ5;E0CZ38;E0CZ61	-0.144592	9.0339	-1.6411	0.114889	0.320081	-5.34186	Umad1;Umad1;Gm45062;Umad1
A0JNU3	-0.129949	11.8998	-1.62171	0.119004	0.32705	-5.34342	Aspg
Q925E7	0.0971402	10.2132	1.61667	0.120092	0.329402	-5.34396	Ppp2r2d
Q9WUA5	-0.146887	10.2361	-1.59234	0.125468	0.338753	-5.34403	Epm2a
Q60692	-0.0553166	12.7284	-1.60226	0.123253	0.334757	-5.34415	Psmb6
P97450	0.0653927	13.9798	1.61507	0.12044	0.329719	-5.34417	Atp5j
P17182	-0.0826453	15.1494	-1.63647	0.115862	0.321319	-5.34422	Eno1
P51410	-0.0439695	13.2392	-1.58131	0.127972	0.342626	-5.34426	Rpl9
Q3UGC7	-0.0500161	12.2492	-1.62714	0.117839	0.325319	-5.34597	Eif3j1
P06800;P06800-5;P06800-6;S4R1M0	-0.260604	9.09547	-1.60835	0.123303	0.334757	-5.34736	Ptprc
Q91YD9	-0.0546654	9.99314	-1.58027	0.128209	0.342846	-5.34861	Wasl
Q923D5	-0.229812	9.47323	-1.63316	0.116561	0.322627	-5.34975	Wbp11
Q99K23	0.0821312	9.88473	1.60372	0.122929	0.33417	-5.35251	Ufsp2
Q3U1V6	0.342791	12.0781	1.6336	0.116468	0.322579	-5.35311	Uevld
Q9D7A8	0.0673155	10.9031	1.6324	0.11672	0.322733	-5.35465	Armc1
D3YZ09;Q9CY66;Q9CY66-2;Q9CY66-3	0.128229	11.3334	1.57937	0.128415	0.342951	-5.35498	Gar1
Q9DAU1	0.0749907	9.96852	1.56879	0.130861	0.347304	-5.35504	Cnpy3
Q9DCE5	0.091761	10.2218	1.59381	0.125804	0.338869	-5.35693	Pak1ip1
Q8QZY1	-0.0504746	11.6612	-1.60799	0.12199	0.332252	-5.35964	Eif3l
P03911	0.153283	10.0317	1.62353	0.118612	0.326395	-5.36113	Mtnd4
P09813	-0.149507	13.7921	-1.62612	0.118058	0.325438	-5.36305	Apoa2
A0A087WS46;O70251	-0.0678508	13.5784	-1.61053	0.121432	0.331156	-5.36406	Eef1b2;Eef1b
E9Q0A7;Q4KMM3;Q4KMM3-2;Q4KMM3-3;Q4KMM3-4	-0.181049	9.06707	-1.61534	0.120381	0.329719	-5.36916	Oxr1
Q91XB7	0.231414	8.28612	1.61787	0.119833	0.32905	-5.37337	Yif1a
P22437	-0.217531	10.039	-1.58463	0.127877	0.342587	-5.37419	Ptgs1
D3YYS6;E9Q3B9;O35678	0.150222	10.9585	1.58586	0.126935	0.340811	-5.37572	Mgll
B1B0C7;E9PZ16	-0.0855814	11.7985	-1.60478	0.122696	0.333963	-5.37885	Hspg2
Q60967;Q6NZM8	-0.13849	8.71377	-1.48956	0.151814	0.376177	-5.37944	Papss1
P06684	-0.120596	10.0094	-1.61466	0.120529	0.329752	-5.3813	C5
P61255	-0.0632069	14.1606	-1.58402	0.127353	0.341614	-5.38214	Rpl26
D4AFX7;G3X922	-0.0967458	9.23542	-1.58025	0.128215	0.342846	-5.38354	Dnajc13
Q6PDL0	-0.05895	10.469	-1.52891	0.140432	0.361656	-5.3857	Dync1li2
F8VPK0	-0.310297	9.46251	-1.61142	0.121236	0.331047	-5.3861	Ttc37
Q9ESX5	0.118326	9.97693	1.59878	0.124027	0.336081	-5.39079	Dkc1
E9QMK9;Q8BH86	0.0734363	12.4792	1.60816	0.121951	0.332252	-5.39092	Dglucy
Q9D0F9	-0.0532839	13.9922	-1.60018	0.123716	0.335666	-5.39128	Pgm1
A0A0G2JFX7;Q9CWZ3	0.0620016	11.0065	1.59153	0.125652	0.338869	-5.39177	Rbm8a
P47199	-0.0354373	13.6664	-1.5597	0.132995	0.350063	-5.39228	Cryz
Q8VC88	-0.203535	7.98031	-1.50744	0.147203	0.369683	-5.39633	Gca
Q8JZX4	-0.444053	9.14879	-1.57196	0.130788	0.347304	-5.39968	Rbm17
Q810J8	0.195079	9.27724	1.50892	0.146102	0.368567	-5.40087	Zfyve1
Q9DCJ5	0.0937227	12.0199	1.59085	0.125805	0.338869	-5.40361	Ndufa8
A0A0R4J049;Q8CIG8	-0.25164	9.33886	-1.59656	0.124522	0.337208	-5.40408	Prmt5
P47791;P47791-2	0.0669687	11.7414	1.57211	0.130091	0.346124	-5.40696	Gsr
D3Z456;Q99N95	-0.0898343	9.10713	-1.53196	0.13968	0.360663	-5.40863	Mrpl3
A0A1Y7VJZ2	-0.0656318	15.2531	-1.58267	0.127662	0.342227	-5.40902	Gstz1
D3YTN4	-0.0774821	11.656	-1.59544	0.124772	0.337574	-5.40965	Gimap4
E0CZ72;P28740	-0.539854	8.76476	-1.5827	0.128318	0.342905	-5.41039	Kif2a
D3Z7P3-2	-0.247078	9.19598	-1.59379	0.125143	0.338244	-5.41208	Gls
A0A0R4J094	0.0556193	11.1178	1.51835	0.143061	0.364017	-5.41225	Fahd2a
Q921M3;Q921M3-2	-0.0540882	11.0122	-1.58569	0.126973	0.340811	-5.41289	Sf3b3
Q9CWS0	-0.0999535	13.566	-1.57624	0.129136	0.344229	-5.41336	Ddah1
Q9Z2I9	0.0885428	13.5424	1.5882	0.126405	0.339927	-5.41381	Sucla2
A2AWF8;A2AWF9;E9Q4S7;Q64455	-2.58712	11.4421	-1.55963	0.135262	0.353909	-5.41458	Ptprj
A0A0R4J104;E9QL31;P98078;P98078-2	-0.127542	9.90769	-1.56206	0.132438	0.349396	-5.41583	Dab2
Q9CPX6	-0.111853	11.9061	-1.59064	0.125852	0.338869	-5.4167	Atg3
E9Q309	0.235753	12.8653	1.58961	0.126084	0.339279	-5.4182	Cep350
P42669	0.0564595	11.7952	1.57715	0.128926	0.343884	-5.41951	Pura
P01898	-0.10181	11.5448	-1.56488	0.131775	0.348644	-5.42	H2-Q10
P17439	0.157921	11.1205	1.50051	0.147593	0.369697	-5.42141	Gba
Q9ER72	-0.0871248	11.5044	-1.57885	0.128536	0.343059	-5.4224	Cars
P47962	-0.0342079	13.303	-1.53975	0.137777	0.357201	-5.42455	Rpl5
P57759	-0.0442071	12.3532	-1.54223	0.137175	0.356721	-5.42496	Erp29
Q07113	-0.526212	9.58918	-1.56518	0.133901	0.35139	-5.42515	Igf2r
P52623	-0.154555	9.47745	-1.5629	0.13224	0.349396	-5.42748	Uck1
E9Q6C2;Q8CG14	0.174849	9.23383	1.5643	0.131912	0.34879	-5.42792	C1s1;C1sa
Q4PJX1;Q4PJX1-3	0.158561	9.90717	1.56204	0.132442	0.349396	-5.42804	Odr4
Q62086	-0.0760267	10.2031	-1.55946	0.133052	0.350063	-5.42815	Pon2
Q8K0Q5	-0.109941	9.13073	-1.51506	0.146075	0.368567	-5.42833	Arhgap18
Q3TMH2	0.0534873	11.4267	1.52375	0.141712	0.362541	-5.43099	Scrn3
A0A0R4J0B4	-0.0848969	10.4319	-1.565	0.131748	0.348644	-5.43301	Cmas
Q8BKE6	-0.0880099	10.389	-1.57268	0.129959	0.34599	-5.43351	Cyp20a1
Q61335	0.0680401	11.472	1.56921	0.130764	0.347304	-5.43437	Bcap31
A2BFB0;A2BFB1;O08609;O08609-3	0.135938	8.07115	1.52377	0.141707	0.362541	-5.43527	Mlx
Q8CAK1	0.059985	9.99145	1.54376	0.136804	0.355978	-5.43613	Iba57
P48774	-0.124853	10.1849	-1.57165	0.130197	0.346188	-5.43613	Gstm5
Q64378	0.152472	10.2807	1.55516	0.134072	0.351442	-5.43654	Fkbp5
A2AHQ7;Q8BWJ3	0.168105	9.98004	1.55181	0.134868	0.353096	-5.43909	Phka2
O70480;Q8BSN6	0.0885928	12.0059	1.56158	0.132552	0.349396	-5.43937	Vamp4
A2A4U6	0.0949528	12.3468	1.54458	0.136606	0.355978	-5.43965	Zfp334
Q9QXY6	0.0606792	12.1623	1.53185	0.139707	0.360663	-5.44196	Ehd3
A0A0R4J023;Q9JLZ3	0.13571	11.7799	1.54577	0.136319	0.3558	-5.44247	Auh
Q8K2I3	0.144792	10.9265	1.55559	0.133969	0.35139	-5.44319	Fmo2
Q9D4H2	-0.147641	8.6906	-1.45894	0.162638	0.390276	-5.44381	Gcc1
Q5H8C4;Q5H8C4-2	-0.182873	8.76466	-1.5494	0.135445	0.354171	-5.44412	Vps13a
O08914	0.0723708	10.4028	1.56522	0.131696	0.348644	-5.44954	Faah
Q8CI51	-0.0607275	11.5231	-1.56773	0.131109	0.347534	-5.45006	Pdlim5
Q9CQJ4	-0.218001	10.5839	-1.56772	0.131111	0.347534	-5.45007	Rnf2
Q9DC23	-0.227982	11.4803	-1.47904	0.153201	0.377099	-5.45137	Dnajc10
Q7TQD2	0.132134	10.2052	1.44805	0.163763	0.392279	-5.45388	Tppp
O08600	0.106442	12.1742	1.5479	0.135807	0.354898	-5.45647	Endog
A0A0N4SVQ6;Q9CR89;Q9CR89-2	0.19677	8.65507	1.56338	0.133519	0.350859	-5.45731	Ergic2
Q3U2A8	0.190204	9.37583	1.54083	0.137512	0.357162	-5.45747	Vars2
Q3TML0	-0.0780972	13.8577	-1.50244	0.147096	0.369683	-5.45871	Pdia6
Q9Z2N8	-0.0710409	10.7398	-1.56173	0.132515	0.349396	-5.45873	Actl6a
O88685	-0.0537732	12.0414	-1.53887	0.137989	0.3575	-5.45919	Psmc3
Q99M87;Q99M87-3	0.1032	10.994	1.54376	0.136803	0.355978	-5.45925	Dnaja3
D3Z7X0	0.0783006	12.3226	1.55408	0.134326	0.351894	-5.46005	Acad12
Q9DBK7	-0.0903141	10.2666	-1.5264	0.141054	0.361928	-5.46018	Uba7
Q8VC97	0.199899	10.3683	1.5409	0.137496	0.357162	-5.46096	Upb1
Q9DBS5	-0.0576497	9.94786	-1.55982	0.132966	0.350063	-5.46149	Klc4
Q9EP96	0.342666	9.17678	1.52846	0.140544	0.361727	-5.46182	Slco1a4
Q9DBL1	-0.0886335	11.7282	-1.50694	0.145945	0.368567	-5.4631	Acadsb
E0CX98;E0CXR0;E0CZE8;Q9D2C7	0.0748094	10.3708	1.52101	0.142395	0.36363	-5.46316	Tmbim6
P59017	0.0555949	11.4454	1.55791	0.133418	0.350808	-5.46424	Bcl2l13
G5E8R4;Q922D4;Q922D4-2	0.0716707	9.20269	1.52077	0.142455	0.36363	-5.46528	Ppp6r3
Q8CHQ0	-0.11169	9.24268	-1.54375	0.136805	0.355978	-5.46544	Fbxo4
P04627	0.233452	9.49348	1.557	0.133633	0.350941	-5.46555	Araf
Q3UU56	0.147388	8.13656	1.41782	0.174139	0.409563	-5.46848	Gm29609
P35585	-0.0619291	11.1248	-1.52608	0.141133	0.361928	-5.46851	Ap1m1
Q99LR1	0.10324	9.33755	1.50591	0.146208	0.368567	-5.46972	Abhd12
P56480	0.0709235	16.5211	1.53435	0.139095	0.359955	-5.47263	Atp5f1b
Q3UV17	-0.4597	9.72895	-1.52954	0.140277	0.361476	-5.47433	Krt76
Q9WTX2	-0.223186	8.8548	-1.53974	0.137779	0.357201	-5.47505	Prkra
F6X2V9;Q8K2F8	-0.074381	10.4477	-1.543	0.137651	0.357201	-5.47773	Lsm14a
P60229	-0.0925571	11.3454	-1.54459	0.136603	0.355978	-5.47817	Eif3e
Q3UN02	-0.0999301	10.6309	-1.45213	0.160472	0.387262	-5.47834	Lclat1
A0A1D5RL92;G5E8I8;Q8CGZ0	-0.206999	9.86446	-1.48458	0.152395	0.376832	-5.47842	Cherp
Q8VCA8	-0.0686162	11.5548	-1.52035	0.142559	0.36363	-5.47861	Scrn2
Q3TMX5;Q80ZP8	-0.182679	11.4271	-1.53096	0.139926	0.360796	-5.48024	Manf
Q07797	-0.141875	11.0189	-1.5464	0.136166	0.35562	-5.48025	Lgals3bp
Q9D7S7;Q9D7S7-2	-0.288451	9.54919	-1.48408	0.153249	0.377099	-5.48064	Rpl22l1
Q3UW53	-0.192198	9.05245	-1.52631	0.141076	0.361928	-5.48071	Fam129a
Q8R164	0.107164	13.998	1.53857	0.138062	0.3575	-5.48224	Bphl
Q3TB82	-0.276133	9.98299	-1.53268	0.139504	0.360575	-5.4826	Plekhf1
Q8CCK0	-0.15844	10.1028	-1.53386	0.139214	0.360046	-5.48292	H2afy2
P46638	-0.0733657	12.8013	-1.5166	0.143499	0.364702	-5.48547	Rab11b
Q9CWL8	0.0907507	8.90844	1.48096	0.152692	0.376832	-5.48557	Ctnnbl1
Q8K268	-0.148043	9.20334	-1.52161	0.142246	0.36363	-5.48571	Abcf3
Q60598;Q921L6	-0.0995933	11.9287	-1.51412	0.144125	0.365419	-5.48619	Cttn
Q9D0K1	0.0906223	9.86106	1.51865	0.142986	0.364017	-5.48767	Pex13
P51660	0.100058	14.1274	1.50161	0.14731	0.369683	-5.48876	Hsd17b4
A2AE27	-0.103292	9.96423	-1.48027	0.152875	0.376832	-5.49045	Ampd2
Q80SW1	-0.0820659	9.72996	-1.40937	0.172601	0.407071	-5.49272	Ahcyl1
H3BL34;Q64176	0.116424	11.2993	1.50911	0.145394	0.367874	-5.4949	Ces1e
O35841	-0.0894252	10.76	-1.50946	0.145304	0.367874	-5.49812	Api5
A0A1L1SS10;Q9Z2X8	0.122111	8.92287	1.44317	0.164326	0.392778	-5.50167	Keap1
A2AS45;Q68FH0;Q68FH0-2	0.192281	15.6387	1.48226	0.15235	0.376832	-5.50169	Pkp4
Q9CX00	-0.0630485	10.8025	-1.49598	0.148761	0.371222	-5.50206	Ist1
Q9ERS2	0.132679	12.5611	1.53095	0.139928	0.360796	-5.50281	Ndufa13
P50544	0.067091	13.7834	1.47156	0.155194	0.380345	-5.50303	Acadvl
Q9NYQ2	0.218493	8.86136	1.53044	0.141444	0.362508	-5.50424	Hao2
P48678	-0.0877992	13.1746	-1.49677	0.148557	0.371132	-5.50495	Lmna
Q9CQX8	0.272413	10.9543	1.52797	0.140663	0.361815	-5.50537	Mrps36
A0A0G2JE99;P01843	-0.168178	10.6787	-1.49735	0.149791	0.37312	-5.50566	Iglc1;
Q91ZR1	-0.0931099	9.8178	-1.52702	0.1409	0.361928	-5.5057	Rab4b
Q62422	-0.241012	10.2109	-1.50796	0.145687	0.368283	-5.50691	Ostf1
P48024	0.0803364	11.723	1.52641	0.14105	0.361928	-5.5075	Eif1
P97315	-0.13945	11.0506	-1.51504	0.143891	0.365263	-5.50776	Csrp1
Q9D787	-0.214054	9.03014	-1.37968	0.184431	0.422791	-5.50814	Ppil2
Q9D1J1	0.176588	9.68826	1.43574	0.168072	0.39971	-5.50972	Necap2
A0A286YCV9	-0.0719381	11.132	-1.51836	0.143058	0.364017	-5.51264	Kif13b
A2ALN0;P48410	-0.0955783	9.54787	-1.50205	0.147197	0.369683	-5.51354	Abcd1
Q00560;V9GX00	-0.153318	9.75172	-1.50104	0.147456	0.369683	-5.51413	Il6st
O70591	-0.0556771	10.9693	-1.42582	0.167853	0.399413	-5.51432	Pfdn2
P48776	0.101061	11.2873	1.48932	0.150493	0.37443	-5.51488	Tdo2
Q5SV41	0.0857212	12.3601	1.50287	0.146985	0.369683	-5.51531	Pctp
Q9EPU0;Q9EPU0-2	-0.0497803	11.6235	-1.51802	0.143144	0.364017	-5.51624	Upf1
P06728	-0.182675	12.34	-1.49595	0.148768	0.371222	-5.51657	Apoa4
A2AVR9;P62627	-0.067626	10.9784	-1.50122	0.147408	0.369683	-5.51663	Dynlrb1
Q9JIQ3	0.173725	9.98689	1.48721	0.151046	0.375282	-5.51687	Diablo
P68037	-0.0504552	12.0086	-1.48863	0.150675	0.374664	-5.51763	Ube2l3
P12265	-0.16626	10.59	-1.52033	0.142565	0.36363	-5.51786	Gusb
Q9D0W5	-0.580215	11.0968	-1.51969	0.142726	0.363823	-5.51877	Ppil1
P59913	0.159122	10.0427	1.51563	0.143744	0.365107	-5.51879	Pcmtd1
P55264	-0.060562	14.5811	-1.45865	0.158687	0.385357	-5.51946	Adk
O08553	-0.075613	12.2912	-1.49317	0.149489	0.372586	-5.51959	Dpysl2
Q8CG76	-0.0671317	13.0299	-1.4986	0.148084	0.370166	-5.52019	Akr7a2
P25444	-0.0642764	13.8045	-1.51099	0.144917	0.367208	-5.52043	Rps2
A0A1L1SVC7;Q9CQ02	0.0929252	9.14689	1.48028	0.152873	0.376832	-5.52226	Commd4
I1E4X8;P83093	0.0636568	8.71609	1.4684	0.156043	0.381288	-5.52247	Stim2
A0A0R4IZY0;Q8C1A5	-0.104359	9.67532	-1.46667	0.156509	0.381871	-5.52282	Thop1
O88958	-0.101641	10.8341	-1.49388	0.149306	0.372347	-5.52283	Gnpda1
P05063	-0.214408	9.77498	-1.51456	0.144014	0.365356	-5.526	Aldoc
Q9CQF8	0.136198	9.05968	1.50585	0.146883	0.369683	-5.52689	Mrpl57
E0CYB9;F7CTF8;Q6PCP5;Q6PCP5-3	0.242062	8.34668	1.46282	0.157552	0.383256	-5.52744	Mff
Q3UM45	-0.0749285	10.8921	-1.49937	0.147887	0.36989	-5.52791	Ppp1r7
P52293	-0.241925	9.39713	-1.48657	0.151216	0.37535	-5.53218	Kpna2
Q9D1H8	0.124794	10.1417	1.50034	0.147636	0.369697	-5.53323	Mrpl53
Q9QZM0	-0.0745877	10.4484	-1.50893	0.145439	0.367874	-5.53391	Ubqln2
D3YYT0;P15116	0.100052	11.4998	1.48431	0.151807	0.376177	-5.53429	Cdh2
P55302	0.0679995	10.6238	1.46813	0.156116	0.381288	-5.53599	Lrpap1
Q9ET54;Q9ET54-3;Q9ET54-4;Q9ET54-5;Q9ET54-6	-0.106386	10.2832	-1.47945	0.153091	0.377099	-5.53639	Palld
G5E8V9	-0.0866697	10.6357	-1.50582	0.146232	0.368567	-5.53655	Arfip1
Q6NSR8	-0.0638552	11.3322	-1.487	0.1511	0.375282	-5.53762	Npepl1
Q9DB05	-0.0712567	11.5116	-1.48212	0.152386	0.376832	-5.5381	Napa
Q8R323	-0.0867603	8.88658	-1.39381	0.180193	0.418004	-5.53848	Rfc3
P62889	-0.283903	12.0491	-1.50315	0.146914	0.369683	-5.5397	Rpl30
Q8BFS6	0.11877	10.9279	1.46387	0.157267	0.383219	-5.5406	Cpped1
Q8BJW6	-0.0436805	12.1626	-1.47745	0.153623	0.377635	-5.5418	Eif2a
P55264-2	-0.570505	9.75643	-1.33414	0.203209	0.445528	-5.54212	Adk
Q9CQF9	0.0730037	10.906	1.48059	0.15279	0.376832	-5.54248	Pcyox1
D3YYW5;D3Z1U1;D3Z2L5;Q9JJU9	-0.405866	8.19784	-1.46885	0.155923	0.381259	-5.54393	Crybb3
E9PXX7;Q91W90	0.0886187	11.8972	1.45737	0.159035	0.385543	-5.5451	Txndc5
E9Q9C0;Q8K4G5-2	-0.142348	10.0136	-1.49052	0.150181	0.373871	-5.5469	Ablim1
Q6ZQH8	0.145026	7.75097	1.38936	0.181518	0.419501	-5.54782	Nup188
B1AZ26	-0.160572	9.67326	-1.47307	0.154792	0.379579	-5.54899	Cobll1
Q9JK42	0.123988	10.727	1.47582	0.154057	0.378266	-5.54899	Pdk2
O70572	-0.191936	9.38708	-1.45048	0.160929	0.387924	-5.55239	Smpd2
Q80VP1;Q80VP1-2	0.116546	10.0908	1.47574	0.154079	0.378266	-5.55334	Epn1
B2RSU6;Q6AW69;Q6AW69-4;Q6AW69-5	0.924194	11.6448	1.48507	0.151608	0.376103	-5.55443	Cgnl1
A0A140T8N5	-0.29257	9.56961	-1.47737	0.153644	0.377635	-5.55718	Igkv6-23
Q6PAR5;Q6PAR5-2;Q6PAR5-4;Q6PAR5-6	-0.141183	9.49533	-1.46332	0.157415	0.383256	-5.55845	Gapvd1
Q9CZ83;Q9CZ83-2	-0.134075	9.65326	-1.46067	0.158137	0.38424	-5.56017	Mrpl55
Q6TCG2	0.164694	10.3328	1.45545	0.159561	0.38623	-5.56159	Paqr9
Q78PG9	0.135654	9.27008	1.44491	0.162473	0.3901	-5.5624	Ccdc25
Q9ET22	-0.14071	10.8006	-1.47371	0.154618	0.379372	-5.5648	Dpp7
Q8VCR4;Q9DCG9	-0.252805	10.5435	-1.46305	0.15749	0.383256	-5.5679	Trmt112
Q5SZA1;Q5SZA1-2	0.167016	8.83585	1.39405	0.179255	0.41684	-5.56916	Slc17a2
Q99KU0	-0.164824	10.0121	-1.4832	0.152759	0.376832	-5.56997	Vmp1
A2A7A7;Q8CFX1	-0.0721846	12.2151	-1.46596	0.156702	0.382063	-5.57011	H6pd
P28666	-0.145235	12.1966	-1.44555	0.162294	0.3901	-5.57145	Mug2
Q9CQC9	0.112194	11.8481	1.48108	0.152661	0.376832	-5.57273	Sar1b
Q64282	-0.338233	9.7138	-1.47083	0.15539	0.380606	-5.57324	Ifit1
Q8K154	0.0829755	13.2078	1.45581	0.159463	0.38623	-5.57333	Ugt2b34
A0A2I3BPG9;P83882	-0.155462	12.4423	-1.46658	0.156534	0.381871	-5.57623	Rpl36a-ps1;Rpl36a
Q8R5F7;Q8R5F7-2	-0.101837	9.42756	-1.44498	0.162452	0.3901	-5.57626	Ifih1
E9Q0J5;F8WGN6;Q9QXL2;Q9QXL2-2;Q9QXL2-3;Q9QXL2-4	0.0976682	9.56553	1.4616	0.157883	0.383843	-5.57689	Kif21a
A2AQ41;A2AQ42;A2AQ43;A2AQ44;A2AQ45;Q80TY0;Q80TY0-2;Q80TY0-3;Q80TY0-4	-0.350983	8.87794	-1.45993	0.161388	0.38837	-5.57738	Fnbp1
Q9D6J6	0.0679953	12.4253	1.42975	0.166731	0.397543	-5.57755	Ndufv2
Q9CPX8	-0.18528	10.0667	-1.43173	0.167537	0.398884	-5.57912	Uqcr11
Q6ZWM4	-0.0671549	10.5302	-1.45373	0.160032	0.386858	-5.58036	Lsm8
Q62264	-0.181407	11.7757	-1.38327	0.180357	0.418004	-5.58075	Thrsp
D6RHA2;P82343;P82343-2	-0.0704035	10.8628	-1.44171	0.163364	0.391576	-5.58438	Renbp
P51910	0.156117	10.5324	1.45534	0.159591	0.38623	-5.58478	Apod
O54825	-0.129437	8.43414	-1.45234	0.160417	0.387262	-5.58507	Bysl
Q6P4T2	-0.056208	10.2043	-1.44646	0.162042	0.389725	-5.58594	Snrnp200
Q60872;Q8BMJ3	-0.0489798	11.3466	-1.47048	0.155485	0.380621	-5.58625	Eif1a;Eif1ax
Q9DAW6	-0.168612	9.66816	-1.44353	0.162856	0.390579	-5.58849	Prpf4
A0A1L1SUS8	-0.435896	13.716	-1.46884	0.155925	0.381259	-5.5896	Cep63
A2A8U2;A2A8U2-2;A2A8U2-3	0.126101	8.30897	1.32966	0.200086	0.441559	-5.59004	Tmem201
P13745	0.119283	16.2986	1.44976	0.161128	0.388108	-5.59044	Gsta1
Q9WUK2;Q9WUK2-2	-0.0504262	12.2813	-1.45329	0.160155	0.386936	-5.59121	Eif4h
G3UY42;Q8CCS6;Q8CCS6-2	-0.132592	10.4187	-1.45066	0.160878	0.387924	-5.59303	Pabpn1
A0A087WNV1;A0A087WR52;A0A087WSR7;Q8K2K6;Q8K2K6-1;Q8K2K6-3	-0.0704009	9.45441	-1.42331	0.168569	0.399989	-5.59306	Agfg1
O88947;Q3U3V1	-0.314056	9.76904	-1.45742	0.159021	0.385543	-5.60033	F10
E9QLQ3;Q61409	-0.225337	9.24945	-1.42339	0.16991	0.402285	-5.60426	Pde3b
Q91VC9	0.0976006	10.3098	1.44954	0.161188	0.388108	-5.60453	Ghitm
Q924Z4	0.0844814	11.5595	1.45775	0.158932	0.385543	-5.60478	Cers2
Q9ERL0	0.27466	11.8225	1.41512	0.173075	0.407565	-5.60523	Mllt1
B1AU75;B1AU76;Q99MD9	-0.091338	9.36931	-1.45441	0.159846	0.386627	-5.60613	Nasp
A0A0R4J1Y3;Q8BWU5	-0.0614721	9.94592	-1.4014	0.174942	0.41077	-5.60711	Osgep
Q5SWN2;Q8VEE4	-0.143526	9.19335	-1.42947	0.167463	0.398884	-5.60827	Rpa1
A0A0G2JEC4;Q9JK48;Q9JK48-2;Q9JK48-3	-0.0655447	9.79876	-1.39193	0.177752	0.415536	-5.60934	Sh3glb1
Q8K370	0.0690917	11.4378	1.44	0.163841	0.392279	-5.61288	Acad10
D3YWI4;E9Q1I6;F8WHT5;G3UVW1;P19258	0.205895	9.14894	1.4361	0.164936	0.394013	-5.61512	Mpv17
P67778	0.0314385	14.388	1.40687	0.173331	0.407889	-5.6156	Phb
Q8C0Q2	0.202025	9.12693	1.42187	0.168981	0.400531	-5.61599	Zhx3
Q6GQT9	-0.0620543	11.4364	-1.42956	0.166787	0.397543	-5.61624	Nomo1
A2AJY2;O35206	0.174495	9.56888	1.35821	0.191026	0.431597	-5.61732	Col15a1
Q4VA53	0.119198	9.5745	1.41771	0.170179	0.4026	-5.61784	Pds5b
A0A0R4J0N7;O88962	0.165758	10.3883	1.41892	0.169831	0.402285	-5.61804	Cyp8b1
Q91V76	-0.0599714	13.9655	-1.42366	0.168469	0.399985	-5.61868
Q9DCT8	-0.0671358	12.1128	-1.423	0.168659	0.399989	-5.6187	Crip2
Q9R099	-0.0686172	10.7056	-1.43872	0.1642	0.392695	-5.61908	Tbl2
E9PVU0;E9Q175	-0.0624711	9.92241	-1.42464	0.168188	0.399763	-5.61953	Myo6
A0A1W2P7V6;A0A1W2P899;Q9DAC7	-0.115799	9.24113	-1.43919	0.164068	0.3926	-5.61964	Ttc32
Q9CQQ7	0.0435045	13.9527	1.38703	0.179224	0.41684	-5.62029	Atp5f1
Q6XPS7	-0.0704417	10.5214	-1.40355	0.174307	0.409733	-5.62161	Tha1
Q9CPS7	0.0867748	8.86393	1.33971	0.196009	0.437551	-5.62249	Pno1
Q5U5I3;Q99N85	-0.0751518	9.81118	-1.34819	0.191213	0.431597	-5.62717	Mrps18a
Q7TSI3	-0.0544609	10.1194	-1.42371	0.168454	0.399985	-5.62772	Ppp6r1
O35900;O35901	-0.13924	11.0438	-1.38359	0.180901	0.418531	-5.62954	Lsm2
A0A087WQK5;A0A087WR24;B7ZNP0;Q2HXL6	0.153048	10.1966	1.41753	0.170232	0.4026	-5.63081	Edem3
Q8VCA4;Q99N18	0.204552	9.29031	1.43285	0.165854	0.395763	-5.63328	Cyp4f15
G3X9B1	0.315074	11.321	1.37009	0.184378	0.422791	-5.6344	Heatr1
F8WIE5;Q69ZR2	0.0779227	9.17765	1.4355	0.165106	0.394199	-5.63497	Hectd1
P33267	-0.0998688	12.5296	-1.37151	0.183941	0.422578	-5.63842	Cyp2f2
G5E8U1;P58735	0.0874188	11.5489	1.41105	0.172113	0.406792	-5.6388	Slc26a1
O08797	-0.15652	10.358	-1.40767	0.173098	0.407565	-5.64033	Serpinb9
Q8C7J6	-0.10809	10.5979	-1.37741	0.182134	0.420241	-5.64476	Kctd12b
O55143	0.123556	12.6071	1.36458	0.186078	0.424509	-5.64636	Atp2a2
O88811;O88811-2	-0.110192	9.44148	-1.37526	0.183432	0.422019	-5.64743	Stam2
A0A140T8P9;P01638	-0.354039	10.0393	-1.40395	0.174836	0.410748	-5.64845	Igkv14-111;
Q60931	0.0447709	12.4628	1.34209	0.193152	0.433904	-5.6485	Vdac3
Q3TQ29;Q3UR91;Q80U58-2;Q80U58-3	0.0906715	9.3195	1.41042	0.172295	0.406792	-5.64857	Pum2
Q8R151	-0.0528344	9.74615	-1.39888	0.175686	0.411212	-5.64942	Znfx1
Q9QY30	0.0561303	12.4738	1.3832	0.180379	0.418004	-5.65041	Abcb11
Q8VBW8	0.0556143	14.1785	1.41065	0.172226	0.406792	-5.65193	Ttc36
A0A1W2P6L9;Q3UQ28	-0.203851	7.85276	-1.38681	0.179289	0.41684	-5.65222	Pxdn
Q9CQ65	-0.102345	11.1093	-1.38236	0.180633	0.418332	-5.65297	Mtap
Q99KP6;Q99KP6-2;Q99KP6-3	-0.0420217	10.9169	-1.36514	0.185904	0.424509	-5.65588	Prpf19
Q810A3	0.115117	8.53984	1.3902	0.178271	0.416241	-5.65732	Ttc9c
Q8BYU6	-0.116168	10.8673	-1.4101	0.172387	0.406792	-5.65878	Tor1aip2
A2AH85;G3UZ34;O08810	-0.0890777	13.9875	-1.37431	0.183083	0.421745	-5.66015	Eftud2
E0CXN5;P13707	-0.0660518	13.7606	-1.40097	0.175068	0.41084	-5.66084	Gpd1
Q60953	-0.121473	9.02919	-1.40867	0.172805	0.407326	-5.66215	Pml
Q921W4	0.283691	9.2077	1.36887	0.185392	0.424309	-5.66428	Cryzl1
Q3UPR7	0.150544	8.36555	1.33364	0.196496	0.438409	-5.66548	Tmem102
O70435	-0.0506163	13.1217	-1.3988	0.175709	0.411212	-5.6656	Psma3
D3Z7M9;O35381	-0.0402663	13.145	-1.36474	0.186028	0.424509	-5.66726	Anp32a
Q3V384	0.142214	9.38392	1.38862	0.178744	0.41671	-5.66732	Afg1l
Q3T9X3	-0.0507047	11.3802	-1.35071	0.190415	0.431309	-5.669	Dnm2
D6RET6;D6RJ67;Q9DBM1	0.224142	10.8946	1.29784	0.211509	0.457718	-5.66922	Gpatch1
A0A0R4J170;Q3TKT4;Q3TKT4-2	0.103702	8.19601	1.24395	0.228516	0.478031	-5.66929	Smarca4
D3YYC3;G5E8N3;O88974;O88974-2;O88974-4;O88974-5;O88974-6;O88974-7	0.120057	9.31824	1.38079	0.18175	0.419582	-5.66954	Setdb1
P25446	0.146262	7.71586	1.28141	0.215337	0.462506	-5.67298	Fas
Q9JLB0-2	0.0795375	11.0933	1.38555	0.179669	0.417495	-5.67361	Mpp6
Q6NV83;Q6NV83-2;Q6NV83-3	-0.0822272	9.91954	-1.38208	0.180717	0.418332	-5.67375	U2surp
Q99ME9	-0.120003	8.97418	-1.3111	0.203245	0.445528	-5.67387	Gtpbp4
Q8BWP8;Q8BWP8-2	0.15319	8.62018	1.29373	0.211966	0.457857	-5.67464	B4gat1
O54782	-0.0742063	9.2742	-1.33029	0.196949	0.438501	-5.67473	Man2b2
Q8R2Y0;Q8R2Y0-2	0.230655	9.62685	1.37244	0.183655	0.422149	-5.6754	Abhd6
Q9D8P4	0.110737	9.01944	1.36475	0.186026	0.424509	-5.67556	Mrpl17
Q05BF0;Q9CQA6	0.0849711	10.2072	1.38372	0.18022	0.418004	-5.67764	Chchd1
A0A140T8J4;Q9R257	0.0527896	13.4165	1.37035	0.184298	0.422791	-5.67891	Hebp1
Q62452	0.321032	9.89372	1.34792	0.191935	0.432311	-5.67992	Ugt1a9
E9PWB2;E9Q4G7;H7BXB1;Q8BK63;Q8BK63-2	-0.0492243	9.49561	-1.35998	0.187508	0.426628	-5.68151	Csnk1a1
D3YUP0;D3Z5P1;F6ZLN8;F8WI64;Q0P5W1;Q0P5W1-2;Q0P5W1-3	-0.829571	13.4087	-1.3912	0.177972	0.415821	-5.68164	Vps8
Q61578	0.0756495	11.7949	1.40018	0.175302	0.411162	-5.68209	Fdxr
Q91W64	0.109422	13.0576	1.39916	0.175603	0.411212	-5.68308	Cyp2c70
Q8BI84	0.0568543	11.9556	1.39936	0.175543	0.411212	-5.68317	Mia3
Q9DBR1;Q9DBR1-2	0.0809788	9.57294	1.37117	0.184046	0.42259	-5.6843	Xrn2
Q9CWK8	-0.0845485	11.8881	-1.38995	0.178347	0.416241	-5.68582	Snx2
A2BH40;A2BH40-3;E9QAQ7	-0.172408	9.40927	-1.38096	0.181056	0.418661	-5.68682	Arid1a
P08030	-0.111435	11.6506	-1.32948	0.197209	0.438849	-5.68749	Aprt
Q5SUF2;Q5SUF2-2;Q5SUF2-3	0.141014	9.84755	1.37469	0.182964	0.421699	-5.68811	Luc7l3
Q8BWW3;Q9CYR6	-0.118456	9.97672	-1.38722	0.179166	0.41684	-5.68867	Pgm3
A0A0G2JDH8;D3YXZ7;Q8R1T4	0.200756	9.44332	1.39504	0.176826	0.413599	-5.68887	Slc35a3
P14869	-0.0707054	13.8576	-1.38696	0.179242	0.41684	-5.69027	Rplp0
Q9D3D9	0.0759229	14.8651	1.379	0.181651	0.41958	-5.69432	Atp5f1d
Q8BG51;Q8BG51-2;Q8BG51-3;Q8BG51-4	0.113663	10.392	1.38909	0.178603	0.41661	-5.69668	Rhot1
Q8R084	0.185667	12.6396	1.38426	0.180056	0.418004	-5.69813	Ugt2b1
Q91V12-4	-0.0903022	10.4352	-1.36371	0.186347	0.424646	-5.69951	Acot7
A0A1B0GX24;D6RIJ4;E9Q4Y0;E9QA05;O35892;O35892-2;Q8C405	-0.0975963	9.52501	-1.36776	0.186437	0.424646	-5.70104	Sp100
D3Z069;Q8K1N2;Q8K1N2-2	-0.151439	9.52284	-1.3491	0.190925	0.431597	-5.7017	Phldb2
Q64458	0.172465	13.1561	1.3259	0.198375	0.440064	-5.70196	Cyp2c29
G3X9I1;G5E911;Q91VU0	0.116635	9.91715	1.33334	0.195963	0.437551	-5.70223	Fam3c
Q6PGL7	-0.0676661	9.20591	-1.35413	0.189339	0.429799	-5.70243	Washc2
A0A1L1SRD6;E9QK04;P97798;P97798-2;P97798-3;P97798-4;P97798-5;Q7TQG5	-0.0587983	9.04771	-1.33993	0.194475	0.43504	-5.70455	Neo1
G3UYV7;P62858	0.076708	13.0929	1.35505	0.18905	0.429448	-5.70485	Rps28
P62331	0.0493744	11.3673	1.32218	0.199591	0.441145	-5.70597	Arf6
Q9D1A2	-0.0910274	13.4711	-1.37627	0.182482	0.420816	-5.70616	Cndp2
Q91YQ5	-0.0538246	13.6732	-1.3504	0.190514	0.431309	-5.70656	Rpn1
Q9QYH6	0.104346	9.99919	1.36755	0.185158	0.424229	-5.70891	Maged1
Q8VDC0	0.108293	9.66224	1.37308	0.183459	0.422019	-5.70987	Lars2
A0A0R4J138;P50429	0.172465	9.59074	1.34287	0.194235	0.434959	-5.71077	Arsb
P84084	0.0921425	11.5656	1.35392	0.189406	0.429799	-5.71098	Arf5
O35405	0.110741	10.1903	1.35126	0.190244	0.43124	-5.71118	Pld3
F8VQ28;Q8VI36;Q8VI36-2	0.0998627	9.9367	1.36481	0.186008	0.424509	-5.71182	Pxn
O54941	0.0693846	9.70914	1.34828	0.191183	0.431597	-5.71215	Smarce1
Q5SSH8	0.134621	9.54442	1.3569	0.190579	0.431309	-5.7123	Cyb5d2
P24472	-0.110876	13.2381	-1.34141	0.193368	0.434161	-5.71343	Gsta4
P31001	-0.0892639	11.5934	-1.37295	0.183499	0.422019	-5.71394	Des
Q9R0M5	-0.0713244	9.92397	-1.322	0.199649	0.441145	-5.71517	Tpk1
Q3U487	0.0948562	9.37474	1.36081	0.18725	0.426269	-5.71826	Hectd3
A0A0R4IZW8;O88456	-0.103058	10.5044	-1.35775	0.188205	0.427986	-5.71939	Capns1
P31786	-0.238709	15.7453	-1.36425	0.186181	0.424517	-5.71942	Dbi
P27773	-0.0681459	14.5014	-1.29818	0.20757	0.452521	-5.72086	Pdia3
Q14C51	0.0658589	10.2555	1.33955	0.193963	0.43458	-5.72257	Ptcd3
P35505	-0.0572847	15.7109	-1.34713	0.191549	0.431898	-5.72403	Fah
E9QB02;Q68FL6	-0.0425622	11.613	-1.31708	0.201265	0.442805	-5.72506	Mars
D3YYT1;Q922P9	-0.0748847	10.508	-1.34729	0.191497	0.431898	-5.72538	Glyr1
O55142	-0.56203	10.1123	-1.36701	0.185328	0.424309	-5.72545	Rpl35a
F6SPK0;Q9JJZ4	-0.360276	9.44304	-1.36536	0.185837	0.424509	-5.72693	Ube2j1
P63321	0.0745037	9.754	1.32828	0.197601	0.439237	-5.72754	Rala
C0HKD8;C0HKD9	-0.114815	8.67219	-1.3136	0.202415	0.444584	-5.72856	Mfap1a;Mfap1b
P05784	-0.137945	15.2677	-1.28238	0.212959	0.458789	-5.72939	Krt18
Q8BU88	-0.210032	10.4089	-1.32106	0.201275	0.442805	-5.72958	Mrpl22
Q9CYZ2	-0.063681	11.5964	-1.35347	0.189548	0.42989	-5.73152	Tpd52l2
E9Q1W7	-0.303823	10.6817	-1.2151	0.239885	0.49309	-5.73155	Tbck
Q6PAV2;Q6PAV2-2	-0.145906	9.84693	-1.35624	0.188676	0.428828	-5.73251	Herc4
Q91VS8	-0.196358	9.62751	-1.34345	0.192717	0.433423	-5.73322	Farp2
Q921K2	-0.0567377	9.77089	-1.34962	0.190761	0.431494	-5.73409	Parp1
Q9D517	0.0829999	9.81265	1.34249	0.193026	0.43385	-5.73635	Agpat3
Q9CPU0	0.0540416	14.5597	1.32477	0.198744	0.440195	-5.73651	Glo1
Q5SQB0;Q61937	-0.05429	12.6176	-1.33078	0.196788	0.438501	-5.73665	Npm1
Q9Z2K1	-0.0598133	11.8551	-1.33681	0.194842	0.435632	-5.73766	Krt16
Q78JW9	-0.101363	10.931	-1.34055	0.193644	0.434323	-5.73817	Ubfd1
E9QPD7;G5E8R3	0.0644719	15.2131	1.34095	0.193516	0.434263	-5.73874	Pcx
G5E870	-0.0605099	9.46041	-1.33809	0.194434	0.43504	-5.74005	Trip12
Q8VCU1	0.152416	13.3284	1.32521	0.198599	0.440101	-5.74039	Ces3b
P03921	0.137731	10.5257	1.31763	0.201083	0.442805	-5.74108	Mtnd5
P62334	-0.0381284	11.9536	-1.32621	0.198272	0.440064	-5.74177	Psmc6
A0A0J9YTR7;Q9Z126	-0.233161	10.5425	-1.33967	0.193926	0.43458	-5.74192	Pf4
Q9CQB2	0.0729027	10.3325	1.29873	0.207384	0.452521	-5.74545	Mcrip2
Q8K215	0.107658	10.1543	1.33092	0.196745	0.438501	-5.74553	Lyrm4
P53026;Q5XJF6	-0.0553209	13.1545	-1.3282	0.197627	0.439237	-5.7456	Rpl10a
F6QM56;Q8BP56;Q8BP56-3	-0.098478	10.4491	-1.3111	0.203244	0.445528	-5.74595	Pgghg
P17047	-0.0696382	12.7277	-1.32768	0.197796	0.439237	-5.74786	Lamp2
B1ART1;B1ART2	0.248381	12.8074	1.3434	0.192734	0.433423	-5.74889	Vps13d
P13597;P13597-2	-0.256693	10.257	-1.34626	0.191824	0.43229	-5.75213	Icam1
Q9D1B9	-0.0738217	10.1625	-1.29415	0.208935	0.454477	-5.75292	Mrpl28
Q8K2Y7	0.105976	8.83369	1.34415	0.192497	0.433348	-5.75483	Mrpl47
P59729;Q3U332	0.142402	8.16074	1.32642	0.200288	0.441775	-5.75764	Rin3
A0A1Y7VKT9;E0CY38;E0CY91;E0CYW1;E0CZB3;Q9EPV8	0.124802	10.0618	1.30244	0.206761	0.452071	-5.75855	Gm16381;Ubl5;Ubl5;Ubl5;Ubl5;Ubl5
D3Z131;D3Z132;Q5U4D9	0.232584	9.42038	1.3179	0.200995	0.442805	-5.75909	Thoc6
Q3UHX2	-0.0505143	11.9253	-1.26765	0.218077	0.465807	-5.76008	Pdap1
P55258	-0.0419719	10.2822	-1.29081	0.210072	0.455748	-5.76048	Rab8a
Q9CPT4	-0.0401938	11.3724	-1.27439	0.215723	0.462815	-5.76077	Mydgf
P15327	0.169189	10.6075	1.29295	0.209342	0.454909	-5.76265	Bpgm
P58064	0.160731	9.33413	1.31738	0.201167	0.442805	-5.76476	Mrps6
Q99L47	-0.0517112	13.0176	-1.30988	0.203651	0.446187	-5.76527	St13
Q60590	-0.464156	10.0496	-1.33039	0.196914	0.438501	-5.76644	Orm1
Q9ERK4	-0.0761705	10.8274	-1.33417	0.195692	0.437303	-5.76751	Cse1l
F8WGB3;Q9CZB0	0.195855	11.3783	1.32432	0.198891	0.440291	-5.76829	Sdhc
F8VPN4	0.0606701	13.5912	1.27713	0.214773	0.461762	-5.7686	Agl
P41105	-0.0414987	13.3836	-1.30733	0.204499	0.447815	-5.76934	Rpl28
E9PX30;Q8BPM2;Q8BPM2-2	-0.186108	8.84143	-1.19273	0.24832	0.500994	-5.77121	Map4k5
Q3UZZ6	0.0735255	13.4277	1.28244	0.212939	0.458789	-5.77175	Sult1d1
A0A1B0GRJ9;F7D3W5;Q5PR72;Q922S4;Q922S4-2;Q922S4-3	0.282485	8.68106	1.32936	0.198571	0.440101	-5.77315	Pde2a;Gm45837;Pde2a;Pde2a;Pde2a;Pde2a
Q9D1R2	-0.197121	9.71538	-1.26987	0.217299	0.465078	-5.77324	Kti12
Q9CSH3	-0.0691885	9.17069	-1.29056	0.210156	0.455748	-5.77375	Dis3
Q8K1J6	0.125083	9.39748	1.32201	0.199645	0.441145	-5.77463	Trnt1
Q6P8X1	-0.0739571	10.5685	-1.32785	0.19774	0.439237	-5.77551	Snx6
Q9DCS3	0.0653002	11.5963	1.27384	0.215915	0.462815	-5.77676	Mecr
Q9D1E6	-0.0923217	10.2426	-1.31575	0.201705	0.443521	-5.77792	Tbcb
P99029;P99029-2	0.0382573	14.6866	1.25521	0.222476	0.470949	-5.77866	Prdx5
P97390	0.204096	8.93288	1.24568	0.225889	0.474701	-5.7802	Vps45
P09055	-0.0460858	11.4587	-1.28745	0.211217	0.45735	-5.78227	Itgb1
Q8QZY9	-0.0618897	11.0184	-1.29467	0.208758	0.454337	-5.78286	Sf3b4
Q9Z0W3	0.277832	8.9186	1.3217	0.199746	0.441145	-5.78325	Nup160
P63280	-0.143365	11.0256	-1.32155	0.199795	0.441145	-5.78344	Ube2i
E9Q9B0;O35071	0.0626571	9.01875	1.27473	0.215604	0.462815	-5.78624	Kif1c
Q61646	-0.185076	10.6556	-1.2597	0.220881	0.469206	-5.78629	Hp
Q8QZR5	0.0772903	14.0303	1.29385	0.209036	0.454477	-5.78736	Gpt
A0A075B6D5;A0A0G2JFZ3	0.456373	9.88526	1.22146	0.236722	0.488475	-5.78933	Igkv19-93
Q8CHT0	0.0958321	14.9014	1.29808	0.207603	0.452521	-5.79198	Aldh4a1
A2AQN4;Q9QXG4	-0.246076	13.1371	-1.3142	0.202216	0.444415	-5.7923	Acss2
Q8BJF9	-0.113133	9.81492	-1.29092	0.210034	0.455748	-5.79255	Chmp2b
Q9CR00	-0.0371488	11.1804	-1.26086	0.220471	0.468803	-5.79327	Psmd9
E9PZ00;J3QPG5;K3W4L3;Q61207;Q8BFQ1	-0.115899	9.95834	-1.26926	0.217514	0.465306	-5.79343	Psap
P46737	-0.171979	11.9541	-1.31334	0.202502	0.444584	-5.79375	Brcc3
D3Z4J5;D3Z7S0;Q9D1H7;Q9D1H7-2	-0.0824786	9.62858	-1.29005	0.211631	0.457718	-5.79749	Get4
Q810B6	0.108419	9.46789	1.27907	0.214101	0.461015	-5.7977	Ankfy1
Q91V89	0.0900792	9.86666	1.28601	0.211709	0.457718	-5.79871	Ppp2r5d
Q91X75	0.176488	12.9507	1.29578	0.208383	0.453986	-5.79912	Cyp2a5
Q3TYX3	-0.138805	8.46939	-1.24828	0.224954	0.47431	-5.7997	Smyd5
G5E8T6;Q9EQJ9	1.16423	10.789	1.11347	0.282842	0.535614	-5.80099	Magi3
Q8CGA0	-0.0698031	9.86656	-1.24689	0.225451	0.474701	-5.80126	Ppm1f
A0A140LJJ5;E9Q394;E9Q394-2	-0.145395	9.57691	-1.30473	0.205367	0.449485	-5.8014	Akap13
P08122	-0.102936	12.2774	-1.24676	0.2255	0.474701	-5.80191	Col4a2
Q9D071;Q9D071-2	-0.175518	8.97035	-1.28982	0.210406	0.456059	-5.80321	Mms19
J3QN89;Q3TJ22	0.148271	9.69018	1.29512	0.208604	0.454235	-5.80424	Aamp
B1ARW4;Q99LY9	0.129654	10.8404	1.29838	0.207503	0.452521	-5.80548	Ndufs5
D3YYD6;Q9JJJ3	0.102314	11.9819	1.28887	0.210733	0.456534	-5.80554	Aqp9
A0A0A6YXR0;D3YX12;D3Z5Y5;Q8BGS7;Q8BGS7-2	0.101451	12.4845	1.3024	0.20615	0.450966	-5.8064	Cept1
O54909	-0.0887568	12.1497	-1.29808	0.207605	0.452521	-5.807	Rdh16
Q9Z2Q6	-0.691757	10.5414	-1.30004	0.206945	0.45224	-5.80919	05/Sep
A0A1Y7VJM4;A0A1Y7VNF4;Q8R2E9	-0.0908208	10.1296	-1.28278	0.212819	0.458789	-5.81083	Ero1lb;Ero1lb;Ero1b
P29595	-0.0687664	12.9892	-1.2414	0.227435	0.476706	-5.81145	Nedd8
Q8BGQ7	-0.0653866	12.8011	-1.26674	0.218397	0.466257	-5.81159	Aars
Q8R1X6	0.081933	8.9068	1.27671	0.214916	0.461837	-5.81557	Spart
A0A087WRB7;E9PX43;Q7TQG1	0.24744	9.85203	1.28465	0.212176	0.457857	-5.81874	Plekha6
Q61176	-0.0431633	16.0269	-1.24607	0.225749	0.474701	-5.81933	Arg1
[truncated: 2,258 more rows]

## Sheet: KO_in_Control
Accession	logFC	AveExpr	t	P.Value	adj.P.Val	B	Gene
Q99KQ4	-1.91867	10.7804	-30.0973	1.79114e-19	7.62487e-16	31.8663	Nampt
Q8CI94	-1.38583	11.958	-19.0506	3.11825e-15	6.63719e-12	24.2324	Pygb
Q3TW96	0.519315	10.1205	11.7266	5.61236e-11	7.96393e-08	15.1242	Uap1l1
A0A1Y7VM80;E9QLA5	0.959235	8.10617	11.637	1.16004e-10	1.23457e-07	14.3786	Inf2
P40237	-0.710939	10.2099	-10.3937	5.4834e-10	4.66857e-07	13.0101	Cd82
A0A0G2JGD2;P07091	1.19553	9.34222	10.5189	7.27598e-10	4.79686e-07	12.7626	S100a4
Q8VCC1	-0.776448	11.5724	-10.1913	7.88771e-10	4.79686e-07	12.6785	Hpgd
P48036	0.686989	14.5733	9.68515	2.00013e-09	1.06432e-06	11.7678	Anxa5
P20065-2	0.452002	14.6079	9.22795	4.76241e-09	2.14081e-06	10.9317	Tmsb4x
P16460	0.134161	17.1016	9.1997	5.02892e-09	2.14081e-06	10.8595	Ass1
Q9DBX2	1.27837	8.61307	9.99874	8.17926e-09	3.16537e-06	10.427	Pdcl
Q8C196	-0.141914	17.1766	-8.86525	9.65778e-09	3.4261e-06	10.1742	Cps1
P68510	0.351803	12.229	8.41435	2.38196e-08	7.8e-06	9.37025	Ywhah
A0A087WSN6;B7ZNJ1;B9EHT6	0.449175	12.8956	8.11971	4.35932e-08	1.15841e-05	8.78217	Fn1
Q99PT1	0.332809	13.5936	8.12487	4.31297e-08	1.15841e-05	8.78106	Arhgdia
Q9JK53	0.60717	12.5088	8.10684	4.47714e-08	1.15841e-05	8.75328	Prelp
Q6ZWY8	0.495155	13.4073	8.09106	4.62603e-08	1.15841e-05	8.72187	Tmsb10
Q99LB4	0.637366	10.7752	7.97915	5.8399e-08	1.38114e-05	8.48583	Capg
P45377	0.422132	9.73727	7.94473	6.27599e-08	1.40615e-05	8.41653	Akr1b8
Q61503	-0.57347	9.92103	-7.78745	8.73871e-08	1.86004e-05	8.10461	Nt5e
Q9WV69;Q9WV69-2;Q9WV69-3;Q9WV69-4	-0.810222	11.0351	-7.70611	1.03839e-07	2.10497e-05	7.92939	Dmtn
Q9CQI6	0.379139	11.6304	7.5526	1.44144e-07	2.78919e-05	7.59874	Cotl1
Q8CI78	-0.380065	9.50749	-7.50008	1.61377e-07	2.98689e-05	7.50663	Rmnd1
P18760	0.204653	14.2078	7.23933	2.84252e-07	4.84025e-05	6.96015	Cfl1
B2RSU7;E0CYI9;E9PWI6;Q8CHG3	-1.02422	9.66016	-7.24909	2.7825e-07	4.84025e-05	6.94961	Gcc2													1.28343
Q9D903	-2.60563	9.52024	-7.40014	3.61116e-07	5.91259e-05	6.77971	Ebna1bp2
Q91XV3	0.607969	10.2354	7.03754	4.43264e-07	6.9888e-05	6.47683	Basp1
A0A087WNL7;A0A087WQ44;A0A087WQY5	-0.32352	10.3045	-7.22294	5.17989e-07	7.60372e-05	6.41691	Srcap
P26150	-0.469832	11.639	-6.9994	4.82374e-07	7.33381e-05	6.41611	Hsd3b3
Q9WV98	-0.210106	11.3018	-6.89577	6.0759e-07	8.6217e-05	6.18281	Timm9
Q8CJG1	-0.312169	9.74072	-6.84155	6.8593e-07	8.90609e-05	6.07412	Ago1
P16045	0.893728	11.7181	6.84102	6.86748e-07	8.90609e-05	6.05552	Lgals1
A0A0R4J0L6;Q8BJZ4	-0.322464	9.46698	-6.81505	7.27927e-07	8.90609e-05	6.02927	Mrps35
Q99JX4	-0.246336	10.1909	-6.8189	7.21663e-07	8.90609e-05	6.02779	Eif3m
F8VPN4	-0.320177	13.5912	-6.81242	7.32237e-07	8.90609e-05	6.006	Agl
Q9WVA4	0.635787	12.5986	6.76873	8.07761e-07	9.55177e-05	5.90352	Tagln2
P21981	0.356943	13.8988	6.74318	8.55588e-07	9.84389e-05	5.86257	Tgm2
D3YXK2;S4R1M2	0.330504	10.5323	6.73064	8.80127e-07	9.85973e-05	5.84223	Safb
Q9CQV1	-0.232527	10.6614	-6.69854	9.46246e-07	0.000103286	5.77504	Pam16
F8WH69;Q09014;S4R293	0.454561	8.92403	6.7444	1.087e-06	0.000115684	5.67167	Ncf1
Q9D1H6	-0.328307	10.2698	-6.6235	1.12141e-06	0.000116435	5.61812	Ndufaf4
P31725	1.73343	10.8639	6.58014	1.23746e-06	0.000125426	5.46968	S100a9
E9PZD8;Q61147	0.379624	11.8066	6.50574	1.46606e-06	0.00014514	5.32825	Cp
A0A1B0GRV7	-0.391138	9.57683	-6.4873	1.52913e-06	0.000147943	5.27939	Gm17949
Q9D8B6	-0.560629	9.24927	-6.43834	1.71038e-06	0.000161802	5.14474	Fam210b
Q3V1K7;Q8BXB6	-0.314975	10.5333	-6.2763	2.48324e-06	0.000229263	4.80471	Slco2b1
Q8VDD5	0.304057	13.4649	6.26803	2.53121e-06	0.000229263	4.78931	Myh9
A2A6J4;A2A6J7;P19973;P19973-2	0.850505	9.94742	6.21798	2.84209e-06	0.000252058	4.63848	Lsp1
Q9EQC1	-0.645638	10.1985	-6.18684	3.05497e-06	0.000265409	4.57772	Hsd3b7
Q9JI39	-0.197457	9.99814	-6.10791	3.6705e-06	0.000312507	4.43734	Abcb10
A0A0A6YXW4;Q9D7N6	0.846881	9.19977	6.03552	4.3463e-06	0.000348847	4.27081	Mrpl30
P52196	-0.187946	14.6763	-6.02783	4.42513e-06	0.000348847	4.26014	Tst
P45878	0.21146	13.234	6.03176	4.38465e-06	0.000348847	4.24674	Fkbp2
P05213	0.252136	13.8723	6.03391	4.36267e-06	0.000348847	4.232	Tuba1b
Q9EPB4	0.483751	9.47117	5.98721	4.86678e-06	0.000376689	4.11471	Pycard
G3X8Q5;G3X9T8	0.5196	9.06757	5.9688	5.08148e-06	0.000386283	4.11455	Cp
H3BJ37;Q8BIG7	0.516465	9.87779	6.12635	5.29903e-06	0.000393466	4.07863	Comtd1
Q9CX80	0.760523	10.1721	5.94368	5.39001e-06	0.000393466	4.03646	Cygb
P42227;P42227-2;P42227-3	0.193853	10.8349	5.93051	5.55941e-06	0.00039444	4.01561	Stat3
O35639	0.479123	10.3318	5.93872	5.45325e-06	0.000393466	4.00717	Anxa3
Q5F258;Q68FF6	0.890517	8.43113	5.98241	5.95248e-06	0.0004094	3.98082	Git1
Q64337	-1.89851	11.8716	-5.891	6.1009e-06	0.000412247	3.91209	Sqstm1
O89053	0.772279	10.4297	5.90074	5.9626e-06	0.0004094	3.91091	Coro1a
Q9CQE5	0.459733	9.15062	5.96175	6.23946e-06	0.000415021	3.90445	Rgs10
O55125	-0.201354	13.0983	-5.84581	6.78641e-06	0.000444458	3.81096	Nipsnap1
F8WIV2;Q60854	0.353141	12.0192	5.76659	8.18381e-06	0.000517208	3.61967	Serpinb6a;Serpinb6
E9PVS5	-0.608539	11.5617	-5.75649	8.38191e-06	0.000517208	3.59429	Immt
P13020-2	0.391173	11.4092	5.75709	8.36984e-06	0.000517208	3.59336	Gsn
G3UVV4;P17710;P17710-3;P17710-4	0.267688	9.60299	5.75642	8.38322e-06	0.000517208	3.56869	Hk1
E9Q035	0.330726	14.6194	5.73326	8.85613e-06	0.000538579	3.56465	Gm20425
P15208	-0.347104	9.85016	-5.71623	9.22125e-06	0.000545206	3.51661	Insr
P10107	0.642372	10.3854	5.72196	9.09659e-06	0.000545206	3.49774	Anxa1
Q01149	0.873352	14.3661	5.63496	1.11856e-05	0.000643473	3.32871	Col1a2
Q8C5H8	-0.206821	12.2958	-5.63931	1.10704e-05	0.000643473	3.3135	Nadk2
B7ZNH7;K3W4R4;Q80X19;Q80X19-2	0.507445	11.5228	5.60468	1.20222e-05	0.000664658	3.28385	Col14a1
Q8BWT1	-0.141668	15.5335	-5.62102	1.15632e-05	0.000647691	3.28373	Acaa2
P12787	-0.135143	14.2583	-5.62774	1.13795e-05	0.000645902	3.26506	Cox5a
E0CZ10;E0CZF3;Q8VDI9	0.458399	9.4631	5.59709	1.22419e-05	0.000668124	3.23198	Alg9
F2Z3U3	0.273181	9.84846	5.5401	1.40256e-05	0.000738178	3.10664	Raph1
F7C846;P47802	-0.245923	11.3967	-5.5395	1.40457e-05	0.000738178	3.08847	Mtx1
P26645	0.292366	11.74	5.54171	1.39716e-05	0.000738178	3.07054	Marcks
G3UYJ7	-0.37137	12.7161	-5.49055	1.57902e-05	0.000798354	3.01524	Gm20441
A0A0A0MQF5;Q8K2H2	0.330571	9.9817	5.47304	1.64663e-05	0.000798354	2.98023	Otud6b
A0A0R4J038	0.255238	12.4174	5.48961	1.58255e-05	0.000798354	2.96736	Kng1
A0A0G2JEK2;P63254	0.451943	11.0796	5.48369	1.60517e-05	0.000798354	2.93628	Crip1
Q8JZN7	-0.215808	10.0199	-5.47798	1.62726e-05	0.000798354	2.9362	Rhot2
Q925N2	-0.221126	11.0073	-5.4754	1.63735e-05	0.000798354	2.93508	Sfxn2
Q91VA7	-0.180909	10.9479	-5.46094	1.69507e-05	0.000798354	2.90562	Idh3b
D6RHA2;P82343;P82343-2	0.267182	10.8628	5.45523	1.71843e-05	0.000798354	2.8871	Renbp
Q61599	0.360178	11.4066	5.45712	1.71065e-05	0.000798354	2.88261	Arhgdib
Q3UPC7	-0.438412	8.35255	-5.4586	1.70459e-05	0.000798354	2.88256
Q99KG5;Q99KG5-2;Q99KG5-3	-0.19431	10.9163	-5.45355	1.72536e-05	0.000798354	2.87058	Lsr
D3Z1Z8;D3Z5N2;P54227	0.725992	8.40495	5.55656	1.88268e-05	0.000843639	2.83845	Stmn1
O08705	-0.428924	14.1413	-5.42472	1.8489e-05	0.000843639	2.8285	Slc10a1
Q8BGV0	-0.530766	9.29629	-5.42153	1.8631e-05	0.000843639	2.78423	Nars2
Q61391	0.596685	10.4686	5.40165	1.95417e-05	0.000866551	2.74604	Mme
P04441;P04441-2	0.757454	9.57166	5.61514	2.41831e-05	0.00103656	2.66822	Cd74
Q8C7J6	0.41646	10.5979	5.34764	2.22509e-05	0.000976517	2.64211	Kctd12b
Q3UH59;Q61879	0.256585	12.5702	5.30628	2.45811e-05	0.00103656	2.57178	Myh10
Q3UP75	-0.323031	11.8617	-5.31909	2.38345e-05	0.00103534	2.56075	Ugt3a1
Q99K41	0.715136	10.6179	5.30551	2.46269e-05	0.00103656	2.52964	Emilin1
A0A0R4J250;Q61070	-0.241234	10.6729	-5.30199	2.48366e-05	0.00103656	2.50943	Ei24
O08966	-0.308123	11.1407	-5.28168	2.60833e-05	0.00107803	2.48459	Slc22a1
E9PXG1;G5E8Z4;P31651;Q8VCS9	-0.306428	10.9738	-5.27087	2.67722e-05	0.00109586	2.42733	Slc6a12
Q6ZWQ9	0.237706	12.2826	5.22252	3.0087e-05	0.00117505	2.39392	Myl12a
P26039	0.135631	12.1556	5.2359	2.91301e-05	0.00117505	2.37917	Tln1
Q8BH00	-0.19472	14.3141	-5.21559	3.05947e-05	0.00118328	2.34252	Aldh8a1
Q6IRU2	0.472858	11.256	5.22633	2.98116e-05	0.00117505	2.33931	Tpm4
D3YWC2;D3Z6F1;Q9JM93	-0.219311	8.84237	-5.28269	3.00785e-05	0.00117505	2.32814	Arl6ip4
O35350	0.269993	10.4403	5.22526	2.98884e-05	0.00117505	2.31098	Capn1
Q8R0F8	-0.242992	11.9565	-5.21211	3.08536e-05	0.00118328	2.29647	Fahd1
E9Q3X0	0.415753	12.3372	5.19908	3.18405e-05	0.00121022	2.27903	Mvp
Q9DCV7	0.709731	9.49224	5.19336	3.2284e-05	0.00121622	2.25075	Krt7
B1AQY9;B1AQZ0;B7ZC46;Q8CHH9;Q8CHH9-2	-0.592923	10.0829	-5.1881	3.26976e-05	0.001221	2.22967	08/Sep
D3Z795;Q9JK23	-0.393531	9.59913	-5.16877	3.42628e-05	0.00126534	2.2168	Psmg1
Q9QXS1;Q9QXS1-2	0.207744	11.7944	5.16342	3.47093e-05	0.00126534	2.21191	Plec
A0A1W2P6F6;A0A1W2P7Q9;Q60605;Q60605-2	0.298913	13.6641	5.15928	3.50591e-05	0.00126534	2.20266	Myl6
P16110;Q8C253	0.705212	9.67928	5.1591	3.50741e-05	0.00126534	2.17197	Lgals3
P45376	0.33261	11.9914	5.14468	3.63205e-05	0.0012993	2.14379	Akr1b1
Q9DBT9	-0.178034	14.0497	-5.1029	4.01906e-05	0.00138138	2.0833	Dmgdh
P59999	0.243947	12.4814	5.11466	3.90603e-05	0.00138138	2.06599	Arpc4
P03958	-0.326564	9.73362	-5.08773	4.16963e-05	0.00140874	2.06112	Ada
Q7TMM9	0.236765	13.701	5.09867	4.06043e-05	0.00138282	2.04652	Tubb2a
Q9QWK4	0.494782	10.3291	5.10242	4.0237e-05	0.00138138	2.04307	Cd5l
A0A0R4J1L9;Q5HZI1	-0.17641	10.2038	-5.1033	4.01514e-05	0.00138138	2.03566	Mtus1
Q62261	0.259909	11.6346	5.10241	4.02376e-05	0.00138138	2.02691	Sptbn1
A0A0R4J078;Q8VCH8	-0.174803	10.6986	-5.08007	4.24787e-05	0.00142387	1.99421	Ubxn4
P54822	-0.245791	10.3409	-5.06709	4.3838e-05	0.00144665	1.97754	Adsl
Q7TSV4	0.193705	11.0834	5.06932	4.36011e-05	0.00144665	1.96659	Pgm2
Q8BK67	0.249195	9.44959	5.22068	4.736e-05	0.00155086	1.96122	Rcc2
B9EHN5;Q3T9X0	-0.274149	9.22923	-5.0321	4.77248e-05	0.00155086	1.88266	Slc2a9
P25911-2	-0.942525	11.6652	-4.94436	5.90763e-05	0.00184918	1.87283	Lyn
A0A1W2P845;P97314	0.780256	9.40504	5.24047	5.37254e-05	0.00171962	1.87021	Csrp2
Q8VC28	-0.145153	13.8792	-5.02898	4.80886e-05	0.00155086	1.86086	Akr1c13
E9QA15	0.269829	12.8075	4.97781	5.4458e-05	0.00173006	1.77166	Cald1
Q9CPU0	-0.195902	14.5597	-4.95201	5.79866e-05	0.00182851	1.66739	Glo1
P22599	0.230686	11.8017	4.92418	6.20507e-05	0.0019281	1.62179	Serpina1b
O88342	0.293366	12.6478	4.91617	6.32735e-05	0.00195185	1.61877	Wdr1
G3X9H7;Q8R1S4;Q8R1S4-2	-0.221693	9.82894	-4.91093	6.40862e-05	0.0019627	1.61564	Mtss1
Q99J99	-0.210421	13.0527	-4.90485	6.50427e-05	0.00197776	1.59856	Mpst
Q8K1C0;Q8K1C0-2;Q8K1C0-3	-0.205912	8.90836	-4.89628	6.64163e-05	0.00199437	1.55518	Angel2
Q504M2	-0.344355	9.35478	-4.92342	7.03165e-05	0.00205025	1.53921	Pdp2
Q9QWG7;Q9QWG7-2	-0.473231	10.8437	-4.8956	6.65257e-05	0.00199437	1.53294	Sult1b1
E9PV38	-0.560112	12.4002	-4.87974	6.91479e-05	0.00204419	1.52625	Ces2g
E9Q7N9;H3BLD7	-0.463041	8.91993	-4.90839	7.2875e-05	0.00208953	1.51892	Dnah11
Q04750	-0.189009	11.0268	-4.86226	7.21584e-05	0.00208953	1.51738	Top1
Q8BGL3	-0.595182	11.5299	-4.88157	6.88397e-05	0.00204419	1.49837	Sult2a8
P21614	0.229246	12.9328	4.87358	7.01941e-05	0.00205025	1.49617	Gc
A2ADR8;Q8R3G1	0.537719	8.96506	4.91409	8.18912e-05	0.0022879	1.48468	Ppp1r8
Q9D2Y4;Q9D2Y4-2	0.512626	9.24641	4.90689	7.31358e-05	0.00208953	1.48226	Mlkl
Q64462	-0.338727	10.1628	-4.84066	7.6062e-05	0.00215864	1.42306	Cyp4b1
A0A0R4J1N9;P40630;P40630-2	-0.316533	11.3848	-4.82764	7.85181e-05	0.00221359	1.37489	Tfam
Q9DBK7	0.283507	10.2666	4.80872	8.22291e-05	0.0022879	1.34755	Uba7
P08752	0.141785	12.2423	4.79957	8.40863e-05	0.00230939	1.33437	Gnai2
Q9DB20	-0.154763	14.7126	-4.80189	8.36111e-05	0.00230939	1.29841	Atp5o
A0A0R4J2B2;Q6WVG3	0.309681	10.5117	4.7951	8.5009e-05	0.00231977	1.29183	Kctd12
P51885	0.470165	12.0854	4.76318	9.19022e-05	0.0024919	1.28301	Lum
P10126	0.178775	16.423	4.7483	9.53065e-05	0.00256785	1.21163	Eef1a1
P26883	0.182024	13.4044	4.71363	0.000103735	0.00274286	1.18748	Fkbp1a
Q91WM2	-0.139403	10.661	-4.69788	0.000107808	0.00274813	1.17176	Hdhd5
P97290	0.353596	9.89427	4.70796	0.000105185	0.00274813	1.16865	Serping1
A0A0R4J206;Q9Z223;Q9Z223-1	-0.246607	9.57882	-4.79925	0.000106888	0.00274813	1.15934	Mocs2
A0A0B4J1H7;A0A0B4J1H8	0.681314	10.0752	4.81435	0.000103204	0.00274286	1.15317	Igkv1-135;Igkv1-133
Q60649;Q8CCN6	-0.227413	10.8627	-4.72506	0.000100876	0.0027008	1.14607	Clpb
Q9EQ20	-0.145025	14.8218	-4.70758	0.000105281	0.00274813	1.12226	Aldh6a1
Q8QZS1	-0.222197	12.3717	-4.69894	0.00010753	0.00274813	1.0761	Hibch
Q9CZ13	-0.195395	14.048	-4.70218	0.000106682	0.00274813	1.06957	Uqcrc1
Q99LG2	-0.227196	9.74857	-4.6763	0.000113652	0.00286282	1.03661	Tnpo2
E9PZS8;Q61387	-0.233201	9.96076	-4.67375	0.000114364	0.00286382	1.0233	Cox7a2l
O55135	0.213714	11.9569	4.6777	0.000113265	0.00286282	1.02043	Eif6
Q9JIM1;Q9JIM1-2	-0.229483	11.5958	-4.65714	0.000119108	0.00296516	0.997421	Slc29a1
B1AQF4;H3BKL8;Q9D7X3	0.187018	10.2874	4.61887	0.000130802	0.00323736	0.883137	Dusp3
F8WJE0;Q60710	0.173103	11.1781	4.59605	0.000138322	0.00333909	0.845448	Samhd1
Q8K0E8	0.360192	12.9785	4.59269	0.000139464	0.00333909	0.84338	Fgb
B8JJN0	0.363574	10.7188	4.59917	0.000137268	0.00333909	0.84214	Gm20547
Q9JLJ2	-0.203379	14.8511	-4.60573	0.000135082	0.00330484	0.836379	Aldh9a1
A2AQU8;Q9D975	0.447172	9.56517	4.6074	0.000134529	0.00330484	0.835749	Srxn1
Q99N42	-0.322658	11.3951	-4.59224	0.000139619	0.00333909	0.827609	Tymp
B7FAU9;Q8BTM8	0.380352	12.1407	4.58106	0.000143495	0.0033749	0.809792	Flna
Q8BGR9;Q8BGR9-2	-0.477477	8.39704	-4.87324	0.000196436	0.00418113	0.8089	Ublcp1
Q8CGK3	-0.139621	11.9937	-4.58283	0.000142872	0.0033749	0.807191	Lonp1
Q8R0J2;Q9R0Q9	0.238603	10.8978	4.58269	0.000142922	0.0033749	0.781935	Mpdu1
Q9R0N0	0.249715	12.7099	4.57626	0.000145189	0.00339599	0.776091	Galk1
Q99KP3	-0.425525	10.5029	-4.57035	0.000147307	0.00342669	0.766644	Cryl1
D3Z139;Q8K0G8	-0.183027	10.4761	-4.54952	0.000155019	0.00354793	0.758475	Esrp2
Q059N0	-1.37603	10.7664	-4.55207	0.000154052	0.00354487	0.756703	Sult3a1
Q9Z1Q5	0.265823	11.5431	4.56389	0.000149656	0.00346242	0.7391	Clic1
B7ZNL3	0.165166	13.3011	4.52337	0.000165276	0.00374245	0.717158	Tpm1
Q9DCY0	-0.452658	11.424	-4.52599	0.000164219	0.0037384	0.652734	Keg1
P51855	0.362248	12.5137	4.50548	0.000172683	0.00386901	0.605293	Gss
A0A075B5K8;A0A0B4J1I0;A0A140T8M0;A0A140T8N1;F6XWB2;P01631	0.659711	9.9898	4.50789	0.000171668	0.00386661	0.599673	Igkv1-99;Igkv1-110;Igkv1-117;Igkv1-88;Igkv1-99;
Q9CR68	-0.156501	13.7621	-4.49708	0.000176275	0.00392882	0.584483	Uqcrfs1
B5X0G2	-0.767975	13.4029	-4.48577	0.000181232	0.00401825	0.569064	Mup17
M0QWA7;P11835;Q542I8	0.785556	9.63024	4.50819	0.000189512	0.00410211	0.562748	Itgb2
Q921F4	-0.299494	10.3337	-4.47663	0.000185336	0.00404603	0.551853	Hnrnpll
Q9DCQ2	-0.177659	13.7828	-4.4795	0.000184041	0.00403847	0.550432	Aspdh
Q7TSH2	-0.222932	10.475	-4.48193	0.000182946	0.00403524	0.534415	Phkb
Q9JME7	-0.396492	9.73569	-4.52398	0.000203078	0.00427972	0.53281	Trappc2l
Q3UF95;Q9Z1R2	0.12177	10.551	4.464	0.000191169	0.00411012	0.532586	Bag6
Q8K1B8	0.369684	9.94698	4.45497	0.000195447	0.004181	0.494555	Fermt3
O08529	0.239373	11.0979	4.46686	0.000189832	0.00410211	0.491703	Capn2
Q9R1Q7	0.643953	9.15007	4.66619	0.00025143	0.00504876	0.468122	Plp2
Q9JK81	0.108773	11.3964	4.4323	0.000206618	0.00433288	0.449784	Myg1
S4R1B8;S4R270	0.309015	9.80775	4.44671	0.000199442	0.00422401	0.444103	Bin2
P19783	-0.147331	15.01	-4.41056	0.000217928	0.00452547	0.419402	Cox4i1
E9Q3Q6;Q61490	0.242807	11.4506	4.41359	0.000216318	0.00451404	0.403119	Alcam
Q61233	0.237947	12.0645	4.39628	0.000225696	0.00464148	0.372359	Lcp1
Q91VW3	0.467451	10.9326	4.40602	0.000220368	0.00455392	0.34553	Sh3bgrl3
Q6TL19	-0.508013	9.00728	-4.41118	0.000239138	0.00489359	0.338456	Gucy2g
Q8BWF0	-0.16949	11.9009	-4.36402	0.000244277	0.00495185	0.280802	Aldh5a1
P00493	0.289917	11.455	4.37079	0.000240254	0.00489359	0.280166	Hprt1
Q8VE70	1.11744	9.66998	4.36127	0.000245926	0.00496165	0.275184	Pdcd10
P70280	0.268228	9.81203	4.44996	0.000269491	0.00521465	0.263349	Vamp7
Q3U3G8;Q9EPB5	-0.216137	9.44598	-4.34272	0.000257376	0.00513661	0.241461	Serhl
Q8BWU8	-0.281581	11.3963	-4.34015	0.000259003	0.00513661	0.238196	Etnppl
P08113	0.147649	15.3537	4.33723	0.000260864	0.00513661	0.22198	Hsp90b1
Q9CQC7	-0.266678	11.3193	-4.33786	0.000260462	0.00513661	0.195621	Ndufb4
G5E898;Q9R269	0.926278	9.19615	4.33571	0.000261838	0.00513661	0.186833	Ppl
Q6DVA0	0.231455	9.40455	4.30513	0.000282228	0.0053636	0.16389	Lemd2
A0A140LJ04;E9Q5W5;Q5SSH7	-0.384816	9.3468	-4.32601	0.000268141	0.00521465	0.16162	Zzef1
P20918	0.215674	11.8274	4.32527	0.000268628	0.00521465	0.15165	Plg
D3Z192;D3Z6E2;D3Z6H1;D6RCX9;P61148	-0.28644	9.33521	-4.34976	0.000305389	0.00575239	0.147612	Fgf1
Q99LM2	-0.334211	10.4781	-4.31139	0.00027793	0.00530792	0.146313	Cdk5rap3
P70694	-0.224982	15.2585	-4.31843	0.00027317	0.00526191	0.135246	Akr1c6
Q283N4	-0.272677	12.109	-4.31121	0.000278052	0.00530792	0.131274	Urad
Q9EQF5	-0.230374	14.3286	-4.30009	0.000285735	0.00540612	0.128214	Dpys
Q8R3P0	-0.279516	10.9229	-4.26398	0.000312188	0.00585455	0.0698564	Aspa
P54320	0.949374	10.6713	4.2574	0.000317268	0.00589785	0.0237596	Eln
P60710	0.170484	16.9331	4.24214	0.000329366	0.00603459	0.00855279	Actb
Q9WVM8	-0.265596	12.0624	-4.25908	0.000315967	0.00589785	0.00772448	Aadat
Q8K0Z7	-0.16982	11.0438	-4.24832	0.000324412	0.00600444	0.00465719	Taco1
D3YUW7;E9QMC1	0.202016	11.0638	4.24099	0.000330293	0.00603459	-0.0134323	Cgn
Q5SXR6;Q68FD5	0.110954	13.6682	4.24364	0.000328156	0.00603459	-0.0246446	Cltc
H3BL34;Q64176	-0.330519	11.2993	-4.22503	0.000343473	0.00619562	-0.0466045	Ces1e
P24721	-0.269919	10.4454	-4.22697	0.00034184	0.00619239	-0.0487276	Asgr2
Q62318	0.183877	11.6397	4.23125	0.000338275	0.00615401	-0.0682169	Trim28
D3YTQ9;P62843	-0.414017	12.1803	-4.21321	0.000353571	0.00632417	-0.0900726	Rps15
Q8K2Q9	0.237019	10.147	4.21911	0.00034849	0.00625958	-0.0950064	Shtn1
Q9CQU0	0.193705	11.4506	4.20729	0.000358736	0.0063897	-0.0958707	Txndc12
Q9DAW9	0.218537	11.5481	4.19922	0.000365905	0.00647429	-0.113563	Cnn3
P05201	0.171702	14.707	4.19684	0.000368047	0.00647429	-0.130917	Got1
Q61598	0.188292	13.6612	4.19773	0.000367247	0.00647429	-0.133526	Gdi2
Q99MR8	-0.18101	12.7685	-4.18036	0.000383216	0.00671338	-0.146924	Mccc1
P58058	-0.295178	10.2717	-4.18161	0.000414894	0.00709319	-0.151013	Nadk
E9PUR6;E9PYV1;P06537;P06537-2;P06537-5	-0.151011	9.94203	-4.15679	0.000405998	0.00702574	-0.205435	Nr3c1
G5E8K2;G5E8K3;G5E8K5;G5E8K5-3;S4R2S8	0.249993	9.99502	4.15807	0.000404733	0.00702574	-0.210528	Ank3
Q91Z25;Q9WV32	0.236968	11.9258	4.14806	0.000414785	0.00709319	-0.226321	Arpc1b
Q64514-2	-0.185287	11.0002	-4.12676	0.000436998	0.00735297	-0.233518	Tpp2
Q9DAT5	-0.278273	9.58596	-4.16386	0.000399027	0.00696172	-0.234661	Trmu
Q921W4	0.901819	9.2077	4.15231	0.000445124	0.00740193	-0.241367	Cryzl1
P27546;P27546-2	0.241319	11.6873	4.14821	0.000414626	0.00709319	-0.241951	Map4
Q99PG2	-0.15185	10.6888	-4.14573	0.000417159	0.00710338	-0.255621	Ogfr
Q8R123;Q8R123-2	-0.149313	10.6739	-4.13272	0.000430663	0.00728043	-0.265712	Flad1
Q5BL07	-0.307637	9.36222	-4.13242	0.000430977	0.00728043	-0.269809	Pex1
Q04519	0.209556	8.96112	4.14374	0.000454379	0.00746831	-0.278441	Smpd1
B7ZMP1	-0.235944	9.42421	-4.12217	0.000441943	0.00737785	-0.289833	Xpnpep3
P19324	0.469031	10.4865	4.1223	0.000441797	0.00737785	-0.293777	Serpinh1
P97501	-0.731768	13.725	-4.09553	0.00047174	0.00769424	-0.310826	Fmo3
Q9DBK0	-0.208023	11.6486	-4.11444	0.000450382	0.0074313	-0.32918	Acot12
F6VRP8	0.360637	9.91407	4.12592	0.000474231	0.00770534	-0.331865	Lgals3bp
P16546	0.145296	12.1936	4.11522	0.000449527	0.0074313	-0.334979	Sptan1
Q9EP89	-0.142853	12.0372	-4.10453	0.000461447	0.0075553	-0.351343	Lactb
P43277	0.297143	11.8085	4.06675	0.00050617	0.00807627	-0.393096	Hist1h1d
P97370	-0.959188	10.4425	-4.06887	0.000503547	0.00807627	-0.393455	Atp1b3
Q91ZA3	-0.108382	13.2085	-4.03947	0.00054112	0.00841429	-0.424247	Pcca
Q3ULW8;Q8CFB8	0.259699	9.89648	4.06645	0.000506545	0.00807627	-0.427733	Parp3
D3Z1H9;Q9JL62	0.376182	9.103	4.07112	0.000500783	0.00807512	-0.435256	Gltp
G5E843;O89026	0.362625	10.6848	4.08503	0.00052312	0.00830941	-0.436971	Robo1
A0A0J9YTY0;A0A0J9YUL3;Q8C1B7;Q8C1B7-2;Q8C1B7-3	0.337467	11.0714	4.07383	0.000497479	0.00805235	-0.450164	11/Sep
E9QPX1;P39061;P39061-1	0.172408	11.3594	4.04721	0.000530962	0.0083715	-0.465568	Col18a1
Q5SU48;Q7TN98;Q7TN98-2;Q7TN98-3;Q7TN98-4;Q7TN98-5	-0.271339	9.02285	-4.04216	0.000537566	0.00841429	-0.49066	Cpeb4
Q9Z2I0	-0.164926	11.8994	-4.03991	0.000540533	0.00841429	-0.493359	Letm1
E9Q3C1	-0.200917	10.3102	-4.03544	0.00054648	0.00842887	-0.495372	C2cd2
E9Q453;E9Q456	0.283054	12.1166	4.03779	0.00054335	0.00841429	-0.496063	Tpm1
Q3V384	-0.406821	9.38392	-4.05013	0.000527184	0.00834284	-0.497038	Afg1l
P14483	0.482802	9.85455	4.04517	0.000575615	0.00878277	-0.527852	H2-Ab1
P50247	-0.140243	16.6802	-4.03763	0.000543559	0.00841429	-0.532919	Ahcy
Q99KC8	0.18127	11.8025	4.02676	0.000558211	0.00857871	-0.540164	Vwa5a
A0A087WRB7;E9PX43;Q7TQG1	-0.781482	9.85203	-4.0149	0.000574643	0.00878277	-0.573542	Plekha6
O35683	-0.224751	11.2577	-3.99731	0.000599909	0.00905607	-0.591736	Ndufa1
Q9WTP6;Q9WTP6-2	-0.202296	13.7902	-4.0058	0.000587576	0.00893326	-0.612285	Ak2
P55821	0.928777	9.07131	3.99784	0.000599128	0.00905607	-0.624704	Stmn2
Q9QUI0	-0.56055	11.6736	-3.99136	0.000608693	0.0091562	-0.636888	Rhoa
A0A140LJ25;G5E8I4;Q9DD02	0.134366	10.4791	3.95957	0.000657874	0.00975809	-0.645577	Hikeshi
Q8R104	-0.457362	10.3106	-3.97901	0.000627354	0.00937068	-0.646804	Sirt3
P28654	0.419748	10.8789	3.95287	0.000668728	0.00981647	-0.656535	Dcn
Q3U7R1	0.252545	10.2739	3.98635	0.000616195	0.00923641	-0.658567	Esyt1
Q6PB44;Q6PB44-2	0.274686	9.36633	3.96861	0.000643499	0.00957823	-0.676156	Ptpn23
Q99L13	-0.241674	14.2998	-3.95694	0.000662113	0.00977869	-0.691739	Hibadh
Q8R086	-0.170376	13.3476	-3.94177	0.000687107	0.00990344	-0.702443	Suox
O35744	0.639456	10.2011	3.95586	0.000663858	0.00977869	-0.709673	Chil3
Q9DBG9	0.2011	10.7926	3.93759	0.00069416	0.00991761	-0.713197	Tax1bp3
A0A087WNV1;A0A087WR52;A0A087WSR7;Q8K2K6;Q8K2K6-1;Q8K2K6-3	0.194971	9.45441	3.94178	0.000687104	0.00990344	-0.715737	Agfg1
P30412	0.813146	9.08418	3.9765	0.000678636	0.00985991	-0.717099	Ppic
F8WJI3;Q8R3Q6	-0.145346	11.1987	-3.94933	0.000674542	0.00983669	-0.72833	Ccdc58
P70460	0.357015	9.07945	3.9256	0.000714788	0.0100757	-0.734986	Vasp
Q9CPX7	-0.196705	10.6327	-3.94922	0.000674727	0.00983669	-0.737985	Mrps16
A0A1W2P6L9;Q3UQ28	0.569952	7.85276	3.94088	0.000688611	0.00990344	-0.739684	Pxdn
Q5SV85;V9GX40;V9GXD9	-0.391393	9.91838	-3.93025	0.000706724	0.010062	-0.754918	Synrg
B1ARU4;E9PVY8;E9QA63;Q9QXZ0	0.138098	10.3763	3.92724	0.000711935	0.0100757	-0.765227	Macf1
Q9D273	-0.283029	10.7786	-3.93754	0.000694256	0.00991761	-0.767477	Mmab
Q14CH7	-0.234866	9.08079	-3.92604	0.00071403	0.0100757	-0.784823	Aars2
Q8R1B4	0.137585	11.8146	3.91121	0.000740355	0.0103334	-0.792908	Eif3c
G5E8R4;Q922D4;Q922D4-2	-0.181916	9.20269	-3.91135	0.000740096	0.0103334	-0.803167	Ppp6r3
P48774	0.314194	10.1849	3.91226	0.00073846	0.0103334	-0.818785	Gstm5
P29351;P29351-2	0.132712	10.4833	3.90187	0.000757421	0.0104376	-0.828159	Ptpn6
Q91X72	0.847653	12.6805	3.90939	0.00074365	0.0103455	-0.838307	Hpx
Q6P069;Q6P069-2	0.204463	12.3071	3.90709	0.000747825	0.0103697	-0.845216	Sri
D3Z7Q2	-0.16007	11.1598	-3.90176	0.000757627	0.0104376	-0.845721	Smim20
P15532	0.210791	13.8798	3.89009	0.000779514	0.0107045	-0.863835	Nme1
P16015	-0.340506	16.4601	-3.87776	0.00080332	0.0109887	-0.877764	Ca3
O35955	0.220594	11.8605	3.87671	0.000805372	0.0109887	-0.897896	Psmb10
E9Q317;O55128	0.231871	9.79874	3.86967	0.000819312	0.0111432	-0.899809	Sap18
A0A0G2JEM3;A0A0G2JGC7;B2RRI2;F7CVW0;Q3TMM7;Q689Z5;Q689Z5-2	-0.450056	8.61118	-3.97157	0.00107583	0.0133016	-0.908894	Sbno1
P84084	-0.269843	11.5656	-3.85909	0.000840731	0.0112902	-0.912479	Arf5
O09164	0.347987	9.86747	3.86675	0.000825168	0.011157	-0.923318	Sod3
Q9D0I9	0.189186	11.3918	3.86655	0.000825567	0.011157	-0.941781	Rars
Q9WUM5	-0.124847	13.9561	-3.85535	0.000848421	0.011322	-0.944563	Suclg1
P07356	0.361114	12.2954	3.85764	0.000843701	0.0112944	-0.950733	Anxa2
P97449	0.221472	11.7832	3.85922	0.000840466	0.0112902	-0.959721	Anpep
P62814	0.141959	11.9867	3.84292	0.000874531	0.0115978	-0.96021	Atp6v1b2
A0A0R4IZW8;O88456	0.291872	10.5044	3.84529	0.000869484	0.0115669	-0.977821	Capns1
P54071	0.191064	13.6975	3.83657	0.000888152	0.0116693	-0.980294	Idh2
P56389	0.183913	11.2318	3.813	0.00094064	0.0120976	-0.982314	Cda
Q9CQB2	-0.206607	10.3325	-3.83785	0.000885393	0.0116691	-0.988085	Mcrip2
E9PYK3	0.326249	8.6526	3.82617	0.000910957	0.0118592	-0.993997	Parp4
Q61205	0.250566	9.61631	3.83803	0.000884998	0.0116691	-1.0103	Pafah1b3
Q61792	0.161913	13.5313	3.80001	0.000970855	0.0123619	-1.01042	Lasp1
P40124	0.227512	11.7402	3.82794	0.000907036	0.0118592	-1.01192	Cap1
Q9CPW4	0.195552	12.033	3.81753	0.000930331	0.0120378	-1.01365	Arpc5
Q9Z1Q9	0.122109	12.6934	3.81366	0.000939131	0.0120976	-1.02701	Vars
Q8BMK4	0.258903	9.84673	3.8203	0.000924071	0.0119932	-1.02964	Ckap4
Q6ZQI3	0.132995	12.0479	3.82635	0.000910546	0.0118592	-1.03373	Mlec
Q9QXF8	-0.138637	15.5242	-3.80696	0.000954573	0.0122398	-1.04934	Gnmt
P29758	0.411234	14.3521	3.804	0.000961476	0.0122913	-1.0726	Oat
Q9Z2M7	-0.113079	12.5358	-3.79919	0.000972803	0.0123619	-1.07826	Pmm2
Q8CG72	-0.960278	11.0299	-3.78722	0.00100155	0.0126142	-1.07894	Adprhl2
D3Z0L4;Q9CRB9;Q9D9P1	-0.14282	12.7097	-3.79315	0.000987199	0.0125075	-1.08663	Chchd3
Q9DBC0	-0.152567	11.0972	-3.78393	0.0010096	0.0126781	-1.08755	Selenoo
P10630-2	0.0893006	13.8684	3.77899	0.00102182	0.0127563	-1.10146	Eif4a2
Q8BP40	-0.125244	11.3411	-3.79145	0.000991291	0.012522	-1.11055	Acp6
Q61838	0.285774	13.6936	3.78095	0.00101696	0.012733	-1.11326	Pzp
Q8C4B4;Q8C4B4-2	0.248352	9.06662	3.7801	0.00108573	0.0133583	-1.13934	Unc119b
Q3UNX5;Q3UNX5-2	-0.215313	11.7557	-3.74107	0.00112049	0.0136776	-1.14451	Acsm3
Q04857	0.584718	12.3485	3.76827	0.0010488	0.0130548	-1.14555	Col6a1
A2AWA9	0.370373	11.891	3.74375	0.00111321	0.0136569	-1.15401	Rabgap1
Q80UP8	0.869461	13.081	3.7619	0.00106518	0.0132201	-1.16161	Slc20a2
O35857	-0.173699	11.405	-3.75698	0.001078	0.0133016	-1.18544	Timm44
Q6A068	0.358154	9.6927	3.71237	0.00120136	0.014444	-1.19042	Cdc5l
Q91YP3	-0.159454	11.6423	-3.72947	0.0011525	0.0139777	-1.2254	Dera
P10922	-0.247245	13.4781	-3.74076	0.00112133	0.0136776	-1.2317	H1f0
Q99N84	-0.21448	9.05292	-3.71129	0.00120451	0.014444	-1.2438	Mrps18b
Q8BGA8	-0.232978	12.1167	-3.73529	0.00113633	0.0138211	-1.25251	Acsm5
Q8BTY1	-0.238257	12.5449	-3.71195	0.0012026	0.014444	-1.28022	Kyat1
Q9CPW3	-0.17262	10.2589	-3.73033	0.00140087	0.0158271	-1.28203	Mrpl54
Q8K1Z0	-0.107965	12.7168	-3.70691	0.00121738	0.0145165	-1.28439	Coq9
Q8C6S9;Q8C6S9-2	-0.326591	10.084	-3.71816	0.0011846	0.0143263	-1.2895	Cfap54
P08122	0.298106	12.2774	3.69716	0.00124654	0.0147814	-1.29863	Col4a2
Q3TCD4;Q9WUR2;Q9WUR2-2	-0.236745	11.5631	-3.70714	0.00121671	0.0145165	-1.31864	Eci2
P11438	0.170473	12.0395	3.69729	0.00124613	0.0147814	-1.32481	Lamp1
Q61553	0.325314	9.71915	3.68262	0.00129129	0.0150603	-1.33116	Fscn1
Q9JHF5	0.213618	9.96257	3.6657	0.00134532	0.0154368	-1.33401	Tcirg1
Q4PZA2;Q4PZA2-2;Q4PZA2-3;Q4PZA2-4	-0.218778	9.91083	-3.69052	0.00126678	0.0148969	-1.33531	Ece1
P15105	0.159945	15.2244	3.69449	0.00125463	0.0148353	-1.33739	Glul
O08715;O08715-4;O08715-6	-0.210805	10.3303	-3.69337	0.00125806	0.0148353	-1.34636	Akap1
Q8CCM6-2	-0.164523	10.7152	-3.6689	0.00133494	0.0154007	-1.36175	Timm21
P63087;P63087-2	0.16712	10.2904	3.68621	0.00128008	0.0150118	-1.36303	Ppp1cc
P63038	-0.114393	15.3351	-3.6849	0.00128416	0.0150183	-1.36313	Hspd1
P82198	0.638758	9.95588	3.66746	0.0013396	0.0154126	-1.36813	Tgfbi
P08207	0.347845	12.6642	3.67914	0.00130221	0.0151462	-1.37203	S100a10
A0A0R4J0P1;D3YTT4;Q9D7B6	-0.095626	12.3504	-3.66237	0.00135622	0.0155199	-1.37767	Acad8
Q8BM55	-0.127293	10.9986	-3.6694	0.00133333	0.0154007	-1.38469	Tmem214
D3Z7M9;O35381	-0.103532	13.145	-3.67144	0.00132674	0.0153895	-1.38651	Anp32a
O35074;Q8BXC0	0.478578	9.4721	3.64877	0.00140165	0.0158271	-1.40094	Ptgis
O88322	0.349934	9.7518	3.65423	0.00138325	0.0157446	-1.40631	Nid2
P70296	0.0982908	13.7995	3.66087	0.00136117	0.0155348	-1.41193	Pebp1
A0A0R4J0J0;Q9JHU2	0.174348	10.6067	3.61048	0.00153771	0.0171734	-1.44068	Palmd
P20491	0.309064	10.1972	3.64938	0.00139959	0.0158271	-1.4444	Fcer1g
A0A0G2JEC4;Q9JK48;Q9JK48-2;Q9JK48-3	0.176688	9.79876	3.60636	0.0015531	0.0172176	-1.45057	Sh3glb1
Q8BVG4	-0.226021	9.56549	-3.61375	0.0015256	0.0171358	-1.48715	Dpp9
A0A1L1SUI3;Q9D1F9	-0.131687	12.7687	-3.62777	0.00147475	0.0166085	-1.48936	Slc37a4
Q8BXN7	-0.5528	10.3419	-3.63274	0.00154255	0.0171734	-1.50678	Ppm1k
Q8R0H9	0.706099	9.25851	3.61959	0.00159152	0.0174616	-1.51889	Gga1
Q8BQU7	-0.301228	9.96181	-3.60351	0.00156384	0.0172766	-1.51974	Tmem74
Q8BIW1	0.27178	10.0512	3.61076	0.00153667	0.0171734	-1.52557	Prune1
Q8CAQ8-2	-0.13243	12.7613	-3.60851	0.00154508	0.0171734	-1.52826	Immt
F6S4K9	-0.152643	9.8991	-3.6001	0.00157679	0.0173447	-1.53687	Epb41
Q1ERP8;Q1ERP8-2;Q1ERP8-3;Q1ERP8-5	-0.223415	9.59108	-3.58481	0.00163614	0.0178134	-1.55071	Cd300lg
Q61187	-0.214991	12.4359	-3.59204	0.00160779	0.0175948	-1.55262	Tsg101
P50518	0.397222	9.68438	3.6028	0.00156655	0.0172766	-1.55615	Atp6v1e1
A0A0F6AIX5;A0A0F6AIX6;A0A1W2P7C8;Q8BVA5;Q8BVA5-2	0.355635	11.729	3.54561	0.00179846	0.0190924	-1.583	Ldah
Q8JZZ0	-0.185665	12.7341	-3.57235	0.0016861	0.0182176	-1.58309	Ugt3a2
E9QPD7;G5E8R3	-0.172361	15.2131	-3.58493	0.00163564	0.0178134	-1.58674	Pcx
P55065	0.323864	8.82694	3.60096	0.00236029	0.0226301	-1.59046	Pltp
O88668	0.379241	10.627	3.57865	0.00166063	0.0180339	-1.60407	Creg1
Q920A7	-0.189026	10.4988	-3.57558	0.00167301	0.0181222	-1.60484	Afg3l1
P08905	0.565195	9.52309	3.61482	0.00182435	0.0192943	-1.61663	Lyz2
Q8R180	0.235305	10.0713	3.55453	0.00176019	0.0188269	-1.62099	Ero1a
Q9JK92	0.183653	10.5555	3.57026	0.00169464	0.0182635	-1.62506	Hspb8
A0A0R4J275;Q7TMF3	-0.140467	12.0237	-3.532	0.00185843	0.0193905	-1.63342	Ndufa12
A0A0G2JE99;P01843	0.405662	10.6787	3.58328	0.00184014	0.0192943	-1.64143	Iglc1;
Q9JIK9	-0.261163	9.96428	-3.56226	0.00172767	0.0185725	-1.64684	Mrps34
Q9DB60	0.369379	9.14044	3.55844	0.00174365	0.018697	-1.6569	Fam213b
A0A0A0MQA5;P68368	0.144936	14.232	3.52398	0.00189466	0.0196243	-1.66191	Tuba4a
Q99MZ3	-0.466964	9.74803	-3.54941	0.00178206	0.0190131	-1.68697	Mlxipl
P60766	0.100588	11.6808	3.51537	0.00193433	0.0199382	-1.68822	Cdc42
A0A0R4J083	-0.169177	13.7434	-3.53213	0.00185781	0.0193905	-1.69536	Acadl
P00329	-0.143811	16.8125	-3.54565	0.00179829	0.0190924	-1.69571	Adh1
Q9DB16	-0.309664	9.57704	-3.53655	0.00183815	0.0192943	-1.69683	Cab39l
A0A0R4J050;A0A1L1SS90	-0.161054	11.9908	-3.53056	0.00186487	0.0194102	-1.69765	Acy1
Q9D1H8	-0.29347	10.1417	-3.53843	0.00182984	0.0192943	-1.70359	Mrpl53
P58281-2	-0.0964506	11.3003	-3.50325	0.00199161	0.020283	-1.71448	Opa1
P70404	-0.294845	9.99194	-3.53682	0.00183698	0.0192943	-1.7162	Idh3g
A0A0R4J1J1;Q69ZP3-2	-0.242654	10.0255	-3.50868	0.00196575	0.0202131	-1.71743	Pnkd
O35459	-0.213933	12.8862	-3.52678	0.00188195	0.0195402	-1.72289	Ech1
P35278;Q8C266	0.128374	12.6335	3.52262	0.00190087	0.0196408	-1.72863	Rab5c
E9PZ00;J3QPG5;K3W4L3;Q61207;Q8BFQ1	0.330443	9.95834	3.49857	0.00201415	0.0204149	-1.72938	Psap
P20152	0.360884	13.8427	3.49998	0.00200735	0.0203945	-1.7472	Vim
A0A2C9F2D2;Q07076	0.165709	12.2656	3.50476	0.00198437	0.0202577	-1.76466	Anxa7
Q8R0Z6	-0.363771	8.62357	-3.52379	0.00224548	0.0219107	-1.77113	Angptl6
O70480;Q8BSN6	-0.198744	12.0059	-3.50498	0.00198333	0.0202577	-1.77296	Vamp4
Q9JLC3	-0.344449	10.999	-3.50486	0.0019839	0.0202577	-1.77377	Msrb1
Q91VU6	-0.12469	11.0083	-3.49346	0.00203909	0.0205697	-1.79571	Dcaf11
Q05BF0;Q9CQA6	-0.217457	10.2072	-3.48685	0.00207173	0.0208147	-1.79599	Chchd1
A2A7A7;Q8CFX1	0.17128	12.2151	3.4936	0.00203837	0.0205697	-1.79914	H6pd
P09671	-0.136697	13.2125	-3.48227	0.00209465	0.0208147	-1.80707	Sod2
D3Z125;D3Z637;D3Z7X7;E9PUA7;F8WHQ1;Q62393;Q62393-2;Q62393-3	0.19748	10.764	3.47097	0.00215233	0.0212094	-1.81268	Tpd52
Q9WVB0	0.191158	10.4469	3.4863	0.00207445	0.0208147	-1.81314	Rbpms
P51175	-0.197291	9.53637	-3.48169	0.00209761	0.0208147	-1.81454	Ppox
Q9D1I6	-0.212034	10.3967	-3.48541	0.0020789	0.0208147	-1.81906	Mrpl14
P09405	0.141961	12.9611	3.4839	0.00208649	0.0208147	-1.82143	Ncl
Q3UZ39	0.155897	10.1376	3.48193	0.0020964	0.0208147	-1.82521	Lrrfip1
Q9CR59	-0.2353	10.1241	-3.47635	0.00212469	0.0210344	-1.84487	Gadd45gip1
I1E4X8;P83093	-0.149179	8.71609	-3.45512	0.0022358	0.0219107	-1.84852	Stim2
D3Z4S3	0.281323	9.39284	3.47363	0.00224923	0.0219107	-1.85696	Ptrhd1
Q91W43	-0.293032	12.1506	-3.47243	0.00214479	0.0211841	-1.86317	Gldc
Q8CGA3	-0.385737	7.89472	-3.45277	0.00249217	0.0232658	-1.86443	Slc43a2
Q5RKN9	0.119613	12.903	3.44925	0.00226751	0.0219585	-1.86493	Capza1
Q9CQG1	-0.582787	9.7092	-3.4437	0.00241394	0.0228882	-1.86687	Chac2
A2AH85;G3UZ34;O08810	0.221385	13.9875	3.44887	0.00226962	0.0219585	-1.87832	Eftud2
D3Z687;F8WH46;Q9DCT6;Q9DCT6-2	0.386235	9.77331	3.37199	0.00285805	0.025355	-1.88444	0610010K14Rik;0610010K14Rik;Bap18;Bap18
Q3U962	0.719183	10.4562	3.44452	0.00229343	0.0220885	-1.88732	Col5a2
Q8BH43	0.295265	10.2807	3.43559	0.00234305	0.0225155	-1.89498	Wasf2
Q9R092	-0.769506	11.7294	-3.44968	0.00226517	0.0219585	-1.90031	Hsd17b6
Q9CQ69	-0.161197	13.3744	-3.45389	0.00224244	0.0219107	-1.9045	Uqcrq
Q3U125;Q9CYH2	0.251747	11.3683	3.45377	0.00224306	0.0219107	-1.90716	Fam213a
Q9DCF9;Q9DCF9-2	-0.314951	9.29699	-3.41272	0.00247502	0.0232586	-1.9176	Ssr3
P20060	0.534087	10.1659	3.44466	0.00229262	0.0220885	-1.92926	Hexb
P11087	0.730747	13.6354	3.42614	0.00239673	0.0228252	-1.93368	Col1a1
E9QNH7;Q5XG73;Q5XG73-2;Q5XG73-3	-0.185856	11.6872	-3.42759	0.00238841	0.022797	-1.94342	Acbd5
Q99MN9	-0.128359	13.6574	-3.42077	0.00242779	0.0229669	-1.94653	Pccb
P43276	0.455449	12.9254	3.42995	0.00237493	0.0227193	-1.953	Hist1h1b
O88207	0.574016	10.2025	3.41763	0.00285891	0.025355	-1.95735	Col5a1
A2AQ41;A2AQ42;A2AQ43;A2AQ44;A2AQ45;Q80TY0;Q80TY0-2;Q80TY0-3;Q80TY0-4	0.973267	8.87794	3.42166	0.00300985	0.0262023	-1.9695	Fnbp1
E9PUH6;E9PUW6;Q80ZM8	-0.318156	10.6737	-3.40183	0.0025404	0.0235097	-1.97136	Crls1
Q6RUT7	-0.225203	10.3233	-3.42829	0.00316835	0.0270837	-1.97195	Ccsmst1
Q9JII6	0.118714	13.7953	3.41074	0.00248679	0.0232658	-1.97355	Akr1a1
P52843	-0.363004	12.0924	-3.42313	0.00241409	0.0228882	-1.97882	Sult2a1
Q6P3A8	-0.140675	12.8944	-3.40304	0.00253308	0.023493	-1.98249	Bckdhb
Q62507	0.675232	8.48014	3.37019	0.00287019	0.0254021	-1.98399	Coch
Q6XVG2	-0.657952	11.7933	-3.41697	0.00244999	0.0231255	-1.9869	Cyp2c54
Q8R084	-0.458032	12.6396	-3.41492	0.00246201	0.0231876	-1.99333	Ugt2b1
D3Z5K6;Q9CQV7	-0.189229	10.3357	-3.40469	0.00252306	0.0234512	-1.99869	Dnajc19
Q99LB7	-0.316233	15.0938	-3.41054	0.002488	0.0232658	-1.99906	Sardh
Q9D967	0.968944	10.4112	3.38313	0.0026566	0.0242166	-2.00477	Mdp1
Q91YR1	0.130943	12.0089	3.3902	0.00261205	0.0239129	-2.00897	Twf1
E9Q0W8;E9Q4F4;P62305	0.360979	12.4515	3.39923	0.00255627	0.0236053	-2.01109	Snrpe
Q9D1I5	-0.203913	11.0512	-3.40641	0.00251268	0.0234059	-2.01722	Mcee
Q3ULJ0;Q3ULJ0-2	-0.1144	12.7144	-3.39335	0.00259247	0.0237848	-2.0214	Gpd1l
A0A1B0GRJ9;F7D3W5;Q5PR72;Q922S4;Q922S4-2;Q922S4-3	-0.755102	8.68106	-3.41694	0.00270784	0.0243705	-2.02735	Pde2a;Gm45837;Pde2a;Pde2a;Pde2a;Pde2a
A2A6U3;Q80UG5;Q80UG5-3	0.114855	11.9057	3.39382	0.00258953	0.0237848	-2.03121	09/Sep
Q91WK5	-0.255272	11.5978	-3.39589	0.00257674	0.0237429	-2.03572	Gcsh
Q80XN0	-0.165338	13.5912	-3.37728	0.00269402	0.0243358	-2.04046	Bdh1
Q99PL6;Q99PL6-2	-0.369466	9.46304	-3.38521	0.00264343	0.0241483	-2.04152	Ubxn6
Q3UTJ2-2	0.268532	11.5724	3.37717	0.00269469	0.0243358	-2.04649	Sorbs2
Q8BJS4;Q8BJS4-2;Q8BJS4-3	0.194765	9.24383	3.34963	0.00287783	0.0254169	-2.04719	Sun2
Q99P72	0.246747	11.5407	3.36381	0.00278207	0.0248287	-2.05084	Rtn4
Q08857	0.341398	11.2196	3.3806	0.0026727	0.0243113	-2.05809	Cd36
P84096	0.277806	10.7971	3.37662	0.00269826	0.0243358	-2.05832	Rhog
Q9CZX8	0.110839	14.2334	3.36594	0.00276798	0.0247548	-2.07796	Rps19
Q91VA6	-0.166234	10.3397	-3.37004	0.00274102	0.0245701	-2.08161	Poldip2
Q3UHN9	-0.425867	8.90981	-3.37725	0.00269418	0.0243358	-2.08408	Ndst1
Q9D4H8	-0.103303	10.4549	-3.33489	0.00298082	0.0260562	-2.09751	Cul2
A0A0N4SVT3;A0A0N4SW28;Q9DAS9	0.186914	11.5327	3.36996	0.00274155	0.0245701	-2.10078	Gng12
P62071	0.155406	10.6955	3.36049	0.00280423	0.024974	-2.10276	Rras2
Q9CQQ7	-0.102401	13.9527	-3.33702	0.00296571	0.0259774	-2.12382	Atp5f1
Q80YX1;Q80YX1-2	0.464925	9.8855	3.32331	0.00320408	0.027225	-2.12877	Tnc
E9QLB2;Q3UFF7	0.134869	11.481	3.33186	0.00300243	0.0261913	-2.13253	Lyplal1
P53395	-0.120211	13.0386	-3.33786	0.00295975	0.0259774	-2.13693	Dbt
H3BKM2;Q80YV2;Q80YV2-2	-0.108632	9.70687	-3.34339	0.00292098	0.0257446	-2.14526	Zc3hc1
Q925I1	-0.139886	12.1093	-3.33773	0.00296073	0.0259774	-2.1558	Atad3
O35295	-0.425631	10.7966	-3.31583	0.00311924	0.0268731	-2.16307	Purb
B1ATI0;B1AV77;P47740	-0.247602	13.3442	-3.31028	0.00316077	0.0270732	-2.16389	Aldh3a2
P80316	-0.0890835	12.3163	-3.31509	0.00312477	0.0268731	-2.17103	Cct5
Q3ULD5	-0.216886	12.4321	-3.32346	0.00306309	0.0265572	-2.17558	Mccc2
D3YWH4;D3Z6X7;D6RGM8;Q9DBU0	0.467124	10.014	3.29179	0.00361475	0.0293664	-2.18574	Tm9sf1
Q62426	0.297401	11.845	3.32441	0.00305617	0.0265512	-2.19059	Cstb
Q78JT3	-0.133886	15.0683	-3.32251	0.00307006	0.0265635	-2.2059	Haao
Q9JM76	0.115974	12.3055	3.32135	0.00307855	0.026583	-2.20663	Arpc3
P56375	0.162946	9.96131	3.29662	0.00376065	0.0302058	-2.20703	Acyp2
Q3V4D5	-0.132597	9.79418	-3.30392	0.0032089	0.027225	-2.22651	Naa10
Q3UN04	-0.209331	8.92933	-3.33714	0.00325619	0.0275579	-2.22826	Usp30
G3X977;Q61703	0.203284	11.144	3.31083	0.00315662	0.0270732	-2.22939	Itih2
Q6PDL0	0.124065	10.469	3.26938	0.00348336	0.0287276	-2.23499	Dync1li2
P47754	0.150196	12.1323	3.29182	0.00330256	0.0277298	-2.23739	Capza2
P26041	0.25729	12.0664	3.30717	0.00318419	0.0271645	-2.24402	Msn
Q80U63	-0.278672	9.84271	-3.29574	0.00327198	0.0276291	-2.24893	Mfn2
P62073	-0.226799	10.2782	-3.30372	0.00321046	0.027225	-2.25188	Timm10
E9Q6M5;Q91WJ2	-0.256173	11.4491	-3.28467	0.00335922	0.0279848	-2.25951	Slc22a26
A0A0G2JGL8;Q99PU8;Q99PU8-2;Q99PU8-3	-0.21538	9.04373	-3.2942	0.00328397	0.0276291	-2.26009	Dhx30
D3Z7E5;Q2NL51	-0.186789	10.1609	-3.23584	0.00377165	0.0302371	-2.26402	Gsk3a
Q9JL35	-0.167674	11.1949	-3.28634	0.0033459	0.0279284	-2.26544	Hmgn5
Q9ET22	0.313348	10.8006	3.28867	0.00332738	0.0278832	-2.27145	Dpp7
A0A067XG53;O70589;O70589-3;O70589-4;O70589-5	0.759857	8.65834	3.29419	0.00328407	0.0276291	-2.27354	Cask
Q9CY27	-0.16382	13.1394	-3.28647	0.00334488	0.0279284	-2.27548	Tecr
P19639	0.6743	11.8595	3.27352	0.00344935	0.0286235	-2.29143	Gstm3
Q91W19	0.180589	14.043	3.2697	0.00348072	0.0287276	-2.29428	Sult1a1
P00405	-0.0915036	14.6383	-3.28092	0.00338927	0.02818	-2.29574	Mtco2
P52503	-0.156762	12.0936	-3.26415	0.00352687	0.0289843	-2.29746	Ndufs6
Q8C7H1	-0.200779	9.83185	-3.21404	0.00397127	0.0311913	-2.29755	Mmaa
Q9DCJ9	0.14311	9.85668	3.26307	0.00353597	0.0290031	-2.30218	Npl
Q64521	-0.150948	12.4973	-3.22907	0.00383255	0.0306101	-2.30224	Gpd2
Q06890	0.312534	10.9704	3.2514	0.00363519	0.0294762	-2.30394	Clu
A0A0R4J1I6;Q9QY81	-0.178806	9.69413	-3.25657	0.00359085	0.029228	-2.30449	Nup210
P22315;Q544X6	-0.19435	12.1262	-3.27113	0.00346893	0.0287276	-2.32585	Fech
Q9Z0U1	0.134919	11.0483	3.23713	0.00376013	0.0302058	-2.32651	Tjp2
Q8BK72	-0.274985	9.45325	-3.26872	0.00348888	0.0287276	-2.32783	Mrps27
Q9CX34	0.115808	10.6562	3.25715	0.00358593	0.029228	-2.329	Sugt1
A2APF7;Q9QY24	0.298688	9.58763	3.26007	0.00356118	0.0290978	-2.33591	Zbp1
E9Q7C8;P56657	-0.265047	13.7953	-3.22596	0.00386089	0.0306639	-2.33752	Cyp2c40
Q07456	0.204241	10.0417	3.24716	0.00367186	0.0297169	-2.34109	Ambp
F6VW30;F6YY69;P68254;P68254-2	0.20044	13.1336	3.26023	0.00355987	0.0290978	-2.35055	Ywhaq
Q6QD59	-0.164705	10.3981	-3.23756	0.00375635	0.0302058	-2.37131	Bnip1
Q6PAR5;Q6PAR5-2;Q6PAR5-4;Q6PAR5-6	-0.316106	9.49533	-3.22573	0.00386299	0.0306639	-2.38006	Gapvd1
H7BX99;P19221	0.179584	10.8148	3.2383	0.00374974	0.0302058	-2.38174	F2
P50427	0.359443	9.78414	3.22555	0.00386468	0.0306639	-2.38755	Sts
E9QAJ9;Q3UIA2;Q3UIA2-2;Q3UIA2-3;Q3UIA2-4	0.328545	9.30146	3.203	0.00443182	0.0336374	-2.38764	Arhgap17
Q8BWQ1	-0.112682	13.5291	-3.22517	0.0038681	0.0306639	-2.39943	Ugt2a3
P28653	0.440007	11.1855	3.20458	0.0040611	0.0316053	-2.4009	Bgn
Q8BKC5	0.136963	10.3379	3.22038	0.00391216	0.0309555	-2.40381	Ipo5
G3UWD3;Q8JZV9	-0.590911	9.33707	-3.20729	0.00438851	0.0334202	-2.40574	Bdh2
P06684	0.243499	10.0094	3.23016	0.00382267	0.0305886	-2.41051	C5
A0A0R4J1H2	-0.0983724	12.7762	-3.21473	0.00396484	0.0311913	-2.41401	Glyctk
Q8R1S0	-0.111491	11.0629	-3.21737	0.00394011	0.0311188	-2.41454	Coq6
Q9EQ32	0.209802	10.3542	3.20694	0.00403846	0.0316025	-2.42323	Pik3ap1
Q8VCX5;Q8VCX5-2;Q8VCX5-3	-0.270015	9.14814	-3.19421	0.0041618	0.0320376	-2.42563	Micu1
P22437	0.438693	10.039	3.22019	0.00407722	0.0316172	-2.42645	Ptgs1
G3X8R0	0.226024	10.8315	3.21516	0.00396077	0.0311913	-2.42875	Reep5
O08797	0.356908	10.358	3.20986	0.00401072	0.0314432	-2.43534	Serpinb9
Q99J39;Q99J39-2	-0.10733	11.9376	-3.19079	0.00419548	0.0321804	-2.44531	Mlycd
Q9D4H1	0.452167	8.95006	3.23072	0.0041591	0.0320376	-2.44966	Exoc2
Q9D6U8	-0.148282	11.375	-3.20528	0.00405437	0.0316053	-2.45407	Fam162a
P11862	0.302165	9.83258	3.19731	0.00413141	0.0319191	-2.45519	Gas2
Q91Y74	-0.304335	9.55356	-3.20477	0.00405929	0.0316053	-2.45991	St3gal4
Q9WTK5	-1.62143	11.1784	-3.17535	0.00548106	0.0382894	-2.46438	Nfkb2
A2A8U2;A2A8U2-2;A2A8U2-3	-0.296702	8.30897	-3.18958	0.00503298	0.0360697	-2.47789	Tmem201
Q8CCJ3	-0.11961	11.0289	-3.20287	0.00407749	0.0316172	-2.47999	Ufl1
P63101	0.196953	14.4002	3.18235	0.00427988	0.03271	-2.48813	Ywhaz
Q01147;Q01147-2;Q62347	0.538461	9.84364	3.19315	0.00474836	0.034993	-2.48906	Creb1
E9Q616	0.477812	11.5654	3.19825	0.00412226	0.0319063	-2.49039	Ahnak
Q99020	0.128731	13.0633	3.19082	0.00419519	0.0321804	-2.49653	Hnrnpab
Q9JJU8	0.214941	12.3155	3.18309	0.00427236	0.03271	-2.4997	Sh3bgrl
Q3V3C7;Q99JR6	-0.199756	9.49669	-3.16338	0.00447551	0.0338827	-2.50393	Nmnat3
Q9CRB8	-0.184614	10.9498	-3.1482	0.00463831	0.0346409	-2.51265	Mtfp1
E9PZB3	0.0756494	14.0502	3.16745	0.00443283	0.0336374	-2.5148	Gm5093
Q8CGB6;Q8CGB6-2;Q8CGB6-4	-0.239665	9.26411	-3.17745	0.00432963	0.0330309	-2.5268	Tns2
J3QNW4;Q3TIR1;Q3TIR1-2;Q3TIR1-3	-0.199737	9.24833	-3.1878	0.00505278	0.0361507	-2.53291	Trappc13
Q02788	0.455373	11.8434	3.16009	0.00451033	0.0339212	-2.5333	Col6a2
E9PVN6	-0.213057	10.6004	-3.16286	0.00448108	0.0338827	-2.53497	Gm20498
Q9D5T0	-0.0892567	11.3491	-3.15937	0.00451805	0.0339212	-2.53564	Atad1
B9EIX2;Q80U49	-0.312064	9.4304	-3.11558	0.00500774	0.0359493	-2.53722	Cep170b
P63037	-0.117505	11.9212	-3.16187	0.00449146	0.0339009	-2.54691	Dnaja1
E0CX98;E0CXR0;E0CZE8;Q9D2C7	0.152815	10.3708	3.15546	0.0045598	0.0341144	-2.55039	Tmbim6
Q9R0A0	-0.196557	10.8048	-3.15946	0.00451711	0.0339212	-2.56418	Pex14
E9PV24;E9PV24-2	0.239875	13.4189	3.14277	0.004698	0.0348775	-2.56424	Fga
Q9CQA3	-0.0923066	14.1753	-3.15824	0.00453008	0.0339517	-2.56947	Sdhb
P52825	-0.133906	13.2344	-3.1306	0.00483425	0.0354817	-2.57092	Cpt2
Q3UQ84;Q922A3	-0.27928	12.7863	-3.14293	0.00469617	0.0348775	-2.57659	Tars2
F6SVV1;P62082	0.136889	13.4315	3.12555	0.00489192	0.035594	-2.58718	Gm9493;Rps7
D3YZ54;Q9QXE0	-0.287915	13.4918	-3.14234	0.00470277	0.0348775	-2.59367	Hacl1
Q8C2Q8;Q91VR2	-0.106741	14.4277	-3.12894	0.00485312	0.035518	-2.59686	Atp5c1;Atp5f1c
Q9CWB7	-0.185121	8.84018	-3.12194	0.00493364	0.0356397	-2.59736
P56655	-0.342526	12.3245	-3.14269	0.00469881	0.0348775	-2.5983	Cyp2c38
Q61646	0.453082	10.6556	3.12342	0.00491645	0.0355941	-2.60244	Hp
Q8CJF7	-0.274584	9.48309	-3.14044	0.00472379	0.0349725	-2.60431	Ahctf1
Q8VDN2	-0.085949	13.9406	-3.13798	0.00475122	0.034993	-2.61089	Atp1a1
A0A1W2P7X0;E9QMV2;Q4KML4	0.207769	11.2762	3.12854	0.0048577	0.035518	-2.61137	Abracl
Q8K183	-0.172157	11.9705	-3.12447	0.00490433	0.035594	-2.61763	Pdxk
Q99JY9	0.15159	12.2761	3.13872	0.0047429	0.034993	-2.62379	Actr3
A0A0M3HEQ0;A0A0U1RPV8;A0A0U1RQA4;J3QMN4;J3QMQ8;Q9JLT4;Q9JLT4-2;Q9JLT4-4	-0.232215	11.6201	-3.13653	0.00476742	0.0350517	-2.62701	Txnrd2
O70456	0.156334	13.3439	3.12793	0.00486472	0.035518	-2.63043	Sfn
Q5FW57	-0.328073	13.003	-3.12067	0.00494832	0.035643	-2.63206	Gm4952
A0A1Y7VLP0;P56379	-0.163385	13.4271	-3.1067	0.00511321	0.0364605	-2.6324	2010107E04Rik;Mp68
Q9JMH6;Q9JMH6-2	0.165212	12.8457	3.12724	0.00487256	0.035518	-2.63349	Txnrd1
B1B0C7;E9PZ16	0.166573	11.7985	3.12415	0.00490807	0.035594	-2.64067	Hspg2
A0A0N4SUN2;Q9JJL3;Q9JJL3-2	-0.12584	12.5891	-3.12143	0.00493949	0.0356397	-2.64451	Slco1b2
L7N451;Q80SU7	0.43594	8.86881	3.11863	0.00497209	0.0357537	-2.64508	Gvin1
P56371	-0.130994	10.6905	-3.08737	0.00535008	0.0377933	-2.68165	Rab4a
Q9ERE7	-0.194007	10.739	-3.08052	0.00543647	0.0380763	-2.68523	Mesd
Q8C7G5	-0.253015	10.1141	-3.10947	0.00508011	0.0362853	-2.6865	Apoa5
P43883	-0.347012	12.3825	-3.08639	0.00536227	0.0377933	-2.69067	Plin2
Q61129	0.310261	9.32575	3.09454	0.00526102	0.0372871	-2.69642	Cfi
Q9Z1Q2	-0.685264	10.5014	-3.08038	0.0054382	0.0380763	-2.69785	Abhd16a
Q91WN4;Q91WN4-2	-0.117298	12.4722	-3.08103	0.00542997	0.0380763	-2.69815	Kmo
Q6ZWM4	0.140944	10.5302	3.09889	0.00520758	0.0370095	-2.69852	Lsm8
A2A9Q2;A6PWC3;Q8BHG1	0.177546	9.71008	3.1036	0.00515041	0.0366644	-2.70204	Nrd1;Nrd1;Nrdc
E9QM77;O70305;O70305-2	-0.153379	9.73218	-3.09428	0.00526416	0.0372871	-2.7138	Atxn2
P68372	0.113151	14.3564	3.0743	0.00551609	0.0384321	-2.7189	Tubb4b
Q9Z1J3	-0.126812	10.1912	-3.08654	0.00536048	0.0377933	-2.72517	Nfs1
Q9Z0V7	-0.191503	11.076	-3.06718	0.00560871	0.0387602	-2.72867	Timm17b
Q8CHP5	-0.103673	10.5756	-3.07659	0.00548661	0.0382894	-2.73212	Pym1
A0A1D5RLW5;A0A1D5RM85;P62717	-0.17996	12.0425	-3.07199	0.00554605	0.0385676	-2.73256	Rpl18a
Q9WUD1	0.529987	8.96524	3.12332	0.00555366	0.0385676	-2.73445	Stub1
P01029	0.157484	11.4598	3.08206	0.00541691	0.0380763	-2.74099	C4b
Q8K021	0.163055	10.108	3.06629	0.00562039	0.0387779	-2.74231	Scamp1
Q9JJ28	0.0904065	10.4089	3.0382	0.00600111	0.040422	-2.75569	Flii
E9PXB0;Q8K1N1	-0.147063	9.9725	-3.04674	0.00588277	0.0400047	-2.75667	Pnpla8
A0A0A6YXH3;A2A8Z1;A2A8Z1-2;E9PXZ2;E9Q6C1;F6UHR6;Q5FWX7	0.191681	9.36391	3.06083	0.00569255	0.039149	-2.75713	Osbpl9
Q9CVB6	0.109423	11.676	3.05574	0.00576056	0.0394891	-2.75871	Arpc2
Q3UXD9;Q99MZ7	-0.175612	13.6549	-3.06924	0.00558171	0.0386782	-2.75886	Pecr
Q9DBG5	0.24076	10.9733	3.06878	0.00558776	0.0386782	-2.77931	Plin3
Q9WTL7	-0.145796	10.9786	-3.04982	0.00584066	0.0399096	-2.78259	Lypla2
Q60972	0.127821	11.067	3.06493	0.00563827	0.0388384	-2.78547	Rbbp4
Q61247	0.187448	11.2203	3.04759	0.00587113	0.0399895	-2.79661	Serpinf2
Q7TPR4	0.205885	11.9081	3.06006	0.00570271	0.0391555	-2.79705	Actn1
Q61753	0.363094	8.50908	3.05154	0.00581736	0.0398143	-2.79789	Phgdh
Q9CRD0	-0.105251	11.2354	-3.0429	0.00593579	0.0401728	-2.80165	Ociad1
Q8R0W0	0.44195	11.4246	3.00929	0.00641888	0.0422991	-2.81294	Eppk1
O08553	0.150179	12.2912	3.04885	0.005854	0.0399367	-2.81386	Dpysl2
E9QN12;E9QPE2;P05622	-0.131598	13.741	-3.04333	0.00592986	0.0401728	-2.8169	Pdgfrb
P51125;P51125-2;P51125-3;P51125-6;Q8CE80	0.209922	11.2153	3.03653	0.00602456	0.0404519	-2.8175	Cast
D3YVW2	-0.281095	9.32542	-3.04538	0.00590147	0.0400679	-2.82952	Golim4
A2AMV1;Q9D0I8	-0.368096	9.78235	-3.0278	0.00614826	0.0408955	-2.83169	Mrto4
Q3B7Z2	0.127283	11.512	3.03683	0.00602031	0.0404519	-2.83312	Osbp
P07724	0.240971	16.1804	3.03842	0.00599809	0.040422	-2.83633	Alb
Q63918	-0.229351	10.0986	-3.02966	0.00612173	0.0408955	-2.83823	Cavin2
E9Q4V9;Q8BH74	-0.410808	8.25823	-3.0372	0.00622722	0.0412275	-2.84295	Nup107
Q9CY73	-0.160486	10.0169	-3.03869	0.00599433	0.040422	-2.84395	Mrpl44
Q80ZK9	-0.263956	8.88388	-3.02547	0.0061818	0.0409905	-2.84438	Wdtc1
A0A0R4IZW5;P09803	0.420237	9.71124	3.04577	0.00610569	0.0408678	-2.8492	Cdh1
Q68FH4	0.108987	10.3525	3.03479	0.00604904	0.0405524	-2.84955	Galk2
Q3U487	-0.210904	9.37474	-3.02563	0.00617943	0.0409905	-2.86055	Hectd3
P51658	-0.380869	12.8645	-3.02883	0.00613365	0.0408955	-2.86469	Hsd17b2
Q9CU62	-0.14165	9.73368	-3.02811	0.00614381	0.0408955	-2.86605	Smc1a
O55013	0.0843927	10.7816	3.00395	0.00649907	0.0425639	-2.86891	Trappc3
O08600	-0.209064	12.1742	-3.01098	0.00639365	0.0422489	-2.87768	Endog
Q8K2C6	-0.113082	11.1507	-3.00404	0.00649762	0.0425639	-2.87803	Sirt5
G3UWS4;H3BIV7;H3BKU1;Q3TTF6;Q7TNP2	-1.40491	8.12839	-3.00407	0.00792015	0.0486336	-2.88101	Ppp2r1b
O70439;Q8BH40	0.156438	10.965	2.98964	0.00671854	0.0436309	-2.88159	Stx7
O09173	0.112963	13.9432	3.01047	0.00640136	0.0422489	-2.8958	Hgd
Q3UD01	0.110148	10.495	2.95072	0.00887633	0.0521194	-2.90259	Atxn7l3b
Q9CQB4;Q9D855	-0.142399	13.2922	-3.00656	0.00645971	0.0425023	-2.90407	Uqcrb
A0A0R4J1Y3;Q8BWU5	0.125723	9.94592	2.99437	0.00664532	0.043322	-2.91362	Osgep
O08796	-0.234725	8.6249	-3.00127	0.00701118	0.0451537	-2.91713	Eef2k
P55050	-0.319525	12.6135	-2.99436	0.00664536	0.043322	-2.91726	Fabp2
P28230	-0.200066	12.0575	-2.98784	0.00674673	0.0437151	-2.91782	Gjb1
B1AUN2;B1AUN3;Q3UKV0	0.177851	9.96531	3.0057	0.00647265	0.0425217	-2.91839	Eif2b3
Q921M7	0.233825	10.0641	2.98933	0.00672348	0.0436309	-2.91925	Fam49b
A2BFB0;A2BFB1;O08609;O08609-3	-0.256921	8.07115	-2.9859	0.00677718	0.0438457	-2.92096	Mlx
P11725;Q8R1A8	-0.188055	15.3585	-2.99359	0.00665734	0.0433338	-2.92788	Otc
E9Q0Y4;P46062	-0.22214	8.75407	-3.02914	0.00790623	0.0486336	-2.92969	Sipa1
P42208	0.217734	10.9259	2.99457	0.00664224	0.043322	-2.93497	02/Sep
Q3U7M5;Q8C0M2;Q8VD66	0.783735	8.22463	2.98342	0.00681627	0.0440316	-2.94547	Abhd4
P56873	0.505954	9.0343	2.97588	0.0069364	0.0447398	-2.95622	Sssca1
A0A1B0GX24;D6RIJ4;E9Q4Y0;E9QA05;O35892;O35892-2;Q8C405	0.211589	9.52501	2.99864	0.00705292	0.0453192	-2.96436	Sp100
A0A1L1SR69;A0A1L1ST61;A0A1L1SV00;Q8R472;Q9JLR9	-0.523727	9.56426	-2.91062	0.00831644	0.0500043	-2.98979	Higd1a
Q11136	0.149837	10.9279	2.93299	0.00765978	0.0482621	-2.99437	Pepd
Q91V16	-0.296419	10.0586	-2.96837	0.00705818	0.0453192	-2.99872	Etfrf1
O70318	0.125408	10.6944	2.95242	0.00732348	0.0468813	-3.0012	Epb41l2
Q3UE37	0.197192	9.4949	2.93886	0.00755668	0.0480131	-3.00415	Ube2z
B2RT89;Q96LX3	-0.176656	10.926	-2.94258	0.00749202	0.0477448	-3.00653	Slc22a28;Slc22a30
Q8BUY5	-0.223961	9.83133	-2.962	0.00716301	0.0459231	-3.00687	Timmdc1
Q9CR86	-0.13336	11.6902	-2.93112	0.00769283	0.0482621	-3.00715	Carhsp1
O88441	-0.125228	11.2767	-2.93682	0.00759232	0.048096	-3.01009	Mtx2
B7ZNU9;Q61235	0.167759	9.98929	2.927	0.00776633	0.0484769	-3.01093	Sntb2
A2BIN1;P11589;Q4FZE8	-0.435452	12.1446	-2.94736	0.00740969	0.0472909	-3.01477	Mup10;Mup2;Gm21320
Q9D3D9	-0.173091	14.8651	-2.92561	0.00779129	0.0484905	-3.01588	Atp5f1d
Q8BRK8	-0.354292	10.6571	-2.94797	0.00739923	0.0472909	-3.01665	Prkaa2
Q9DC48	-0.141496	9.36255	-2.90621	0.00814746	0.0494192	-3.02611	Cdc40
P49935	-0.134017	12.172	-2.92268	0.00784417	0.0485895	-3.02747	Ctsh
Q8BIJ6	-0.149436	12.0212	-2.93914	0.00755177	0.0480131	-3.03084	Iars2
O55234	-0.150975	11.605	-2.91722	0.00794347	0.0486336	-3.03097	Psmb5
Q91WB4	0.955835	8.78075	2.96196	0.00828746	0.0499044	-3.03613	Plekhf2
O88532	-0.293769	9.66245	-2.92741	0.00827892	0.0499044	-3.03958	Zfr
E9Q411	-0.314274	8.39506	-2.90738	0.00812542	0.0494141	-3.04103	Nbas
Q8K440;Q8K440-2	-0.221917	10.0732	-2.91807	0.00792795	0.0486336	-3.04345	Abca8b
B1AW21;Q9Z2C5	0.170029	9.48554	2.9222	0.00785285	0.0485895	-3.04427	Mtm1
Q9WTP7	-0.0838723	14.3859	-2.93058	0.0077024	0.0482621	-3.04537	Ak3
P97434;P97434-2	0.170979	9.64963	2.92296	0.00783905	0.0485895	-3.04833	Mprip
Q9D6J6	-0.137027	12.4253	-2.92277	0.00784248	0.0485895	-3.05132	Ndufv2
F8WIR1;P18242	0.179392	13.0438	2.92929	0.00772547	0.0482927	-3.05449	Ctsd
Q91XF0	0.358683	12.8165	2.92607	0.00778307	0.0484905	-3.05953	Pnpo
O89086	0.391886	9.69234	2.93781	0.00757505	0.0480581	-3.06147	Rbm3
Q3UW64;Q91WG8	-0.127592	11.3767	-2.93203	0.00767676	0.0482621	-3.06595	Gne
D3Z3A0;Q9DCL8	0.115265	10.2008	2.93194	0.0076783	0.0482621	-3.07016	Ppp1r2
P14206	0.13664	13.9184	2.90998	0.00807704	0.0492607	-3.07056	Rpsa
Q9CZS1	-0.308653	13.2222	-2.9339	0.00764369	0.0482621	-3.07083	Aldh1b1
A0A1L1SSF2;Q3UDS7;Q8VDL4;Q8VDL4-3	0.113919	10.634	2.89877	0.0082881	0.0499044	-3.07292	Adpgk
Q3UUI3	-0.229099	10.7209	-2.93422	0.00763809	0.0482621	-3.07455	Them4
Q9DCX8	0.120148	11.9996	2.91679	0.00795137	0.0486336	-3.08047	Iyd
Q3U816;Q9Z2G9	0.170064	11.2802	2.9302	0.00770924	0.0482621	-3.08328	Htatip2
Q9WU19	-0.22228	11.3249	-2.91743	0.00793958	0.0486336	-3.08761	Hao1
Q8BYK6;Q8BYK6-3	0.18028	10.3187	2.91718	0.00794418	0.0486336	-3.09225	Ythdf3
Q3UVK0	0.160725	9.65668	2.91377	0.00800674	0.048902	-3.09341	Ermp1
Q9CWJ9	0.148019	12.6458	2.92126	0.00786988	0.0486242	-3.10162	Atic
Q8VC49	0.760761	9.01654	2.89203	0.00867483	0.0515046	-3.10235	Ifi27l2b
D3Z0M9	-0.135087	9.73241	-2.90181	0.00823033	0.0498357	-3.10707	Ddx23
Q8BX02	-0.131276	10.0622	-2.89198	0.00841853	0.0501928	-3.11077	Kank2
Q9QYH6	-0.223401	9.99919	-2.9061	0.00814947	0.0494192	-3.11418	Maged1
Q9WVK4	0.0826809	10.9002	2.896	0.00834111	0.050082	-3.11514	Ehd1
E9QNW6;Q8VDG7	-0.159637	12.5364	-2.87168	0.00882014	0.0519327	-3.12527	Pafah2
Q9D7I5;Q9D7I5-2	0.231571	10.9886	2.90877	0.00809947	0.0493268	-3.12798	Lhpp
Q63844	0.187261	10.6597	2.89315	0.00839588	0.0501928	-3.13079	Mapk3
Q62422	0.457081	10.2109	2.90122	0.00824157	0.0498357	-3.13217	Ostf1
Q9EPC1	0.134319	10.2089	2.8722	0.00880948	0.0519327	-3.13803	Parva
A0A0R4J1C8;P31996;P31996-2	0.283568	10.9163	2.8723	0.00880762	0.0519327	-3.14134	Cd68
Q61735	-0.143045	10.5361	-2.89216	0.00841488	0.0501928	-3.14272	Cd47
Q9EQH3	0.0915165	11.8796	2.89276	0.00840343	0.0501928	-3.14443	Vps35
E9Q634	0.37862	9.9693	2.88757	0.00850411	0.0506321	-3.14463	Myo1e
D3Z198;Q9CQE3	-0.373116	9.51836	-2.87632	0.00872661	0.0517398	-3.1474	Mrps17
A6H6A9	-0.256446	9.20788	-2.86158	0.00902661	0.0527834	-3.16036	Rabgap1l
Q99M87;Q99M87-3	-0.188202	10.994	-2.89199	0.00841828	0.0501928	-3.16604	Dnaja3
P01887	0.165574	13.7405	2.87389	0.00877545	0.0518848	-3.17202	B2m
P12791-2	-0.434971	9.58848	-2.88504	0.00855376	0.0508566	-3.17905	Cyp2b10
A3KG44;E9Q2Y3;O88522;Q7TSS3;Q8VC91	-0.778546	11.673	-2.86013	0.0103348	0.058582	-3.1816	Ikbkg
A0A075B5V1;A0A075B5V6;P01756;P01757;P06330	0.40264	11.0938	2.8742	0.00876932	0.0518848	-3.18501	Ighv1-31;Ighv1-42;;;
P97429	0.127223	12.4623	2.86214	0.0090151	0.0527834	-3.19509	Anxa4
Q9CXN7	-0.107777	14.5641	-2.86393	0.00897817	0.0526447	-3.19983	Pbld2
Q8R1Q9	-0.130561	9.86079	-2.84902	0.00929003	0.0541007	-3.20639	Rbks
Q9DCZ4;Q9DCZ4-2;Q9DCZ4-3	-0.12055	12.2223	-2.87009	0.00885227	0.0520499	-3.20988	Apoo
A0A087WPT7;Q6P549	0.280952	9.15569	2.85336	0.00976973	0.0561265	-3.21813	Inppl1
Q6PGH2	0.166077	10.3753	2.84076	0.00946712	0.054832	-3.22267	Jpt2
P06800;P06800-5;P06800-6;S4R1M0	0.467357	9.09547	2.85789	0.00967153	0.0557882	-3.22418	Ptprc
A0A1B0GT81;Q07813	0.16679	10.8429	2.82542	0.00980472	0.0562516	-3.23342	Bax
Q8BJE2;Q8BJE2-2	-0.276962	9.65903	-2.86537	0.00951147	0.055014	-3.2337	Btnl9
D3Z316;Q9CQF4	-0.238071	9.95039	-2.84298	0.0094191	0.0546282	-3.23701	1700021F05Rik;
P01867;P01867-2	0.406101	11.8174	2.85451	0.00917402	0.0535718	-3.24202	Igh-3
Q62376	-0.140503	10.1393	-2.85316	0.00920226	0.0536631	-3.24963	Snrnp70
E9Q7N5;Q8R2Q4;Q8R2Q4-2;Q8R2Q4-3	-0.22017	9.83918	-2.84816	0.00930814	0.0541322	-3.25241	Gfm2
E9PUL7	-0.228933	11.9548	-2.84481	0.0093798	0.0544745	-3.25336	Nat8f1
A2AD03;Q3UR39;Q9QXG2	-0.438578	9.09494	-2.8337	0.00962098	0.0555719	-3.27216	Chm
Q64727	0.137953	12.9006	2.82755	0.00975718	0.0561265	-3.28182	Vcl
Q8R3V5;Q8R3V5-1	0.223677	9.88225	2.80305	0.0103174	0.058582	-3.28276	Sh3glb2
E9QA46;Q9QXY9	0.244236	9.8921	2.81568	0.0100249	0.0572835	-3.28377	Pex3
Q8K154	-0.161952	13.2078	-2.8157	0.0100243	0.0572835	-3.28965	Ugt2b34
Q62264	-0.355738	11.7757	-2.79136	0.0105954	0.0592559	-3.29124	Thrsp
Q9DBR7;Q9DBR7-2	0.125724	9.73392	2.79162	0.0105891	0.0592559	-3.29208	Ppp1r12a
E9PXB9;Q9CQ85;Z4YN86	-0.196009	10.8821	-2.82712	0.00976666	0.0561265	-3.2922	Timm22
Q9CRA8	0.216449	9.65749	2.84921	0.00986046	0.0564952	-3.29269	Exosc5
O08692	0.658709	9.49536	2.81472	0.0103307	0.058582	-3.29909	Ngp
A0A1B0GSG5;Q91VI7	0.093363	12.9495	2.79089	0.0106068	0.0592559	-3.30495	Rnh1
Q8R2K3	-0.106376	10.3802	-2.79359	0.010542	0.0591728	-3.32457	Ssbp1
Q9D8T2	0.185039	11.6265	2.81344	0.0100762	0.0574993	-3.33179	Gsdmdc1
Q8VCZ9	-0.144316	12.1984	-2.78479	0.0107548	0.0598334	-3.33179	Prodh2
P26516	-0.154953	12.0943	-2.80883	0.0101825	0.058028	-3.33235	Psmd7
Q9WUM4	0.217112	11.4026	2.7996	0.0103988	0.0588669	-3.33603	Coro1c
Q9D6K8	0.163401	9.51459	2.8289	0.0106637	0.0594956	-3.33724	Fundc2
Q9EQP2	0.225496	9.92206	2.79742	0.0104504	0.0589104	-3.33738	Ehd4
Q9QZS5;Q9QZS5-2	-0.569006	9.25972	-2.80578	0.0102535	0.0583543	-3.34126	Sgk2
P60335	0.0962269	13.5093	2.79653	0.0104716	0.0589104	-3.34171	Pcbp1
Q8VE95	-0.172028	11.7505	-2.79862	0.0104221	0.0589104	-3.34483
P62259	0.0970931	13.2442	2.79636	0.0104757	0.0589104	-3.34878	Ywhae
Q91YJ5	-0.352126	9.56348	-2.74001	0.0119031	0.0643857	-3.35195	Mtif2
P08030	0.226634	11.6506	2.77865	0.0109057	0.0603714	-3.35231	Aprt
P10493	0.579346	9.56833	2.80901	0.0104641	0.0589104	-3.35373	Nid1
Q9CQK7	-0.415188	10.109	-2.79324	0.0105502	0.0591728	-3.35459	Rwdd1
A0A140T8P5	0.660034	8.54083	2.80777	0.0111681	0.0615047	-3.35531	Igkv8-24
Q9CZY3	0.0853708	13.1757	2.78509	0.0107475	0.0598334	-3.36241	Ube2v1
B1AU74;Q9CWP6	-0.183519	8.98362	-2.77459	0.0110067	0.0608516	-3.37185	Mospd2
Q64433	-0.0917284	15.8554	-2.7676	0.0111827	0.0615047	-3.37507	Hspe1
Q3UI43	-0.147109	10.6081	-2.74572	0.0117504	0.0638846	-3.37948	Babam1
Q9Z2K1	0.123811	11.8551	2.78302	0.0107982	0.0599319	-3.37957	Krt16
A2BH40;A2BH40-3;E9QAQ7	0.348658	9.40927	2.77869	0.0109049	0.0603714	-3.38477	Arid1a
Q3TXS7	-0.0785932	12.0257	-2.78432	0.0107663	0.0598334	-3.39283	Psmd1
Q9CZW5	-0.0783219	11.9264	-2.76668	0.0112059	0.0615531	-3.39637	Tomm70
P51150	0.10577	12.436	2.75092	0.0116132	0.0633813	-3.39708	Rab7a
P50172;Q3TJI8	-0.239801	14.2593	-2.76767	0.0111808	0.0615047	-3.39844	Hsd11b1
Q60936	-0.139969	12.4267	-2.76538	0.0112389	0.0616549	-3.40283	Coq8a
O55091	0.115208	9.56885	2.74489	0.0142837	0.07326	-3.40532	Impact
Q4KL35	-0.166746	8.94681	-2.76865	0.0111559	0.0615047	-3.4126	Magix
Q8VCN6	0.167052	12.0788	2.74011	0.0119004	0.0643857	-3.42642	Cd99
E9QKL6;P0DOV2	0.240554	9.34276	2.76405	0.011273	0.061762	-3.43041	Ifi204
Q8VCH7	-0.487698	9.48214	-2.76146	0.0119789	0.0645786	-3.43529	Rdh10
P27601	-0.183709	9.53302	-2.76134	0.0113424	0.0620625	-3.43764	Gna13
E9PYN1;Q8R5M8;Q8R5M8-2;Q8R5M8-3;Q8R5M8-4	0.499514	9.49387	2.74922	0.0116579	0.0635438	-3.44045	Cadm1
B2RXZ2	-0.809124	9.31472	-2.76309	0.0132116	0.0694344	-3.44752	Cyp2a22
Q91VA0	-0.22605	14.0929	-2.7538	0.0115377	0.0630503	-3.44859	Acsm1
F8WHL1;Q5IRJ6;Q5IRJ6-2	-0.884694	9.80309	-2.74831	0.013143	0.0692447	-3.45441	Slc30a9
E9Q1G8;E9Q9F5;O55131	0.119848	11.9681	2.74649	0.01173	0.063855	-3.45807	07/Sep
Q9CWL8	-0.159035	8.90844	-2.737	0.0119843	0.0645786	-3.46114	Ctnnbl1
A0A0G2JFE3;E9PUE1;E9Q816;Q8BSI6	-0.252071	11.9356	-2.73769	0.0119657	0.0645786	-3.46438	Cyp2w1;R3hcc1;Cyp2w1;R3hcc1
Q61823	-0.298289	10.9485	-2.74047	0.0118908	0.0643857	-3.46896	Pdcd4
Q9CRB2	0.349061	10.04	2.70224	0.0132857	0.0694808	-3.47725	Nhp2
Q8R0V5	-0.242942	10.7123	-2.74049	0.0118903	0.0643857	-3.48633	Ido2
A0A0R4J008;P70288	0.120256	10.5679	2.73153	0.0121332	0.0652985	-3.4868	Hdac2
G3X973;Q8R4Y4;Q8R4Y4-2	1.30985	9.48623	2.67499	0.0158928	0.0789376	-3.48699	Stab1
Q8K2Y7	-0.220723	8.83369	-2.72531	0.0123048	0.0661386	-3.49708	Mrpl47
Q8K010	0.081574	12.5276	2.71554	0.0125786	0.0672416	-3.50614	Oplah
Q9JIF7	-0.0964657	11.6313	-2.71462	0.0126048	0.0672416	-3.51015	Copb1
Q3V460	-0.201319	10.4582	-2.70826	0.0131092	0.069152	-3.51083	Smim26
Q61102	-0.158673	10.3186	-2.72346	0.0123561	0.0662581	-3.51095	Abcb7
D3YTN4	0.135724	11.656	2.71269	0.0126597	0.06745	-3.52092	Gimap4
Q9CYZ2	0.128773	11.5964	2.71662	0.012548	0.0671911	-3.52197	Tpd52l2
P60867	0.128942	13.3331	2.70748	0.0128092	0.0680759	-3.52222	Rps20
P0DN89;P0DN90;P0DN91;V9GX22	-0.456529	9.83816	-2.6902	0.0136458	0.0710147	-3.52307	Tmem254a;Tmem254b;Tmem254c;Tmem254a
P24270	-0.16212	15.3968	-2.71491	0.0125965	0.0672416	-3.52351	Cat
F8WHL2;Q8CIE6	0.0941474	12.4914	2.69838	0.013074	0.0690521	-3.52519	Copa
F8WGT1;Q68FL4	-0.548059	10.2984	-2.72339	0.0123582	0.0662581	-3.52522	Ahcyl2
A0A0R4J256	0.148148	10.4004	2.71154	0.0126926	0.0675406	-3.52531	Psmb9
P19001	0.202132	14.6611	2.67127	0.0138941	0.0716804	-3.52782	Krt19
Q8VC88	0.3503	7.98031	2.67571	0.014463	0.0737351	-3.54587	Gca
Q91W86	-0.422506	9.99255	-2.69975	0.0130336	0.0690102	-3.55451	Vps11
P62962	0.152032	14.6133	2.68105	0.0135927	0.0708253	-3.55458	Pfn1
Q3T9X3	0.0983563	11.3802	2.68338	0.0135219	0.0706268	-3.55712	Dnm2
Q8K190	-0.277147	9.61413	-2.69378	0.0143082	0.0732971	-3.55953	Saysd1
P59913	-0.283779	10.0427	-2.70299	0.0129393	0.0686813	-3.56253	Pcmtd1
Q80YC5	0.258963	8.67686	2.70329	0.013255	0.0694808	-3.56492	F12
A0A0R4J0R1;O70404	0.115199	10.9811	2.66973	0.0139421	0.0716804	-3.56706	Vamp8
P62821;Q5SW88	0.144797	13.2195	2.695	0.0131736	0.06932	-3.56829	Rab1A;Rab1a
Q9WUA2	0.0823931	11.5826	2.69895	0.0130571	0.0690488	-3.56994	Farsb
Q62523	0.302207	11.4042	2.70145	0.0129839	0.0688327	-3.57118	Zyx
P43274	-0.235053	15.3784	-2.69241	0.0132504	0.0694808	-3.58083	Hist1h1e
A0A0J9YTR2	-0.448415	8.79269	-2.66983	0.0139389	0.0716804	-3.58604	0610012G03Rik
Q80SZ7	-0.214171	10.1632	-2.63501	0.0162395	0.0800133	-3.5883	Gng5
Q8BJ03;Q8BJ03-2	-0.289911	9.84178	-2.64475	0.0150897	0.07611	-3.58945	Cox15
Q8BKZ9	-0.178765	11.3453	-2.69127	0.0132844	0.0694808	-3.59245	Pdhx
D3YYS6;E9Q3B9;O35678	-0.251548	10.9585	-2.6703	0.0139242	0.0716804	-3.59515	Mgll
Q8C767	-0.235892	10.6591	-2.67295	0.0138418	0.0716036	-3.59637	Ppp1r3b
P33587	0.781778	8.85976	2.65887	0.0146263	0.0743009	-3.60134	Proc
P20029	0.127239	15.2666	2.67523	0.0137713	0.0714933	-3.60626	Hspa5
B1AU25;Q9Z0X1	-0.212779	13.041	-2.68285	0.013538	0.0706268	-3.61003	Aifm1
Q924B0	0.0959799	12.1986	2.67179	0.0138779	0.0716804	-3.6104	Impa1
Q9R0Q6	-0.380157	10.9902	-2.65236	0.0144945	0.0738076	-3.6131	Arpc1a
Q5H8C4;Q5H8C4-2	0.310512	8.76466	2.67291	0.013843	0.0716036	-3.61403	Vps13a
Q63810;Q63810-2	0.342411	10.0392	2.67568	0.0137573	0.0714933	-3.61591	Ppp3r1
E9Q5D9;F8WH23;Q61581	0.239761	11.1003	2.63851	0.0149498	0.0755835	-3.61632	Igfbp7
Q9Z1D1	0.0637397	11.8899	2.66146	0.0142026	0.0729316	-3.62175	Eif3g
Q00PI9	0.127344	11.6436	2.67305	0.0138388	0.0716036	-3.63043	Hnrnpul2
D3Z636;Q91VM9	-0.0818438	11.5167	-2.63858	0.0149473	0.0755835	-3.64406	Ppa2
Q8BR90	-0.354454	9.13507	-2.66121	0.0163566	0.0800877	-3.64484
P14246	-0.131425	13.0579	-2.65552	0.0143926	0.0735491	-3.64611	Slc2a2
Q8BGW1;Q8BGW1-2	0.630219	9.4735	2.64713	0.014665	0.0744085	-3.65092	Fto
Q80YV4;Q80YV4-2	-0.416118	7.8943	-2.64324	0.0147929	0.0749683	-3.65355	Pank4
O88533	-0.263112	11.5501	-2.655	0.0144092	0.0735491	-3.66201	Ddc
G3X9Y6	-0.22095	12.0354	-2.65534	0.0143983	0.0735491	-3.66291	Akr1c19
P70372	0.0768371	12.3394	2.64853	0.014619	0.0743009	-3.66766	Elavl1
D3YYI8;O09106	-0.37635	9.94308	-2.63274	0.0151434	0.0762902	-3.66899	Gm10093;Hdac1
Q61768	0.0784465	10.6602	2.60665	0.0160484	0.0793472	-3.67542	Kif5b
Q99L88	-0.0869261	10.9235	-2.59689	0.0163999	0.0800877	-3.68052	Sntb1
P56213	-0.1342	11.4685	-2.62519	0.0154003	0.0772194	-3.68573	Gfer
Q8CGV4	-0.302466	8.75392	-2.6371	0.0157346	0.0784693	-3.68737	Rdh1
H7BWY6;Q00724	-0.253845	10.3243	-2.63145	0.0151868	0.0763287	-3.69313	Rbp4
D3YZ89;Q99MB2	-0.199373	8.7446	-2.62503	0.0157602	0.0784693	-3.69944	Mtfr1
D6RI20;Q9CR20	0.443949	9.32341	2.58634	0.0180236	0.08592	-3.6999	Hdhd2;Ier3ip1
Q91YI0	-0.126925	15.0855	-2.60597	0.0160727	0.0793751	-3.70244	Asl
Q921G7	-0.0991592	14.4017	-2.61055	0.0159099	0.0789376	-3.70309	Etfdh
Q9QUM9	0.196754	12.5233	2.63188	0.0151724	0.0763287	-3.70655	Psma6
Q921J2	-0.198651	9.58063	-2.63468	0.0150781	0.07611	-3.70997	Rheb
Q9EP96	-0.582035	9.17678	-2.61264	0.0158362	0.0787554	-3.71836	Slco1a4
A0A1B0GSU0;Q571I9	-0.121636	11.6818	-2.61897	0.015615	0.0780831	-3.71992	Aldh16a1
P61922	-0.116658	13.3019	-2.62832	0.0152933	0.0767733	-3.72242	Abat
Q3UU56	-0.247924	8.13656	-2.61258	0.018099	0.0860868	-3.72481	Gm29609
P56382	-0.122704	13.5203	-2.6186	0.0156276	0.0780831	-3.7253	Atp5f1e
Q04447	0.330337	11.1329	2.61488	0.0157575	0.0784693	-3.72726	Ckb
Q922D8	-0.104891	14.8271	-2.62213	0.0155055	0.0776553	-3.72987	Mthfd1
Q8C788	0.103249	10.5436	2.60903	0.0159636	0.079112	-3.73291	Snx18
P23589	-0.139237	12.1658	-2.57712	0.0171342	0.0829811	-3.73451	Ca5a
P57759	0.0737059	12.3532	2.59804	0.0163581	0.0800877	-3.73531	Erp29
Q80U72;Q80U72-2;Q80U72-3;Q80U72-4	0.415512	9.33023	2.5564	0.0179363	0.0856957	-3.73894	Scrib
Q8CD10	-0.178221	9.16723	-2.61762	0.016019	0.0792942	-3.74162	Micu2
A0A0R4J015;J3QML2	0.42882	9.25739	2.59676	0.0164046	0.0800877	-3.74535	Abcc3
A0A0R4J124;O54781	-2.02098	10.3148	-2.59889	0.0170962	0.0828914	-3.74571	Srpk2
Q99L47	0.105863	13.0176	2.58479	0.0168458	0.0819573	-3.74827	St13
A2A997;A2A998;Q8K182	0.59763	8.80635	2.58962	0.0166665	0.0812708	-3.74828	C8a
A0A075B6A3;A0A0A6YXW6	0.423443	11.1452	2.58173	0.0169602	0.0823334	-3.74941	Igha
Q9DCW4	-0.113495	15.8847	-2.59722	0.016388	0.0800877	-3.75817	Etfb
G3X8U3	0.20462	10.1994	2.59729	0.0163855	0.0800877	-3.76098	2210016F16Rik
P63328-2	-0.145561	10.2791	-2.5651	0.0175953	0.084541	-3.76467	Ppp3ca
P05784	0.271021	15.2677	2.56896	0.017446	0.0841083	-3.76495	Krt18
P31649	-0.158404	10.1373	-2.56807	0.0174804	0.0841789	-3.76679	Slc6a13
Q8BWW3;Q9CYR6	0.222189	9.97672	2.60202	0.0162143	0.0799818	-3.7672	Pgm3
G3X9V0;P97372	0.11622	12.4809	2.59675	0.0164051	0.0800877	-3.77283	Psme2
Q8VC52;Q9CWY6	-0.144413	9.33556	-2.59952	0.0163046	0.0800877	-3.78102	Rbpms2
Q00519	0.198102	12.8349	2.55698	0.0179137	0.0856838	-3.79324	Xdh
P11499	0.0810368	15.4989	2.57552	0.017195	0.0831806	-3.80183	Hsp90ab1
P28658	0.135314	9.65526	2.57468	0.0172269	0.0832404	-3.80239	Atxn10
P01898	0.163317	11.5448	2.5865	0.016782	0.0817404	-3.80312	H2-Q10
Q91X91	0.0825286	13.5834	2.58169	0.0169618	0.0823334	-3.80687	Qprt
Q8K354	0.272334	9.68154	2.5707	0.017379	0.0838802	-3.81093	Cbr3
Q9JLI0	-0.424104	9.66466	-2.56106	0.0177531	0.0851072	-3.81761	Akr1c12
Q9JLJ4	-0.260454	10.7743	-2.56109	0.0177518	0.0851072	-3.83228	Elovl2
Q8VDP4	0.0994875	10.4758	2.56682	0.0175286	0.0843155	-3.83639	Ccar2
Q9Z1K5	0.243839	9.017	2.53661	0.0187355	0.0883243	-3.84135	Arih1
A0A0R4J069;Q9JLI6	-0.0947324	11.5029	-2.55784	0.0178795	0.0856166	-3.84314	Scly
Q9DBX3	0.25336	9.20392	2.55307	0.0180686	0.0860381	-3.84446	Susd2
P35492	-0.219438	13.7768	-2.55098	0.0181523	0.0862438	-3.84548	Hal
Q61508	-0.153384	11.2834	-2.55487	0.0179971	0.0858895	-3.85033	Ecm1
A0A1I7Q4G8;E9QMN5;Q8CHY6	-0.253822	9.00973	-2.48454	0.0209999	0.0954071	-3.85408	Gatad2a
P97792	0.22904	10.1774	2.54228	0.0185033	0.0878132	-3.85445	Cxadr
O35623	-0.387474	10.5977	-2.50263	0.0215317	0.0972009	-3.86509	Bet1
J3QNN5;Q8R127	0.146443	8.24969	2.5122	0.0201665	0.0931442	-3.876	Sccpdh
Q99L20	-0.265572	12.9528	-2.50131	0.0202441	0.0932676	-3.87705	Gstt3
Q8VCL2	-0.668827	9.46332	-2.54088	0.0203908	0.0933967	-3.87983	Sco2
Q8BJ05	-0.19591	9.18411	-2.52422	0.0192529	0.0903635	-3.88091	Zc3h14
Q8VBW8	-0.101843	14.1785	-2.53476	0.0188121	0.0885876	-3.88143	Ttc36
Q6ZQ58;Z4YJT3	0.123562	11.4231	2.53684	0.0187259	0.0883243	-3.8825	Larp1
A0A0A0MQ68;Q60759	-0.121651	13.5372	-2.53691	0.0187235	0.0883243	-3.88591	Gcdh
Q9CPT4	0.0812361	11.3724	2.4958	0.0204898	0.0936897	-3.88733	Mydgf
B2RUJ8;Q8C0D4;S4R221	-0.260792	7.96336	-2.51276	0.0210755	0.0955465	-3.88769	Arhgap12
Q9Z0H1	-0.160054	8.58393	-2.51755	0.0195368	0.091276	-3.89477	Wdr46
D3YZD8;D3Z442;Q8R0P4	-0.138027	9.76151	-2.53954	0.0186154	0.0880641	-3.89658	Aamdc
G3UWI9;G3UWX9;G3UZ60;G3UZA7;Q9Z172;Q9Z172-2	0.0854441	12.2643	2.49867	0.0203614	0.0933967	-3.89825	Sumo3
P56391	-0.103094	13.6627	-2.53947	0.0186182	0.0880641	-3.89886	Cox6b1
A0A1L1SVD8;Q9JHS9	-0.124041	9.1746	-2.5284	0.0190767	0.0897342	-3.9019	Cwc15
P32020-2	-0.244081	11.1924	-2.51359	0.019707	0.0917863	-3.90202	Scp2
Q8BMS1	-0.128176	14.6297	-2.54078	0.0185646	0.0880059	-3.90205	Hadha
Q3UJU9	-0.114931	12.4186	-2.50064	0.0202737	0.0933031	-3.90232	Rmdn3
E9Q0A4;F8VQE2;Q9QXL1	-1.73368	11.1211	-2.49129	0.0226147	0.100492	-3.90544	Kif21b
Q9CQM5	0.0927253	12.1707	2.52217	0.0193396	0.0905705	-3.90554	Txndc17
P11679	0.315553	15.0803	2.51214	0.0197695	0.0918765	-3.90773	Krt8
Q9CXS4	-0.149787	12.3545	-2.52758	0.0191112	0.0897973	-3.91139	Cenpv
Q8BUK6	-0.105107	9.96633	-2.51713	0.0195545	0.091276	-3.92136	Hook3
B7ZCU0;B7ZCU2;B7ZCU3;B7ZCU4;B7ZCU5;J3QNK8;Q8CBW3;Q8CBW3-2;Q8CBW3-3;Q8CBW3-4;Q8CBW3-5	0.217266	9.65612	2.50776	0.0203614	0.0933967	-3.92199	Abi1
D3YWB8;Q9Z1M4	-0.158047	9.41449	-2.51396	0.0200897	0.0929585	-3.92286	Rps6kb2
Q9JKL4	-0.152466	10.4177	-2.52292	0.0193076	0.0905201	-3.92384	Ndufaf3
Q9CQ54	-0.0766815	12.2883	-2.50851	0.0199276	0.0925102	-3.92708	Ndufc2
A0A0A6YX18;Q8BVE3	0.118874	10.9411	2.51261	0.0197492	0.0918765	-3.92997	Atp6v1h
P42125	-0.188956	14.5039	-2.52132	0.0193755	0.090639	-3.94138	Eci1
Q9D379	0.364627	11.9528	2.50599	0.0200378	0.0928194	-3.94296	Ephx1
P83887	-0.211696	9.54655	-2.42294	0.0240067	0.104817	-3.944	Tubg1
Q00422	-0.128927	8.92301	-2.47106	0.021626	0.097317	-3.95	Gabpa
Q3UFY8	-0.166042	9.33556	-2.49772	0.0204038	0.0933967	-3.95059	Trmt10c
P10605	0.174668	12.1734	2.51393	0.0196921	0.0917863	-3.95628	Ctsb
Q9D2G2	-0.0803373	13.1781	-2.49989	0.020307	0.0933553	-3.9623	Dlst
Q9D826	-0.125451	13.2623	-2.50241	0.0201955	0.0931442	-3.96231	Pipox
Q9D0D3	-0.133195	8.7322	-2.4899	0.0207554	0.0944981	-3.96251	Mtpap
Q9Z2B9	0.552333	8.58242	2.44406	0.0229333	0.101363	-3.96342	Rps6ka4
O08807	0.0810593	14.8587	2.48013	0.0212027	0.0959192	-3.96616	Prdx4
Q8K0D5	-0.149913	10.7673	-2.49401	0.0205697	0.093933	-3.96762	Gfm1
Q9R0X4	0.361939	8.81619	2.50653	0.020014	0.09281	-3.97117	Acot9
O08749	-0.120633	13.8929	-2.50251	0.0201912	0.0931442	-3.97125	Dld
P62830	0.0584194	13.3346	2.48593	0.0209361	0.0952188	-3.98101	Rpl23
Q3U422	-0.196415	10.4543	-2.49059	0.020724	0.0944563	-3.98547	Ndufv3
A0A0R4J1H6;E9QP99;P55937;P55937-1	-0.14024	9.27974	-2.47134	0.0216128	0.097317	-3.99242	Golga3
Q8BWP8;Q8BWP8-2	-0.280821	8.62018	-2.46464	0.0239025	0.104469	-3.99527	B4gat1
P97765	0.117156	10.0695	2.46925	0.0217114	0.0975122	-3.99595	Wbp2
Q80VP1;Q80VP1-2	-0.199129	10.0908	-2.47232	0.0215671	0.0972574	-3.99598	Epn1
Q9CY64	0.0727581	12.0395	2.49363	0.0205871	0.093933	-3.99628	Blvra
Q9Z315	-0.186816	9.37657	-2.45832	0.0222338	0.0992386	-4.00368	Sart1
O88325	-0.213646	10.1076	-2.45821	0.0222395	0.0992386	-4.01334	Naglu
E9PY03	0.250388	10.0709	2.46917	0.0217152	0.0975122	-4.01717	Tstd1
Q91XE0	-0.138949	12.8591	-2.4832	0.0210613	0.0955465	-4.01797	Glyat
Q5SQ20;Q9EQ61	-0.164229	8.63342	-2.46666	0.0218344	0.097944	-4.02081	Pes1
P32261	0.207522	12.1998	2.4749	0.0214462	0.0969178	-4.02311	Serpinc1
Q9DCH4	0.0588744	11.6968	2.48023	0.0211982	0.0959192	-4.02391	Eif3f
Q810J8	-0.308203	9.27724	-2.42693	0.0242343	0.105583	-4.02539	Zfyve1
A0A0A0MQN4;Q9D906	-0.0961964	9.65858	-2.41767	0.0242814	0.105583	-4.03036	Atg7
O09131	-0.102183	13.1765	-2.44903	0.0226872	0.100656	-4.03119	Gsto1
E9PXC3	-0.377342	12.2815	-2.45322	0.0224819	0.10011	-4.04122	Cyp2c69
P16332	-0.0761784	12.5651	-2.45481	0.0224041	0.0998683	-4.04225	Mut
Q61990	0.0821375	12.8444	2.45259	0.0225125	0.100142	-4.04576	Pcbp2
Q00915	0.272202	10.9617	2.43816	0.0232285	0.102047	-4.05429	Rbp1
Q7TMB8	0.145616	10.7364	2.44831	0.0227228	0.100656	-4.05482	Cyfip1
Q9WVQ5	-0.269336	10.0242	-2.46213	0.0220504	0.0988092	-4.05604	Apip
Q8BGI5;Q8BGI5-2	-0.194788	9.66316	-2.44856	0.0227105	0.100656	-4.05763	Pex26
P54775	-0.0681572	11.6434	-2.4614	0.0220857	0.0988633	-4.05905	Psmc4
A0A087WNM1;Q91Z67	0.23135	8.89836	2.45219	0.0229558	0.101363	-4.0603	Srgap2
A0A1B0GSV7;Q05421	-0.231401	13.8176	-2.4609	0.0221095	0.0988658	-4.06246	Cyp2e1
A0A171EBL2;E9Q555	0.16015	9.39924	2.44269	0.0230014	0.101363	-4.06667	Rnf213
O35943	-0.106639	11.2213	-2.42974	0.0236561	0.103605	-4.07337	Fxn
P29416	0.138815	10.5345	2.44122	0.023075	0.101583	-4.07714	Hexa
A0A0R4J0S3	-0.115873	10.1444	-2.39991	0.0252294	0.108816	-4.07897	Rtn4ip1
P56654	-0.247943	13.1502	-2.44725	0.0227752	0.100784	-4.08959	Cyp2c37
A0A0R4J104;E9QL31;P98078;P98078-2	0.195834	9.90769	2.43134	0.0235742	0.103353	-4.09223	Dab2
Q8K3M1	-0.14552	11.7271	-2.44275	0.0229983	0.101363	-4.09783	Rdh16f2
P56593	0.20983	13.7313	2.43922	0.0231753	0.101918	-4.0979	Cyp2a12
Q8R0J7	-0.172087	9.37273	-2.38539	0.0264809	0.112504	-4.10941	Vps37b
Q9QZE5	0.0943649	12.138	2.43137	0.0235726	0.103353	-4.11668	Copg1
A0A1B0GRJ0;E9Q8L9;Q9D620	-0.562485	10.2137	-2.42725	0.0237837	0.104057	-4.1179	Rab11fip1
Q80X81	0.0481292	15.1755	2.3989	0.0252847	0.108834	-4.11881	Acat3
Q9DC71	-0.160387	10.5922	-2.41912	0.0242053	0.105576	-4.12415	Mrps15
Q9CQ60	0.113131	12.7192	2.41211	0.0245746	0.10664	-4.12649	Pgls
P99029;P99029-2	-0.0705895	14.6866	-2.40132	0.0251531	0.108707	-4.13032	Prdx5
Q8BW70	-0.20101	9.09226	-2.40521	0.0249428	0.107959	-4.1305	Usp38
Q6GQS1	-0.577455	9.43434	-2.40835	0.0252166	0.108816	-4.13103	Slc25a23
P10711	-0.0829872	10.1976	-2.41684	0.0243252	0.105666	-4.13292	Tcea1
Q91VR5	0.0881024	11.3503	2.41784	0.0242722	0.105583	-4.13478	Ddx1
Q8BKE6	0.137244	10.389	2.40941	0.0247179	0.107153	-4.13896	Cyp20a1
Q7TQD2	-0.208508	10.2052	-2.36737	0.0285829	0.117453	-4.1442	Tppp
E0CYB9;F7CTF8;Q6PCP5;Q6PCP5-3	-0.395048	8.34668	-2.38413	0.0261006	0.111369	-4.14441	Mff
O35215	-0.407957	12.0842	-2.38521	0.0260398	0.111297	-4.14826	Ddt
A2AMW0;P47757-2;P47757-4	0.103412	12.6644	2.40499	0.0249546	0.107959	-4.14873	Capzb
P26350	0.163079	12.1764	2.39013	0.0257658	0.11057	-4.15439	Ptma
Q9EQH2	0.0681514	12.0402	2.37768	0.0264648	0.112504	-4.155	Erap1
Q8R502	-0.141203	8.08786	-2.40036	0.026142	0.111398	-4.16583	Lrrc8c
P58710	0.0805634	14.1072	2.399	0.0252787	0.108834	-4.16682	Gulo
P08228	-0.0849229	16.3279	-2.38646	0.0259701	0.111149	-4.16749	Sod1
Q91YU8	-0.198094	8.48821	-2.39545	0.0269623	0.113848	-4.16886	Ppan
Q921S7	-0.102366	10.5204	-2.3863	0.0259792	0.111149	-4.17153	Mrpl37
Q8BHE8	-0.0891635	10.2388	-2.39512	0.0254907	0.10961	-4.17607	Maip1
A0A0R4J018;O55060	0.200379	11.2301	2.34478	0.028395	0.117243	-4.17889	Tpmt
P13516	0.226961	11.2552	2.35844	0.0275779	0.115079	-4.17936	Scd1
Q99M31;Q99M31-2	0.293747	9.49058	2.37287	0.0276989	0.115151	-4.18475	Hspa14
Q9CXW2	-0.100237	9.90155	-2.37033	0.0268851	0.113848	-4.18599	Mrps22
Q9WVE8	0.108362	11.2818	2.38398	0.0261091	0.111369	-4.19023	Pacsin2
Q924Z4	-0.139478	11.5595	-2.39228	0.0256471	0.110171	-4.19241	Cers2
Q8BJY1	0.0582251	11.5807	2.36807	0.0270154	0.113848	-4.19469	Psmd5
Q6ZQ38	-0.0725484	12.2267	-2.38807	0.0258807	0.110951	-4.19612	Cand1
O08795-2	0.120317	12.7674	2.37981	0.0263437	0.112145	-4.2067	Prkcsh
P01592	0.408799	11.3638	2.37658	0.0274838	0.115079	-4.21687	Jchain
F8WJ05;Q61702	0.211969	10.5968	2.364	0.0272519	0.114523	-4.22097	Itih1
Q7TPE5	-0.0991771	9.71582	-2.33507	0.0289891	0.11866	-4.22216	Slc7a6os
Q99J36	0.275285	9.94799	2.35974	0.0275016	0.115079	-4.23044	Thumpd1
A0A0N4SWB9;F8WJ98;Q69ZZ6;Q69ZZ6-2	-0.144494	8.71928	-2.31751	0.0305706	0.122321	-4.231	Tmcc1
P62317	0.134988	11.7709	2.3695	0.0269327	0.113848	-4.23129	Snrpd2
Q9CQ00	-0.192109	10.2604	-2.34167	0.0285839	0.117453	-4.23261	Dmac1
P59017	-0.0851911	11.4454	-2.37111	0.02684	0.113803	-4.23304	Bcl2l13
P24547	-0.140647	11.3694	-2.36777	0.0270326	0.113848	-4.23419	Impdh2
Q6XLQ8	0.395719	11.5018	2.36274	0.0273257	0.114719	-4.23545	Calu
P12710	-0.255547	17.6148	-2.35682	0.0276736	0.115151	-4.23673	Fabp1
Q9CPS6	-0.252488	9.98151	-2.36768	0.0270379	0.113848	-4.23722	Hint3
Q99K67	-0.156263	13.7561	-2.372	0.0267887	0.113698	-4.23756	Aass
Q8K1M3	-0.0936636	10.6828	-2.35015	0.0280713	0.116358	-4.23856	Prkar2a
Q3U276	-0.137593	9.62277	-2.36981	0.0269148	0.113848	-4.24183	Sdhaf1
Q8VDQ1	-0.0760505	11.9169	-2.34387	0.0284502	0.117243	-4.24528	Ptgr2
A6H611	-0.181372	10.2509	-2.31994	0.0299369	0.121207	-4.24535	Mipep
Q8BH95	-0.0856387	13.6315	-2.34575	0.028336	0.117227	-4.24653	Echs1
Q3TVK3;Q9Z2W0	-0.1439	12.1837	-2.36446	0.0272249	0.114522	-4.24685	Dnpep
Q9JJI8	0.209274	13.4097	2.36004	0.0274838	0.115079	-4.24691	Rpl38
Q9DCC4	0.387239	11.7911	2.35297	0.0279026	0.115884	-4.24858	Pycr3
Q9ET01	-0.12326	14.9929	-2.32696	0.0294937	0.120378	-4.24994	Pygl
Q6TCG2	-0.257951	10.3328	-2.35782	0.0276145	0.115079	-4.25106	Paqr9
Q8BWP5	0.101847	11.688	2.35923	0.0275314	0.115079	-4.25216	Ttpa
Q9CQ75	-0.0809414	12.4837	-2.31848	0.0300305	0.12129	-4.2528	Ndufa2
G3X8T3;P16675	0.166475	11.0561	2.34428	0.0284249	0.117243	-4.25586	Ctsa
Q8BV13	-0.233303	9.33638	-2.33484	0.0294748	0.120378	-4.25817	Cops7b
Q9DCS3	-0.11965	11.5963	-2.32711	0.0294841	0.120378	-4.25844	Mecr
P10853;Q64475;Q8CBB6;Q8CGP1;Q8CGP2;Q8CGP2-2	0.0957771	16.6086	2.35812	0.0275973	0.115079	-4.26062	Hist1h2bf;Hist1h2bb;Hist1h2bq;Hist1h2bk;Hist1h2bp;Hist1h2bp
Q60749	0.130792	11.0403	2.3576	0.0276276	0.115079	-4.26557	Khdrbs1
D6RET6;D6RJ67;Q9DBM1	-0.366972	10.8946	-2.35398	0.030734	0.122503	-4.27283	Gpatch1
Q9D0M3;Q9D0M3-2	-0.163259	13.241	-2.34456	0.0284084	0.117243	-4.27307	Cyc1
Q9JIW9	0.265072	10.6271	2.35043	0.0280541	0.116358	-4.27438	Ralb
A2AHQ7;Q8BWJ3	-0.246302	9.98004	-2.34902	0.0281387	0.116524	-4.27901	Phka2
Q9JLV1	0.113712	11.2689	2.33857	0.0287735	0.117891	-4.27958	Bag3
J3QNY1;Q8BG05-2	0.109569	12.1156	2.34024	0.0286713	0.117699	-4.28231	Gm9242;Hnrnpa3
Q8QZT1	-0.146313	14.5965	-2.32571	0.0295723	0.120584	-4.28468	Acat1
Q99J94	-0.316651	10.2774	-2.34246	0.0285359	0.117453	-4.28604	Slco1a6
D3YWS7;F6SJM7;Q8R2K1;Q8R2K1-2;Q8R2K1-4;Q8R2K1-5	0.246435	11.0103	2.31569	0.0302088	0.121664	-4.28618	Fuom
Q9R112	0.190634	12.3095	2.33961	0.0287097	0.117743	-4.29022	Sqor
Q3UIR3	-0.133009	9.88954	-2.29267	0.0317188	0.124449	-4.29328	Dtx3l
E9PWQ3	0.415298	12.5208	2.32244	0.0297784	0.121042	-4.29684	Col6a3
Q8CG50	0.177384	11.465	2.3049	0.030908	0.122557	-4.29998	Rab43
Q9D819	0.0535819	14.0978	2.21324	0.0374755	0.139574	-4.31008	Ppa1
Q8BGA9	-0.157762	10.1803	-2.323	0.0297429	0.121042	-4.31345	Oxa1l
Q61206	-0.181634	10.9647	-2.3008	0.0311776	0.123006	-4.31759	Pafah1b2
P70268;P70268-2	-0.0857436	9.8337	-2.31856	0.0300252	0.12129	-4.31846	Pkn1
Q60590	0.817352	10.0496	2.32324	0.0297279	0.121042	-4.3186	Orm1
Q4VBE8	0.243649	9.0969	2.28945	0.0324255	0.126522	-4.32079	Wdr18
P50516	0.11052	10.6004	2.28424	0.0322892	0.126106	-4.32278	Atp6v1a
Q9D404	-0.072299	11.2233	-2.30732	0.0307497	0.122503	-4.32285	Oxsm
A0A0U1RPI1;Q9Z239	-0.335204	12.4495	-2.32213	0.0297984	0.121042	-4.32335	Fxyd1
Q01730;Q9D031	0.0981563	10.9985	2.30647	0.0308055	0.122503	-4.32423	Rsu1
Q9R182	-0.321954	9.40411	-2.29527	0.0320324	0.125342	-4.32476	Angptl3
Q9DC61	-0.145136	10.5165	-2.32096	0.0298723	0.121192	-4.32787	Pmpca
Q8BI08	-0.164349	12.0603	-2.30703	0.0307691	0.122503	-4.32917	Mal2
P34152;P34152-2;P34152-3;P34152-4	-0.294099	14.0943	-2.3164	0.0301633	0.121596	-4.32921	Ptk2
E9Q9C0;Q8K4G5-2	0.219513	10.0136	2.31969	0.029953	0.121207	-4.33484	Ablim1
A0A1Y7VN19;Q9CXR1	-0.120834	11.4935	-2.30625	0.03082	0.122503	-4.33585	Dhrs7
P70677	0.133068	11.0105	2.32065	0.0298924	0.121192	-4.33698	Casp3
P49312;Q5EBP8	0.114657	11.9863	2.3003	0.0312105	0.123022	-4.33757	Hnrnpa1
B2RT14	-0.1543	14.2877	-2.31134	0.0304886	0.122321	-4.3402	Ugt1a5
Q5U5V2	-0.104936	12.1862	-2.31083	0.0305217	0.122321	-4.34026	Hykk
P17563	0.13206	15.0862	2.30472	0.03092	0.122557	-4.34163	Selenbp1
P62313	0.0676538	10.4603	2.29464	0.031587	0.124161	-4.34361	Lsm6
P50580;Q3TGU7	-0.0745837	13.076	-2.317	0.0301246	0.121555	-4.34399	Pa2g4
Q8K3H0	0.215521	9.69797	2.31343	0.030354	0.122133	-4.34467	Appl1
Q9CQH7	0.084031	11.5171	2.31004	0.030573	0.122321	-4.34639	Btf3l4
Q9WV85	0.245629	10.4262	2.24716	0.0349095	0.132215	-4.34694	Nme3
Q9JK42	-0.191791	10.727	-2.30088	0.0311725	0.123006	-4.35186	Pdk2
K3W4S6;Q9R062;V9GX26	-0.260434	10.7121	-2.3114	0.030485	0.122321	-4.35474	Gyg;Gyg1;Gyg
Q78T54;Q78T54-2	0.078884	11.6914	2.30332	0.0320307	0.125342	-4.35532	Vma21
Q5U458	-0.192491	10.223	-2.31098	0.0305123	0.122321	-4.35555	Dnajc11
Q9D8W7	0.336254	9.88114	2.30789	0.0307127	0.122503	-4.35668	Ociad2
P35564	0.0927423	13.454	2.30647	0.0308056	0.122503	-4.36015	Canx
Q9CQV8;Q9CQV8-2	0.0714689	13.173	2.30258	0.0310607	0.122772	-4.36204	Ywhab
P30115	-0.067514	16.1656	-2.29346	0.0316661	0.124357	-4.36277	Gsta3
P21440	0.232006	10.7065	2.30345	0.0310033	0.122669	-4.36566	Abcb4
E0CXW2;E9PUK2;Q80V03;Q80V03-2	-0.268749	8.7792	-2.2663	0.0358744	0.134671	-4.36649	Adck5
Q8JZV7	0.225701	10.2706	2.30474	0.0309183	0.122557	-4.3675	Amdhd2
Q9JLN9	0.27684	9.47643	2.25517	0.0343277	0.131179	-4.36998	Mtor
Q920R0	-0.162261	12.1392	-2.30341	0.0310058	0.122669	-4.37006	Als2
Q9DD18	-0.092438	10.6435	-2.23888	0.0355204	0.133696	-4.37072	Dtd1
A0A0J9YU79	-0.230821	14.1703	-2.28652	0.0321339	0.125614	-4.37335	Khk
A0A0R4J0B2;Q8VCI0	0.120729	10.3321	2.25876	0.0340695	0.130779	-4.37502	Plbd1
A0A0J9YUG5;Q8BGM4;Q8BY07	0.148613	10.585	2.30264	0.0315409	0.124161	-4.37583	Mettl27
A0A0R4J0D1;Q8R3Q0	-0.807344	10.1917	-2.25054	0.0363433	0.135833	-4.3813	Saraf
O54749	-0.153204	10.7289	-2.27928	0.0326286	0.127081	-4.38481	Cyp2j5
Q922F4	0.39928	10.2026	2.29491	0.0315688	0.124161	-4.38518	Tubb6
Q9DBG3;Q9DBG3-2	0.0654678	12.1138	2.27386	0.0330035	0.127956	-4.3863	Ap2b1
Q9D0R8	-0.155195	10.0154	-2.24087	0.0353731	0.133549	-4.38699	Lsm12
Q3TZZ7	0.138112	9.79753	2.27774	0.0327348	0.127378	-4.39117	Esyt2
Q9Z2I9	-0.127556	13.5424	-2.28798	0.0320347	0.125342	-4.39317	Sucla2
A0A0R4J0U5;Q61285	-0.120724	11.1061	-2.2573	0.0341742	0.130807	-4.39517	Abcd2
F8WHU8;Q9D8T7	-0.140076	11.1934	-2.26691	0.0334903	0.129021	-4.39731	Slirp
A0A286YDA2;A0A286YDT3;A0A286YDV7;E9Q5C9	-0.0786123	10.4576	-2.27546	0.0328929	0.127644	-4.39821	Nolc1
Q9Z1P6	-0.0824377	13.0685	-2.23069	0.0361344	0.135289	-4.40194	Ndufa7
Q9D892	0.0773013	11.1228	2.27977	0.0325951	0.127067	-4.40342	Itpa
P01899	0.103292	12.2754	2.26856	0.0333747	0.128809	-4.40563	H2-D1
P09103	0.0927926	15.3303	2.2706	0.033231	0.128604	-4.40626	P4hb
Q5XJY5	0.0755365	12.4175	2.27076	0.0332202	0.128604	-4.41004	Arcn1
Q91YJ3	-0.126795	8.87966	-2.2495	0.0347384	0.132017	-4.41245	Thyn1
A0A0J9YVG0;Q61074	0.133306	9.98546	2.26693	0.033489	0.129021	-4.41662	Ppm1g
Q8BFW7	0.112774	11.4077	2.25822	0.0341085	0.130807	-4.41696	Lpp
Q14C51	-0.107997	10.2555	-2.27674	0.032804	0.127415	-4.41701	Ptcd3
Q8BL97;Q8BL97-2;Q8BL97-3;Q8BL97-4	0.0977682	12.3891	2.23619	0.0357212	0.134333	-4.41937	Srsf7
Q9CYG7;Q9CYG7-2	0.0861537	10.1941	2.27679	0.0328003	0.127415	-4.42083	Tomm34
B1B1A8;Q6PDN3	0.19358	10.6281	2.26948	0.03331	0.128676	-4.42433	Mylk
Q9WTI7;Q9WTI7-2;Q9WTI7-3	0.0721199	10.8657	2.26493	0.0336305	0.129444	-4.42455	Myo1c
A0A1C7ZMZ5;P46412	0.267421	10.7524	2.24872	0.0347953	0.132017	-4.42989	Gpx3
Q505D7	-0.139535	10.6093	-2.26984	0.0332846	0.128676	-4.43405	Opa3
Q8BY35;Q8BY35-2	-0.214189	11.2162	-2.26458	0.0341546	0.130807	-4.43666	Fgd2
P34927	-0.199024	13.0212	-2.24607	0.0349897	0.132401	-4.44051	Asgr1
O70325;O70325-2;O70325-3	0.152292	11.1373	2.26159	0.0338674	0.130238	-4.441	Gpx4
Q63886	-0.223309	13.7691	-2.26003	0.0339786	0.130548	-4.44364	Ugt1a1
P21550	-0.241122	13.9794	-2.1744	0.0406226	0.146994	-4.44372	Eno3
Q9CQF8	-0.212114	9.05968	-2.23854	0.0360561	0.135199	-4.44465	Mrpl57
Q61559;Q6PKB0	0.139699	10.779	2.24069	0.0353863	0.133549	-4.45044	Fcgrt
A0A2I3BQ16;P62046	-0.119929	13.3444	-2.25694	0.0341998	0.130807	-4.45435	Lrch1
Q8VDW0	0.086706	11.1361	2.25391	0.0344187	0.131409	-4.45803	Ddx39a
P62264	0.224306	13.3507	2.2476	0.0348775	0.132212	-4.45903	Rps14
E9QAB8;F2Z4A9;H3BJK2;H3BLH0;Q6DIC0	0.233072	9.14628	2.22091	0.0373973	0.139405	-4.46007	Smarca2
Q91VZ6	-0.464396	9.9286	-2.25839	0.0345984	0.131858	-4.46183	Smap1
P56393	-0.270859	11.5562	-2.25019	0.0346882	0.132017	-4.46202	Cox7b
P70168	0.172372	11.8979	2.24025	0.0354186	0.133549	-4.46276	Kpnb1
Q9DBS1	0.390969	10.3117	2.23143	0.0360786	0.135199	-4.46393	Tmem43
P70266	-0.291393	10.2382	-2.25245	0.034524	0.131692	-4.46539	Pfkfb1
A2AH25;Q5FWK3	0.212721	10.0647	2.24945	0.0347422	0.132017	-4.46734	Arhgap1
Q99LC5	-0.0807333	15.3012	-2.21118	0.0376367	0.139847	-4.47213	Etfa
P48758	0.119294	13.8444	2.24876	0.0347924	0.132017	-4.47392	Cbr1
Q61107	0.128254	8.70603	2.19354	0.0415126	0.148675	-4.47434	Gbp4
Q6P6M7	-0.143465	10.4346	-2.23571	0.0357573	0.13435	-4.47459	Sepsecs
B9EKJ3;Q80TL7;Q80TL7-2	-0.0868079	8.97031	-2.24065	0.035389	0.133549	-4.47752	Mon2
Q8CC88	-0.14332	12.6169	-2.20548	0.0380854	0.14086	-4.48609	Vwa8
Q8R2Y8	0.0726509	11.0183	2.20989	0.0377378	0.139939	-4.48647	Ptrh2
Q64459	0.401096	13.1651	2.23888	0.0355203	0.133696	-4.48925	Cyp3a11
Q9DCX2	-0.0593985	14.7878	-2.20489	0.0381323	0.140911	-4.48997	Atp5h
Q91WS7	-0.464502	10.6826	-2.20131	0.0384175	0.141842	-4.4901	Depdc7
P46656	-0.165487	13.011	-2.22977	0.0362038	0.13543	-4.50965	Fdx1
Q6WKZ7	-0.176563	8.91856	-2.22504	0.0376472	0.139847	-4.51086	Nostrin
D3YY36;Q9DBD0	-0.208024	9.94625	-2.22671	0.0364366	0.136062	-4.5154	1300017J02Rik;Ica
P35585	0.090138	11.1248	2.19936	0.0385735	0.142088	-4.51674	Ap1m1
Q9CQS8	0.106463	13.2331	2.21245	0.0375369	0.139681	-4.52013	Sec61b
P70671	-0.13502	10.38	-2.21745	0.0371473	0.138594	-4.52309	Irf3
Q9EQ06	-0.148257	11.8364	-2.18491	0.0397483	0.145119	-4.52679	Hsd17b11
P61021	-0.0511083	11.6886	-2.17988	0.0401645	0.146012	-4.5281	Rab5b
P61982	0.0822967	13.6981	2.20994	0.0377337	0.139939	-4.52883	Ywhag
A0A0N4SV66;C0HKE1;C0HKE2;C0HKE3;C0HKE4;C0HKE5;C0HKE6;C0HKE7;C0HKE8;C0HKE9;Q8BFU2;Q8CGP5;Q8CGP6;Q8CGP7;Q8R1M2	0.108501	16.4049	2.20611	0.038036	0.140799	-4.53072	H2afj;Hist1h2ab;Hist1h2ac;Hist1h2ad;Hist1h2ae;Hist1h2ag;Hist1h2ai;Hist1h2an;Hist1h2ao;Hist1h2ap;Hist3h2a;Hist1h2af;Hist1h2ah;Hist1h2ak;H2afj
Q3TML0	0.109787	13.8577	2.19112	0.0392391	0.143877	-4.53269	Pdia6
A6H8H2;A6H8H2-2	0.341456	9.10908	2.20606	0.0385626	0.142088	-4.53609	Dennd4c
A6X935	0.19389	11.0873	2.20692	0.0379718	0.140684	-4.54189	Itih4
P24472	0.179475	13.2381	2.19364	0.0390345	0.143374	-4.54277	Gsta4
Q3UER8	0.229667	12.7326	2.19923	0.0385843	0.142088	-4.54575	Fgg
Q811U4	-0.0956075	9.68962	-2.18051	0.0401124	0.145947	-4.54905	Mfn1
Q6NZD2;Q9WV80	0.0888222	10.8259	2.1948	0.0389406	0.143258	-4.55	Snx1
Q3U2A8	-0.270536	9.37583	-2.1916	0.0392	0.143857	-4.55004	Vars2
A0A0A6YY53;F6TQW2;P01864	0.546298	11.7225	2.19445	0.0389695	0.143258	-4.55476	Ighg2c;Ighg2c;
A2AJ72;Q3TIX6	-0.0866051	10.7275	-2.18866	0.0394402	0.144387	-4.55497	Fubp3
E9QAS4;E9QAS5;Q6PDQ2	0.101603	9.90019	2.17577	0.0405075	0.146994	-4.56482	Chd4
E9QME1	-0.169782	9.24738	-2.19447	0.0394945	0.14444	-4.56649	Bnipl
Q922J3	-0.120219	9.63679	-2.18158	0.0400237	0.145749	-4.56794	Clip1
Q3UZZ6	-0.122985	13.4277	-2.17063	0.0409404	0.147823	-4.57195	Sult1d1
A2API8;F7AA26;O54931;O54931-2;O54931-3;O54931-4;O54931-5	0.1971	9.17304	2.18859	0.0394462	0.144387	-4.57196	Akap2;Pakap;Akap2;Akap2;Akap2;Akap2;Akap2
Q9JI90	0.405171	9.16886	2.18573	0.0396806	0.144996	-4.57249	Rnf14
O88428	-0.109339	12.8826	-2.16943	0.0410425	0.147875	-4.57786	Papss2
Q91X34	0.154942	12.1526	2.18317	0.0398917	0.145393	-4.57929	Baat
Q8BVI4	-0.117327	13.7135	-2.1722	0.0408082	0.147471	-4.58178	Qdpr
Q8CI32	0.327056	9.5702	2.17908	0.0402313	0.14613	-4.58272	Bag5
Q8R4H7	-0.169243	10.0983	-2.16011	0.0418395	0.149422	-4.58535	Nags
Q3TG45;Q9CPS5;Q9CX56	-0.137438	11.3263	-2.17498	0.0405736	0.146994	-4.5868	Psmd8
Q9CQX2	-0.163644	10.9984	-2.17002	0.0409924	0.147875	-4.59365	Cyb5b
Q80WT5;Q80WT5-2	0.157012	8.68658	2.17417	0.0406419	0.146994	-4.59414	Aftph
Q05CL8	-0.16614	9.18651	-2.14718	0.0429691	0.152306	-4.59452	Larp7
E9Q4M8;Q71KT5	-0.173648	11.1445	-2.17446	0.0406179	0.146994	-4.59496	Tm7sf2
Q8BGX2	-0.168097	9.03249	-2.14028	0.0435831	0.153842	-4.59499	Timm29
Q9Z2I8	-0.0857456	14.008	-2.16923	0.041059	0.147875	-4.59543	Suclg2
Q9JHK4	-0.0672029	10.3183	-2.18328	0.0398828	0.145393	-4.59632	Rabggta
Q9CQ92	0.0727225	11.7724	2.16215	0.0416636	0.148935	-4.60026	Fis1
F8VQC1	-0.0915079	11.582	-2.16428	0.041481	0.148675	-4.60608	Srp72
Q8BPM0;Q8BPM0-2	0.195259	9.14552	2.10637	0.0472764	0.162172	-4.60686	Daam1
A0A0R4J047;Q9CYI4	-0.153693	10.3796	-2.13842	0.0437495	0.154046	-4.60701	Luc7l
P28667	0.168776	11.2593	2.16722	0.0412298	0.148114	-4.61107	Marcksl1
Q8R5F3	-0.204929	9.49437	-2.16376	0.0415257	0.148675	-4.61109	Oard1
Q91W64	-0.171564	13.0576	-2.16836	0.041133	0.147891	-4.61268	Cyp2c70
P61750	0.104328	11.9594	2.1621	0.0416682	0.148935	-4.61375	Arf4
Q9R0P5	0.109554	13.6292	2.15859	0.0419709	0.149765	-4.61377	Dstn
P63321	-0.118787	9.754	-2.15551	0.0422384	0.150216	-4.61755	Rala
E9Q8N5;F7DCH5;Q08EB5;Q08EB6;Q8BRT1	-0.643749	8.95693	-2.14617	0.0442041	0.15528	-4.61989	Clasp2
P10833	0.217489	10.2072	2.16406	0.0415002	0.148675	-4.62071	Rras
A0A0R4J110;D3YX15;D6RDQ6;Q61153	-0.373546	9.32505	-2.1686	0.0411127	0.147891	-4.62344	Dio1
E9Q9B0;O35071	-0.102325	9.01875	-2.15697	0.042111	0.149936	-4.62398	Kif1c
Q7TQI3	0.0756461	11.1513	2.1432	0.0433224	0.153048	-4.62472	Otub1
Q99LB2	-0.151819	12.7193	-2.15384	0.0423839	0.150608	-4.62743	Dhrs4
Q9ES00	0.527239	8.75505	2.0987	0.0474528	0.162646	-4.62807	Ube4b
O08997	0.154659	13.3739	2.14599	0.0430745	0.152553	-4.63071	Atox1
P17427	0.051876	11.8304	2.15728	0.0420843	0.149936	-4.63086	Ap2a2
F8VQ95;Q6Y685;Q6Y685-2	-0.133601	8.72869	-2.09968	0.0492242	0.16697	-4.63821	Tacc1
Q8R238	0.259634	9.49324	2.1391	0.043689	0.15396	-4.64089	Sdsl
Q9ESW4	-0.105223	9.8655	-2.14754	0.0429371	0.152306	-4.64136	Agk
A0A0R3P9C8;Q9DC69	-0.172276	12.4834	-2.15682	0.0421243	0.149936	-4.64378	Ndufa9
Q810B6	-0.177931	9.46789	-2.14864	0.0428398	0.152101	-4.6443	Ankfy1
Q80SY4	-0.110581	9.95118	-2.13927	0.0436737	0.15396	-4.64978	Mib1
Q6W8Q3	-0.349002	10.6074	-2.12259	0.0451936	0.157438	-4.65313	Pcp4l1
Q8BRF7	0.123636	10.6127	2.1453	0.0431359	0.152643	-4.65513	Scfd1
Q99KP6;Q99KP6-2;Q99KP6-3	0.0642571	10.9169	2.11481	0.0459184	0.158923	-4.66324	Prpf19
Q3TYA6	-0.161166	9.14384	-2.08452	0.0500334	0.16865	-4.66385	Mphosph8
Q9WUB3	-0.162412	14.8451	-2.1377	0.0438148	0.154148	-4.66505	Pygm
P58064	-0.259919	9.33413	-2.13333	0.0442093	0.15528	-4.66601	Mrps6
Q8BFY9;Q8BFY9-2	0.0629596	11.3791	2.13017	0.044497	0.156033	-4.66834	Tnpo1
Q63829	-0.29381	9.85588	-2.14348	0.0432973	0.153048	-4.66957	Commd3
A0A0U1RPJ7;D3YVR9;Q9R0P4	-0.223227	10.6253	-2.10946	0.0464227	0.160017	-4.67175	1110004F10Rik;1110004F10Rik;Smap
Q925N0	-0.10574	10.2613	-2.11926	0.045502	0.158074	-4.67238	Sfxn5
G3X9R9	-0.343487	9.82462	-2.12362	0.0450982	0.157438	-4.67445	Gpr182
A2AU62;Q64012;Q64012-2	0.110032	9.93985	2.1226	0.045192	0.157438	-4.67662	Raly
P97298	0.303796	9.15184	2.10418	0.0469256	0.161229	-4.68332	Serpinf1
A0A140T8M1;P01644;P01645;P01646	0.35879	10.0426	2.12439	0.0450266	0.157438	-4.68762	Igkv10-96;;;
A2CG49;A2CG49-2;A2CG49-4;A2CG49-7;D3Z4R2;D3Z532;D3Z534;D3Z535;F6QYT9	-0.233473	7.53082	-2.13209	0.0454784	0.158074	-4.68767	Kalrn
Q8BWQ6	0.119785	9.22942	2.11561	0.045843	0.158791	-4.68917
D3Z456;Q99N95	-0.121812	9.10713	-2.08209	0.049083	0.16689	-4.691	Mrpl3
A0A0R4J259;G3UZI2;G3V018;Q7TMK9;Q7TMK9-2	0.134939	11.476	2.12365	0.045095	0.157438	-4.69171	Syncrip
E9Q9P8	-0.121764	14.2099	-2.1306	0.0444573	0.156022	-4.69309	Rdh16f1
Q99KE1	0.720623	9.68481	2.11253	0.0479838	0.163938	-4.69577	Me2
Q9DCM0	-0.153301	11.9896	-2.11219	0.0461649	0.159453	-4.69687	Ethe1
P97364	-0.127325	13.4374	-2.12687	0.044799	0.156847	-4.69989	Sephs2
G5E8M7;O35660	0.379738	12.8058	2.12683	0.0448028	0.156847	-4.69997	Gstm6
Q8R3F5	-0.165603	10.7511	-2.12266	0.0451867	0.157438	-4.70139	Mcat
Q921M3;Q921M3-2	0.0723102	11.0122	2.1199	0.045443	0.158074	-4.70159	Sf3b3
Q9Z0K8	-0.263328	10.6255	-2.10622	0.0467306	0.160948	-4.70223	Vnn1
Q9QYE6	0.187627	8.89859	2.11862	0.0455619	0.158074	-4.70405	Golga5
E9Q7A5;E9Q8R5;Q99JY4	-0.0941113	10.9523	-2.11199	0.046184	0.159453	-4.70408	Trabd
Q923D4	0.0636906	12.0039	2.11585	0.0458203	0.158791	-4.70494	Sf3b5
K3W4L7;Q9DCG6	-0.106122	13.9036	-2.11867	0.045557	0.158074	-4.71344	Pbld1
Q3U3R4;Q3U3R4-2;Z4YJR1	-0.178212	9.80404	-2.10542	0.0468073	0.161082	-4.7179	Lmf1
Q99N19	-0.106527	9.56158	-2.11122	0.046256	0.159572	-4.71944	Cyp4f13
Q8R164	-0.146236	13.998	-2.11356	0.0460356	0.159199	-4.72064	Bphl
Q9JI75	-0.140354	12.7004	-2.10431	0.0469136	0.161229	-4.72696	Nqo2
Q91V77	-0.193443	11.3379	-2.09515	0.0477975	0.163433	-4.72935	S100a1
Q9CWS1	0.0963049	9.268	2.05183	0.0521831	0.173685	-4.73232	Rnf135
Q8BM72	0.128977	9.58599	2.07015	0.0502863	0.169224	-4.73258	Hspa13
L7N466	-0.166552	10.1811	-2.05591	0.0517549	0.172665	-4.73566	Mthfsl
O54782	0.111398	9.2742	2.07222	0.050076	0.16865	-4.73693	Man2b2
Q80ZS3	-0.119879	10.4679	-2.089	0.0483986	0.16509	-4.73716	Mrps26
P99024	0.203088	12.6744	2.09758	0.0475612	0.162766	-4.73951	Tubb5
F8VQJ3;P02468	0.290263	9.98185	2.07832	0.0494605	0.167505	-4.74241	Lamc1
D3Z568;Q9CQH3	-0.105618	12.7984	-2.10279	0.0470592	0.161557	-4.74356	Ndufb5
A0A140T8P9;P01638	0.539901	10.0393	2.06893	0.0509834	0.171435	-4.74824	Igkv14-111;
Q3TYX3	0.22172	8.46939	2.08091	0.0492013	0.16697	-4.75064	Smyd5
Q3UQ44	-0.0938846	12.5641	-2.09755	0.0475642	0.162766	-4.75119	Iqgap2
Q791V5	-0.0736382	12.5363	-2.0477	0.0526197	0.174321	-4.75362	Mtch2
Q61171	0.0939853	14.0901	2.07713	0.0495793	0.167774	-4.75466	Prdx2
Q8CIM8	0.769905	8.75798	2.08952	0.0483478	0.165049	-4.75535	Ints4
A0A0A6YWV7;Q9D8U0	-0.15057	8.78359	-2.04636	0.0554726	0.180403	-4.76048	Ifrd2
G5E8T6;Q9EQJ9	-2.05285	10.789	-1.9979	0.0639874	0.198973	-4.76049	Magi3
D3YZ09;Q9CY66;Q9CY66-2;Q9CY66-3	-0.16668	11.3334	-2.04831	0.052555	0.174273	-4.76113	Gar1
O88908	-0.0630235	11.102	-2.06269	0.0510506	0.171525	-4.76122	Soat2
O55111	0.0752078	11.0297	2.08341	0.0489523	0.166579	-4.76409	Dsg2
A2AP32;Q3UIU2	-0.245246	11.5518	-2.08582	0.0487131	0.16603	-4.76485	Ndufb6
Q3UW53	0.260214	9.05245	2.07342	0.0499539	0.168639	-4.77105	Fam129a
A0A0B4J1E2;Q9CSN1	-0.0791808	10.2253	-2.07229	0.0500686	0.16865	-4.77278	Snw1
Q9D7A8	-0.0859361	10.9031	-2.08395	0.0488977	0.166526	-4.77725	Armc1
P28661;P28661-2;P28661-3;P28661-4;P28661-5	0.140524	9.93259	2.07372	0.0499234	0.168639	-4.77823	04/Sep
A0A140T8T7;A0A140T8W1;A6H584	0.516871	9.59072	2.01446	0.056251	0.181547	-4.77843	Col6a5
O35423	-0.164319	13.7047	-2.07868	0.0494244	0.167505	-4.78178	Agxt
P14869	0.105056	13.8576	2.08082	0.0492096	0.16697	-4.78311	Rplp0
A0A0G2JFY5;A0A0G2JG00;A0A0G2JGW9;Q3TUE1;Q3UUU2;Q91WJ8	0.11466	11.4015	2.0763	0.0496631	0.167923	-4.79121	Fubp1
Q8BFR4	0.0881211	10.1499	2.01528	0.0561595	0.181527	-4.79172	Gns
A8DUK4	-3.55271e-15	18.3154	-2.47225e-14	1	1	-4.79207	Hbb-bs
Q9JHI5	-0.0797626	14.5437	-2.0473	0.0526622	0.174326	-4.79341	Ivd
Q99KI3	0.161742	9.47263	2.05876	0.0514578	0.172045	-4.79429	Emc3
Q9D787	-0.29036	9.03014	-2.0057	0.0600149	0.189107	-4.79719	Ppil2
A0A0A0MQ90;P97352	-0.0788921	11.3427	-2.04077	0.053359	0.175812	-4.80061	S100a13
O35226	-0.165856	12.0634	-2.0594	0.0513917	0.171992	-4.8029	Psmd4
P21619	-0.0721136	11.813	-2.04437	0.0529734	0.174949	-4.80394	Lmnb2
Q8K3G9	-0.190359	9.41264	-2.00318	0.0595037	0.188053	-4.8044	Appl2
Q9QYB1	-0.066032	11.5562	-2.0195	0.0556864	0.180822	-4.80472	Clic4
Q99KI0	-0.0624857	14.3256	-2.05714	0.0516264	0.172371	-4.80548	Aco2
Q62465	0.0989758	11.3215	2.0415	0.0532808	0.17569	-4.80704	Vat1
O08915	0.12458	9.91021	2.02821	0.0547231	0.178511	-4.80851	Aip
P14106	0.30964	9.98966	2.06113	0.0512122	0.171662	-4.80892	C1qb
P81117;Q3UKN6	0.617869	8.42771	2.04552	0.0540703	0.17709	-4.80917	Nucb2
A0A2I3BRQ1	-0.169361	9.60936	-2.04625	0.0527734	0.174558	-4.81017	AI182371
B2RRE2;E9QAX2;K3W4L0;Q9JMH9;Q9JMH9-1;Q9JMH9-4;Q9JMH9-6	0.105582	10.7328	2.05081	0.0522909	0.173908	-4.81097	Myo18a
Q61239	-0.466123	8.90695	-1.99372	0.0598826	0.18883	-4.81602	Fnta
Q571F8	-0.233275	11.7241	-2.06206	0.0511157	0.17155	-4.81667	Gls2
A0A075B5P4;A0A0A6YWR2	0.43658	11.9728	2.06184	0.0511386	0.17155	-4.81706	Ighg1
Q9DC70	-0.107286	12.1279	-2.05248	0.0521149	0.173594	-4.81888	Ndufs7
O70172	0.220678	9.48315	2.04937	0.0524428	0.174141	-4.81957	Pip4k2a
E9Q5K4	0.205916	12.464	2.03129	0.0543851	0.177779	-4.82083	Cyp2c23
Q9D2R0	-0.32308	11.8916	-2.05968	0.0513629	0.171992	-4.82092	Aacs
O08547	0.0664693	11.315	2.04958	0.0524207	0.174141	-4.82233	Sec22b
K9J7B2	0.363035	11.8953	2.05847	0.0514883	0.172045	-4.82307	Ugt1a6b
P51863	0.157966	11.4931	2.04437	0.0529739	0.174949	-4.82581	Atp6v0d1
A0A1B0GR11;Q93092	0.0592369	13.7821	2.03102	0.0544152	0.177779	-4.82634	Taldo1
E9PW66;P28656;Q3TF41;Q8BSH9	0.167717	10.8732	2.03748	0.0537127	0.176782	-4.82635	Nap1l1
P98083;P98083-2;P98083-3	-0.123289	9.26033	-2.05467	0.0518843	0.172961	-4.82983	Shc1
E9Q8I7	0.133075	8.84311	1.98924	0.0597521	0.188558	-4.83099	Nfxl1
C0HKG5;C0HKG6	-0.157624	9.92	-2.04822	0.0525643	0.174273	-4.83306	Rnaset2a;Rnaset2b
H3BJ30;H3BJW3;Q6NVF9	-0.111007	10.3693	-2.04267	0.0531547	0.175411	-4.8376	Cpsf6
P51881	0.0675008	15.0484	2.0341	0.0540797	0.17709	-4.839	Slc25a5
A0A0R4J137;A2AQZ2;Q9DB26	-0.178756	11.7613	-2.01653	0.0560193	0.181487	-4.83906	Phyhd1
O55222	0.299629	10.296	2.02923	0.054611	0.178281	-4.83998	Ilk
O54774	0.151945	9.88066	2.03665	0.0538027	0.176863	-4.84018	Ap3d1
Q8BGY7	-0.147343	10.1085	-2.02614	0.0549502	0.179114	-4.84431	Fam210a
O09159	0.06681	10.9187	2.03291	0.0542088	0.177377	-4.84613	Man2b1
Q91WS0	-0.124382	13.5009	-2.03504	0.0539768	0.17709	-4.85278	Cisd1
Q8VDC0	-0.165155	9.66224	-2.01483	0.0562095	0.181547	-4.8565	Lars2
Q8VC97	-0.258001	10.3683	-2.03468	0.0540162	0.17709	-4.8591	Upb1
D3YVL0;D3Z3E8;E9PW39;P23249	0.174298	10.1481	2.03726	0.0537365	0.176782	-4.86071	Mov10
Q9JKX3	0.18386	9.46295	2.01079	0.056666	0.182196	-4.86095	Tfr2
Q9WTQ5;Q9WTQ5-2	-0.216023	8.91228	-2.01866	0.0557804	0.180989	-4.8615	Akap12
P10852;P10852-2	0.095607	9.56826	2.03503	0.0539787	0.17709	-4.86466	Slc3a2
Q923B6	0.10069	11.4222	1.97186	0.0612315	0.192087	-4.86831	Steap4
Q80X90	0.139652	12.2536	2.02386	0.0552019	0.179797	-4.87131	Flnb
Q3TCU5;Q9R233;Q9R233-2	0.15585	11.0113	2.011	0.056642	0.182196	-4.87137	Tapbp
Q8K0H1	-0.10659	10.0489	-2.01795	0.0558601	0.181109	-4.87416	Slc47a1
A2AI52;Q80U87	-0.170437	9.18233	-2.0161	0.0566576	0.182196	-4.87568	Usp8
Q9CPQ8	-0.123562	13.3489	-1.99809	0.0581204	0.185055	-4.87568	Atp5l
Q6P2B1	-0.143077	9.66721	-2.00299	0.0575554	0.183944	-4.87935	Tnpo3
P59325	-0.0694948	11.4563	-2.00114	0.0577688	0.184349	-4.88053	Eif5
P50295	-0.0663069	11.4885	-2.0125	0.056472	0.182122	-4.88287	Nat2
D3YZ00;E9PUH7;P70257;P70257-1;P70257-2	-0.25681	9.17878	-2.0172	0.056533	0.182181	-4.88343	Nfix
A0A0A6YVR9;P09925;V9GXE6	-0.286782	9.66559	-2.01561	0.0561217	0.181527	-4.88404	Surf1
A0A0R4J039;Q9ESB3	0.294631	11.6468	2.02165	0.0554477	0.180403	-4.88826	Hrg
P01027	0.167732	12.9292	1.99351	0.058654	0.186336	-4.88889	C3
P29788	0.136524	11.1313	2.00698	0.0570995	0.183382	-4.88905	Vtn
J7NUP1;Q60766-2	-0.105145	10.9713	-2.01996	0.055636	0.180796	-4.89001	Irgm1
O09111	-0.110215	12.858	-1.96404	0.0621866	0.19451	-4.89279	Ndufb11
G5E8T9;Q99KB8	-0.0987703	13.2717	-2.00603	0.0572074	0.183382	-4.89628	Hagh
Q78IK4	-0.0781973	12.3149	-2.00423	0.0574134	0.183766	-4.89654	Apool
Q6P1H6;Q6P1H6-2	-0.400734	9.20449	-2.00611	0.0571984	0.183382	-4.89916	Ankle2
Q8VHG0	-0.199721	9.31701	-2.01531	0.0561562	0.181527	-4.8994	Fmo4
Q9CZN7;Q9CZN7-2	-0.0802845	13.7991	-1.9868	0.0594419	0.187997	-4.90146	Shmt2
K7N6C2	-0.116543	12.1695	-1.99948	0.0579602	0.184809	-4.90576	Cyp2c68
P85094	-0.190071	11.7468	-2.00669	0.0571323	0.183382	-4.91246	Isoc2a
P26450	0.280415	9.67323	1.99101	0.0589461	0.186985	-4.91552	Pik3r1
Q9D4H2	0.191813	8.6906	1.93359	0.0698262	0.210816	-4.91601	Gcc1
Q9D1P0	-0.103155	10.1834	-2.00372	0.0574719	0.183815	-4.91715	Mrpl13
Q9QYJ3	0.412232	9.89608	2.00472	0.0573576	0.183726	-4.91796	Dnajb1
A2AEX6;A2AEX7;A2AEX8;A2AEY1;A2AEY2;P97447;P97447-2	-0.126034	9.78426	-1.99167	0.058869	0.186879	-4.91804	Fhl1
P27048;P63163	0.0582263	11.8065	1.95773	0.0629671	0.19623	-4.91935	Snrpb;Snrpn
D3YZC9;D3YZD0;E9Q4Q2;Q64213;Q64213-2;Q64213-3	0.234123	10.6963	1.99914	0.0579997	0.184809	-4.92061	Sf1
A0A0G2JGP4;P08556;Q9D091	0.248401	11.2302	2.00125	0.0577563	0.184349	-4.92403	Nras
B1ARW4;Q99LY9	-0.199405	10.8404	-1.99687	0.058262	0.185367	-4.92487	Ndufs5
Q8CHY3	-1.04427	8.41544	-1.94903	0.0678247	0.207123	-4.92672	Dym
A0A0R4J090;P11609	-0.324176	10.2555	-1.98873	0.0592147	0.187557	-4.92716	Cd1d1
E9Q0H6;P51880	0.303437	9.52813	1.97235	0.0611723	0.192043	-4.93224	Fabp7
D3YUP0;D3Z5P1;F6ZLN8;F8WI64;Q0P5W1;Q0P5W1-2;Q0P5W1-3	1.18831	13.4087	1.98501	0.0596546	0.18839	-4.93648	Vps8
A0A0N4SWI4;Q9CR98	-0.141622	11.9455	-1.95616	0.0631635	0.196699	-4.93682	Fam136a
P54731	-0.103767	10.2618	-1.99377	0.0586238	0.186336	-4.93708	Faf1
Q9D172	-0.0684226	13.7233	-1.98795	0.0593067	0.187709	-4.93861	D10Jhu81e
Q9JJ00	0.517301	9.1733	1.95756	0.0650033	0.200705	-4.93889	Plscr1
Q64442	-0.0890111	16.2762	-1.98009	0.0602398	0.189675	-4.93901	Sord
G5E8K5-4;G5E8K5-5;S4R165;S4R2J6	0.274116	9.80338	1.98413	0.0610179	0.191841	-4.94	Ank3
P84089	0.0895616	13.0898	1.99054	0.0590012	0.18702	-4.9427	Erh
A0A1L1SRT0;F6TCF9;Q60739;Q60739-2	0.314879	9.36062	1.94874	0.0640943	0.19916	-4.95155	Bag1
Q8CGA0	0.106432	9.86656	1.95971	0.0627213	0.195895	-4.95185	Ppm1f
Q9CR61	-0.175479	12.3734	-1.97263	0.0611386	0.192043	-4.95527	Ndufb7
Q9R190	-0.0759267	10.5197	-1.94327	0.0647893	0.200442	-4.95745	Mta2
Q8K2B3	-0.0829084	13.7346	-1.9648	0.0620941	0.194393	-4.95747	Sdha
Q9D2R8	-0.161078	10.7017	-1.97377	0.0610004	0.191841	-4.95798	Mrps33
P42230	-0.0950461	9.94782	-1.96472	0.0621036	0.194393	-4.95838	Stat5a
Q921I9	-0.696755	8.94143	-1.94527	0.0645337	0.200087	-4.95881	Exosc4
Q9WU78	0.0671909	11.9941	1.96715	0.061805	0.193744	-4.9644	Pdcd6ip
Q8R1I1	-0.100781	12.3437	-1.94455	0.0646253	0.200225	-4.96953	Uqcr10
A0A1L1STF0;Q6PDI6	-0.130741	8.31478	-1.91183	0.071802	0.2148	-4.97182	Mindy2
Q9QXX4	-0.0606997	13.6872	-1.94251	0.0648858	0.200595	-4.97203	Slc25a13
A0A0R4J0I1	-0.246294	12.4655	-1.95873	0.0628437	0.195989	-4.97339	Serpina3k
D3Z069;Q8K1N2;Q8K1N2-2	0.214597	9.52284	1.95923	0.0627816	0.195939	-4.97366	Phldb2
P25446	-0.218466	7.71586	-1.87214	0.0765257	0.222754	-4.97372	Fas
P08226	0.0938067	14.3879	1.90618	0.0696748	0.210571	-4.97573	Apoe
Q9D7E4	-0.131478	8.9595	-1.92806	0.0667542	0.204294	-4.9777
A0A0R4J293	-0.0802748	11.741	-1.93445	0.0659222	0.202463	-4.97824	Tgm1
Q5SUC9;Q5SUD5	-0.262488	9.59411	-1.89953	0.0705833	0.212499	-4.9821	Sco1
Q9DBC3	-0.177462	8.78848	-1.94833	0.0641462	0.199176	-4.98417	Cmtr1
A0A1B0GSX0;P06151;Q564E2	0.0851421	16.1129	1.92104	0.06768	0.206909	-4.98507	Ldha
Q9D024	-0.104724	10.5653	-1.96155	0.0624935	0.195327	-4.99291	Ccdc47
Q9D8P4	-0.160086	9.01944	-1.91278	0.0687828	0.209262	-4.99484	Mrpl17
Q3U3J1	-0.0958066	12.0316	-1.9537	0.0634707	0.197511	-4.99783	Bckdha
O35900;O35901	0.192195	11.0438	1.91923	0.0685378	0.208702	-4.99876	Lsm2
Q3UPR7	-0.212025	8.36555	-1.90553	0.0703844	0.2122	-5.00284	Tmem102
Q8BZ36;Q8BZ36-2	0.258426	8.37098	1.9126	0.0716969	0.214788	-5.00805	Rint1
P40142	0.0864295	14.2587	1.94413	0.0646794	0.200248	-5.00878	Tkt
Q8BFZ9	0.074856	11.2466	1.93674	0.065626	0.202003	-5.01014	Erlin2
A0A1B0GR85	-0.108757	8.89075	-1.94144	0.0650222	0.200705	-5.01048	2900026A02Rik
F7D1I5;G3UXY6;Q78HU7	-0.0948027	9.85164	-1.94611	0.0644279	0.199905	-5.01564	Gypc
Q8CJH3	0.532009	9.25796	1.87132	0.0784428	0.225771	-5.0182	Plxnb1
A2ATU0	-0.130499	10.5929	-1.93695	0.065599	0.202003	-5.02052	Dhtkd1
Q8BGD9	-0.0659191	12.079	-1.93393	0.0659898	0.202463	-5.02086	Eif4b
Q9DBG1	-0.149886	13.7079	-1.93417	0.0659591	0.202463	-5.02257	Cyp27a1
A2A9W1;A2A9W3;Q3UBZ5;Q3UBZ5-2	-0.103247	9.35337	-1.91141	0.0689668	0.209262	-5.02406	Mif4gd
P19157	0.277994	14.3927	1.93538	0.0658021	0.202398	-5.02477	Gstp1
A0A2I3BS14;Q9WVJ3	0.116658	11.118	1.91955	0.0678769	0.207134	-5.025	Cpq
Q99P88	0.138696	9.51844	1.91104	0.0690168	0.209262	-5.0254	Nup155
P38060	-0.0853463	14.124	-1.93857	0.0653903	0.201569	-5.02546	Hmgcl
A0A2I3BRQ3;Q61704	0.326295	9.87476	1.94113	0.0650628	0.200705	-5.02798	Itih3
P45952	-0.10007	14.3853	-1.93375	0.0660132	0.202463	-5.03246	Acadm
A0A0R4J1G9;D3YTP0;E9QN92;Q8CI59;Q8CI59-2	0.145394	9.697	1.87901	0.0734558	0.217759	-5.03293	Steap3
K3W4R2;Q6URW6;Q6URW6-2;Q6URW6-3	0.0674735	9.79082	1.9114	0.0689684	0.209262	-5.03526	Myh14
G5E8N7;Q9JLV6	-0.596649	10.4935	-1.92084	0.0677059	0.206909	-5.03646	Pnkp
O55137	-0.357974	10.6093	-1.90602	0.0696958	0.210571	-5.03719	Acot1
Q5F2E8	-0.473887	8.56536	-1.88023	0.0745997	0.219469	-5.03983	Taok1
Q7TNG8	0.148488	12.2576	1.90767	0.0694722	0.210194	-5.04165	Ldhd
P97865	-0.166693	9.33059	-1.91199	0.0688885	0.209262	-5.04233	Pex7
Q8BIQ5;Q8BIQ5-2	0.170268	10.607	1.93209	0.066229	0.202964	-5.04341	Cstf2
A0A0G2JGS4;E9Q1T1;E9Q1W0;Q6PHZ2;Q6PHZ2-2;Q6PHZ2-4;Q6PHZ2-5	0.110154	9.43446	1.93176	0.0662721	0.202964	-5.04397	Camk2d
Q60931	0.0609649	12.4628	1.88384	0.0727706	0.216179	-5.04524	Vdac3
Q9QYS9;Q9QYS9-2;Q9QYS9-3;Q9QYS9-4;Q9QYS9-6;Q9QYS9-7;Q9QYS9-8	0.0726402	10.353	1.89585	0.0710913	0.213575	-5.04645	Qki
Q8R2P8;Q99MN1	0.0842691	11.2732	1.91488	0.0685	0.208702	-5.04715	Kars
Q8CHS2	-0.22279	8.84221	-1.88737	0.0735878	0.217886	-5.0542	Dnajc22
A0A140T8N5	0.38798	9.56961	1.89283	0.0715109	0.214394	-5.05679	Igkv6-23
Q9CW03	-0.0549441	9.50527	-1.89089	0.0717812	0.2148	-5.059	Smc3
Q9CPY7;Q9CPY7-2	0.0723742	14.3603	1.89697	0.0709362	0.213394	-5.06065	Lap3
P46978	-0.0829935	11.7712	-1.90953	0.0692197	0.209579	-5.06085	Stt3a
Q62418;Q62418-2;Q62418-3	0.0599004	11.4385	1.85229	0.0773485	0.224167	-5.06155	Dbnl
P67778	-0.0421382	14.388	-1.88791	0.0721983	0.215381	-5.06186	Phb
Q921N6	-0.151043	8.34592	-1.90184	0.0702673	0.211997	-5.06262	Ddx27
Q5SVQ0;Q5SVQ0-2;Q5SVQ0-3;Q5SVQ0-4	0.196006	8.43127	1.82747	0.0832405	0.234207	-5.06421	Kat7
P57780	0.131183	13.5376	1.9106	0.0690758	0.209292	-5.06523	Actn4
Q9JI78	-0.15146	9.68432	-1.8866	0.0723818	0.215723	-5.06781	Ngly1
E9Q309	-0.284353	12.8653	-1.91731	0.0681751	0.207895	-5.06853	Cep350
Q8VHN8	0.141961	9.30044	1.87153	0.0745272	0.219407	-5.06864	Nudt16l1
Q99LB6;Q99LB6-2	-0.0849021	11.2412	-1.91212	0.0688714	0.209262	-5.06934	Mat2b
Q62452	-0.463407	9.89372	-1.84542	0.079013	0.226962	-5.07171	Ugt1a9
A0A1D5RMA9;Q9D7V1	0.151266	8.69747	1.77552	0.0958755	0.256855	-5.07251	Sh2d4a
A2AUR3;Q60866	0.140207	13.4614	1.8928	0.071515	0.214394	-5.0734	Pter
Q61093	0.252471	9.06364	1.90028	0.0704809	0.212341	-5.07787	Cybb
Q8BHL8	0.2605	10.005	1.87763	0.0736524	0.217886	-5.07995	Psmf1
Q3U186	0.206534	10.439	1.84614	0.0782697	0.225588	-5.0823	Rars2
P60122	0.0953849	10.9937	1.89665	0.070981	0.213394	-5.08304	Ruvbl1
P41241	0.115015	10.6142	1.89004	0.0718998	0.214942	-5.08316	Csk
Q8BXV2	-0.0921728	9.89254	-1.88391	0.0727611	0.216179	-5.08381	Bri3bp
E9Q1W7	0.44557	10.6817	1.8114	0.0866452	0.240794	-5.09052	Tbck
Q8CI33;Q8CI33-2	-0.118195	9.43364	-1.85642	0.0773688	0.224167	-5.09154	Cwf19l1
Q9DD20	0.0790195	13.3351	1.82822	0.0810067	0.230512	-5.09239	Mettl7b
Q9JHU4	0.055154	11.1413	1.84285	0.0787662	0.226406	-5.09512	Dync1h1
P04104	0.41546	10.0231	1.85209	0.0773777	0.224167	-5.09572	Krt1
Q922H4	-0.0950473	11.0486	-1.87402	0.0741692	0.218655	-5.09944	Gmppa
P62320	0.114442	11.6705	1.88385	0.0727691	0.216179	-5.10394	Snrpd3
P26040	0.335908	9.14728	1.88637	0.0724144	0.215723	-5.10429	Ezr
Q9CXW3	-0.151439	10.5995	-1.86448	0.0755511	0.221183	-5.10471	Cacybp
Q63880;Q63880-2	-0.203072	13.8128	-1.89318	0.0714626	0.214394	-5.10714	Ces3a
P17751	0.0796196	14.9648	1.88854	0.0721096	0.215267	-5.10994	Tpi1
A2RSQ0	-0.224241	9.30058	-1.88547	0.0725407	0.215948	-5.11248	Dennd5b
Q8BGD8	-0.309968	9.52834	-1.87915	0.0734353	0.217759	-5.11255	Coa6
O54750	-0.19726	9.68856	-1.82859	0.0809489	0.230501	-5.11326	Cyp2j6
P26638;Q8C483	0.104319	11.3108	1.88958	0.0719642	0.214984	-5.11456	Sars
Q5SYD0	0.267878	9.65607	1.86189	0.07593	0.221697	-5.11543	Myo1d
P43275	0.415303	11.1543	1.8806	0.0738571	0.218329	-5.11579	Hist1h1a
Q9CQ80	0.0854334	11.1451	1.87496	0.0740348	0.21841	-5.11633	Vps25
A2AQJ8;Q8BVW0	-0.428892	9.63839	-1.88016	0.0732918	0.217575	-5.11904	Ganc
Q9D727	-0.104712	10.0871	-1.85169	0.0774378	0.224167	-5.12221
Q9WV54	0.300818	11.2425	1.86997	0.0747535	0.219769	-5.12366	Asah1
P50431	-0.105296	14.3775	-1.86088	0.0760781	0.221825	-5.12534	Shmt1
E9Q6I2;G3UY13;Q61730;Q61730-2;Q61730-3	0.141623	9.79156	1.87796	0.0736061	0.217886	-5.13215	Il1rap
P31001	0.124531	11.5934	1.86017	0.0761818	0.221975	-5.13295	Des
Q6PGB6;Q6PGB6-2;Q6PGB6-3;Q6PGB6-4	-0.170295	10.2888	-1.80833	0.0841419	0.235963	-5.13334	Naa50
Q9CPP6	-0.0783978	11.7651	-1.8638	0.0756501	0.221183	-5.13382	Ndufa5
[truncated: 2,791 more rows]

## Sheet: KO_in_NR
Accession	logFC	AveExpr	t	P.Value	adj.P.Val	B	Gene
[truncated: 4,257 more rows]

[truncated: 1 more sheets: Interaction]
