# Supplementary material for: Hepatocyte-specific perturbation of NAD+ biosynthetic pathways in mice induces reversible nonalcoholic steatohepatitis–like phenotypes
Source: J Biol Chem. 2021 Nov 8;297(6):101388. doi: 10.1016/j.jbc.2021.101388 (PMC8648833; doi:10.1016/j.jbc.2021.101388)
Supplement: File S5 [file mmc6.xlsx]

## Sheet: Liver
ENSEMBL	logFC	logCPM	F	PValue	FDR	SYMBOL
ENSMUSG00000022129	-2.28277	2.65484	41.2281	2.88353e-07	0.00386711	Dct
ENSMUSG00000028456	1.31619	3.76309	37.2489	7.28787e-07	0.00485513	Unc13b
ENSMUSG00000020312	4.31276	1.34527	34.9223	1.28602e-06	0.00485513	Shc2
ENSMUSG00000074240	4.39799	3.08628	34.4463	1.4481e-06	0.00485513	Cib3
ENSMUSG00000039239	2.35254	2.08539	31.7252	2.90431e-06	0.00649162	Tgfb2
ENSMUSG00000029822	3.08128	3.55501	31.8276	2.82763e-06	0.00649162	Osbpl3
ENSMUSG00000024411	-2.33833	1.25972	29.5767	5.14435e-06	0.00677167	Aqp4
ENSMUSG00000042198	-0.50627	3.38414	29.2943	5.55427e-06	0.00677167	Chchd7
ENSMUSG00000052560	1.51006	3.27976	30.7443	3.76094e-06	0.00677167	Cpne8
ENSMUSG00000076431	2.12255	3.46127	29.8335	4.79937e-06	0.00677167	Sox4
ENSMUSG00000025351	2.18522	6.45133	29.6141	5.09247e-06	0.00677167	Cd63
ENSMUSG00000033854	-1.57709	1.58075	27.7959	8.39602e-06	0.00717401	Kcnk10
ENSMUSG00000031150	1.65727	3.63074	27.7272	8.55895e-06	0.00717401	Ccdc120
ENSMUSG00000022074	2.50995	3.55427	28.4979	6.90928e-06	0.00717401	Tnfrsf10b
ENSMUSG00000034127	2.75539	1.10239	28.1493	7.60904e-06	0.00717401	Tspan8
ENSMUSG00000052336	3.05747	0.772343	27.7921	8.40502e-06	0.00717401	Cx3cr1
ENSMUSG00000040722	0.957979	4.82131	26.9425	1.06758e-05	0.00842193	Scamp5
ENSMUSG00000001665	-1.15291	5.49583	26.0582	1.37467e-05	0.0098694	Gstt3
ENSMUSG00000025204	-0.571378	6.14865	25.3505	1.68787e-05	0.0098694	Ndufb8
ENSMUSG00000049940	-0.503717	6.16459	25.6557	1.5444e-05	0.0098694	Pgrmc2
ENSMUSG00000028820	0.531744	6.4374	25.3409	1.69261e-05	0.0098694	Sfpq
ENSMUSG00000027201	1.04395	3.81743	25.6613	1.54189e-05	0.0098694	Myef2
ENSMUSG00000014329	1.96456	2.85033	25.5975	1.5707e-05	0.0098694	Bicc1
ENSMUSG00000043079	1.16226	4.7401	25.065	1.83501e-05	0.00991082	Synpo
ENSMUSG00000022594	1.33949	2.08391	25.0418	1.84752e-05	0.00991082	Lynx1
ENSMUSG00000035186	4.70968	2.61499	24.9068	1.92233e-05	0.00991554	Ubd
ENSMUSG00000036027	-2.27243	0.908653	24.5715	2.12236e-05	0.0104469	1810046K07Rik
ENSMUSG00000028111	1.83519	0.0912996	24.4794	2.18115e-05	0.0104469	Ctsk
ENSMUSG00000090090	-2.82988	2.91968	24.2275	2.35081e-05	0.0108713
ENSMUSG00000026574	2.08664	1.57342	24.0276	2.49549e-05	0.0111557	Dpt
ENSMUSG00000030208	2.53302	1.65128	23.7601	2.70403e-05	0.011698	Emp1
ENSMUSG00000029552	1.83549	4.86781	23.6329	2.80954e-05	0.0117746	Tes
ENSMUSG00000027536	1.02361	4.66556	23.3925	3.02125e-05	0.0119171	Chmp4c
ENSMUSG00000047139	2.30375	1.67721	23.4903	2.93322e-05	0.0119171	Cd24a
ENSMUSG00000044086	-3.07493	-0.288182	23.813	3.91518e-05	0.0131266	Lmod3
ENSMUSG00000004934	-0.465135	3.86749	22.7507	3.67408e-05	0.0131266	Pias4
ENSMUSG00000016494	2.098	1.25275	22.6588	3.77923e-05	0.0131266	Cd34
ENSMUSG00000028555	2.19057	1.62998	22.5855	3.86535e-05	0.0131266	Ttc39a
ENSMUSG00000027171	2.24789	2.99699	22.8709	3.54122e-05	0.0131266	Prrg4
ENSMUSG00000039385	3.15313	-0.402688	22.6638	3.77341e-05	0.0131266	Cdh6
ENSMUSG00000035885	-0.509352	6.61725	22.3998	4.09306e-05	0.0133274	Cox8a
ENSMUSG00000039176	-0.358254	6.11054	22.3366	4.17383e-05	0.0133274	Polg
ENSMUSG00000020572	-0.988901	6.51064	22.2201	4.32707e-05	0.0133952	Nampt
ENSMUSG00000034880	-0.498653	3.58621	22.0132	4.61419e-05	0.0133952	Mrpl34
ENSMUSG00000041189	1.64309	3.05053	21.9944	4.64134e-05	0.0133952	Chrnb1
ENSMUSG00000028369	2.02832	-0.349106	21.9578	4.69447e-05	0.0133952	Svep1
ENSMUSG00000027408	2.5452	0.446433	22.0417	4.57357e-05	0.0133952	Cpxm1
ENSMUSG00000003534	1.74175	3.96311	21.6614	5.15002e-05	0.0143889	Ddr1
ENSMUSG00000022443	0.570493	9.0831	20.998	6.34908e-05	0.0170616	Myh9
ENSMUSG00000031441	1.04687	5.00013	20.9921	6.36104e-05	0.0170616	Atp11a
ENSMUSG00000028552	0.385408	6.0412	20.8448	6.66621e-05	0.0175295	Eps15
ENSMUSG00000008136	2.17868	1.20877	20.7112	6.95634e-05	0.0179407	Fhl2
ENSMUSG00000061518	-0.536265	6.41981	20.6265	7.14748e-05	0.0180858	Cox5b
ENSMUSG00000042331	1.07962	5.01791	20.298	7.94254e-05	0.0188399	Specc1
ENSMUSG00000047414	2.06452	1.12205	20.3809	7.73348e-05	0.0188399	Flrt2
ENSMUSG00000062991	3.07745	3.52873	20.2728	8.00741e-05	0.0188399	Nrg1
ENSMUSG00000021678	4.1241	1.28174	20.3768	7.74357e-05	0.0188399	F2rl1
ENSMUSG00000022285	0.396625	6.66342	20.0278	8.66722e-05	0.0190551	Ywhaz
ENSMUSG00000049225	1.10462	2.18282	20.0335	8.65119e-05	0.0190551	Pdp1
ENSMUSG00000021696	2.32297	4.28911	20.1808	8.24872e-05	0.0190551	Elovl7
ENSMUSG00000037887	2.44445	4.02289	20.1001	8.46668e-05	0.0190551	Dusp8
ENSMUSG00000003279	-1.3214	1.15776	19.7613	9.4513e-05	0.0198049	Dlgap1
ENSMUSG00000035873	0.74841	4.52159	19.7732	9.41451e-05	0.0198049	Pawr
ENSMUSG00000005397	1.52885	7.58291	19.7942	9.35054e-05	0.0198049	Nid1
ENSMUSG00000031398	1.52938	0.769993	19.6595	9.77024e-05	0.0201583	Plxna3
ENSMUSG00000030605	1.30784	5.6145	19.3069	0.000109672	0.0222851	Mfge8
ENSMUSG00000109378	-1.03783	1.17855	19.2007	0.000113577	0.0227341
ENSMUSG00000033059	0.971297	3.45373	19.0756	0.000118367	0.0233444	Pygb
ENSMUSG00000027712	1.08825	8.39973	18.893	0.000125749	0.0234226	Anxa5
ENSMUSG00000030774	1.15729	3.05357	18.9578	0.000123073	0.0234226	Pak1
ENSMUSG00000002297	1.48093	2.53218	18.9823	0.00012208	0.0234226	Dbf4
ENSMUSG00000040711	2.01624	5.85055	18.9229	0.000124505	0.0234226	Sh3pxd2b
ENSMUSG00000081207	-2.58665	3.79961	18.8014	0.000129635	0.0235448	Mup-ps16
ENSMUSG00000024131	-1.26062	5.65547	18.7948	0.000129917	0.0235448	Slc3a1
ENSMUSG00000022130	-0.402416	4.66024	18.6469	0.000136479	0.0241112	Tgds
ENSMUSG00000024533	1.48877	2.80653	18.5989	0.000138686	0.0241112	Spire1
ENSMUSG00000034282	1.73707	0.377015	18.5657	0.000140234	0.0241112	Evpl
ENSMUSG00000053182	1.93882	-0.0216744	18.5984	0.000138709	0.0241112	Gm609
ENSMUSG00000059534	-0.661627	5.83569	18.426	0.000146948	0.0245064	Uqcr10
ENSMUSG00000061048	1.96527	-0.485776	18.4146	0.000147511	0.0245064	Cdh3
ENSMUSG00000115009	5.76639	3.24793	19.0758	0.000148014	0.0245064
ENSMUSG00000060227	0.786057	2.54064	18.3096	0.000152806	0.0249912	Golm2
ENSMUSG00000053799	0.381102	4.47787	18.2344	0.000156716	0.0253219	Exoc6
ENSMUSG00000031785	1.22893	2.20812	18.1878	0.000159197	0.0254165	Adgrg1
ENSMUSG00000003051	2.05565	3.04229	18.1499	0.000161246	0.0254408	Elf3
ENSMUSG00000031059	-0.479825	6.16668	18.0918	0.000164437	0.0256426	Ndufb11
ENSMUSG00000057406	0.523958	4.83851	17.9706	0.000171321	0.026409	Nsd2
ENSMUSG00000023800	-1.51434	3.61755	17.7799	0.000182774	0.0269361	Tiam2
ENSMUSG00000000171	-0.456662	7.69516	17.86	0.000177865	0.0269361	Sdhd
ENSMUSG00000021754	0.822864	5.05352	17.8434	0.000178869	0.0269361	Map3k1
ENSMUSG00000028278	1.74081	2.60255	17.8014	0.000181441	0.0269361	Rragd
ENSMUSG00000019558	0.772373	4.73993	17.5801	0.000195655	0.0283447	Slc6a8
ENSMUSG00000051934	0.804868	3.54641	17.5666	0.00019656	0.0283447	Spats2
ENSMUSG00000026270	-0.601609	4.44746	17.5113	0.000200307	0.0285779	Capn10
ENSMUSG00000022412	-0.379096	4.83258	17.3104	0.000214595	0.0285886	Mief1
ENSMUSG00000021497	-0.363808	5.8084	17.3058	0.000214933	0.0285886	Txndc15
ENSMUSG00000031626	0.69569	7.64429	17.3268	0.000213388	0.0285886	Sorbs2
ENSMUSG00000040268	0.85315	4.26818	17.216	0.000221683	0.0285886	Plekha1
ENSMUSG00000031788	0.964741	4.93766	17.2157	0.0002217	0.0285886	Kifc3
ENSMUSG00000040322	1.39726	4.12012	17.2422	0.000219687	0.0285886	Slc25a24
ENSMUSG00000032231	1.42885	8.13057	17.3143	0.000214306	0.0285886	Anxa2
ENSMUSG00000029675	1.76006	1.41904	17.3332	0.000212922	0.0285886	Eln
ENSMUSG00000020695	1.98241	0.796086	17.4695	0.000203194	0.0285886	Mrc2
ENSMUSG00000049103	2.44003	1.30858	17.221	0.000221299	0.0285886	Ccr2
ENSMUSG00000068083	-0.812501	5.20214	17.1535	0.000226503	0.0289299	Cyp2d40
ENSMUSG00000027673	-0.377652	6.14598	17.0724	0.000232938	0.0294711	Ndufb5
ENSMUSG00000000739	-2.21823	3.0533	17.0011	0.000238751	0.0299242	Sult5a1
ENSMUSG00000024287	0.344758	4.60327	16.9642	0.000241825	0.0300288	Thoc1
ENSMUSG00000036667	0.675277	3.36296	16.8403	0.000252444	0.0304436	Tcaf1
ENSMUSG00000023947	0.927096	3.4134	16.89	0.000248121	0.0304436	Nfkbie
ENSMUSG00000026768	1.20092	2.79163	16.8198	0.000254245	0.0304436	Itga8
ENSMUSG00000048503	1.87306	1.01465	16.8589	0.000250815	0.0304436	Tlcd5
ENSMUSG00000020153	-0.605946	5.50378	16.6738	0.000267501	0.0309632	Ndufs7
ENSMUSG00000039738	0.606801	3.63235	16.7338	0.00026197	0.0309632	Slx4
ENSMUSG00000021270	0.74137	7.52718	16.6704	0.00026782	0.0309632	Hsp90aa1
ENSMUSG00000041605	6.42345	0.635088	17.2663	0.000264695	0.0309632	Inava
ENSMUSG00000028059	1.07476	4.15545	16.5292	0.000281358	0.0322504	Arhgef2
ENSMUSG00000031489	-0.986722	3.01648	16.455	0.000288769	0.032586	Adrb3
ENSMUSG00000049303	1.77908	4.16843	16.4512	0.000289146	0.032586	Syt12
ENSMUSG00000059325	-0.790856	4.75579	16.4084	0.000293521	0.0328034	Hopx
ENSMUSG00000004383	0.69241	4.13734	16.3579	0.000298774	0.0331145	Large1
ENSMUSG00000015451	-0.928171	2.88145	16.0229	0.000336236	0.0349555	C4a
ENSMUSG00000015806	-0.593025	8.35083	16.1762	0.000318506	0.0349555	Qdpr
ENSMUSG00000030126	0.328497	4.59308	16.0652	0.000331239	0.0349555	Tmcc1
ENSMUSG00000042699	0.412969	6.77061	16.0238	0.000336122	0.0349555	Dhx9
ENSMUSG00000051236	0.699626	4.63632	16.0635	0.000331441	0.0349555	Msrb3
ENSMUSG00000017176	0.818311	2.81678	16.0609	0.000331742	0.0349555	Nt5c3b
ENSMUSG00000028028	1.14532	3.48156	16.0748	0.000330118	0.0349555	Alpk1
ENSMUSG00000027907	1.5643	6.07771	16.0994	0.000327254	0.0349555	S100a11
ENSMUSG00000040663	1.71004	3.44997	15.9975	0.000339272	0.0349999	Clcf1
ENSMUSG00000035914	1.055	2.99899	15.9428	0.000345913	0.0354125	Cd276
ENSMUSG00000034634	2.57098	4.87814	15.91	0.000349962	0.0355556	Ly6d
ENSMUSG00000022452	-0.374587	5.30603	15.8602	0.000356199	0.0356559	Smdt1
ENSMUSG00000031402	0.385796	5.38686	15.8597	0.000356266	0.0356559	Mpp1
ENSMUSG00000094156	-1.83931	1.04779	15.5406	0.00039922	0.0361359	Sult2a7
ENSMUSG00000041078	-1.50563	0.18901	15.455	0.000411656	0.0361359	Grid1
ENSMUSG00000042462	-0.646381	3.72666	15.2984	0.000435484	0.0361359	Dctpp1
ENSMUSG00000044894	-0.574577	7.1793	15.3998	0.000419896	0.0361359	Uqcrq
ENSMUSG00000001666	-0.572011	7.22475	15.5144	0.00040298	0.0361359	Ddt
ENSMUSG00000017386	-0.465127	6.10134	15.2898	0.000436834	0.0361359	Traf4
ENSMUSG00000003072	-0.463555	7.26793	15.4127	0.000417946	0.0361359	Atp5d
ENSMUSG00000014313	-0.460741	7.18594	15.2748	0.000439203	0.0361359	Cox6c
ENSMUSG00000040370	-0.460705	5.07197	15.7168	0.000374861	0.0361359	Etfrf1
ENSMUSG00000041697	-0.451501	7.24802	15.3921	0.000421054	0.0361359	Cox6a1
ENSMUSG00000020829	-0.373915	5.23028	15.3213	0.000431904	0.0361359	Slc46a1
ENSMUSG00000022555	-0.353964	4.45152	15.7677	0.000368117	0.0361359	Dgat1
ENSMUSG00000042305	-0.342156	6.79274	15.7479	0.000370726	0.0361359	Tmem183a
ENSMUSG00000090290	0.597407	3.32949	15.7185	0.000374628	0.0361359	Tarbp1
ENSMUSG00000058013	0.748446	5.21721	15.4804	0.00040792	0.0361359	Septin11
ENSMUSG00000012519	0.949452	4.53645	15.5379	0.000399596	0.0361359	Mlkl
ENSMUSG00000056035	1.08991	9.85462	15.4599	0.00041093	0.0361359	Cyp3a11
ENSMUSG00000032740	1.11869	1.62401	15.3002	0.000435198	0.0361359	Ccdc88a
ENSMUSG00000032965	1.1573	2.2676	15.3532	0.000426978	0.0361359	Ift57
ENSMUSG00000041112	1.16754	2.37526	15.4823	0.000407645	0.0361359	Elmo1
ENSMUSG00000021556	1.28558	3.62902	15.3276	0.00043094	0.0361359	Golm1
ENSMUSG00000034205	1.37191	3.29455	15.758	0.000369396	0.0361359	Loxl2
ENSMUSG00000049493	1.68932	2.07681	15.6837	0.000379303	0.0361359	Pls1
ENSMUSG00000031538	2.39741	1.5507	15.2829	0.000437932	0.0361359	Plat
ENSMUSG00000035455	3.02656	0.427378	15.655	0.000383212	0.0361359	Fignl1
ENSMUSG00000024529	3.07187	0.477819	15.6435	0.000384797	0.0361359	Lox
ENSMUSG00000045136	3.09957	1.24622	15.5172	0.000402572	0.0361359	Tubb2b
ENSMUSG00000039131	3.23825	0.0681727	15.5398	0.000399332	0.0361359	Gipc2
ENSMUSG00000021614	3.40515	0.533343	15.4853	0.0004072	0.0361359	Vcan
ENSMUSG00000021947	-1.01627	3.67534	15.2194	0.00044806	0.0364178	Cryl1
ENSMUSG00000031823	-0.374965	4.22216	15.2286	0.000446582	0.0364178	Zdhhc7
ENSMUSG00000028988	-0.577865	3.43305	15.1303	0.000462712	0.0373168	Ctnnbip1
ENSMUSG00000050359	3.76077	6.90967	15.1186	0.000464686	0.0373168	Sprr1a
ENSMUSG00000051748	-0.763983	8.21096	15.0616	0.000474363	0.0373777	Wfdc21
ENSMUSG00000033938	-0.461411	5.67392	15.0491	0.000476514	0.0373777	Ndufb7
ENSMUSG00000021361	-0.45261	6.45353	15.0813	0.000470992	0.0373777	Tmem14c
ENSMUSG00000009013	0.727512	4.58232	15.0401	0.00047808	0.0373777	Dynll1
ENSMUSG00000026956	1.27054	4.38663	15.0298	0.00047987	0.0373777	Uap1l1
ENSMUSG00000045382	2.16932	0.495569	15.0166	0.000482167	0.0373777	Cxcr4
ENSMUSG00000029304	3.12077	7.01916	14.9862	0.000487502	0.0375741	Spp1
ENSMUSG00000020580	0.503477	5.91864	14.9266	0.000498183	0.0377491	Rock2
ENSMUSG00000061665	0.56241	7.13827	14.9292	0.000497698	0.0377491	Cd2ap
ENSMUSG00000019979	0.97706	4.17825	14.9264	0.000498218	0.0377491	Apaf1
ENSMUSG00000022354	-0.438274	6.66374	14.8647	0.000509521	0.0381533	Ndufb9
ENSMUSG00000047710	0.381915	4.11378	14.8521	0.00051185	0.0381533	Champ1
ENSMUSG00000033960	0.677748	4.69848	14.8357	0.000514932	0.0381533	Jcad
ENSMUSG00000091337	0.696305	3.75419	14.8379	0.000514518	0.0381533	Eid1
ENSMUSG00000030042	-0.458936	4.42096	14.8155	0.00051872	0.0382228	Pole4
ENSMUSG00000031502	1.11024	6.47691	14.7553	0.000530238	0.0388581	Col4a1
ENSMUSG00000003378	-0.715516	3.071	14.6967	0.000541699	0.0394287	Grik5
ENSMUSG00000022636	0.626851	7.05714	14.6856	0.000543905	0.0394287	Alcam
ENSMUSG00000040048	-0.47248	6.37689	14.6695	0.000547108	0.0394477	Ndufb10
ENSMUSG00000037820	0.705415	9.45558	14.6316	0.000554758	0.0397854	Tgm2
ENSMUSG00000002847	-0.361756	6.40855	14.5543	0.000570697	0.0407107	Pla1a
ENSMUSG00000036941	-0.44041	3.63366	14.5311	0.000575572	0.0408412	Elac1
ENSMUSG00000061540	1.99257	7.73697	14.4879	0.000584773	0.0412758	Orm2
ENSMUSG00000021241	-0.290872	4.71862	14.4477	0.000593462	0.0414527	Isca2
ENSMUSG00000024672	2.10419	0.183439	14.458	0.000591224	0.0414527	Ms4a7
ENSMUSG00000029816	3.00712	3.64879	14.4193	0.000599692	0.0416708	Gpnmb
ENSMUSG00000055320	0.484583	5.91613	14.3892	0.000606384	0.0419187	Tead1
ENSMUSG00000025466	-0.56782	4.46723	14.3593	0.000613087	0.0421646	Fuom
ENSMUSG00000024501	1.40438	1.56365	14.2741	0.000632661	0.0432889	Dpysl3
ENSMUSG00000073176	1.29206	0.520247	14.2457	0.000639347	0.0433044	Zfp449
ENSMUSG00000060586	1.53883	4.17843	14.2472	0.000638982	0.0433044	H2-Eb1
ENSMUSG00000067369	-0.338014	5.10776	14.1631	0.000659169	0.0442499	Trmt2b
ENSMUSG00000070639	1.18213	1.12174	14.1601	0.000659905	0.0442499	Lrrc8b
ENSMUSG00000054452	-0.377849	8.31566	14.0817	0.000679352	0.0453169	Tle5
ENSMUSG00000038524	1.03675	3.33301	14.069	0.000682575	0.0453169	Fchsd1
ENSMUSG00000011382	-0.366517	7.37327	14.046	0.000688431	0.0454805	Dhdh
ENSMUSG00000093916	1.47318	0.314248	14.0205	0.000694973	0.0456876
ENSMUSG00000028164	0.459347	4.86593	14.0065	0.000698591	0.0457015	Manba
ENSMUSG00000078813	-0.530488	3.45119	13.9033	0.000725944	0.046582	Leng1
ENSMUSG00000021973	0.38548	5.6237	13.9151	0.000722764	0.046582	Micu2
ENSMUSG00000030095	0.776291	5.7687	13.9173	0.000722171	0.046582	Tmem43
ENSMUSG00000022149	0.928601	7.2557	13.9252	0.000720051	0.046582	C9
ENSMUSG00000047371	-0.407557	4.34374	13.8724	0.000734368	0.0468981	Zfp768
ENSMUSG00000074466	-0.743171	2.24235	13.8334	0.000745117	0.0470712	Gm15417
ENSMUSG00000041012	-0.501486	5.40922	13.8098	0.000751714	0.0470712	Cmtm8
ENSMUSG00000057738	0.443461	8.19222	13.7995	0.000754627	0.0470712	Sptan1
ENSMUSG00000045790	1.00218	1.89846	13.8291	0.000746313	0.0470712	Ccdc149
ENSMUSG00000056832	1.39471	0.988448	13.8242	0.000747694	0.0470712	Ttc26
ENSMUSG00000105987	1.16985	5.33889	13.7856	0.000758557	0.0470972	AI506816
ENSMUSG00000005681	-0.672744	11.8322	13.7321	0.000773874	0.0478268	Apoa2
ENSMUSG00000053411	-0.527947	4.47467	13.6731	0.000791165	0.0480104	Cbx7
ENSMUSG00000014606	-0.408781	6.29486	13.6815	0.000788677	0.0480104	Slc25a11
ENSMUSG00000020929	0.287659	5.54282	13.6732	0.000791144	0.0480104	Eftud2
ENSMUSG00000018920	0.932351	5.72543	13.7021	0.000782638	0.0480104	Cxcl16
ENSMUSG00000026117	-1.11007	3.34836	13.5598	0.000825542	0.0492325	Zap70
ENSMUSG00000020163	-0.508845	6.13075	13.5584	0.000825987	0.0492325	Uqcr11
ENSMUSG00000020176	0.856025	3.25417	13.5658	0.000823687	0.0492325	Grb10
ENSMUSG00000057465	2.78054	8.49469	13.5704	0.000822281	0.0492325	Saa2
ENSMUSG00000028484	0.495077	5.02303	13.5223	0.000837273	0.0496843	Psip1
ENSMUSG00000070394	-0.569883	5.17333	13.4874	0.000848345	0.0500728	Tmem256
ENSMUSG00000030145	1.50199	0.260378	13.4674	0.000854775	0.0500728	Zfp248
ENSMUSG00000031740	1.9251	1.76578	13.4666	0.000855019	0.0500728	Mmp2
ENSMUSG00000034593	1.46863	1.53621	13.45	0.000860396	0.0501686	Myo5a
ENSMUSG00000034274	0.328995	4.38213	13.4288	0.000867282	0.0503512	Thoc5
ENSMUSG00000022679	-0.678885	3.57329	13.3836	0.000882225	0.0505669	Mpv17l
ENSMUSG00000022895	0.478169	6.2101	13.3586	0.000890587	0.0505669	Ets2
ENSMUSG00000027641	1.11065	2.40747	13.3734	0.000885635	0.0505669	Rbl1
ENSMUSG00000028019	1.33105	2.14603	13.3496	0.000893622	0.0505669	Pdgfc
ENSMUSG00000059060	1.43973	3.6072	13.3497	0.000893596	0.0505669	Rad51b
ENSMUSG00000051439	2.1166	6.4034	13.3694	0.00088695	0.0505669	Cd14
ENSMUSG00000035725	0.568142	4.45444	13.3219	0.000903016	0.0508838	Prkx
ENSMUSG00000030826	-0.539884	4.40367	13.2991	0.000910865	0.0511113	Bcat2
ENSMUSG00000072999	-1.6774	0.0726987	13.2383	0.000932079	0.0517918
ENSMUSG00000032715	-0.975272	4.3803	13.1595	0.000960349	0.0517918	Trib3
ENSMUSG00000032485	-0.561267	7.55938	13.2374	0.000932374	0.0517918	Scap
ENSMUSG00000019578	-0.355205	5.54413	13.193	0.000948237	0.0517918	Ubxn6
ENSMUSG00000051864	-0.322153	4.5923	13.1825	0.000952008	0.0517918	Tbc1d22a
ENSMUSG00000022892	0.631773	7.14319	13.2003	0.000945591	0.0517918	App
ENSMUSG00000005968	0.819263	5.00921	13.2051	0.000943893	0.0517918	Tuft1
ENSMUSG00000086968	0.851483	2.32322	13.1792	0.000953213	0.0517918	4933431E20Rik
ENSMUSG00000027995	0.970343	4.13549	13.1499	0.000963856	0.0517918	Tlr2
ENSMUSG00000046152	1.17756	1.15649	13.1455	0.000965472	0.0517918	Fut10
ENSMUSG00000021208	1.18222	5.05276	13.164	0.000958708	0.0517918	Ifi27l2b
ENSMUSG00000033732	0.286054	6.31752	13.1207	0.000974623	0.0519521	Sf3b3
ENSMUSG00000023905	1.27807	6.71314	13.106	0.000980082	0.0519521	Tnfrsf12a
ENSMUSG00000052942	1.33534	1.56494	13.1081	0.000979296	0.0519521	Glis3
ENSMUSG00000027637	-0.29759	6.2842	13.0752	0.000991662	0.0521536	Rab5if
ENSMUSG00000075289	0.835992	0.785607	13.0792	0.00099012	0.0521536	Carns1
ENSMUSG00000028952	-0.53261	4.17692	13.0337	0.00100744	0.0521653	Zbtb48
ENSMUSG00000004677	0.463661	6.45447	13.0502	0.00100114	0.0521653	Myo9b
ENSMUSG00000045934	1.13747	4.51956	13.056	0.000998917	0.0521653	Mtmr11
ENSMUSG00000001506	2.60341	3.74457	13.0377	0.00100592	0.0521653	Col1a1
ENSMUSG00000021327	-0.264854	5.51444	12.9998	0.00102055	0.052239	Zkscan3
ENSMUSG00000030536	0.837122	6.0189	13.0025	0.0010195	0.052239	Iqgap1
ENSMUSG00000042784	1.85384	-0.31592	12.9998	0.00102054	0.052239	Muc1
ENSMUSG00000016194	-0.595227	8.87366	12.965	0.00103419	0.0522585	Hsd11b1
ENSMUSG00000036002	-0.48397	4.84971	12.9662	0.0010337	0.0522585	Fam214b
ENSMUSG00000025260	-0.452028	6.41774	12.9591	0.00103652	0.0522585	Hsd17b10
ENSMUSG00000027068	1.89593	3.92186	12.9719	0.00103145	0.0522585	Dhrs9
ENSMUSG00000097908	-0.844031	2.34262	12.9165	0.00105352	0.0529068	4933404O12Rik
ENSMUSG00000049327	0.305808	6.0205	12.9072	0.00105727	0.0529068	Kmt5a
ENSMUSG00000029171	0.654445	4.44288	12.8733	0.00107109	0.0533993	Pgm2
ENSMUSG00000003344	-0.369983	4.55404	12.8478	0.00108157	0.0537218	Btbd2
ENSMUSG00000027671	0.35869	4.4783	12.8055	0.00109926	0.0542078	Actl6a
ENSMUSG00000046727	0.711937	4.31579	12.8051	0.00109943	0.0542078	Cystm1
ENSMUSG00000001095	-1.41824	-0.35083	12.781	0.00110962	0.0545095	Slc13a2
ENSMUSG00000037405	0.65593	6.26027	12.7618	0.00111781	0.0547117	Icam1
ENSMUSG00000026103	0.737263	4.5178	12.7469	0.00112425	0.0548268	Gls
ENSMUSG00000018068	0.537347	3.32001	12.7224	0.00113488	0.0549454	Ints2
ENSMUSG00000054932	1.2649	1.93077	12.728	0.00113242	0.0549454	Afp
ENSMUSG00000025555	0.33629	5.83574	12.6887	0.00114967	0.0554612	Farp1
ENSMUSG00000089917	-0.344651	4.67615	12.6774	0.00115469	0.055504	Uckl1
ENSMUSG00000020472	-0.508052	5.40603	12.6201	0.00118042	0.055782	Zkscan17
ENSMUSG00000047126	0.357202	8.19445	12.6258	0.00117784	0.055782	Cltc
ENSMUSG00000020315	0.454652	7.48654	12.6378	0.00117239	0.055782	Sptbn1
ENSMUSG00000064210	0.689514	4.69913	12.6182	0.00118128	0.055782	Ano6
ENSMUSG00000035299	0.907259	1.29902	12.6436	0.0011698	0.055782	Mid1
ENSMUSG00000040151	0.420862	4.5129	12.5837	0.00119711	0.0563314	Hs2st1
ENSMUSG00000103502	-1.20304	1.44185	12.5514	0.00121213	0.0563368
ENSMUSG00000035561	-0.720663	6.67338	12.5473	0.00121403	0.0563368	Aldh1b1
ENSMUSG00000027864	0.891959	3.45273	12.5597	0.00120823	0.0563368	Ptgfrn
ENSMUSG00000024253	1.23619	0.396824	12.5636	0.00120644	0.0563368	Dync2li1
ENSMUSG00000032624	0.483695	4.87229	12.5196	0.00122708	0.0567459	Eml4
ENSMUSG00000026307	-0.316292	6.7135	12.4999	0.00123645	0.056983	Scly
ENSMUSG00000050737	-1.42028	2.56964	12.4424	0.00126424	0.0572505	Ptges
ENSMUSG00000002416	-0.537043	4.35437	12.4706	0.00125053	0.0572505	Ndufb2
ENSMUSG00000050856	-0.505731	6.02696	12.4337	0.00126856	0.0572505	Atp5k
ENSMUSG00000003531	-0.466596	4.81587	12.4188	0.00127588	0.0572505	Dgcr6
ENSMUSG00000058690	0.370721	5.72456	12.4305	0.0012701	0.0572505	Ccser2
ENSMUSG00000028032	0.48814	3.69067	12.4177	0.00127641	0.0572505	Papss1
ENSMUSG00000024851	0.715025	3.81279	12.4612	0.00125513	0.0572505	Pitpnm1
ENSMUSG00000010830	1.95963	0.696916	12.4502	0.00126048	0.0572505	Kdelr3
ENSMUSG00000097039	0.966276	1.33749	12.4002	0.00128508	0.0574475	Pvt1
ENSMUSG00000028976	-1.36013	2.95217	12.3657	0.00130243	0.0574567	Slc2a5
ENSMUSG00000005510	-0.314674	5.81854	12.3709	0.00129977	0.0574567	Ndufs3
ENSMUSG00000031256	0.346334	4.66566	12.3673	0.00130158	0.0574567	Cstf2
ENSMUSG00000036902	2.12348	0.355412	12.3844	0.001293	0.0574567	Neto2
ENSMUSG00000003411	1.78234	-0.212061	12.348	0.00131138	0.0576622	Rab3b
ENSMUSG00000089847	-0.448703	2.59286	12.3363	0.00131735	0.0577354	Timm10b
ENSMUSG00000036446	1.7421	3.09332	12.3101	0.00133081	0.0581352	Lum
ENSMUSG00000058239	-0.362914	5.35224	12.3008	0.00133564	0.0581567	Usf2
ENSMUSG00000038717	-0.485803	3.67676	12.2924	0.00134001	0.0581581	Atp5l
ENSMUSG00000027075	-1.02607	3.01218	12.2812	0.00134585	0.0581809	Slc43a1
ENSMUSG00000071177	-0.641884	10.9458	12.271	0.0013512	0.0581809	Serpina1d
ENSMUSG00000016510	-0.341328	4.55007	12.2665	0.00135355	0.0581809	Mtif3
ENSMUSG00000026547	1.01368	7.23424	12.2393	0.00136795	0.058612	Tagln2
ENSMUSG00000038775	1.44067	1.38388	12.2286	0.00137364	0.0586686	Vill
ENSMUSG00000000959	-0.318044	5.48325	12.2111	0.00138308	0.0588839	Oxa1l
ENSMUSG00000027111	0.875719	4.48398	12.2004	0.00138883	0.0589419	Itga6
ENSMUSG00000022025	-1.53414	0.847937	12.1108	0.00143823	0.0591385	Cnmd
ENSMUSG00000035828	-0.852006	6.25755	12.1219	0.00143198	0.0591385	Pim3
ENSMUSG00000003184	-0.350539	5.9081	12.1219	0.00143202	0.0591385	Irf3
ENSMUSG00000027884	-0.292009	5.75623	12.1158	0.00143541	0.0591385	Clcc1
ENSMUSG00000053929	-0.266536	5.98257	12.1773	0.00140138	0.0591385	Cyhr1
ENSMUSG00000036057	0.417295	6.15527	12.1305	0.00142723	0.0591385	Ptpn23
ENSMUSG00000026425	0.420123	5.37231	12.1693	0.00140577	0.0591385	Srgap2
ENSMUSG00000060260	0.813753	2.36253	12.1314	0.00142671	0.0591385	Pwwp2b
ENSMUSG00000020911	1.70859	0.435114	12.1041	0.00144197	0.0591385	Krt19
ENSMUSG00000040473	1.71507	2.31316	12.1319	0.00142642	0.0591385	Cfap69
ENSMUSG00000053398	2.70432	1.96782	12.128	0.00142861	0.0591385	Phgdh
ENSMUSG00000096688	-2.95302	3.25862	12.0647	0.00146438	0.0593317	Mup13
ENSMUSG00000096688	-2.95302	3.25862	12.0647	0.00146438	0.0593317	Mup17
ENSMUSG00000002032	-0.66496	5.04321	12.0733	0.00145945	0.0593317	Tmem25
ENSMUSG00000024130	-0.354042	7.20602	12.0707	0.00146096	0.0593317	Abca3
ENSMUSG00000037995	1.73657	-0.141182	12.0725	0.00145992	0.0593317	Igsf9
ENSMUSG00000023067	1.74871	6.36826	12.0472	0.00147445	0.059381	Cdkn1a
ENSMUSG00000047497	2.00245	0.60988	12.0522	0.00147155	0.059381	Adamts12
ENSMUSG00000016344	-0.475772	4.68361	12.0135	0.00149402	0.0599889	Ppdpf
ENSMUSG00000026197	-0.410236	4.27066	11.9851	0.00151073	0.0604789	Zfand2b
ENSMUSG00000007892	-0.387922	8.21296	11.968	0.00152085	0.0606233	Rplp1
ENSMUSG00000058799	0.360558	6.35465	11.9562	0.0015279	0.0606233	Nap1l1
ENSMUSG00000056888	1.75386	-0.236191	11.9596	0.00152587	0.0606233	Glipr1
ENSMUSG00000026269	-0.390353	6.33942	11.9429	0.00153592	0.0607617	Rnpepl1
ENSMUSG00000082676	1.65276	5.0165	11.9326	0.00154212	0.0607654
ENSMUSG00000047501	2.66087	2.56149	11.9278	0.00154508	0.0607654	Cldn4
ENSMUSG00000078672	2.22482	5.56743	11.8907	0.00156771	0.0614752	Mup20
ENSMUSG00000020219	-0.4486	5.39094	11.8494	0.00159335	0.0622987	Timm13
ENSMUSG00000082361	0.983476	3.03517	11.8081	0.00161951	0.0631372	Btc
ENSMUSG00000029596	-0.75388	3.5143	11.7673	0.0016457	0.0632393	Sdsl
ENSMUSG00000017756	-0.383061	6.71458	11.7699	0.00164406	0.0632393	Slc12a7
ENSMUSG00000024251	0.467075	3.72486	11.787	0.00163298	0.0632393	Thada
ENSMUSG00000025887	1.32371	0.757234	11.7905	0.00163073	0.0632393	Casp12
ENSMUSG00000026822	2.03473	11.907	11.7749	0.0016408	0.0632393	Lcn2
ENSMUSG00000015083	-0.617349	7.79709	11.7329	0.00166821	0.0637626	C8g
ENSMUSG00000027222	-0.5672	6.03147	11.7247	0.00167358	0.0637626	Pex16
ENSMUSG00000023992	1.7847	0.36368	11.7271	0.00167202	0.0637626	Trem2
ENSMUSG00000072235	1.11653	2.43139	11.7133	0.00168118	0.0638192	Tuba1a
ENSMUSG00000112532	1.61693	2.24936	11.7081	0.00168459	0.0638192	Gm36283
ENSMUSG00000040410	-0.313454	4.59032	11.6849	0.00170013	0.0642264	Fbxl4
ENSMUSG00000003555	-1.53908	7.71501	11.6769	0.00170551	0.0642487	Cyp17a1
ENSMUSG00000018770	-0.423738	8.03055	11.6394	0.00173101	0.065027	Atp5g3
ENSMUSG00000073835	-2.82441	0.188429	12.0021	0.00174016	0.0651879
ENSMUSG00000038725	1.6769	-0.474334	11.9924	0.00174648	0.0652424	Pkhd1l1
ENSMUSG00000019295	-0.270215	4.73054	11.5594	0.00178671	0.0662153	Tmem129
ENSMUSG00000028633	0.799403	5.93765	11.5585	0.00178733	0.0662153	Ctps
ENSMUSG00000074115	2.28386	9.60093	11.5704	0.00177895	0.0662153	Saa1
ENSMUSG00000115919	-1.08768	3.05612	11.5236	0.00181229	0.0662251	Gm31583
ENSMUSG00000030340	-0.733983	4.77263	11.5266	0.00181008	0.0662251	Scnn1a
ENSMUSG00000026457	-0.260931	6.91331	11.5278	0.00180921	0.0662251	Adipor1
ENSMUSG00000006219	1.48161	3.34345	11.5363	0.00180316	0.0662251	Fblim1
ENSMUSG00000036594	1.49633	4.65788	11.5476	0.00179508	0.0662251	H2-Aa
ENSMUSG00000023020	-0.441116	3.7249	11.5119	0.00182067	0.0663505	Cox14
ENSMUSG00000026355	1.37709	4.95713	11.4878	0.00183822	0.0668086	Mcm6
ENSMUSG00000032561	-1.26845	4.34788	11.4652	0.0018548	0.0670907	Acpp
ENSMUSG00000078572	-0.63312	2.6774	11.4636	0.00185599	0.0670907	Ndufaf8
ENSMUSG00000031790	0.685382	5.33516	11.4478	0.00186769	0.0673052	Mmp15
ENSMUSG00000026042	1.66895	3.08443	11.442	0.00187196	0.0673052	Col5a2
ENSMUSG00000014294	-0.564004	5.69133	11.4188	0.00188937	0.0677497	Ndufa2
ENSMUSG00000025486	-0.485963	6.07508	11.4051	0.00189969	0.0679379	Sirt3
ENSMUSG00000037295	-0.323959	5.44531	11.3923	0.00190939	0.0681032	Ldlrap1
ENSMUSG00000073421	1.24845	4.32071	11.3747	0.00192284	0.0684011	H2-Ab1
ENSMUSG00000066149	-0.308468	3.94417	11.3659	0.00192953	0.0684224	Cdc26
ENSMUSG00000022816	1.66077	3.08084	11.3606	0.00193364	0.0684224	Fstl1
ENSMUSG00000040751	1.19594	0.0467479	11.3285	0.00195857	0.069122	Lat2
ENSMUSG00000028093	-0.286352	5.1912	11.3068	0.00197559	0.0691765	Acp6
ENSMUSG00000029135	0.59355	5.03662	11.3128	0.00197088	0.0691765	Fosl2
ENSMUSG00000080316	0.986466	3.16458	11.3086	0.00197416	0.0691765	Spaca6
ENSMUSG00000020477	-0.449087	4.49633	11.2758	0.00200019	0.0698554	Mrps24
ENSMUSG00000031732	0.382807	3.29648	11.2693	0.00200541	0.069856	Phlpp2
ENSMUSG00000036073	-0.390654	5.55997	11.2255	0.00204089	0.0701879	Galt
ENSMUSG00000032366	0.510744	7.06017	11.2257	0.00204071	0.0701879	Tpm1
ENSMUSG00000020737	0.543788	4.41426	11.2207	0.00204479	0.0701879	Jpt1
ENSMUSG00000052684	1.05942	7.94239	11.2188	0.00204634	0.0701879	Jun
ENSMUSG00000028159	1.26679	1.6255	11.2489	0.00202183	0.0701879	Dapp1
ENSMUSG00000026748	1.77473	0.0718564	11.2313	0.00203612	0.0701879	Plxdc2
ENSMUSG00000022214	-0.442832	7.89061	11.2029	0.00205944	0.070457	Dcaf11
ENSMUSG00000078688	-1.35248	1.47564	11.187	0.0020726	0.070727	Mup2
ENSMUSG00000078688	-1.35248	1.47564	11.187	0.0020726	0.070727	Mup13
ENSMUSG00000090877	0.989403	1.25032	11.1723	0.00208479	0.0709622	Hspa1b
ENSMUSG00000002379	-0.439215	5.34226	11.1655	0.00209052	0.0709771	Ndufa11
ENSMUSG00000045776	-1.10638	3.79522	11.1329	0.00211805	0.0711543	Lrtm1
ENSMUSG00000022217	-0.527616	3.42379	11.1203	0.00212874	0.0711543	Emc9
ENSMUSG00000024785	-0.419851	6.89828	11.1114	0.00213634	0.0711543	Rcl1
ENSMUSG00000043162	-0.407572	3.73076	11.1093	0.00213818	0.0711543	Pyurf
ENSMUSG00000024742	0.764642	2.75166	11.1319	0.00211885	0.0711543	Fen1
ENSMUSG00000069833	0.848663	6.81369	11.1387	0.00211312	0.0711543	Ahnak
ENSMUSG00000002983	1.02519	3.82363	11.1463	0.00210665	0.0711543	Relb
ENSMUSG00000038305	1.40855	3.95251	11.1175	0.00213118	0.0711543	Spats2l
ENSMUSG00000032285	0.515572	3.06758	11.0992	0.00214688	0.0711711	Dnaja4
ENSMUSG00000079507	1.13078	5.06963	11.0964	0.0021493	0.0711711	H2-Q1
ENSMUSG00000033287	0.850527	3.17569	11.0782	0.00216509	0.0715174	Kctd17
ENSMUSG00000066894	1.05073	1.88262	11.0619	0.00217928	0.071809	Vsig10
ENSMUSG00000024792	-0.358511	3.55536	11.0538	0.00218642	0.0718104	Zfpl1
ENSMUSG00000040859	-0.223308	6.12634	11.0497	0.00219003	0.0718104	Bsdc1
ENSMUSG00000025464	-0.653086	5.24518	11.01	0.00222531	0.0721238	Paox
ENSMUSG00000034957	-0.515601	7.93325	11.0087	0.00222647	0.0721238	Cebpa
ENSMUSG00000001052	0.246608	5.54011	11.0115	0.0022239	0.0721238	Sec24b
ENSMUSG00000051329	0.426494	3.86659	11.023	0.00221362	0.0721238	Nup160
ENSMUSG00000021493	0.726029	5.24298	11.0203	0.00221605	0.0721238	Pdlim7
ENSMUSG00000033318	-0.636732	6.14991	10.9409	0.00228812	0.072522	Gstt2
ENSMUSG00000029440	-0.475493	5.36073	10.9235	0.00230428	0.072522	Psmd9
ENSMUSG00000009863	-0.458198	7.23946	10.9426	0.00228653	0.072522	Sdhb
ENSMUSG00000029036	-0.3346	6.11035	10.9565	0.00227381	0.072522	Atad3a
ENSMUSG00000032119	-0.327778	4.02314	10.9614	0.00226925	0.072522	Hinfp
ENSMUSG00000036450	-0.224389	5.08925	10.9261	0.00230179	0.072522	Hif1an
ENSMUSG00000033386	0.380098	6.34142	10.9766	0.00225538	0.072522	Frrs1
ENSMUSG00000021701	0.747521	5.54258	10.9289	0.00229925	0.072522	Plk2
ENSMUSG00000060716	1.24008	2.62046	10.955	0.00227517	0.072522	Plekhh1
ENSMUSG00000033361	1.47438	-0.05803	10.9503	0.00227943	0.072522	Prrg3
ENSMUSG00000045394	1.76192	0.349121	10.9183	0.00230907	0.072522	Epcam
ENSMUSG00000067276	1.79302	0.280866	10.9262	0.0023017	0.072522	Capn6
ENSMUSG00000026043	2.11358	5.72035	10.9281	0.00229995	0.072522	Col3a1
ENSMUSG00000039735	0.369794	5.22311	10.8789	0.0023461	0.0730014	Fnbp1l
ENSMUSG00000006005	0.415623	7.14229	10.8868	0.00233868	0.0730014	Tpr
ENSMUSG00000061119	0.513189	3.77187	10.8802	0.00234486	0.0730014	Prcp
ENSMUSG00000001473	0.860102	6.62943	10.8921	0.00233364	0.0730014	Tubb6
ENSMUSG00000036199	-0.354784	6.54958	10.8664	0.00235801	0.0732019	Ndufa13
ENSMUSG00000053768	-0.266523	6.49497	10.8518	0.00237196	0.0734651	Chchd3
ENSMUSG00000038415	-1.31316	4.21907	10.8069	0.00241546	0.0741277	Foxq1
ENSMUSG00000057229	-0.442315	5.14772	10.821	0.00240168	0.0741277	Dmac2
ENSMUSG00000044783	-0.364314	7.71484	10.812	0.00241045	0.0741277	A730008H23Rik
ENSMUSG00000044783	-0.364314	7.71484	10.812	0.00241045	0.0741277	Hjurp
ENSMUSG00000031906	1.56	4.26	10.8096	0.00241288	0.0741277	Smpd3
ENSMUSG00000029076	-0.233311	6.9784	10.7924	0.00242971	0.0743946	Sdf4
ENSMUSG00000009741	-0.245311	6.14464	10.7818	0.00244015	0.0744626	Ubp1
ENSMUSG00000036944	1.48501	1.98299	10.7789	0.00244304	0.0744626	Tmem71
ENSMUSG00000032091	-1.66476	-0.424967	10.7498	0.00247208	0.0747889	Tmprss4
ENSMUSG00000040938	-0.667664	3.90397	10.7255	0.00249651	0.0747889	Slc16a11
ENSMUSG00000021928	-0.456448	6.30135	10.7139	0.00250831	0.0747889	Ebpl
ENSMUSG00000046861	-0.362326	6.0557	10.7094	0.00251291	0.0747889	Hectd3
ENSMUSG00000027012	0.24491	6.09293	10.7073	0.00251508	0.0747889	Dync1i2
ENSMUSG00000030760	0.37304	4.14968	10.7455	0.00247633	0.0747889	Acer3
ENSMUSG00000028760	0.404174	6.32009	10.7362	0.00248568	0.0747889	Eif4g3
ENSMUSG00000041238	0.629027	3.62491	10.7289	0.00249309	0.0747889	Rbbp8
ENSMUSG00000049562	0.763285	2.28638	10.7323	0.00248965	0.0747889	Ap5b1
ENSMUSG00000025140	1.30803	0.497692	10.7132	0.00250908	0.0747889	Pycr1
ENSMUSG00000023039	1.88533	-0.154623	10.7572	0.00246464	0.0747889	Krt7
ENSMUSG00000003123	-0.60803	3.95474	10.6926	0.00253013	0.0750698	Lipe
ENSMUSG00000052934	-0.981276	5.31295	10.6822	0.0025408	0.0750786	Fbxo31
ENSMUSG00000026626	-0.315193	7.48235	10.6814	0.00254162	0.0750786	Ppp2r5a
ENSMUSG00000025757	0.431408	5.25472	10.6647	0.00255903	0.0753484	Hspa4l
ENSMUSG00000029381	0.594412	5.24742	10.6618	0.00256199	0.0753484	Shroom3
ENSMUSG00000037710	-0.594936	6.58751	10.6514	0.00257288	0.0755031	Cisd1
ENSMUSG00000096674	-2.90456	2.30682	10.6028	0.00262426	0.0762908	Mup15
ENSMUSG00000054499	-0.669728	4.25323	10.6058	0.00262109	0.0762908	Dedd2
ENSMUSG00000022890	-0.314483	7.08005	10.5992	0.00262817	0.0762908	Atp5j
ENSMUSG00000030284	-0.297522	5.18792	10.6178	0.00260829	0.0762908	Creld1
ENSMUSG00000020805	1.46454	1.75684	10.6036	0.00262342	0.0762908	Slc13a5
ENSMUSG00000024870	-0.283012	6.85574	10.5844	0.00264399	0.0764193	Rab1b
ENSMUSG00000052298	0.332036	4.19926	10.5856	0.00264276	0.0764193	Cdc42se2
ENSMUSG00000047407	0.506171	5.74233	10.5684	0.00266134	0.0767554	Tgif1
ENSMUSG00000022146	1.0292	4.67154	10.5629	0.00266732	0.0767626	Osmr
ENSMUSG00000042569	-0.405618	4.37598	10.5545	0.00267645	0.0768605	Dhrs7b
ENSMUSG00000025912	1.81629	2.71726	10.5478	0.00268375	0.0769055	Mybl1
ENSMUSG00000025068	-0.428012	6.38847	10.5305	0.00270282	0.0771822	Gsto1
ENSMUSG00000004815	-0.357908	5.254	10.5247	0.00270918	0.0771822	Dgkq
ENSMUSG00000110151	1.70878	1.27662	10.5234	0.00271067	0.0771822	Gm38416
ENSMUSG00000029102	-0.46387	8.37461	10.5122	0.00272312	0.0772088	Hgfac
ENSMUSG00000027496	2.31556	0.700634	10.5144	0.00272059	0.0772088	Aurka
ENSMUSG00000071178	-0.528661	11.7778	10.5067	0.00272923	0.0772188	Serpina1b
ENSMUSG00000021365	0.966986	3.43836	10.4947	0.00274262	0.0774343	Nedd9
ENSMUSG00000044005	-0.752862	8.28182	10.4692	0.00277137	0.0780816	Gls2
ENSMUSG00000035245	0.413267	3.82175	10.4595	0.00278236	0.0782269	Eogt
ENSMUSG00000041889	2.21957	0.993761	10.4358	0.00280946	0.0786591	Shisa4
ENSMUSG00000063628	2.35959	1.66573	10.4389	0.00280595	0.0786591
ENSMUSG00000063576	-0.285215	5.91143	10.4253	0.00282162	0.0788348	Klhdc3
ENSMUSG00000033454	0.30754	3.83119	10.3881	0.00286492	0.0798782	Zbtb1
ENSMUSG00000000058	0.821046	2.65137	10.3772	0.00287776	0.0800628	Cav2
ENSMUSG00000000078	0.839059	7.44808	10.3724	0.00288348	0.0800628	Klf6
ENSMUSG00000003352	1.551	0.664411	10.3614	0.00289645	0.0802567	Cacnb3
ENSMUSG00000033020	-0.35813	4.49689	10.3394	0.0029228	0.0803781	Polr2f
ENSMUSG00000031753	-0.251459	5.97181	10.3381	0.00292436	0.0803781	Cog4
ENSMUSG00000031328	0.840564	8.00481	10.35	0.00291004	0.0803781	Flna
ENSMUSG00000027331	2.44367	0.899986	10.3377	0.0029248	0.0803781	Knstrn
ENSMUSG00000041132	-0.616007	5.52489	10.3228	0.00294274	0.0804933	N4bp2l1
ENSMUSG00000031725	-0.540845	7.95978	10.3045	0.00296501	0.0804933	Ces1f
ENSMUSG00000032239	-0.298586	4.73094	10.3184	0.00294811	0.0804933	Rp9
ENSMUSG00000029415	0.347741	4.88469	10.3084	0.00296022	0.0804933	Sdad1
ENSMUSG00000027803	0.350423	4.90057	10.3115	0.00295642	0.0804933	Wwtr1
ENSMUSG00000021451	1.57747	0.514426	10.3154	0.00295169	0.0804933	Sema4d
ENSMUSG00000020899	-0.412126	4.41663	10.2921	0.00298009	0.0807368	Pfas
ENSMUSG00000015478	-0.298103	5.62758	10.2824	0.00299204	0.0807368	Rnf5
ENSMUSG00000041268	0.511571	5.11989	10.2856	0.00298807	0.0807368	Dmxl2
ENSMUSG00000033676	1.47378	-0.348286	10.2034	0.00309093	0.0832378	Gabrb3
ENSMUSG00000023055	-0.319477	5.58474	10.1708	0.00313281	0.083527	Calcoco1
ENSMUSG00000018820	-0.280176	4.5704	10.1797	0.00312133	0.083527	Zfyve27
ENSMUSG00000038335	0.364909	5.30895	10.1735	0.00312935	0.083527	Tsr1
ENSMUSG00000029661	1.96026	4.33538	10.184	0.00311579	0.083527	Col1a2
ENSMUSG00000037852	2.35121	5.30073	10.1849	0.00311467	0.083527	Cpe
ENSMUSG00000023262	-0.623801	5.1061	10.1514	0.00315799	0.0835868	Acy1
ENSMUSG00000033863	-0.55119	6.16421	10.1378	0.0031758	0.0835868	Klf9
ENSMUSG00000022477	-0.397825	7.73664	10.1383	0.00317515	0.0835868	Aco2
ENSMUSG00000027646	0.874457	5.13598	10.138	0.00317554	0.0835868	Src
ENSMUSG00000054400	1.0615	1.01907	10.1356	0.00317868	0.0835868	Cklf
ENSMUSG00000035566	1.35592	1.54766	10.143	0.00316892	0.0835868	Pcdh17
ENSMUSG00000002384	1.70224	3.7044	10.1531	0.00315576	0.0835868	Bmp8b
ENSMUSG00000026669	-0.796388	4.5662	10.0968	0.00323005	0.0842766	Mcm10
ENSMUSG00000017718	-0.706906	4.97921	10.1041	0.00322027	0.0842766	Afmid
ENSMUSG00000071014	-0.491359	5.38401	10.0995	0.00322646	0.0842766	Ndufb6
ENSMUSG00000021838	0.754438	3.62905	10.1079	0.00321522	0.0842766	Samd4
ENSMUSG00000058706	-0.251709	5.40185	10.0639	0.00327436	0.0847866	0610030E20Rik
ENSMUSG00000021549	0.256906	4.7306	10.0601	0.00327946	0.0847866	Rasa1
ENSMUSG00000002428	0.312152	4.07587	10.0617	0.00327729	0.0847866	Hltf
ENSMUSG00000025225	0.442386	5.70695	10.0684	0.00326817	0.0847866	Nfkb2
ENSMUSG00000061132	1.04658	2.8487	10.0588	0.00328121	0.0847866	Blnk
ENSMUSG00000032288	-0.333772	4.73109	10.0354	0.00331319	0.0854484	Imp3
ENSMUSG00000018848	0.331747	5.99588	10.0289	0.00332214	0.0855147	Rars
ENSMUSG00000074923	1.64071	1.16624	10.0154	0.00334071	0.085828	Pak6
ENSMUSG00000032489	1.0609	0.608023	10.007	0.00335243	0.0859646	Kif9
ENSMUSG00000031709	1.06094	1.45645	9.99559	0.00336833	0.0862073	Tbc1d9
ENSMUSG00000031765	-0.87817	8.63851	9.97958	0.00339077	0.0865683	Mt1
ENSMUSG00000074738	1.52386	-0.488422	9.97633	0.00339534	0.0865683	Fndc10
ENSMUSG00000079523	1.18982	6.24175	9.96644	0.00340932	0.0867596	Tmsb10
ENSMUSG00000043801	-0.5614	1.77516	9.96018	0.00341819	0.0868208
ENSMUSG00000027848	1.48941	2.09902	9.95262	0.00342893	0.0868548	Olfml3
ENSMUSG00000029188	1.84563	0.820304	9.95013	0.00343248	0.0868548	Slc34a2
ENSMUSG00000053329	-0.415103	6.20783	9.94268	0.00344313	0.0869602	Gatd3a
ENSMUSG00000035910	0.979555	1.52234	9.92004	0.00347567	0.087617	Dcdc2a
ENSMUSG00000033735	-0.287239	6.31661	9.91476	0.00348331	0.0876448	Spr
ENSMUSG00000064254	-0.614739	5.45032	9.90599	0.00349605	0.0878006	Ethe1
ENSMUSG00000078584	-0.371136	5.98205	9.90115	0.00350308	0.0878128	AU022252
ENSMUSG00000003464	-0.373084	6.90728	9.88438	0.00352762	0.088061	Pex19
ENSMUSG00000079293	1.15945	2.84462	9.88687	0.00352397	0.088061	Clec7a
ENSMUSG00000027435	1.24257	4.59528	9.88093	0.00353268	0.088061	Cd93
ENSMUSG00000024955	-0.518619	5.11952	9.8676	0.00355235	0.0882232	Esrra
ENSMUSG00000092035	1.67437	0.449548	9.87195	0.00354593	0.0882232	Peg10
ENSMUSG00000025265	0.880557	1.66332	9.85171	0.00357593	0.0886448	Fgd1
ENSMUSG00000045427	0.232288	5.53517	9.83981	0.00359372	0.0889213	Hnrnph2
ENSMUSG00000000049	-0.400435	10.8807	9.83342	0.0036033	0.0889941	Apoh
ENSMUSG00000029176	0.2602	5.03087	9.81932	0.00362454	0.0893542	Anapc4
ENSMUSG00000035203	-0.308836	7.07883	9.79499	0.00366152	0.0897104	Epn1
ENSMUSG00000042410	0.312555	4.55184	9.79467	0.00366202	0.0897104	Agps
ENSMUSG00000000303	0.766779	6.3891	9.80241	0.00365021	0.0897104	Cdh1
ENSMUSG00000041559	1.2632	0.47008	9.78786	0.00367243	0.0897104	Fmod
ENSMUSG00000015533	3.1634	4.44027	9.79063	0.0036682	0.0897104	Itga2
ENSMUSG00000090137	-0.544033	1.92923	9.77075	0.00369877	0.0900405	Uba52
ENSMUSG00000028470	-0.490066	5.23192	9.77035	0.00369938	0.0900405	Hint2
ENSMUSG00000044134	-0.667302	3.27957	9.76082	0.00371414	0.0902361	Pheta1
ENSMUSG00000028447	-0.366279	4.407	9.74045	0.00374589	0.090843	Dctn3
ENSMUSG00000028860	-0.661611	2.55853	9.73313	0.00375738	0.0908836	Sytl1
ENSMUSG00000000538	-0.416696	5.50247	9.72612	0.0037684	0.0908836	Tom1l2
ENSMUSG00000055553	-0.35518	5.24347	9.72214	0.00377468	0.0908836	Kxd1
ENSMUSG00000031776	0.565541	3.84348	9.72937	0.00376328	0.0908836	Arl2bp
ENSMUSG00000022551	-0.357455	7.25996	9.69586	0.00381641	0.0915597	Cyc1
ENSMUSG00000091955	2.69473	-0.409989	9.69727	0.00381416	0.0915597	Gm9844
ENSMUSG00000054312	-0.319237	4.41482	9.67353	0.00385227	0.0922549	Mrps21
ENSMUSG00000025366	0.414426	5.07612	9.65991	0.00387431	0.0926175	Esyt1
ENSMUSG00000074358	-0.425921	2.36827	9.654	0.00388392	0.0926191	Ccdc61
ENSMUSG00000027465	-0.282959	5.82798	9.65138	0.00388819	0.0926191	Tbc1d20
ENSMUSG00000021495	-0.266169	5.88766	9.64062	0.00390578	0.092873	Fam193b
ENSMUSG00000026295	-0.476038	6.86036	9.62917	0.00392457	0.0931547	Spp2
ENSMUSG00000055862	-0.574383	3.10402	9.62089	0.00393823	0.0932494	Izumo4
ENSMUSG00000054693	0.394073	5.80796	9.61833	0.00394246	0.0932494	Adam10
ENSMUSG00000032329	-0.27074	4.45276	9.59705	0.00397784	0.0939204	Hmg20a
ENSMUSG00000039286	0.495339	5.59189	9.58943	0.00399058	0.094014	Fndc3b
ENSMUSG00000025780	0.747949	4.57621	9.5863	0.00399582	0.094014	Itih5
ENSMUSG00000040820	-0.407207	4.71126	9.58023	0.00400603	0.0940892	Hlcs
ENSMUSG00000046671	-0.314467	6.04454	9.5717	0.00402041	0.0942617	Mtfr1l
ENSMUSG00000050373	-0.467343	3.54402	9.54341	0.00406851	0.0948918	Snx21
ENSMUSG00000026199	-0.370777	4.7223	9.54506	0.00406569	0.0948918	Ankzf1
ENSMUSG00000046818	1.25182	2.37057	9.5439	0.00406768	0.0948918	Ddit4l
ENSMUSG00000001663	-0.454149	7.65202	9.52998	0.00409157	0.095154	Gstt1
ENSMUSG00000004264	-0.328748	7.41663	9.51508	0.0041173	0.095154	Phb2
ENSMUSG00000001909	-0.314833	5.43949	9.52187	0.00410555	0.095154	Trmt1
ENSMUSG00000036098	0.306484	6.27251	9.5081	0.00412942	0.095154	Myrf
ENSMUSG00000022178	0.600783	5.3699	9.51455	0.00411822	0.095154	Ajuba
ENSMUSG00000041324	0.93288	4.57094	9.5239	0.00410205	0.095154	Inhba
ENSMUSG00000020399	2.3334	-0.403666	9.51102	0.00412434	0.095154	Havcr2
ENSMUSG00000042712	0.569672	4.37784	9.50398	0.00413659	0.0951557	Tceal9
ENSMUSG00000020107	-0.292914	4.60901	9.49966	0.00414412	0.0951658	Anapc16
ENSMUSG00000047238	0.508104	1.79889	9.48574	0.00416849	0.0953987	Mageh1
ENSMUSG00000001131	3.33417	2.02575	9.48803	0.00416447	0.0953987	Timp1
ENSMUSG00000042842	1.42356	2.24656	9.47699	0.0041839	0.0955882	Serpinb6b
ENSMUSG00000027506	0.447253	5.27858	9.45783	0.00421783	0.0960492	Tpd52
ENSMUSG00000024736	1.13122	0.397688	9.45751	0.0042184	0.0960492	Tmem132a
ENSMUSG00000112478	1.91658	0.575558	9.45083	0.00423029	0.0961567
ENSMUSG00000032966	0.376225	7.04486	9.43537	0.00425797	0.0963498	Fkbp1a
ENSMUSG00000019590	0.574949	4.34558	9.43655	0.00425585	0.0963498	Cyb561
ENSMUSG00000022665	1.38287	3.65582	9.43405	0.00426034	0.0963498	Ccdc80
ENSMUSG00000025203	1.39533	3.5428	9.42677	0.00427346	0.0964837	Scd2
ENSMUSG00000012123	-1.181	2.53264	9.41977	0.0042861	0.0966065	Crybg2
ENSMUSG00000094870	0.308989	4.20003	9.4137	0.00429711	0.0966921	Zfp131
ENSMUSG00000027406	-0.290703	7.30457	9.40319	0.00431623	0.0969597	Idh3b
ENSMUSG00000024969	0.28342	5.37488	9.38592	0.00434784	0.0975064	Mark2
ENSMUSG00000020091	-0.313595	8.19018	9.36661	0.00438348	0.0981416	Eif4ebp2
ENSMUSG00000041736	-0.451108	5.98656	9.34746	0.00441912	0.0983908	Tspo
ENSMUSG00000046792	-0.420675	4.09975	9.35113	0.00441228	0.0983908	Zfp787
ENSMUSG00000036860	-0.359976	3.91386	9.35208	0.00441051	0.0983908	Mrpl55
ENSMUSG00000047205	2.20913	-0.766788	9.59647	0.00442395	0.0983908	Dusp18
ENSMUSG00000055760	0.544459	2.09969	9.3386	0.00443573	0.0984893	Gemin6
ENSMUSG00000072772	-0.697463	3.52053	9.32449	0.00446231	0.0985897	Grcc10
ENSMUSG00000022450	-0.371629	6.73913	9.3252	0.00446096	0.0985897	Ndufa6
ENSMUSG00000048497	0.815289	1.69382	9.32937	0.00445309	0.0985897	Mmgt2
ENSMUSG00000037111	0.683868	4.11824	9.31539	0.00447953	0.0988075	Setd7
ENSMUSG00000092564	-0.745268	0.426156	9.29183	0.00452448	0.099338	BC051226
ENSMUSG00000025176	-0.406397	6.93152	9.28426	0.00453903	0.099338	Hoga1
ENSMUSG00000031556	-0.315861	5.282	9.2875	0.0045328	0.099338	Tm2d2
ENSMUSG00000025287	0.561975	4.979	9.29544	0.00451757	0.099338	Acot9
ENSMUSG00000004508	0.942281	2.76283	9.28343	0.00454061	0.099338	Gab2
ENSMUSG00000032068	1.03466	2.62831	9.27675	0.00455351	0.0994578	Plet1
ENSMUSG00000041801	1.35735	3.72764	9.26704	0.0045723	0.0997058	Phlda3
ENSMUSG00000041133	0.236434	6.20346	9.24162	0.00462188	0.100623	Smc1a
ENSMUSG00000055943	-0.225672	6.10776	9.2281	0.0046485	0.1008	Emc7
ENSMUSG00000000957	0.49354	6.35365	9.22721	0.00465025	0.1008	Mmp14
ENSMUSG00000060147	0.935155	5.34772	9.22606	0.00465252	0.1008	Serpinb6a
ENSMUSG00000031799	0.718959	6.58095	9.21961	0.00466529	0.100913	Tpm4
ENSMUSG00000116718	-1.49737	1.51766	9.21546	0.00467352	0.100929
ENSMUSG00000062054	-0.354676	6.5376	9.19612	0.00471211	0.101598	Iah1
ENSMUSG00000078570	-0.459953	3.03047	9.18011	0.0047443	0.101965	1110065P20Rik
ENSMUSG00000058709	-0.377544	5.85077	9.18186	0.00474076	0.101965	Egln2
ENSMUSG00000092558	-0.26662	4.16987	9.17523	0.00475416	0.102013	Med20
ENSMUSG00000063882	-0.341323	7.33692	9.16971	0.00476534	0.102089	Uqcrh
ENSMUSG00000051984	-0.476102	3.79939	9.15747	0.00479022	0.102334	Sec31b
ENSMUSG00000035248	0.304297	6.84608	9.15658	0.00479203	0.102334	Tut7
ENSMUSG00000028673	-0.243441	6.0041	9.1488	0.00480794	0.102511	Fuca1
ENSMUSG00000032113	2.0636	0.3112	9.13844	0.0048292	0.102801	Chek1
ENSMUSG00000025237	-0.290784	3.89198	9.12714	0.0048525	0.103133	Parp6
ENSMUSG00000114797	0.33288	4.30768	9.11794	0.00487157	0.103374	Nupl1
ENSMUSG00000000088	-0.366909	6.64293	9.11337	0.00488107	0.103412	Cox5a
ENSMUSG00000051403	-0.35002	6.06549	9.10507	0.00489837	0.103535	Ppp1r37
ENSMUSG00000031818	-0.330761	8.23889	9.1032	0.00490228	0.103535	Cox4i1
ENSMUSG00000041607	1.17504	0.798807	9.09403	0.00492148	0.103777	Mbp
ENSMUSG00000022621	0.593283	2.25921	9.08625	0.00493784	0.103958	Rabl2
ENSMUSG00000016252	-0.679862	5.92914	9.07348	0.00496483	0.104201	Atp5e
ENSMUSG00000025651	-0.339891	7.77193	9.07344	0.00496492	0.104201	Uqcrc1
ENSMUSG00000020857	-0.482778	3.4434	9.06102	0.00499132	0.104591	Nme2
ENSMUSG00000039450	-0.586375	5.67206	9.05157	0.0050115	0.104687	Dcxr
ENSMUSG00000030789	1.52211	0.946541	9.05378	0.00500677	0.104687	Itgax
ENSMUSG00000078922	1.24198	4.01299	9.04276	0.00503039	0.104918	Tgtp1
ENSMUSG00000027160	1.09078	1.15607	9.03307	0.00505127	0.10519	Ccdc34
ENSMUSG00000110755	-1.76754	1.21774	9.01473	0.00509104	0.105445
ENSMUSG00000033147	-0.351058	3.88737	9.01292	0.00509496	0.105445	Slc22a15
ENSMUSG00000022587	0.483499	9.70731	9.0214	0.00507653	0.105445	Ly6e
ENSMUSG00000027550	0.654864	2.5951	9.01891	0.00508194	0.105445	Lrrcc1
ENSMUSG00000032330	-0.443337	6.71878	8.99122	0.00514248	0.105487	Cox7a2
ENSMUSG00000013646	-0.400335	4.66969	8.99586	0.00513228	0.105487	Sh3bp5l
ENSMUSG00000003068	-0.280428	6.17084	8.99044	0.00514419	0.105487	Stk11
ENSMUSG00000030243	0.456273	2.97435	8.99595	0.0051321	0.105487	Recql
ENSMUSG00000032939	0.501564	3.66268	8.99159	0.00514166	0.105487	Nup93
ENSMUSG00000020773	0.686785	4.29044	8.99192	0.00514095	0.105487	Trim47
ENSMUSG00000044468	-0.692271	2.82238	8.9862	0.00515355	0.105518	Tent5c
ENSMUSG00000111253	-1.43393	0.46373	8.9689	0.00519186	0.105979
ENSMUSG00000018509	-0.421586	4.02613	8.9721	0.00518475	0.105979	Cenpv
ENSMUSG00000056938	-0.420314	5.22435	8.944	0.00524755	0.106829	Acbd4
ENSMUSG00000032604	-0.20092	6.24796	8.94315	0.00524945	0.106829	Qars
ENSMUSG00000005410	1.45238	2.79625	8.92628	0.00528755	0.107441	Mcm5
ENSMUSG00000029086	1.8644	3.47807	8.91739	0.00530776	0.107689	Prom1
ENSMUSG00000097113	1.53049	2.28504	8.91267	0.00531852	0.107744	Gm19705
ENSMUSG00000066643	0.542934	2.94661	8.90408	0.00533816	0.107979	Wdr35
ENSMUSG00000042737	-0.572826	3.03591	8.88259	0.00538763	0.108652	Dpm3
ENSMUSG00000024743	1.49521	0.529514	8.88508	0.00538187	0.108652	Syt7
ENSMUSG00000021102	-0.450994	5.57575	8.87633	0.00540214	0.108781	Glrx5
ENSMUSG00000063558	0.432649	5.72548	8.86752	0.00542263	0.10903	Aox1
ENSMUSG00000026603	-0.264974	4.98743	8.86131	0.00543711	0.109157	Smyd2
ENSMUSG00000038690	-0.37451	6.7244	8.84385	0.00547808	0.109509	Atp5j2
ENSMUSG00000019977	-0.28553	6.01637	8.84343	0.00547906	0.109509	Hbs1l
ENSMUSG00000018593	1.11667	6.04362	8.83994	0.00548729	0.109509	Sparc
ENSMUSG00000069910	1.77663	0.876658	8.84033	0.00548638	0.109509	Spdl1
ENSMUSG00000031274	0.816171	2.15401	8.83533	0.00549818	0.109563	Col4a5
ENSMUSG00000002820	-0.47063	4.75349	8.82703	0.00551787	0.109792	Atg4d
ENSMUSG00000036940	0.241879	4.93053	8.80956	0.0055595	0.110457	Kdm1a
ENSMUSG00000025533	-0.760341	8.45687	8.74886	0.00570683	0.110775	Asl
ENSMUSG00000021135	-0.736669	9.38194	8.77254	0.00564885	0.110775	Slc10a1
ENSMUSG00000061808	-0.502377	12.0537	8.78882	0.00560938	0.110775	Ttr
ENSMUSG00000039640	-0.409903	6.29779	8.7499	0.00570426	0.110775	Mrpl12
ENSMUSG00000024818	-0.397513	4.36885	8.77021	0.00565453	0.110775	Slc25a45
ENSMUSG00000025142	-0.342211	6.11984	8.74851	0.00570768	0.110775	Aspscr1
ENSMUSG00000025484	-0.336236	4.05644	8.77948	0.00563199	0.110775	Bet1l
ENSMUSG00000019428	-0.331959	7.67102	8.7492	0.00570599	0.110775	Fkbp8
ENSMUSG00000075704	-0.315392	5.38109	8.79208	0.00560151	0.110775	Txnrd2
ENSMUSG00000030083	-0.313791	4.63916	8.77789	0.00563584	0.110775	Abtb1
ENSMUSG00000025781	-0.27198	7.71395	8.78626	0.00561556	0.110775	Atp5c1
ENSMUSG00000018965	0.449456	6.27739	8.76934	0.00565664	0.110775	Ywhah
ENSMUSG00000057335	0.46374	5.11954	8.7973	0.00558891	0.110775	Cep170
ENSMUSG00000019971	0.622976	2.14434	8.76172	0.00567526	0.110775	Cep290
ENSMUSG00000048440	0.630858	3.77751	8.7516	0.00570008	0.110775	Cyp4f16
ENSMUSG00000025867	1.20999	0.904625	8.75411	0.00569391	0.110775	Cplx2
ENSMUSG00000022849	0.665875	2.75365	8.74467	0.00571714	0.110799	Hspbap1
ENSMUSG00000036751	-0.28863	7.31455	8.73624	0.00573798	0.110882	Cox6b1
ENSMUSG00000027551	-0.280897	3.51381	8.73944	0.00573007	0.110882	Zfp64
ENSMUSG00000004931	-0.398402	4.82037	8.71707	0.00578565	0.111642	Apba3
ENSMUSG00000108822	-1.37694	1.8468	8.70717	0.00581046	0.111799
ENSMUSG00000007656	0.330428	5.66811	8.70716	0.00581047	0.111799	Arpp19
ENSMUSG00000020070	0.465419	3.0929	8.70068	0.00582675	0.111952	Rufy2
ENSMUSG00000025986	0.671439	2.75043	8.69021	0.00585318	0.112299	Slc39a10
ENSMUSG00000029993	-0.238439	4.91138	8.68357	0.00587	0.1123	Nfu1
ENSMUSG00000052539	0.345769	5.39407	8.68627	0.00586316	0.1123	Magi3
ENSMUSG00000100277	-1.75231	0.715987	8.6745	0.00589307	0.112503	1810053B23Rik
ENSMUSG00000026429	1.80054	-0.13689	8.67281	0.00589737	0.112503	Ube2t
ENSMUSG00000078674	-2.32833	2.12239	8.66381	0.00592038	0.112609	Mup18
ENSMUSG00000008090	-0.478526	5.72909	8.65893	0.00593287	0.112609	Fgfrl1
ENSMUSG00000024413	-0.382006	7.74443	8.66336	0.00592151	0.112609	Npc1
ENSMUSG00000026782	0.864753	2.32827	8.65751	0.00593652	0.112609	Abi2
ENSMUSG00000060121	-0.409101	3.80151	8.60248	0.00607968	0.115123	Gemin2
ENSMUSG00000006218	1.03855	1.55873	8.6	0.00608621	0.115123	Fam131c
ENSMUSG00000039878	-1.30619	2.00754	8.54691	0.00622802	0.116058	Slc39a5
ENSMUSG00000090175	-0.983766	4.43158	8.57079	0.00616381	0.116058	Ugt1a9
ENSMUSG00000074336	-0.577695	8.11785	8.54587	0.00623082	0.116058	Apoc4
ENSMUSG00000028914	-0.313359	4.89586	8.55168	0.00621513	0.116058	Casp9
ENSMUSG00000038160	-0.292127	5.45028	8.55723	0.00620017	0.116058	Atg5
ENSMUSG00000032481	0.256535	5.49757	8.55031	0.00621883	0.116058	Smarcc1
ENSMUSG00000020520	0.464046	4.05713	8.55354	0.00621012	0.116058	Galnt10
ENSMUSG00000042426	0.489694	4.27155	8.57774	0.00614524	0.116058	Dhx29
ENSMUSG00000017631	0.666349	3.23557	8.5637	0.00618278	0.116058	Abr
ENSMUSG00000027004	1.69657	1.09993	8.56365	0.00618292	0.116058	Frzb
ENSMUSG00000035818	1.98564	-0.792388	8.55461	0.00620723	0.116058	Plekhs1
ENSMUSG00000047721	-0.427131	3.99808	8.51826	0.006306	0.116149	Bola2
ENSMUSG00000030530	-0.400638	8.09739	8.5319	0.00626875	0.116149	Furin
ENSMUSG00000041241	-0.33181	5.63763	8.51231	0.00632233	0.116149	Mul1
ENSMUSG00000018449	-0.325551	4.33998	8.51274	0.00632116	0.116149	Rpain
ENSMUSG00000005882	-0.272142	5.26866	8.51764	0.0063077	0.116149	Uqcc1
ENSMUSG00000034729	-0.221869	4.6379	8.52926	0.00627594	0.116149	Mrps10
ENSMUSG00000026159	0.30504	5.67987	8.52678	0.0062827	0.116149	Agfg1
ENSMUSG00000028282	0.456569	3.17889	8.53888	0.00624978	0.116149	Casp8ap2
ENSMUSG00000000628	1.04199	2.27195	8.51984	0.00630167	0.116149	Hk2
ENSMUSG00000038943	2.79139	1.16656	8.5295	0.00627528	0.116149	Prc1
ENSMUSG00000029670	0.304028	3.02174	8.50131	0.00635266	0.116546	Ing3
ENSMUSG00000034457	2.06887	3.42495	8.49562	0.00636837	0.116675	Eda2r
ENSMUSG00000032515	-0.878334	5.1451	8.48439	0.00639957	0.117074	Csrnp1
ENSMUSG00000006378	-0.572333	3.88081	8.47838	0.00641633	0.117074	Gcat
ENSMUSG00000020455	-0.320887	5.0434	8.47855	0.00641586	0.117074	Trim11
ENSMUSG00000029776	-0.312758	7.9227	8.46553	0.00645232	0.117461	Hibadh
ENSMUSG00000024947	-0.270063	4.66424	8.46456	0.00645505	0.117461	Men1
ENSMUSG00000066892	-0.336092	3.22853	8.44567	0.00650837	0.118271	Fbxl12
ENSMUSG00000047749	1.34304	0.0889913	8.41762	0.00658843	0.119564	Zc3hav1l
ENSMUSG00000019732	-0.679329	0.660149	8.40971	0.00661118	0.119744	Calr3
ENSMUSG00000039835	0.557708	3.58831	8.40797	0.00661622	0.119744	Nhsl1
ENSMUSG00000063354	0.374967	6.43627	8.40023	0.00663859	0.119987	Slc39a4
ENSMUSG00000039159	-0.270153	6.05625	8.39396	0.00665679	0.120154	Ube2h
ENSMUSG00000106864	-0.175879	4.95516	8.38986	0.0066687	0.120207	Gtf3c2
ENSMUSG00000002550	-0.442302	4.78482	8.3694	0.00672854	0.121123	Uck1
ENSMUSG00000033688	-0.362574	9.08627	8.35835	0.0067611	0.121331	1300017J02Rik
ENSMUSG00000039623	-0.302713	4.32772	8.35321	0.0067763	0.121331	Ap5z1
ENSMUSG00000019362	-0.29571	5.56064	8.35559	0.00676928	0.121331	D8Ertd738e
ENSMUSG00000007655	1.15819	1.38575	8.36225	0.0067496	0.121331	Cav1
ENSMUSG00000027660	0.445114	4.95047	8.34048	0.00681412	0.121846	Skil
ENSMUSG00000037025	-0.427922	4.68243	8.3264	0.00685621	0.122272	Foxa2
ENSMUSG00000001025	1.21575	2.2342	8.32925	0.00684766	0.122272	S100a6
ENSMUSG00000024048	0.360964	7.45778	8.32142	0.00687114	0.122314	Myl12a
ENSMUSG00000015652	2.29342	1.69591	8.31954	0.00687679	0.122314	Steap1
ENSMUSG00000059820	0.295967	4.12093	8.31205	0.00689937	0.122391	Nkapd1
ENSMUSG00000063810	0.647566	1.87336	8.31438	0.00689236	0.122391	Alms1
ENSMUSG00000023348	0.309564	5.30249	8.30899	0.00690863	0.122393	Trip6
ENSMUSG00000085793	-0.516308	2.56948	8.29883	0.00693941	0.122511	Lin52
ENSMUSG00000034566	-0.326952	6.79854	8.29776	0.00694268	0.122511	Atp5h
ENSMUSG00000019027	1.48204	1.37888	8.29833	0.00694093	0.122511	Dnah1
ENSMUSG00000031451	0.712617	6.95446	8.28965	0.00696735	0.122785	Gas6
ENSMUSG00000008393	-0.315295	7.29358	8.27421	0.00701464	0.123451	Carhsp1
ENSMUSG00000092416	0.422729	3.03808	8.27132	0.00702355	0.123451	Zfp141
ENSMUSG00000052751	-0.311362	5.35154	8.26725	0.00703607	0.123509	Repin1
ENSMUSG00000031969	-0.302889	5.92174	8.26318	0.00704863	0.123532	Acad8
ENSMUSG00000053007	1.51202	3.0099	8.26086	0.00705582	0.123532	Creb5
ENSMUSG00000026439	-0.203454	4.86427	8.25362	0.00707825	0.123649	Rbbp5
ENSMUSG00000063550	0.261585	5.42568	8.25276	0.00708093	0.123649	Nup98
ENSMUSG00000018583	0.236368	6.58245	8.24662	0.0071	0.123821	G3bp1
ENSMUSG00000062619	-0.546392	3.86918	8.23674	0.00713085	0.124073	2310039H08Rik
ENSMUSG00000024824	0.512384	3.08465	8.23562	0.00713436	0.124073	Rad9a
ENSMUSG00000024664	0.812284	4.84946	8.2331	0.00714225	0.124073	Fads3
ENSMUSG00000030516	0.279297	6.63741	8.22954	0.0071534	0.124106	Tjp1
ENSMUSG00000026272	-0.639418	8.24836	8.2222	0.0071765	0.124346	Agxt
ENSMUSG00000031645	-0.4247	7.04573	8.21769	0.00719071	0.124432	F11
ENSMUSG00000034771	-0.493393	3.4526	8.20592	0.00722796	0.124434	Tle2
ENSMUSG00000027332	-0.462257	7.14418	8.2144	0.00720109	0.124434	Ivd
ENSMUSG00000018572	-0.271071	4.96728	8.21099	0.00721188	0.124434	Phf23
ENSMUSG00000041773	0.665577	4.98997	8.20757	0.00722275	0.124434	Enc1
ENSMUSG00000038437	-0.321144	5.56266	8.19652	0.00725786	0.124519	Mllt6
ENSMUSG00000046994	0.376774	2.391	8.1977	0.00725412	0.124519	Mars2
ENSMUSG00000017774	0.385766	7.05071	8.19562	0.00726073	0.124519	Myo1c
ENSMUSG00000035268	-0.358608	3.89775	8.18723	0.00728755	0.124736	Pkig
ENSMUSG00000039048	-0.296665	5.00176	8.18309	0.00730085	0.124736	Foxred1
ENSMUSG00000048126	1.39255	3.24384	8.18295	0.00730128	0.124736	Col6a3
ENSMUSG00000015027	0.474158	3.69643	8.17833	0.00731611	0.12483	Galns
ENSMUSG00000037260	-0.400903	6.52866	8.17112	0.00733936	0.125067	Hgsnat
ENSMUSG00000020022	-0.378745	4.79744	8.16001	0.0073753	0.125067	Ndufa12
ENSMUSG00000042032	-0.240591	5.28483	8.162	0.00736883	0.125067	Mat2b
ENSMUSG00000026153	0.373905	4.82101	8.15545	0.00739011	0.125067	Fam135a
ENSMUSG00000024074	0.515821	4.40921	8.15511	0.00739121	0.125067	Crim1
ENSMUSG00000054942	0.650326	2.82398	8.15386	0.00739529	0.125067	Miga1
ENSMUSG00000025019	0.71396	2.64531	8.15899	0.00737859	0.125067	Lcor
ENSMUSG00000056124	0.900631	2.44722	8.14714	0.00741719	0.125279	B4galt6
ENSMUSG00000040139	-0.509945	2.55033	8.11526	0.00752203	0.12583	9430038I01Rik
ENSMUSG00000010607	-0.416575	3.09157	8.1153	0.00752189	0.12583	Pigyl
ENSMUSG00000037316	-0.382545	4.84799	8.12916	0.0074761	0.12583	Bag4
ENSMUSG00000027282	-0.254226	7.23965	8.12448	0.00749152	0.12583	Mtch2
ENSMUSG00000031668	0.436592	4.94788	8.1144	0.00752486	0.12583	Eif2ak3
ENSMUSG00000109946	1.13886	0.0276357	8.12455	0.00749131	0.12583	Brd3os
ENSMUSG00000036872	1.85807	-0.00859768	8.12998	0.0074734	0.12583	Abcc12
ENSMUSG00000049723	2.58775	1.09217	8.11921	0.00750895	0.12583	Mmp12
ENSMUSG00000022956	-0.297055	6.55304	8.10658	0.00755085	0.126108	Atp5o
ENSMUSG00000024260	-0.321684	5.18106	8.09057	0.00760433	0.126371	Sap130
ENSMUSG00000028577	0.226496	5.96194	8.09404	0.0075927	0.126371	Plaa
ENSMUSG00000035236	0.677154	1.96737	8.09166	0.00760068	0.126371	Scai
ENSMUSG00000020325	1.67815	-0.197674	8.09393	0.00759307	0.126371	Fstl3
ENSMUSG00000042419	-0.528002	2.68594	8.07751	0.00764825	0.126787	Nfkbil1
ENSMUSG00000037725	3.00597	1.94513	8.07771	0.00764757	0.126787	Ckap2
ENSMUSG00000054191	-0.911938	1.34553	8.07163	0.00766812	0.126809	Klf1
ENSMUSG00000021286	-0.445046	4.75239	8.07003	0.00767353	0.126809	Zfyve21
ENSMUSG00000024896	-0.20396	5.55225	8.06872	0.00767795	0.126809	Minpp1
ENSMUSG00000029169	0.251439	6.65839	8.0621	0.00770044	0.126868	Dhx15
ENSMUSG00000021585	0.277952	6.8232	8.06221	0.00770005	0.126868	Cast
ENSMUSG00000110659	-1.11511	-0.117466	8.53792	0.00771067	0.126881
ENSMUSG00000004789	-0.26788	7.56959	8.04472	0.00775975	0.127532	Dlst
ENSMUSG00000079671	1.13919	0.543645	8.04066	0.00777365	0.127604	2610203C22Rik
ENSMUSG00000029269	-0.483867	4.16797	8.02673	0.00782166	0.128078	Sult1b1
ENSMUSG00000004945	-0.310223	4.77353	8.02681	0.00782137	0.128078	Tmem242
ENSMUSG00000024098	0.220893	5.70992	8.0042	0.00789992	0.128109	Twsg1
ENSMUSG00000071281	0.301924	3.32171	8.01307	0.00786901	0.128109	Zfp65
ENSMUSG00000031592	0.325987	4.90596	8.00838	0.00788534	0.128109	Pcm1
ENSMUSG00000030533	0.390998	4.57282	8.00581	0.00789432	0.128109	Unc45a
ENSMUSG00000026479	0.969532	2.04503	8.01807	0.00785164	0.128109	Lamc2
ENSMUSG00000006435	1.27363	1.85129	8.01373	0.00786673	0.128109	Neurl1a
ENSMUSG00000024640	1.4509	4.61195	8.00768	0.0078878	0.128109	Psat1
ENSMUSG00000021579	1.67426	0.630086	8.0174	0.00785396	0.128109	Lrrc14b
ENSMUSG00000020131	-1.01581	3.90932	7.98763	0.00795805	0.128596	Pcsk4
ENSMUSG00000033124	-0.350335	5.03826	7.98743	0.00795875	0.128596	Atg9a
ENSMUSG00000035674	-0.316304	5.71687	7.98799	0.00795678	0.128596	Ndufa3
ENSMUSG00000025138	-0.359081	5.14147	7.9719	0.00801366	0.128709	Sirt7
ENSMUSG00000002731	-0.308618	3.8518	7.97204	0.00801315	0.128709	Prkra
ENSMUSG00000029577	-0.28076	6.24808	7.96525	0.00803727	0.128709	Ube3b
ENSMUSG00000039842	0.416351	2.64657	7.96675	0.00803193	0.128709	Mcph1
ENSMUSG00000004631	0.843475	2.96281	7.96627	0.00803365	0.128709	Sgce
ENSMUSG00000031995	1.33261	1.18268	7.96495	0.00803836	0.128709	St14
ENSMUSG00000052504	1.41375	-0.0770051	7.96377	0.00804254	0.128709	Epha3
ENSMUSG00000002808	1.68432	0.229182	7.97099	0.00801689	0.128709	Epdr1
ENSMUSG00000038776	0.66713	7.64481	7.96054	0.00805406	0.12874	Ephx1
ENSMUSG00000043418	-1.03553	1.62712	7.95648	0.00806854	0.12878	Lrit2
ENSMUSG00000020738	0.412044	2.10616	7.95178	0.00808538	0.12878	Sumo2
ENSMUSG00000002617	0.502043	2.00909	7.95312	0.00808057	0.12878	Zfp40
ENSMUSG00000043760	0.564827	3.58827	7.94753	0.00810061	0.12887	Pkhd1
ENSMUSG00000018339	0.959096	3.53534	7.94052	0.00812582	0.129052	Gpx3
ENSMUSG00000030137	1.33899	1.51163	7.939	0.00813129	0.129052	Tuba8
ENSMUSG00000029920	0.255025	4.36583	7.93183	0.00815718	0.12931	Smarcad1
ENSMUSG00000037344	-0.387941	4.13331	7.92812	0.00817062	0.12937	Slc12a9
ENSMUSG00000035521	-0.368712	4.78851	7.91758	0.00820887	0.129822	Gnptg
ENSMUSG00000004865	0.245721	5.53687	7.90778	0.00824465	0.130234	Srpk1
ENSMUSG00000025481	-0.384139	7.16458	7.90392	0.00825877	0.130304	Urah
ENSMUSG00000021196	0.873903	4.77372	7.89674	0.00828513	0.130429	Pfkp
ENSMUSG00000016200	2.21778	0.393332	7.89647	0.00828615	0.130429	Syt14
ENSMUSG00000024953	-0.453168	7.6444	7.88247	0.00833779	0.130479	Prdx5
ENSMUSG00000044279	-0.404641	3.78092	7.88682	0.00832171	0.130479	Crb3
ENSMUSG00000047260	-0.323008	5.29234	7.88229	0.00833848	0.130479	Emc6
ENSMUSG00000033610	-0.308202	7.83314	7.87993	0.00834719	0.130479	Pank1
ENSMUSG00000025899	0.323999	3.45229	7.87783	0.00835498	0.130479	Alkbh8
ENSMUSG00000034591	1.05962	5.20261	7.87717	0.00835744	0.130479	Slc41a2
ENSMUSG00000112234	4.81639	0.00490053	8.68191	0.0083476	0.130479
ENSMUSG00000005354	-0.329177	7.38745	7.87166	0.00837791	0.130647	Txn2
ENSMUSG00000032081	-0.645005	10.475	7.86189	0.00841438	0.130911	Apoc3
ENSMUSG00000027371	-0.466897	3.59444	7.8643	0.00840538	0.130911	Fahd2a
ENSMUSG00000021392	0.412805	4.38202	7.85242	0.00844987	0.131256	Nol8
ENSMUSG00000023073	1.51251	3.79393	7.85075	0.00845613	0.131256	Slc10a2
ENSMUSG00000028974	-0.270598	4.3438	7.838	0.00850424	0.13185	Dffa
ENSMUSG00000023031	-0.621058	3.7745	7.82842	0.00854055	0.13221	Cela1
ENSMUSG00000033423	-0.247961	4.52062	7.82668	0.00854715	0.13221	Eri3
ENSMUSG00000025316	-0.440434	3.43125	7.80638	0.00862475	0.132797	Banp
ENSMUSG00000035242	-0.430475	6.64437	7.81116	0.0086064	0.132797	Oaz1
ENSMUSG00000002010	-0.270548	5.9509	7.80668	0.00862358	0.132797	Idh3g
ENSMUSG00000016763	1.95866	-0.366602	7.81405	0.00859535	0.132797	Scube1
ENSMUSG00000023885	1.32748	1.51433	7.80265	0.00863906	0.132865	Thbs2
ENSMUSG00000015474	-0.374628	4.09083	7.79954	0.00865105	0.132897	Ppt2
ENSMUSG00000060152	-0.29664	4.19886	7.79136	0.00868261	0.133077	Pop5
ENSMUSG00000044340	-0.217717	4.65925	7.79372	0.00867351	0.133077	Phlpp1
ENSMUSG00000030688	-0.445665	9.02975	7.77595	0.00874244	0.13362	Stard10
ENSMUSG00000062866	0.619477	3.45251	7.77454	0.00874794	0.13362	Phactr2
ENSMUSG00000068335	0.93088	1.32966	7.7793	0.0087294	0.13362	Dok1
ENSMUSG00000022561	-0.253551	4.57639	7.73804	0.00889153	0.135044	Gpaa1
ENSMUSG00000038495	0.330129	5.90355	7.74175	0.00887681	0.135044	Otud7b
ENSMUSG00000040220	0.638562	3.21122	7.73837	0.00889024	0.135044	Gas8
ENSMUSG00000052821	1.12246	-0.307565	7.74157	0.00887755	0.135044	Cysltr1
ENSMUSG00000001228	1.92046	1.31808	7.74007	0.00888349	0.135044	Uhrf1
ENSMUSG00000021265	-0.988193	0.807037	7.70911	0.00900717	0.135269	Slc25a29
ENSMUSG00000019689	-0.697828	3.1266	7.71109	0.00899921	0.135269	Fmc1
ENSMUSG00000035642	-0.388181	3.52771	7.72377	0.00894838	0.135269	Aamdc
ENSMUSG00000033845	-0.311245	5.75986	7.72787	0.00893201	0.135269	Mrpl15
ENSMUSG00000040687	-0.297929	4.68793	7.71895	0.00896763	0.135269	Madd
ENSMUSG00000022426	-0.292187	5.55405	7.72999	0.00892354	0.135269	Josd1
ENSMUSG00000032171	-0.261135	4.18138	7.7158	0.00898026	0.135269	Pin1
ENSMUSG00000035376	-0.221253	5.87435	7.7099	0.00900397	0.135269	Hacd2
ENSMUSG00000066595	0.408672	2.7936	7.71703	0.00897533	0.135269	Flvcr1
ENSMUSG00000041406	1.55592	0.821464	7.72369	0.00894868	0.135269	BC055324
ENSMUSG00000027679	-0.292228	4.59081	7.70562	0.00902123	0.135329	Dnajc19
ENSMUSG00000021594	-0.614609	5.08838	7.69779	0.00905285	0.135651	Srd5a1
ENSMUSG00000001785	0.214553	4.81327	7.69355	0.00906999	0.135756	Pwp1
ENSMUSG00000033427	-0.399477	7.85727	7.67385	0.00915025	0.135827	Upb1
ENSMUSG00000034429	-0.381587	4.64803	7.65704	0.00921934	0.135827	Zfp707
ENSMUSG00000028669	-0.370852	4.14361	7.66207	0.00919864	0.135827	Pithd1
ENSMUSG00000049800	-0.33086	5.01053	7.66988	0.00916652	0.135827	Sertad2
ENSMUSG00000013858	-0.317379	6.31652	7.65956	0.00920896	0.135827	Tmem259
ENSMUSG00000060679	-0.297114	4.63869	7.68288	0.00911337	0.135827	Mrps9
ENSMUSG00000044709	-0.273437	4.31505	7.68126	0.00911997	0.135827	Gemin7
ENSMUSG00000004054	-0.255558	5.3977	7.66541	0.00918488	0.135827	Map3k11
ENSMUSG00000037149	0.271451	6.74977	7.65528	0.0092266	0.135827	Ddx1
ENSMUSG00000055319	0.294222	5.0565	7.67118	0.0091612	0.135827	Sec23ip
ENSMUSG00000038059	0.817994	2.62216	7.66328	0.00919364	0.135827	Smim3
ENSMUSG00000043631	0.986327	-0.0656307	7.68914	0.00908791	0.135827	Ecm2
ENSMUSG00000030562	1.09727	3.18457	7.68554	0.00910254	0.135827	Nox4
ENSMUSG00000021253	1.15084	0.469101	7.6739	0.00915006	0.135827	Tgfb3
ENSMUSG00000006403	1.83708	2.15954	7.67199	0.00915788	0.135827	Adamts4
ENSMUSG00000031231	-0.314687	7.16161	7.64312	0.009277	0.136102	Cox7b
ENSMUSG00000047037	0.601066	1.95487	7.64344	0.00927567	0.136102	Nipa1
ENSMUSG00000027204	1.33533	2.39124	7.64118	0.00928505	0.136102	Fbn1
ENSMUSG00000026622	1.9206	1.33774	7.64098	0.00928589	0.136102	Nek2
ENSMUSG00000023072	0.289244	3.18786	7.63419	0.00931419	0.136367	Cep89
ENSMUSG00000050270	-0.367789	4.22389	7.6312	0.00932664	0.136401	Tmem220
ENSMUSG00000020900	0.663429	4.81848	7.62526	0.0093515	0.136546	Myh10
ENSMUSG00000068115	1.017	0.995339	7.62397	0.00935692	0.136546	Ninl
ENSMUSG00000015943	-0.504374	3.02211	7.61513	0.00939405	0.136915	Bola1
ENSMUSG00000020877	-0.374691	4.8147	7.60639	0.00943094	0.136915	Scrn2
ENSMUSG00000028790	0.189188	5.42911	7.60746	0.00942645	0.136915	Khdrbs1
ENSMUSG00000089774	0.561202	2.33175	7.61167	0.00940866	0.136915	Slc5a3
ENSMUSG00000055653	1.0453	0.456915	7.60368	0.00944243	0.136915	Gpc3
ENSMUSG00000019899	1.22275	0.788927	7.60343	0.00944348	0.136915	Lama2
ENSMUSG00000044792	-0.3094	5.03381	7.59956	0.00945988	0.137005	Isca1
ENSMUSG00000029272	-1.71273	1.39023	7.57991	0.00954366	0.137624	Sult1e1
ENSMUSG00000020072	-0.522465	6.83195	7.58113	0.00953842	0.137624	Pbld2
ENSMUSG00000053062	0.782876	3.69791	7.58669	0.00951465	0.137624	Jam2
ENSMUSG00000034437	1.4086	-0.405403	7.58405	0.00952593	0.137624
ENSMUSG00000090298	-1.86011	1.35589	7.57499	0.00956477	0.137697	Sult3a2
ENSMUSG00000038274	-0.474252	6.93533	7.57187	0.00957818	0.137697	Fau
ENSMUSG00000049680	-0.333578	5.10465	7.57154	0.00957958	0.137697	Urgcp
ENSMUSG00000027087	0.383692	6.1806	7.568	0.00959481	0.137769	Itgav
ENSMUSG00000023963	-0.657167	5.4739	7.56108	0.00962468	0.137803	Cyp39a1
ENSMUSG00000067235	-0.388429	10.8383	7.55371	0.00965658	0.137803	H2-Q10
ENSMUSG00000057130	-0.341911	3.31027	7.5561	0.00964622	0.137803	Txnl4a
ENSMUSG00000040383	0.250328	5.18273	7.55871	0.00963494	0.137803	Aqr
ENSMUSG00000049382	0.485682	9.69539	7.55319	0.00965886	0.137803	Krt8
ENSMUSG00000013629	0.517622	5.13639	7.5572	0.00964147	0.137803	Cad
ENSMUSG00000037622	-0.389411	6.7421	7.54333	0.00970174	0.138121	Wdtc1
ENSMUSG00000030319	1.29742	0.544704	7.54527	0.0096933	0.138121	Cand2
ENSMUSG00000019437	-0.579396	5.48724	7.5372	0.00972854	0.138211	Tlcd1
ENSMUSG00000017307	-0.568345	3.67074	7.53036	0.0097585	0.138211	Acot8
ENSMUSG00000028618	-0.283805	7.73759	7.53463	0.00973975	0.138211	Tmem59
ENSMUSG00000026028	0.274845	5.45309	7.53291	0.00974732	0.138211	Trak2
ENSMUSG00000027479	0.299376	5.62951	7.53012	0.00975955	0.138211	Mapre1
ENSMUSG00000073016	0.596787	1.37892	7.52742	0.00977139	0.138232	Uprt
ENSMUSG00000029782	0.236497	4.5578	7.52095	0.00979987	0.138489	Tmem209
ENSMUSG00000055730	-0.55069	6.53092	7.51461	0.00982783	0.138592	Ces2a
ENSMUSG00000024493	0.270079	5.67316	7.51554	0.00982375	0.138592	Lars
ENSMUSG00000061461	-0.258821	4.38924	7.4956	0.00991231	0.139344	Smim20
ENSMUSG00000045962	0.271303	7.20513	7.49869	0.00989852	0.139344	Wnk1
ENSMUSG00000029534	0.35216	3.76789	7.49693	0.00990637	0.139344	St7
ENSMUSG00000064061	0.818569	1.80513	7.48836	0.00994465	0.139652	Dzip3
ENSMUSG00000028964	-0.30466	7.13648	7.48389	0.00996471	0.139787	Park7
ENSMUSG00000005198	0.325078	6.22315	7.48055	0.00997969	0.139851	Polr2a
ENSMUSG00000003345	-0.325226	6.12699	7.47694	0.00999596	0.139933	Csnk1g2
ENSMUSG00000025858	-0.263516	4.7069	7.47019	0.0100264	0.140035	Get4
ENSMUSG00000028312	0.985597	2.57862	7.46839	0.0100345	0.140035	Smc2
ENSMUSG00000087366	1.0005	0.632142	7.47271	0.010015	0.140035
ENSMUSG00000040329	1.49112	0.447458	7.46484	0.0100506	0.140113	Il7
ENSMUSG00000097148	-1.23825	-0.102757	7.4288	0.0102153	0.140366
ENSMUSG00000024990	-0.451137	11.0603	7.42889	0.0102149	0.140366	Rbp4
ENSMUSG00000032513	-0.415678	4.84206	7.4383	0.0101716	0.140366	Gorasp1
ENSMUSG00000021619	-0.404132	2.52655	7.44096	0.0101594	0.140366	Atg10
ENSMUSG00000037580	-0.372389	7.15817	7.45828	0.0100803	0.140366	Gch1
ENSMUSG00000015542	-0.362419	4.50656	7.43277	0.010197	0.140366	Nat9
ENSMUSG00000050705	-0.336011	4.39632	7.43361	0.0101932	0.140366	2310061I04Rik
ENSMUSG00000040146	-0.326114	4.91507	7.44435	0.0101438	0.140366	Rgl3
ENSMUSG00000021518	-0.256761	5.75741	7.44389	0.010146	0.140366	Ptdss1
ENSMUSG00000040112	-0.254022	4.67024	7.44891	0.010123	0.140366	Mrps35
ENSMUSG00000034826	0.236708	4.54601	7.4484	0.0101254	0.140366	Nup54
ENSMUSG00000024974	0.270947	4.93997	7.43692	0.0101779	0.140366	Smc3
ENSMUSG00000012428	0.760508	8.43121	7.4441	0.010145	0.140366	Steap4
ENSMUSG00000072244	0.990956	1.13473	7.45553	0.0100929	0.140366	Trim6
ENSMUSG00000060032	-0.49209	3.31564	7.42534	0.0102313	0.140376	H2aj
ENSMUSG00000000399	-0.255853	6.67472	7.42411	0.0102369	0.140376	Ndufa9
ENSMUSG00000046572	0.46807	2.23664	7.41604	0.0102743	0.140744	Zfp518b
ENSMUSG00000026728	1.03145	4.96872	7.41239	0.0102912	0.140832	Vim
ENSMUSG00000007097	1.43373	0.619413	7.40225	0.0103385	0.141335	Atp1a2
ENSMUSG00000042535	-0.266699	4.77152	7.39692	0.0103634	0.141387	Gtpbp1
ENSMUSG00000059734	-0.257484	5.72484	7.39909	0.0103532	0.141387	Ndufs8
ENSMUSG00000079557	-0.259763	5.29482	7.39014	0.0103952	0.141533	Marchf2
ENSMUSG00000040158	0.390677	3.73172	7.39202	0.0103863	0.141533	Tax1bp3
ENSMUSG00000029022	-0.38225	4.24035	7.38254	0.010431	0.141589	Miip
ENSMUSG00000026516	0.24363	5.12649	7.38419	0.0104232	0.141589	Nvl
ENSMUSG00000028480	1.52009	2.68295	7.38356	0.0104261	0.141589	Glipr2
ENSMUSG00000023971	-0.311853	4.27732	7.36132	0.0105316	0.142091	Rrp36
ENSMUSG00000031807	-0.292031	4.91144	7.36331	0.0105221	0.142091	Pgls
ENSMUSG00000044221	-0.247522	6.60997	7.36854	0.0104972	0.142091	Grsf1
ENSMUSG00000031539	0.71334	2.07649	7.36475	0.0105152	0.142091	Ap3m2
ENSMUSG00000041633	0.789629	1.34271	7.36416	0.010518	0.142091	Kctd12b
ENSMUSG00000031503	0.985299	5.45327	7.36971	0.0104917	0.142091	Col4a2
ENSMUSG00000021259	-1.34667	2.78333	7.34707	0.0105997	0.142867	Cyp46a1
ENSMUSG00000024949	-0.192422	6.97397	7.34286	0.0106199	0.142995	Sf1
ENSMUSG00000027469	2.46391	0.889027	7.33736	0.0106464	0.143208	Tpx2
ENSMUSG00000071711	-0.447468	5.62677	7.32688	0.010697	0.143245	Mpst
ENSMUSG00000060376	-0.410045	7.49666	7.33388	0.0106631	0.143245	Bckdha
ENSMUSG00000042903	-0.276844	4.89609	7.33191	0.0106727	0.143245	Foxo4
ENSMUSG00000033166	0.318974	4.35183	7.32865	0.0106885	0.143245	Dis3
ENSMUSG00000021277	0.37271	4.67354	7.32134	0.0107239	0.143245	Traf3
ENSMUSG00000070047	0.44474	6.37744	7.32347	0.0107136	0.143245	Fat1
ENSMUSG00000041731	1.25087	-0.0723741	7.32434	0.0107093	0.143245	Pgm5
ENSMUSG00000037740	-0.354343	3.87834	7.31813	0.0107395	0.143252	Mrps26
ENSMUSG00000009995	-0.293364	4.92313	7.31465	0.0107565	0.143252	Taz
ENSMUSG00000034105	-0.272454	3.84911	7.31664	0.0107468	0.143252	Meak7
ENSMUSG00000038990	-0.309029	5.01392	7.30736	0.0107921	0.143297	Cables2
ENSMUSG00000044496	-0.250944	5.01195	7.30753	0.0107912	0.143297	2510039O18Rik
ENSMUSG00000072872	0.371444	3.19525	7.30609	0.0107983	0.143297	Rybp
ENSMUSG00000042439	0.625216	2.53151	7.30521	0.0108026	0.143297	Zfp532
ENSMUSG00000026858	-0.460802	5.89614	7.29938	0.0108312	0.143506	Miga2
ENSMUSG00000020681	0.913219	2.13356	7.29764	0.0108397	0.143506	Ace
ENSMUSG00000028832	1.41514	1.73878	7.28409	0.0109066	0.144248	Stmn1
ENSMUSG00000023043	0.463321	9.77707	7.2806	0.0109238	0.144334	Krt18
ENSMUSG00000091478	-0.822622	0.810803	7.2744	0.0109546	0.144599
ENSMUSG00000006127	-0.236789	4.44484	7.2699	0.010977	0.144609	Inpp5k
ENSMUSG00000037474	1.89408	0.079346	7.27016	0.0109757	0.144609	Dtl
ENSMUSG00000029597	-1.27097	7.56451	7.26729	0.01099	0.144639	Sds
ENSMUSG00000039166	-0.299214	3.18675	7.26362	0.0110083	0.144738	Akap7
ENSMUSG00000113902	-0.37468	5.41413	7.25172	0.011068	0.14494	Ndufb1
ENSMUSG00000002222	-0.33035	7.35461	7.24979	0.0110777	0.14494	Rmnd5a
ENSMUSG00000018372	-0.307301	3.26417	7.25549	0.0110491	0.14494	Cep95
ENSMUSG00000039068	0.188538	5.24411	7.25451	0.011054	0.14494	Zzz3
ENSMUSG00000063506	1.26286	2.51691	7.25334	0.0110599	0.14494	Arhgap22
ENSMUSG00000056978	-1.13142	8.45055	7.24543	0.0110996	0.14496	Hamp2
ENSMUSG00000030225	-0.389369	5.78111	7.24465	0.0111036	0.14496	Dera
ENSMUSG00000074916	0.669607	1.9409	7.24305	0.0111117	0.14496	Chst14
ENSMUSG00000021474	-0.478661	6.71504	7.23413	0.0111568	0.144984	Sfxn1
ENSMUSG00000003546	-0.337848	5.448	7.23421	0.0111564	0.144984	Klc4
ENSMUSG00000001525	0.435687	7.68391	7.24007	0.0111267	0.144984	Tubb5
ENSMUSG00000029366	0.521103	2.95232	7.23507	0.011152	0.144984	Dck
ENSMUSG00000021038	-0.260635	4.14596	7.22844	0.0111857	0.145219	Vipas39
ENSMUSG00000034412	-0.525079	4.41816	7.22467	0.0112049	0.145293	Tbc1d10a
ENSMUSG00000026672	-0.31387	6.70163	7.22263	0.0112153	0.145293	Optn
ENSMUSG00000023186	0.332373	6.07416	7.22094	0.0112239	0.145293	Vwa5a
ENSMUSG00000067150	0.288449	5.18417	7.21628	0.0112477	0.145321	Xpo5
ENSMUSG00000017667	0.637918	1.90858	7.21644	0.0112469	0.145321	Zfp334
ENSMUSG00000024812	0.463472	6.02561	7.21348	0.011262	0.145366	Tjp2
ENSMUSG00000027937	-0.283727	5.02284	7.20648	0.011298	0.145383	Jtb
ENSMUSG00000040818	0.235814	4.81981	7.20837	0.0112883	0.145383	Dennd6a
ENSMUSG00000017550	0.602086	1.45743	7.20589	0.011301	0.145383	Atad5
ENSMUSG00000026360	0.85751	3.39668	7.20478	0.0113067	0.145383	Rgs2
ENSMUSG00000040213	-0.489233	7.16162	7.19875	0.0113378	0.145547	Kyat3
ENSMUSG00000002968	-0.321423	5.14659	7.19809	0.0113412	0.145547	Med25
ENSMUSG00000008140	-0.276383	6.00438	7.19273	0.0113688	0.145632	Emc10
ENSMUSG00000025377	-0.272333	3.50377	7.1926	0.0113695	0.145632	Tepsin
ENSMUSG00000039438	-0.632612	7.70347	7.18616	0.0114029	0.145921	Ttc36
ENSMUSG00000025001	1.32412	2.00417	7.18009	0.0114345	0.146185	Hells
ENSMUSG00000035062	0.821298	0.384263	7.17472	0.0114625	0.146403	Zc4h2
ENSMUSG00000024054	0.299348	4.2269	7.16745	0.0115005	0.146749	Smchd1
ENSMUSG00000034560	0.27389	5.26433	7.15866	0.0115467	0.147198	Washc4
ENSMUSG00000034765	1.14133	3.47988	7.15441	0.0115691	0.147344	Dusp5
ENSMUSG00000033819	-0.340612	4.89199	7.15029	0.0115908	0.147351	Ppp1r16a
ENSMUSG00000037339	-0.308418	4.4355	7.14567	0.0116152	0.147351	Fam53a
ENSMUSG00000029621	-0.219413	5.93902	7.14252	0.0116319	0.147351	Arpc1a
ENSMUSG00000020687	0.26394	5.04173	7.14183	0.0116356	0.147351	Cdc27
ENSMUSG00000027309	0.305049	5.85133	7.14292	0.0116298	0.147351	4930402H24Rik
ENSMUSG00000020230	0.908129	2.0686	7.14251	0.011632	0.147351	Prmt2
ENSMUSG00000021911	0.249083	4.41744	7.13005	0.0116983	0.147866	Parg
ENSMUSG00000029484	0.769557	6.53967	7.13112	0.0116926	0.147866	Anxa3
ENSMUSG00000021140	-0.281244	5.58393	7.12666	0.0117164	0.147956	Pcnx
ENSMUSG00000042632	-0.347974	5.2017	7.124	0.0117306	0.147996	Pla2g6
ENSMUSG00000034220	-0.710429	2.70203	7.11183	0.011796	0.148178	Gpc1
ENSMUSG00000046814	-0.68917	5.44662	7.10862	0.0118133	0.148178	Gchfr
ENSMUSG00000097187	-0.656176	0.520649	7.09063	0.0119108	0.148178
ENSMUSG00000049760	-0.392792	5.42229	7.09096	0.0119089	0.148178	Micos13
ENSMUSG00000025036	-0.385678	5.6807	7.10833	0.0118148	0.148178	Sfxn2
ENSMUSG00000025521	-0.321447	4.00331	7.1057	0.0118291	0.148178	Tmem192
ENSMUSG00000004285	-0.228792	5.26953	7.10088	0.0118551	0.148178	Atp6v1f
ENSMUSG00000074698	-0.206219	6.31054	7.10039	0.0118578	0.148178	Csnk2a1
ENSMUSG00000022781	0.250828	6.07495	7.10923	0.01181	0.148178	Pak2
ENSMUSG00000017376	0.299475	3.68794	7.09648	0.011879	0.148178	Nlk
ENSMUSG00000003617	0.434477	11.7522	7.10393	0.0118386	0.148178	Cp
ENSMUSG00000004044	0.786719	3.63151	7.11911	0.0117569	0.148178	Cavin1
ENSMUSG00000027490	0.971257	1.90145	7.09278	0.0118991	0.148178	E2f1
ENSMUSG00000037738	0.974456	-0.0532777	7.09253	0.0119004	0.148178	Nek5
ENSMUSG00000032085	1.32034	2.28279	7.10193	0.0118494	0.148178	Tagln
ENSMUSG00000028975	-0.338169	5.91222	7.07643	0.0119883	0.148225	Pex14
ENSMUSG00000019738	-0.334928	3.76697	7.07403	0.0120015	0.148225	Polr2i
ENSMUSG00000030611	-0.29275	3.51352	7.0768	0.0119863	0.148225	Mrps11
ENSMUSG00000032423	0.316709	5.64799	7.07375	0.012003	0.148225	Syncrip
ENSMUSG00000004530	0.419419	5.78892	7.08017	0.0119678	0.148225	Coro1c
ENSMUSG00000036968	0.500464	2.54467	7.07543	0.0119938	0.148225	Cnpy4
ENSMUSG00000036617	0.554647	4.56547	7.08037	0.0119667	0.148225	Etl4
ENSMUSG00000030616	1.29749	-0.297809	7.08556	0.0119384	0.148225	Sytl2
ENSMUSG00000002580	-0.237792	5.08742	7.06115	0.0120724	0.148944	Mien1
ENSMUSG00000024026	-0.343797	7.23305	7.04566	0.0121582	0.149735	Glo1
ENSMUSG00000003316	0.249589	6.29388	7.04459	0.0121642	0.149735	Glg1
ENSMUSG00000020522	0.316219	4.75307	7.04356	0.0121699	0.149735	Mfap3
ENSMUSG00000108436	-0.856161	0.227812	7.03925	0.012194	0.149893
ENSMUSG00000004317	0.409822	4.39855	7.03688	0.0122072	0.149919	Clcn5
ENSMUSG00000037686	-0.75683	7.9996	7.02943	0.0122489	0.150293	Aspg
ENSMUSG00000030157	-0.542943	6.20457	7.0244	0.0122772	0.150365	Clec2d
ENSMUSG00000028541	1.63978	-0.594422	7.02466	0.0122757	0.150365	B4galt2
ENSMUSG00000021868	-0.319562	5.64332	7.0059	0.0123817	0.150895	Ppif
ENSMUSG00000013593	-0.250797	7.45126	7.00668	0.0123772	0.150895	Ndufs2
ENSMUSG00000002372	-0.237345	5.15643	7.01127	0.0123512	0.150895	Ranbp3
ENSMUSG00000016018	0.236026	5.23906	7.00483	0.0123878	0.150895	Mtrex
ENSMUSG00000038759	0.364897	4.81551	7.00479	0.012388	0.150895	Nup205
ENSMUSG00000023972	1.33397	0.0786855	7.01378	0.012337	0.150895	Ptk7
ENSMUSG00000021416	-1.37015	1.7887	6.99391	0.0124499	0.151255	Eci3
ENSMUSG00000040978	-0.911566	0.986239	6.98452	0.0125037	0.151255	Gm11992
ENSMUSG00000025190	-0.721241	8.24311	6.97729	0.0125452	0.151255	Got1
ENSMUSG00000024790	-0.383776	2.50854	6.97834	0.0125392	0.151255	Sac3d1
ENSMUSG00000058586	-0.316636	4.49809	6.98999	0.0124723	0.151255	Serhl
ENSMUSG00000048310	-0.223108	5.4037	6.97834	0.0125392	0.151255	Pskh1
ENSMUSG00000033417	0.275268	6.26314	6.98793	0.0124841	0.151255	Cacul1
ENSMUSG00000027804	0.28876	5.49926	6.97596	0.0125529	0.151255	Ppid
ENSMUSG00000038605	0.672088	1.82043	6.98026	0.0125282	0.151255	Samd10
ENSMUSG00000019978	0.723392	4.6554	6.98777	0.012485	0.151255	Epb41l2
ENSMUSG00000032324	0.729749	2.02923	6.98724	0.0124881	0.151255	Tspan3
ENSMUSG00000020227	1.02519	5.3698	6.98188	0.0125188	0.151255	Irak3
ENSMUSG00000025004	-0.657289	7.85879	6.96333	0.0126258	0.151454	Cyp2c40
ENSMUSG00000015363	-0.380651	6.23199	6.96483	0.0126172	0.151454	Trabd
ENSMUSG00000003199	-0.287904	5.91377	6.96529	0.0126145	0.151454	Mpnd
ENSMUSG00000044627	-0.191038	6.64062	6.96429	0.0126203	0.151454	Swi5
ENSMUSG00000027799	0.751329	1.02296	6.96569	0.0126122	0.151454	Nbea
ENSMUSG00000048707	0.565438	2.39784	6.9597	0.0126469	0.151525	Tprn
ENSMUSG00000035439	0.959722	3.94214	6.95457	0.0126767	0.151525	Haus8
ENSMUSG00000020473	1.20617	2.16323	6.95454	0.0126769	0.151525	Aebp1
ENSMUSG00000037341	1.26492	0.0473365	6.95535	0.0126722	0.151525	Slc9a7
ENSMUSG00000025574	-0.755673	4.22373	6.947	0.0127209	0.151676	Tk1
ENSMUSG00000025266	0.252087	4.54444	6.94828	0.0127134	0.151676	Gnl3l
ENSMUSG00000039384	0.524145	4.19193	6.94655	0.0127235	0.151676	Dusp10
ENSMUSG00000029173	-0.233307	6.40665	6.94299	0.0127443	0.151783	Sepsecs
ENSMUSG00000026478	0.43664	6.13051	6.94115	0.0127551	0.151783	Lamc1
ENSMUSG00000028042	-0.317546	6.42556	6.93809	0.0127731	0.151849	Zbtb7b
ENSMUSG00000022673	0.856923	3.26301	6.93633	0.0127834	0.151849	Mcm4
ENSMUSG00000107002	-0.35113	4.11252	6.93321	0.0128018	0.151933	0610012G03Rik
ENSMUSG00000032754	-0.473605	6.04802	6.92354	0.0128588	0.152182	Slc8b1
ENSMUSG00000028648	-0.373177	3.53319	6.91431	0.0129135	0.152182	Ndufs5
ENSMUSG00000060450	-0.212484	6.39495	6.91777	0.012893	0.152182	Rnf14
ENSMUSG00000036023	0.289126	3.91505	6.92059	0.0128762	0.152182	Parp2
ENSMUSG00000031309	0.434021	4.62666	6.91773	0.0128932	0.152182	Rps6ka3
ENSMUSG00000046688	0.553169	4.77137	6.91766	0.0128936	0.152182	Tifa
ENSMUSG00000024538	1.09427	1.93033	6.91613	0.0129027	0.152182	Ppic
ENSMUSG00000027715	2.11552	1.14649	6.91881	0.0128868	0.152182	Ccna2
ENSMUSG00000001348	-0.26911	6.81724	6.90971	0.0129409	0.152349	Acp5
ENSMUSG00000011034	1.42664	1.47748	6.90811	0.0129504	0.152349	Slc5a1
ENSMUSG00000059810	-0.578296	3.17687	6.90566	0.012965	0.152387	Rgs3
ENSMUSG00000058833	-0.399948	3.8388	6.89871	0.0130065	0.152474	Rex1bd
ENSMUSG00000030281	-0.308458	4.69356	6.90239	0.0129845	0.152474	Il17rc
ENSMUSG00000049804	1.40692	2.17531	6.89982	0.0129999	0.152474	Armcx4
ENSMUSG00000036138	-0.505946	6.97508	6.89437	0.0130325	0.152602	Acaa1a
ENSMUSG00000029810	0.359947	8.55299	6.89244	0.0130441	0.152602	Tmem176b
ENSMUSG00000004099	0.391804	4.79177	6.8912	0.0130516	0.152602	Dnmt1
ENSMUSG00000032374	1.22939	2.36528	6.88802	0.0130707	0.152692	Plod2
ENSMUSG00000037916	-0.330863	7.05059	6.87907	0.0131247	0.1531	Ndufv1
ENSMUSG00000000753	-0.292432	9.06449	6.87656	0.0131398	0.1531	Serpinf1
ENSMUSG00000066900	-0.226984	6.28836	6.87801	0.013131	0.1531	Suds3
ENSMUSG00000046971	-1.99854	0.733095	6.87271	0.0131631	0.153239	Pla2g4f
ENSMUSG00000002043	-0.416432	3.81505	6.86298	0.0132223	0.15366	Trappc6a
ENSMUSG00000026311	-0.288119	3.41038	6.86424	0.0132146	0.15366	Asb1
ENSMUSG00000025792	-0.463963	6.94931	6.8589	0.0132472	0.153735	Slc25a10
ENSMUSG00000025465	-0.307699	7.91053	6.85818	0.0132516	0.153735	Echs1
ENSMUSG00000020321	-0.352538	8.8182	6.85424	0.0132757	0.153808	Mdh1
ENSMUSG00000032475	0.37266	4.52916	6.84965	0.0133038	0.153808	Nck1
ENSMUSG00000024843	0.898406	6.49856	6.85119	0.0132943	0.153808	Chka
ENSMUSG00000022894	1.21438	1.066	6.85276	0.0132847	0.153808	Adamts5
ENSMUSG00000032359	-0.265044	7.82997	6.84752	0.0133169	0.153827	Ctsh
ENSMUSG00000018599	-0.41012	3.94357	6.83818	0.0133744	0.154323	Mief2
ENSMUSG00000022181	1.15488	4.2701	6.8368	0.0133829	0.154323	C6
ENSMUSG00000028416	-0.237001	6.14289	6.83127	0.0134171	0.154584	Bag1
ENSMUSG00000006299	-0.252986	7.07707	6.82635	0.0134476	0.1548	Aamp
ENSMUSG00000030022	1.2804	2.2317	6.82453	0.0134589	0.1548	Adamts9
ENSMUSG00000054474	-0.342256	5.50159	6.81909	0.0134927	0.154814	Thnsl2
ENSMUSG00000001761	0.509223	3.42508	6.81877	0.0134947	0.154814	Smo
ENSMUSG00000040415	0.631745	3.08132	6.81971	0.0134889	0.154814	Dtx3
ENSMUSG00000042312	-0.409668	3.92939	6.8035	0.0135902	0.155578	S100a13
ENSMUSG00000021290	-0.386545	5.85519	6.80363	0.0135893	0.155578	Atp5mpl
ENSMUSG00000022865	0.616288	7.23079	6.80255	0.0135961	0.155578	Cxadr
ENSMUSG00000059070	-0.231617	7.17103	6.79728	0.0136293	0.155825	Rpl18
ENSMUSG00000024158	-0.425489	7.37264	6.79535	0.0136414	0.155831	Hagh
ENSMUSG00000027936	-0.310901	5.36013	6.78765	0.0136901	0.156033	Crtc2
ENSMUSG00000038302	-0.272571	3.48865	6.78335	0.0137173	0.156033	Afg1l
ENSMUSG00000022427	-0.170783	5.7379	6.78388	0.0137139	0.156033	Tomm22
ENSMUSG00000022231	1.23512	0.28642	6.78989	0.0136759	0.156033	Sema5a
ENSMUSG00000012443	1.69113	0.514999	6.78588	0.0137013	0.156033	Kif11
ENSMUSG00000026895	-0.340021	6.29986	6.77841	0.0137487	0.156258	Ndufa8
ENSMUSG00000020440	-0.312151	5.83531	6.76734	0.0138192	0.156661	Arf5
ENSMUSG00000021188	0.280721	5.41388	6.76901	0.0138086	0.156661	Trip11
ENSMUSG00000062127	0.691055	3.59729	6.76735	0.0138192	0.156661	Cttnbp2nl
ENSMUSG00000046840	-1.26361	0.576303	6.76211	0.0138527	0.156765	Hnf4aos
ENSMUSG00000025396	-0.943304	7.7383	6.7531	0.0139106	0.156765	Hsd17b6
ENSMUSG00000030595	-0.306748	4.56212	6.75741	0.0138829	0.156765	Nfkbib
ENSMUSG00000043923	-0.272631	3.99363	6.75758	0.0138818	0.156765	Ccdc84
ENSMUSG00000015536	-0.27003	6.43203	6.75134	0.0139219	0.156765	Mocs2
ENSMUSG00000040565	0.323776	5.01325	6.75216	0.0139166	0.156765	Btaf1
ENSMUSG00000031633	0.810845	3.30851	6.7515	0.0139209	0.156765	Slc25a4
ENSMUSG00000003573	0.904103	2.99292	6.76225	0.0138518	0.156765	Homer3
ENSMUSG00000031568	-0.254097	4.19292	6.7449	0.0139635	0.15697	Rwdd4a
ENSMUSG00000025147	-0.250643	4.33549	6.74511	0.0139621	0.15697	Mob2
ENSMUSG00000021036	0.338921	5.98791	6.74206	0.0139818	0.157044	Sptlc2
ENSMUSG00000037638	0.433724	3.50483	6.73683	0.0140158	0.157294	Zbtb42
ENSMUSG00000046753	0.427666	3.05237	6.72892	0.0140672	0.157739	Ccdc66
ENSMUSG00000036352	-0.365009	4.20711	6.72138	0.0141164	0.157962	Ubac1
ENSMUSG00000002870	0.804191	3.28396	6.72122	0.0141175	0.157962	Mcm2
ENSMUSG00000022508	1.21728	4.87026	6.72046	0.0141225	0.157962	Bcl6
ENSMUSG00000025178	-0.261195	5.96282	6.71582	0.0141529	0.158095	Pi4k2a
ENSMUSG00000026260	-0.243388	6.79847	6.71505	0.0141579	0.158095	Ndufa10
ENSMUSG00000046364	-0.246362	6.60743	6.69387	0.0142976	0.15939	Rpl27a
ENSMUSG00000032006	1.00094	0.453054	6.6951	0.0142894	0.15939	Pdgfd
ENSMUSG00000039069	-0.252302	4.15093	6.69102	0.0143165	0.159423	Mtg2
ENSMUSG00000017002	1.86233	7.44401	6.68984	0.0143244	0.159423	Slpi
ENSMUSG00000037656	-0.241995	6.89987	6.68186	0.0143775	0.159852	Slc20a2
ENSMUSG00000021066	0.597835	0.77252	6.68048	0.0143868	0.159852	Atl1
ENSMUSG00000047420	1.28744	-0.316569	6.67691	0.0144106	0.159984	Fam180a
ENSMUSG00000038845	-0.243706	5.60161	6.66041	0.0145214	0.161081	Phb
ENSMUSG00000038774	0.264596	5.69888	6.65805	0.0145373	0.161124	Ascc3
ENSMUSG00000037703	-0.348361	5.18234	6.6551	0.0145573	0.161212	Lzts3
ENSMUSG00000070493	-0.282078	7.07131	6.65114	0.0145841	0.161376	Chchd2
ENSMUSG00000027597	-0.729492	8.58253	6.63343	0.0147046	0.16151	Ahcy
ENSMUSG00000003346	-0.455536	5.01501	6.64165	0.0146485	0.16151	Abhd17a
ENSMUSG00000057863	-0.414292	6.33571	6.63986	0.0146607	0.16151	Rpl36
ENSMUSG00000024038	-0.29795	5.88172	6.64108	0.0146524	0.16151	Ndufv3
ENSMUSG00000031490	-0.267954	6.53533	6.64113	0.0146521	0.16151	Eif4ebp1
ENSMUSG00000035152	0.19387	6.90364	6.6353	0.0146919	0.16151	Ap2b1
ENSMUSG00000021703	0.384116	6.14264	6.64427	0.0146307	0.16151	Serinc5
ENSMUSG00000041797	0.665576	1.92845	6.63393	0.0147012	0.16151	Abca9
ENSMUSG00000086813	1.00276	2.6464	6.63443	0.0146978	0.16151
ENSMUSG00000116305	-0.768622	0.463645	6.62761	0.0147445	0.161751
ENSMUSG00000024776	-0.61424	2.39	6.62371	0.0147712	0.161751	Stambpl1
ENSMUSG00000031537	-0.225364	6.53884	6.62331	0.014774	0.161751	Ikbkb
ENSMUSG00000026077	1.79932	1.57909	6.62319	0.0147748	0.161751	Npas2
ENSMUSG00000032842	-0.412833	3.85759	6.61593	0.0148248	0.162034	Abcc10
ENSMUSG00000039201	0.413988	2.79832	6.61724	0.0148158	0.162034	Tbc1d25
ENSMUSG00000024254	-0.634223	6.64975	6.6074	0.0148838	0.162546	Abcg8
ENSMUSG00000015647	0.721722	2.83426	6.60257	0.0149173	0.162779	Lama5
ENSMUSG00000023206	-0.380498	5.36124	6.59777	0.0149506	0.162784	Il15ra
ENSMUSG00000026988	0.34085	2.93006	6.59726	0.0149542	0.162784	Wdsub1
ENSMUSG00000032334	1.55991	0.473451	6.59897	0.0149423	0.162784	Loxl1
ENSMUSG00000031156	-0.230079	3.9893	6.58611	0.015032	0.163367	Slc35a2
ENSMUSG00000085395	1.57092	0.267713	6.58727	0.015024	0.163367	Gm13056
ENSMUSG00000026020	0.433343	5.45791	6.5843	0.0150448	0.163373	Nop58
ENSMUSG00000004951	0.800715	5.56343	6.58209	0.0150602	0.163408	Hspb1
ENSMUSG00000116993	-0.574368	2.93687	6.57162	0.0151339	0.163839
ENSMUSG00000096145	-0.405783	5.78991	6.56778	0.015161	0.163839	Vkorc1
ENSMUSG00000031985	-0.226691	5.62032	6.56879	0.0151538	0.163839	Gnpat
ENSMUSG00000003131	0.200793	5.53196	6.57374	0.0151189	0.163839	Pafah1b2
ENSMUSG00000002233	0.561182	5.62282	6.5697	0.0151474	0.163839	Rhoc
ENSMUSG00000021606	-0.279664	5.89886	6.56461	0.0151835	0.163949	Ndufs6
ENSMUSG00000031821	1.31093	0.603556	6.56154	0.0152051	0.164052	Gins2
ENSMUSG00000039230	0.220689	5.38531	6.55394	0.0152592	0.164502	Tbcd
ENSMUSG00000030815	-0.308021	4.44929	6.54667	0.015311	0.164532	Phkg2
ENSMUSG00000014353	-0.262407	5.70783	6.54719	0.0153073	0.164532	Tmem87b
ENSMUSG00000027176	0.342125	4.02545	6.55109	0.0152795	0.164532	Cstf3
ENSMUSG00000025648	0.95461	0.577922	6.54929	0.0152923	0.164532	Pfkfb4
ENSMUSG00000039670	-0.532219	2.81378	6.53314	0.015408	0.165441	Oxld1
ENSMUSG00000022440	0.854111	1.55629	6.53	0.0154306	0.165551	C1qtnf6
ENSMUSG00000031105	0.471207	1.68303	6.52306	0.0154807	0.165956	Slc25a14
ENSMUSG00000056602	0.743215	1.13731	6.51863	0.0155127	0.166167	Fry
ENSMUSG00000020435	-1.06261	0.398623	6.49752	0.0156665	0.166221	Osbp2
ENSMUSG00000045087	-0.791855	1.75464	6.50024	0.0156466	0.166221	S1pr5
ENSMUSG00000097121	-0.480288	2.73814	6.50435	0.0156165	0.166221	D130020L05Rik
ENSMUSG00000001249	-0.379954	8.47105	6.4982	0.0156615	0.166221	Hpn
ENSMUSG00000037089	-0.364855	5.39381	6.51172	0.0155628	0.166221	Slc35b2
ENSMUSG00000021240	-0.351548	4.00149	6.49933	0.0156532	0.166221	Abcd4
ENSMUSG00000035171	-0.281537	3.97405	6.51094	0.0155686	0.166221	1110059E24Rik
ENSMUSG00000032067	-0.268413	4.88961	6.50139	0.0156382	0.166221	Pts
ENSMUSG00000065990	-0.252494	5.51129	6.50442	0.015616	0.166221	Aurkaip1
ENSMUSG00000034422	0.356604	7.4813	6.51578	0.0155334	0.166221	Parp14
ENSMUSG00000030217	0.948236	1.0596	6.50458	0.0156149	0.166221	Art4
ENSMUSG00000040118	1.38496	0.160351	6.51388	0.0155472	0.166221	Cacna2d1
ENSMUSG00000016921	0.232467	6.8661	6.4909	0.015715	0.166604	Srsf6
ENSMUSG00000053746	0.697443	3.79834	6.48215	0.0157794	0.167144	Ptrh1
ENSMUSG00000040111	0.88928	1.61703	6.48061	0.0157909	0.167144	Gramd1b
ENSMUSG00000047719	-0.264754	3.703	6.47044	0.0158662	0.167809	Ubiad1
ENSMUSG00000061286	-0.355589	4.28342	6.46307	0.015921	0.168256	Exosc5
ENSMUSG00000025815	-0.528258	6.04324	6.45336	0.0159935	0.168889	Dhtkd1
ENSMUSG00000003526	-0.616978	7.20007	6.44657	0.0160444	0.169027	Prodh
ENSMUSG00000041044	-0.5763	3.60776	6.44724	0.0160394	0.169027	Lrit1
ENSMUSG00000030505	0.445568	3.84094	6.44951	0.0160224	0.169027	Prmt3
ENSMUSG00000002108	-0.26764	6.529	6.44187	0.0160799	0.169268	Nr1h3
ENSMUSG00000036202	0.338739	3.94901	6.43648	0.0161205	0.169424	Rif1
ENSMUSG00000049717	0.475531	2.57773	6.43488	0.0161326	0.169424	Lig4
ENSMUSG00000020142	0.786929	3.85771	6.43489	0.0161325	0.169424	Slc1a4
ENSMUSG00000019579	-0.237167	5.937	6.42967	0.016172	0.169705	Mydgf
ENSMUSG00000031813	-0.281285	5.32936	6.42151	0.016234	0.169956	Mvb12a
ENSMUSG00000051355	-0.274077	4.47276	6.42329	0.0162204	0.169956	Commd1
ENSMUSG00000027998	0.259375	4.86344	6.4217	0.0162326	0.169956	Plrg1
ENSMUSG00000056091	-0.692756	7.38511	6.41887	0.0162541	0.170034	St3gal5
ENSMUSG00000022324	1.09584	1.10144	6.41061	0.0163172	0.170561	Matn2
ENSMUSG00000024942	0.322701	4.94678	6.40399	0.016368	0.170826	Capn1
ENSMUSG00000031146	0.795254	2.13568	6.40536	0.0163574	0.170826	Plp2
ENSMUSG00000036278	-0.552187	4.56366	6.39239	0.0164573	0.171273	Macrod1
ENSMUSG00000040918	-0.408049	7.10277	6.39179	0.0164619	0.171273	Slc19a2
ENSMUSG00000023707	-0.379949	4.06293	6.39398	0.016445	0.171273	Ogfod2
ENSMUSG00000038418	1.07753	8.53143	6.395	0.0164372	0.171273	Egr1
ENSMUSG00000069678	-0.353386	2.48002	6.38821	0.0164896	0.171296	Pcgf1
ENSMUSG00000028821	-0.210804	5.23057	6.38922	0.0164818	0.171296	Syf2
ENSMUSG00000019158	-0.3502	3.24616	6.38514	0.0165134	0.171409	Tmem160
ENSMUSG00000025169	-0.369761	3.04578	6.37727	0.0165745	0.171486	Ogfod3
ENSMUSG00000008167	-0.275275	5.3068	6.37713	0.0165756	0.171486	Fbxw9
ENSMUSG00000020069	-0.248672	4.23197	6.37959	0.0165565	0.171486	Hnrnph3
ENSMUSG00000001767	0.33632	3.92792	6.38207	0.0165372	0.171486	Crnkl1
ENSMUSG00000000320	1.21895	-0.329714	6.37596	0.0165847	0.171486	Alox12
ENSMUSG00000049960	-0.350719	4.39198	6.36574	0.0166646	0.171782	Mrps16
ENSMUSG00000029455	-0.314032	10.4232	6.36861	0.0166421	0.171782	Aldh2
ENSMUSG00000040771	-0.225723	4.37524	6.36664	0.0166575	0.171782	Oard1
ENSMUSG00000103839	1.18434	0.308399	6.36815	0.0166457	0.171782
ENSMUSG00000047554	-0.301887	3.97903	6.36072	0.0167039	0.171923	Tmem41b
ENSMUSG00000004056	-0.216539	6.44336	6.36203	0.0166936	0.171923	Akt2
ENSMUSG00000025404	-0.218259	6.63555	6.35551	0.0167449	0.172213	R3hdm2
ENSMUSG00000022684	-0.23551	5.828	6.35169	0.016775	0.17239	Bfar
ENSMUSG00000015337	-0.550917	4.01917	6.34876	0.0167981	0.172457	Endog
ENSMUSG00000005447	0.55751	2.97195	6.34598	0.0168201	0.172457	Pafah1b3
ENSMUSG00000040133	4.44529	-0.0724116	6.44183	0.0168165	0.172457	Gpr176
ENSMUSG00000070002	-0.382669	5.3496	6.34242	0.0168482	0.172614	Ell
ENSMUSG00000020718	-0.388958	2.76205	6.33915	0.0168742	0.172748	Polg2
ENSMUSG00000020905	1.42689	2.42025	6.33578	0.016901	0.17289	Usp43
ENSMUSG00000040502	1.15827	0.557173	6.33398	0.0169153	0.172905	Marchf9
ENSMUSG00000010406	-0.380372	4.72792	6.32333	0.0170003	0.172917	Mrpl52
ENSMUSG00000021033	-0.368186	9.09342	6.32155	0.0170146	0.172917	Gstz1
ENSMUSG00000001062	-0.321636	4.15673	6.32091	0.0170197	0.172917	Vps9d1
ENSMUSG00000000563	-0.252482	7.79229	6.32969	0.0169495	0.172917	Atp5pb
ENSMUSG00000021576	-0.243101	6.08427	6.32109	0.0170182	0.172917	Pdcd6
ENSMUSG00000055239	-0.196124	5.95672	6.32281	0.0170045	0.172917	Kcmf1
ENSMUSG00000020640	0.198831	5.95661	6.32469	0.0169894	0.172917	Itsn2
ENSMUSG00000043702	0.402486	3.64955	6.32303	0.0170027	0.172917	Pde12
ENSMUSG00000042293	-0.570374	2.50085	6.31409	0.0170744	0.17296	Gm5617
ENSMUSG00000008036	-0.280735	5.29867	6.31647	0.0170553	0.17296	Ap2s1
ENSMUSG00000036817	-0.255997	4.83736	6.31749	0.0170471	0.17296	Sun1
ENSMUSG00000003228	0.843429	2.81043	6.31396	0.0170755	0.17296	Grk5
ENSMUSG00000028992	-0.288047	4.1632	6.3109	0.0171001	0.173079	Nmnat1
ENSMUSG00000032526	-0.381322	3.98593	6.30448	0.0171519	0.173472	Ss18l2
ENSMUSG00000067722	-0.213209	4.47855	6.30072	0.0171823	0.173472	BC003965
ENSMUSG00000070436	1.10902	3.88252	6.29969	0.0171906	0.173472	Serpinh1
ENSMUSG00000079553	2.09225	0.734011	6.30168	0.0171745	0.173472	Kifc1
ENSMUSG00000002083	-0.586617	3.48808	6.2978	0.017206	0.173495	Bbc3
ENSMUSG00000041426	-0.28436	5.93884	6.29468	0.0172312	0.17362	Hibch
ENSMUSG00000001521	0.870573	1.55957	6.28779	0.0172872	0.174053	Tulp3
ENSMUSG00000028797	-0.197856	5.88687	6.28463	0.017313	0.174182	Tmem234
ENSMUSG00000029047	-0.379694	2.65658	6.27653	0.0173793	0.174198	Pex10
ENSMUSG00000006699	0.240505	7.91307	6.27923	0.0173572	0.174198	Cdc42
ENSMUSG00000063146	0.709744	2.9843	6.27677	0.0173773	0.174198	Clip2
ENSMUSG00000024940	1.15812	1.51628	6.28056	0.0173463	0.174198	Ltbp3
ENSMUSG00000018819	1.23901	1.49146	6.2765	0.0173795	0.174198	Lsp1
ENSMUSG00000073842	-1.46646	0.71824	6.27085	0.017426	0.174353	Mup7
ENSMUSG00000037152	-0.501625	4.61222	6.27168	0.0174191	0.174353	Ndufc1
ENSMUSG00000026113	-0.360331	4.85198	6.26459	0.0174774	0.174353	Inpp4a
ENSMUSG00000016319	-0.263628	8.39972	6.26358	0.0174858	0.174353	Slc25a5
ENSMUSG00000026421	0.567353	4.44308	6.26355	0.017486	0.174353	Csrp1
ENSMUSG00000032294	0.660799	7.30939	6.26822	0.0174476	0.174353	Pkm
ENSMUSG00000024803	1.97494	3.72821	6.26557	0.0174694	0.174353	Ankrd1
ENSMUSG00000051319	-0.460424	2.89693	6.25638	0.0175453	0.174815	Mtln
ENSMUSG00000038462	-0.326261	7.15515	6.25391	0.0175658	0.174847	Uqcrfs1
ENSMUSG00000050213	0.237809	3.58971	6.25283	0.0175747	0.174847	Snip1
ENSMUSG00000031378	-0.426092	4.84092	6.24898	0.0176067	0.174906	Abcd1
ENSMUSG00000026271	1.06248	0.830816	6.24964	0.0176012	0.174906	Gpr35
ENSMUSG00000038582	-0.481029	4.61387	6.23324	0.0177381	0.174916	Pptc7
ENSMUSG00000040883	-0.451375	7.48285	6.24664	0.0176261	0.174916	Tmem205
ENSMUSG00000003809	-0.381595	8.54914	6.23532	0.0177207	0.174916	Gcdh
ENSMUSG00000068551	-0.362223	4.59109	6.24019	0.01768	0.174916	Zfp467
ENSMUSG00000070730	-0.271974	6.12098	6.2365	0.0177108	0.174916	Rmdn3
ENSMUSG00000021484	-0.247093	7.77646	6.24279	0.0176583	0.174916	Lman2
ENSMUSG00000042202	-0.233115	5.82139	6.23487	0.0177244	0.174916	Slc35e2
ENSMUSG00000024382	0.230775	4.74403	6.23349	0.017736	0.174916	Ercc3
ENSMUSG00000022119	0.279426	4.67195	6.23562	0.0177181	0.174916	Rbm26
ENSMUSG00000003779	1.88243	1.39429	6.23939	0.0176866	0.174916	Kif20a
ENSMUSG00000068463	-0.538165	5.4928	6.22314	0.017823	0.175366	C730014E05Rik
ENSMUSG00000023805	0.646248	3.79674	6.22365	0.0178186	0.175366	Synj2
ENSMUSG00000024610	1.18585	5.97165	6.22372	0.0178181	0.175366	Cd74
ENSMUSG00000021280	0.926472	1.1713	6.2161	0.0178824	0.175821	Exoc3l4
ENSMUSG00000062762	-0.241078	7.78366	6.21284	0.01791	0.175964	Ei24
ENSMUSG00000037572	0.791742	1.57454	6.20572	0.0179703	0.176428	Wdhd1
ENSMUSG00000006800	-0.562998	5.47388	6.20223	0.0180001	0.17659	Sulf2
ENSMUSG00000029071	-0.257345	6.34733	6.1955	0.0180574	0.176896	Dvl1
ENSMUSG00000038179	1.63007	-0.0955606	6.19548	0.0180576	0.176896	Slamf7
ENSMUSG00000030265	0.328765	5.20502	6.17908	0.0181983	0.178144	Kras
ENSMUSG00000029009	0.741674	4.24111	6.17435	0.0182391	0.178414	Mthfr
ENSMUSG00000020085	-0.427036	5.1189	6.16915	0.0182841	0.178723	Aifm2
ENSMUSG00000031090	-0.292896	4.78772	6.16264	0.0183406	0.179139	Nadsyn1
ENSMUSG00000054136	3.23965	1.10471	6.41178	0.0183533	0.179139	Adm2
ENSMUSG00000042323	0.227711	5.74679	6.15769	0.0183837	0.179304	Pbrm1
ENSMUSG00000107838	-0.339389	2.62138	6.1552	0.0184053	0.179358
ENSMUSG00000021823	0.354506	6.95681	6.15399	0.0184159	0.179358	Vcl
ENSMUSG00000021611	-0.530226	3.80195	6.1394	0.0185438	0.179418	Tert
ENSMUSG00000052605	-0.491298	3.54498	6.13492	0.0185832	0.179418	Isoc2b
ENSMUSG00000073889	-0.405557	4.77094	6.15109	0.0184412	0.179418	Il11ra1
ENSMUSG00000024414	-0.315844	4.60956	6.12741	0.0186495	0.179418	Mrpl27
ENSMUSG00000037366	-0.315606	6.80773	6.13049	0.0186223	0.179418	Pafah2
ENSMUSG00000071654	-0.30617	4.31033	6.13803	0.0185558	0.179418	Uqcc3
ENSMUSG00000032308	-0.215895	4.13484	6.14689	0.018478	0.179418	Ulk3
ENSMUSG00000022013	-0.208739	4.55119	6.13023	0.0186246	0.179418	Dnajc15
ENSMUSG00000061458	0.322236	3.59181	6.13285	0.0186014	0.179418	Nol10
ENSMUSG00000052798	0.328239	2.86819	6.13156	0.0186128	0.179418	Nup107
ENSMUSG00000062421	0.338314	3.72095	6.12857	0.0186393	0.179418	Arf2
ENSMUSG00000002732	0.608142	1.54345	6.14247	0.0185167	0.179418	Fkbp7
ENSMUSG00000059713	0.646844	2.27755	6.13871	0.0185498	0.179418	Rcan3
ENSMUSG00000020099	0.728979	4.87688	6.15018	0.0184492	0.179418	Unc5b
ENSMUSG00000022661	1.03901	-0.190706	6.13487	0.0185836	0.179418	Cd200
ENSMUSG00000023908	1.17734	1.60608	6.13031	0.0186238	0.179418	Pkmyt1
ENSMUSG00000002020	1.85831	0.915739	6.14778	0.0184702	0.179418	Ltbp2
ENSMUSG00000038244	0.485806	5.8668	6.12464	0.018674	0.179525	Mical2
ENSMUSG00000038244	0.485806	5.8668	6.12464	0.018674	0.179525	Micalcl
ENSMUSG00000002249	-0.364743	3.66867	6.11484	0.0187611	0.180102	Tead3
ENSMUSG00000036160	-0.281449	3.8949	6.11304	0.0187772	0.180102	Surf6
ENSMUSG00000031672	-0.249623	8.31259	6.11301	0.0187774	0.180102	Got2
ENSMUSG00000050192	0.948657	-0.129867	6.11185	0.0187877	0.180102	Eif5a2
ENSMUSG00000048930	-0.262349	3.79255	6.10207	0.0188752	0.180296	Tada3
ENSMUSG00000028274	0.272329	3.62212	6.10244	0.0188719	0.180296	Rngtt
ENSMUSG00000022139	0.286674	5.6407	6.1044	0.0188543	0.180296	Mbnl2
ENSMUSG00000030659	0.987385	3.14646	6.10442	0.0188541	0.180296	Nucb2
ENSMUSG00000029061	1.23059	-0.259652	6.10478	0.0188509	0.180296	Mmp23
ENSMUSG00000020821	-0.269818	8.41381	6.09601	0.0189296	0.180687	Kif1c
ENSMUSG00000061950	0.198976	5.76612	6.09407	0.0189471	0.180725	Ppp4r1
ENSMUSG00000020241	1.26655	2.55369	6.08753	0.0190061	0.181159	Col6a2
ENSMUSG00000034259	-0.368394	3.79607	6.08534	0.0190259	0.181219	Exosc4
ENSMUSG00000024925	-0.396037	3.57675	6.075	0.0191196	0.181467	Rnaseh2c
ENSMUSG00000029556	-0.322194	5.25051	6.07515	0.0191183	0.181467	Hnf1a
ENSMUSG00000026176	-0.197154	6.97593	6.0759	0.0191115	0.181467	Ctdsp1
ENSMUSG00000027778	0.383764	2.51556	6.07702	0.0191013	0.181467	Ift80
ENSMUSG00000029602	1.65497	0.581354	6.07906	0.0190827	0.181467	Rasal1
ENSMUSG00000021639	0.281411	3.68538	6.06872	0.0191768	0.181881	Gtf2h2
ENSMUSG00000042073	-0.386675	7.51188	6.06214	0.0192369	0.182323	Abhd14b
ENSMUSG00000028218	0.312583	3.78478	6.06064	0.0192507	0.182324	Cibar1
ENSMUSG00000026942	0.261481	4.12596	6.05744	0.0192799	0.182472	Traf2
ENSMUSG00000020914	2.07379	1.78567	6.0514	0.0193354	0.182869	Top2a
ENSMUSG00000022982	-0.355396	9.07161	6.04676	0.0193782	0.183144	Sod1
ENSMUSG00000026492	-0.267598	3.59042	6.04446	0.0193995	0.183216	Tfb2m
ENSMUSG00000020331	1.20634	-0.587209	6.03739	0.0194649	0.183704	Hcn2
ENSMUSG00000041881	-0.345851	6.06213	6.03378	0.0194984	0.183817	Ndufa7
ENSMUSG00000049339	-0.302677	7.36558	6.0323	0.0195122	0.183817	Retreg2
ENSMUSG00000055991	-0.27059	3.86777	6.03167	0.019518	0.183817	Zkscan5
ENSMUSG00000026343	0.492705	3.43739	6.02899	0.019543	0.183923	Gpr39
ENSMUSG00000040660	-0.495409	8.78643	6.02138	0.019614	0.184139	Cyp2b9
ENSMUSG00000031158	-0.242295	4.7738	6.02198	0.0196083	0.184139	Timm17b
ENSMUSG00000034453	0.170835	4.81364	6.02477	0.0195823	0.184139	Polr3b
ENSMUSG00000022096	1.32381	0.461158	6.02065	0.0196208	0.184139	Hr
ENSMUSG00000070343	-0.519101	1.81981	6.01724	0.0196526	0.18418	Gm10288
ENSMUSG00000046873	0.285437	4.05753	6.0186	0.0196399	0.18418	Mbtps2
ENSMUSG00000002769	-0.757494	9.74329	6.01152	0.0197063	0.184509	Gnmt
ENSMUSG00000028973	-0.258919	5.16844	6.01057	0.0197152	0.184509	Abcb8
ENSMUSG00000020553	-0.481836	7.14612	5.99972	0.0198175	0.184753	Pctp
ENSMUSG00000023942	-0.442974	7.82193	6.00032	0.0198119	0.184753	Slc29a1
ENSMUSG00000022453	-0.264793	5.22499	5.99904	0.019824	0.184753	Naga
ENSMUSG00000046756	-0.25611	5.55921	5.9998	0.0198168	0.184753	Mrps7
ENSMUSG00000057561	0.390506	6.25686	6.00145	0.0198012	0.184753	Eif1a
ENSMUSG00000031951	1.30614	0.0523578	6.00535	0.0197644	0.184753	Tmem231
ENSMUSG00000015094	0.677927	2.70842	5.99326	0.0198788	0.185135	Npdc1
ENSMUSG00000061718	-0.884702	0.409433	5.98046	0.0200005	0.185736	Ppp1r1b
ENSMUSG00000026189	-0.402685	7.08199	5.97787	0.0200253	0.185736	Pecr
ENSMUSG00000035530	-0.372097	7.61212	5.98217	0.0199842	0.185736	Eif1
ENSMUSG00000025428	-0.252087	9.92828	5.97775	0.0200264	0.185736	Atp5a1
ENSMUSG00000041313	0.946656	2.63784	5.98374	0.0199692	0.185736	Slc7a1
ENSMUSG00000033453	1.00462	-0.139426	5.98174	0.0199883	0.185736	Adamts15
ENSMUSG00000031938	-0.290196	7.1826	5.97292	0.0200727	0.185771	4931406C07Rik
ENSMUSG00000032870	-0.204605	5.79027	5.97076	0.0200934	0.185771	Smap2
ENSMUSG00000052395	-0.190258	4.33	5.96925	0.0201079	0.185771	Rft1
ENSMUSG00000030204	-0.168642	5.21474	5.97317	0.0200703	0.185771	Ddx47
ENSMUSG00000047735	0.319939	6.53018	5.97402	0.0200622	0.185771	Samd9l
ENSMUSG00000007594	0.399428	3.46332	5.96869	0.0201133	0.185771	Hapln4
ENSMUSG00000021486	-0.176753	7.372	5.96454	0.0201531	0.186011	Prelid1
ENSMUSG00000008734	1.26884	2.81077	5.95959	0.0202009	0.186323	Gprc5b
ENSMUSG00000060002	-0.451201	6.00509	5.95115	0.0202825	0.1864	Chpt1
ENSMUSG00000035559	-0.325576	3.32487	5.94625	0.0203301	0.1864	Mpv17l2
ENSMUSG00000060601	-0.299994	5.47315	5.94545	0.0203378	0.1864	Nr1h2
ENSMUSG00000021134	-0.249269	8.04321	5.94082	0.020383	0.1864	Srsf5
ENSMUSG00000074749	-0.23106	4.30578	5.94816	0.0203116	0.1864	Kiz
ENSMUSG00000029291	-0.210272	5.76926	5.9505	0.0202889	0.1864	Rufy3
ENSMUSG00000006932	0.177651	8.29681	5.94731	0.0203198	0.1864	Ctnnb1
ENSMUSG00000025085	0.443939	5.45521	5.95549	0.0202405	0.1864	Ablim1
ENSMUSG00000038827	0.444513	2.7957	5.94199	0.0203716	0.1864	Abitram
ENSMUSG00000020231	0.467074	3.11441	5.94073	0.0203838	0.1864	Dip2a
ENSMUSG00000041219	1.15338	1.70734	5.94011	0.0203899	0.1864	Arhgap11a
ENSMUSG00000030772	1.17394	1.12217	5.94045	0.0203866	0.1864	Dkk3
ENSMUSG00000029819	4.57607	3.01695	6.0299	0.0203407	0.1864	Npy
ENSMUSG00000031505	-0.201718	5.70351	5.9351	0.0204388	0.186593	Naxd
ENSMUSG00000040738	0.225526	4.53484	5.93623	0.0204277	0.186593	Ints8
ENSMUSG00000040746	-0.306419	5.48374	5.9322	0.0204672	0.186725	Rnf167
ENSMUSG00000007613	0.347055	5.24137	5.92605	0.0205275	0.187148	Tgfbr1
ENSMUSG00000005609	0.208761	5.28934	5.91285	0.0206575	0.188203	Ctr9
ENSMUSG00000004665	0.631715	3.47972	5.91145	0.0206714	0.188203	Cnn2
ENSMUSG00000040093	-0.802882	4.29264	5.90821	0.0207035	0.188368	Bmf
ENSMUSG00000074227	0.269181	5.89559	5.90558	0.0207296	0.188477	Spint2
ENSMUSG00000052407	-0.558132	2.23205	5.89939	0.0207911	0.188909	Ccdc171
ENSMUSG00000006395	-0.409579	5.78165	5.89384	0.0208465	0.189087	Hyi
ENSMUSG00000024055	-0.264982	5.75116	5.89319	0.0208531	0.189087	Cyp4f13
ENSMUSG00000036672	0.613033	2.81581	5.89453	0.0208396	0.189087	Cenpt
ENSMUSG00000021096	-0.204657	7.0297	5.8886	0.0208989	0.189247	Ppm1a
ENSMUSG00000035235	0.694145	1.36857	5.88889	0.020896	0.189247	Trim13
ENSMUSG00000020432	-0.268606	7.38696	5.88004	0.0209848	0.189699	Tcn2
ENSMUSG00000069184	0.503407	1.76751	5.88054	0.0209798	0.189699	Zfp72
ENSMUSG00000006205	1.51067	0.573796	5.8794	0.0209913	0.189699	Htra1
ENSMUSG00000031622	-0.220324	5.53093	5.87733	0.0210121	0.18976	Sin3b
ENSMUSG00000020496	-0.248041	6.13816	5.87587	0.0210268	0.189765	Rnf187
ENSMUSG00000031527	0.323051	4.35112	5.87041	0.021082	0.190135	Eri1
ENSMUSG00000022323	-0.366805	8.97974	5.85869	0.0212009	0.190825	Rida
ENSMUSG00000032126	-0.205048	5.46614	5.85923	0.0211953	0.190825	Hmbs
ENSMUSG00000021061	0.801014	1.11693	5.85866	0.0212012	0.190825	Sptb
ENSMUSG00000025870	0.553334	1.70538	5.8549	0.0212394	0.191041	Arl10
ENSMUSG00000022329	0.246963	3.98333	5.8521	0.021268	0.19117	Stk3
ENSMUSG00000027762	-0.577439	4.63938	5.84658	0.0213244	0.191375	Sucnr1
ENSMUSG00000061904	-0.260406	8.14113	5.8429	0.0213622	0.191375	Slc25a3
ENSMUSG00000029580	0.370641	10.1222	5.84319	0.0213591	0.191375	Actb
ENSMUSG00000022248	0.372921	2.6173	5.84821	0.0213077	0.191375	Rad1
ENSMUSG00000019779	0.490527	3.80316	5.84536	0.0213369	0.191375	Frk
ENSMUSG00000031782	-0.280768	6.38718	5.83706	0.0214222	0.191713	Coq9
ENSMUSG00000021963	-0.221998	5.06361	5.83643	0.0214286	0.191713	Sap18
ENSMUSG00000036545	1.23252	2.2431	5.83505	0.0214428	0.191713	Adamts2
ENSMUSG00000078619	-0.332261	6.00427	5.8273	0.0215229	0.191914	Smarcd2
ENSMUSG00000033799	0.34486	4.56242	5.8288	0.0215073	0.191914	Tasor2
ENSMUSG00000015745	0.576221	2.54481	5.82725	0.0215233	0.191914	Plekho1
ENSMUSG00000058672	0.793175	6.78844	5.82595	0.0215368	0.191914	Tubb2a
ENSMUSG00000062743	0.804531	0.473515	5.82798	0.0215158	0.191914	Zfp677
ENSMUSG00000073700	-0.543701	5.76155	5.80423	0.0217629	0.192141	Klhl21
ENSMUSG00000031812	-0.334291	6.79658	5.81369	0.0216641	0.192141	Map1lc3b
ENSMUSG00000031666	-0.288184	5.32155	5.81433	0.0216574	0.192141	Rbl2
ENSMUSG00000058076	-0.260197	7.07266	5.8107	0.0216952	0.192141	Sdhc
ENSMUSG00000027854	0.226454	4.489	5.81787	0.0216206	0.192141	Sike1
ENSMUSG00000035199	0.23234	5.88307	5.81829	0.0216162	0.192141	Arl6ip5
ENSMUSG00000070733	0.239074	4.70747	5.81858	0.0216132	0.192141	Fryl
ENSMUSG00000044641	0.34464	2.84234	5.8084	0.0217193	0.192141	Pard6b
ENSMUSG00000040549	0.361752	4.51816	5.80758	0.0217278	0.192141	Ckap5
ENSMUSG00000031608	0.469595	2.35299	5.80759	0.0217277	0.192141	Galnt7
ENSMUSG00000041488	0.649281	3.32337	5.80434	0.0217617	0.192141	Stx3
ENSMUSG00000019699	0.77312	1.91857	5.81369	0.021664	0.192141	Akt3
ENSMUSG00000028358	1.05721	1.37966	5.81202	0.0216815	0.192141	Zfp618
ENSMUSG00000037855	3.15395	0.0662352	5.91055	0.0217533	0.192141	Zfp365
ENSMUSG00000022747	-0.567732	3.055	5.80165	0.0217899	0.192253	St3gal6
ENSMUSG00000061028	-0.268857	4.05911	5.79954	0.021812	0.192321	Clasrp
ENSMUSG00000017754	-1.02375	6.21282	5.79618	0.0218473	0.192506	Pltp
ENSMUSG00000033411	0.28879	3.38479	5.78771	0.0219365	0.193165	Ctdspl2
ENSMUSG00000024799	-0.579268	6.37821	5.78608	0.0219538	0.19319	Tm7sf2
ENSMUSG00000041560	-0.313925	6.27318	5.78168	0.0220003	0.193473	Nop53
ENSMUSG00000005069	-0.206093	6.8699	5.77673	0.0220528	0.193807	Pex5
ENSMUSG00000054477	-0.5242	4.60747	5.7743	0.0220786	0.193907	Kcnn2
ENSMUSG00000020205	-1.06252	6.01878	5.7706	0.022118	0.194126	Phlda1
ENSMUSG00000115979	-1.29863	-0.219308	5.76844	0.022141	0.194201
ENSMUSG00000062580	-0.280627	5.01129	5.7634	0.0221949	0.194292	Timm17a
ENSMUSG00000031299	-0.231561	7.16057	5.76388	0.0221897	0.194292	Pdha1
ENSMUSG00000032212	0.280026	5.47992	5.76504	0.0221774	0.194292	Sltm
ENSMUSG00000046167	1.47479	0.0117944	5.76037	0.0222273	0.194449	Gldn
ENSMUSG00000024581	-0.190622	4.60759	5.75899	0.0222421	0.194451	Napg
ENSMUSG00000033285	0.260744	4.66762	5.75454	0.0222899	0.194616	Wdr3
ENSMUSG00000006678	0.51139	2.5437	5.75496	0.0222853	0.194616	Pola1
ENSMUSG00000037736	0.965244	-0.0802514	5.74805	0.0223597	0.195098	Limch1
ENSMUSG00000071757	0.222978	4.37556	5.74331	0.0224109	0.195293	Zhx2
ENSMUSG00000025050	0.275387	3.46771	5.74328	0.0224111	0.195293	Pcgf6
ENSMUSG00000001983	-0.301675	3.95683	5.73468	0.0225043	0.195978	Taco1
ENSMUSG00000027556	-1.05224	0.971109	5.73153	0.0225386	0.196149	Car1
ENSMUSG00000021044	-0.315946	4.04316	5.72396	0.0226211	0.196739	Adck1
ENSMUSG00000048222	-0.290683	2.53114	5.72006	0.0226636	0.196936	Mfap1b
ENSMUSG00000024588	-0.227692	7.13556	5.71786	0.0226878	0.196936	Fech
ENSMUSG00000015653	0.727757	5.75171	5.71834	0.0226825	0.196936	Steap2
ENSMUSG00000019948	-0.315192	3.48309	5.7131	0.02274	0.197099	Actr6
ENSMUSG00000028454	-0.273405	4.22831	5.71212	0.0227507	0.197099	Pigo
ENSMUSG00000039656	-0.265398	5.34176	5.71264	0.022745	0.197099	Rxrb
ENSMUSG00000036452	-0.482151	4.67372	5.71028	0.0227709	0.197147	Arhgap26
ENSMUSG00000078201	-0.393018	2.4663	5.70356	0.022845	0.197661	Tmem203
ENSMUSG00000002985	-0.377188	13.5604	5.69926	0.0228924	0.197936	Apoe
ENSMUSG00000031298	1.03179	2.91673	5.698	0.0229064	0.197936	Adgrg2
ENSMUSG00000029632	-0.273078	7.53872	5.69069	0.0229875	0.198126	Ndufa4
ENSMUSG00000018377	0.213794	4.63188	5.69435	0.0229469	0.198126	Vezf1
ENSMUSG00000027184	0.288933	7.98249	5.69158	0.0229776	0.198126	Caprin1
ENSMUSG00000037617	0.570057	0.975424	5.69293	0.0229626	0.198126	Spag1
ENSMUSG00000021213	-0.274414	6.14041	5.68298	0.0230734	0.198399	Akr1c13
ENSMUSG00000027439	-0.263015	6.04232	5.68068	0.023099	0.198399	Gzf1
ENSMUSG00000022822	0.44239	3.65478	5.68256	0.023078	0.198399	Abcc5
ENSMUSG00000032369	0.544577	7.13577	5.68015	0.0231049	0.198399	Plscr1
ENSMUSG00000034573	0.786302	2.12551	5.68605	0.0230391	0.198399	Ptpn13
ENSMUSG00000016918	1.05105	0.528538	5.67989	0.0231079	0.198399	Sulf1
ENSMUSG00000038742	-0.704989	3.16295	5.67403	0.0231734	0.19858	Angptl6
ENSMUSG00000068328	-0.23762	7.16658	5.67272	0.0231882	0.19858	Aup1
ENSMUSG00000026980	0.535912	3.79905	5.67448	0.0231683	0.19858	Ly75
ENSMUSG00000074506	0.669281	0.696699	5.67347	0.0231797	0.19858
ENSMUSG00000032565	-0.377885	2.95697	5.67123	0.0232048	0.198596	Nudt16
ENSMUSG00000072944	-1.47409	0.221905	5.66889	0.0232311	0.198694	Nup62cl
ENSMUSG00000024290	0.210825	5.58033	5.66636	0.0232595	0.19881	Rock1
ENSMUSG00000024498	0.232712	4.83196	5.6616	0.0233132	0.199143	Tcerg1
ENSMUSG00000030681	0.372212	7.34231	5.6599	0.0233324	0.19918	Mvp
ENSMUSG00000046841	1.01929	2.11499	5.65376	0.0234018	0.199645	Ckap4
ENSMUSG00000048118	0.259193	4.56316	5.65139	0.0234287	0.199747	Arid4a
ENSMUSG00000074646	-0.465098	1.35422	5.64978	0.023447	0.199776	6430550D23Rik
ENSMUSG00000028423	-0.187506	6.36601	5.6477	0.0234706	0.19985	Nfx1
ENSMUSG00000034285	-0.303282	7.47765	5.6384	0.0235765	0.200371	Nipsnap1
ENSMUSG00000041362	0.323013	6.19052	5.63878	0.0235722	0.200371	Shtn1
ENSMUSG00000030660	0.383979	5.80057	5.63876	0.0235725	0.200371	Pik3c2a
ENSMUSG00000030031	0.743225	0.849953	5.63035	0.0236687	0.201026	Kbtbd8
ENSMUSG00000035878	-0.29933	6.75049	5.62511	0.0237289	0.201093	Hykk
ENSMUSG00000002475	-0.25565	5.09095	5.62412	0.0237402	0.201093	Abhd3
ENSMUSG00000027782	0.210092	6.04999	5.62285	0.0237549	0.201093	Kpna4
ENSMUSG00000032712	0.339459	4.53431	5.62227	0.0237616	0.201093	Resf1
ENSMUSG00000072623	0.648304	1.73323	5.62185	0.0237664	0.201093	Zfp9
ENSMUSG00000110411	0.895297	0.921766	5.62356	0.0237467	0.201093
ENSMUSG00000029499	-0.460535	6.39368	5.61215	0.0238784	0.201588	Pxmp2
ENSMUSG00000068922	0.219542	4.13242	5.61253	0.0238741	0.201588	Msto1
ENSMUSG00000025602	0.519539	1.85787	5.61158	0.0238851	0.201588	Zfp202
ENSMUSG00000004791	2.95703	2.92557	5.61417	0.0238551	0.201588	Pgf
ENSMUSG00000052146	-0.277053	6.48002	5.60629	0.0239465	0.201979	Rps10
ENSMUSG00000020386	-0.369893	7.04827	5.60061	0.0240126	0.202037	Sar1b
ENSMUSG00000039018	-0.290733	4.00325	5.59656	0.0240598	0.202037	Mtg1
ENSMUSG00000056770	-0.17584	6.57088	5.59893	0.0240321	0.202037	Setd3
ENSMUSG00000040351	0.212605	5.06993	5.60196	0.0239968	0.202037	Ankib1
ENSMUSG00000031010	0.350196	6.31569	5.60048	0.0240141	0.202037	Usp9x
ENSMUSG00000020492	0.772127	1.73002	5.5994	0.0240266	0.202037	Ska2
ENSMUSG00000029851	0.872487	0.787083	5.59535	0.0240739	0.202037	Tcaf2
ENSMUSG00000035852	1.22169	1.02629	5.59558	0.0240713	0.202037	Misp
ENSMUSG00000002308	-0.446224	2.13939	5.59178	0.0241157	0.202124	Cd320
ENSMUSG00000020782	-0.349951	5.19361	5.58993	0.0241373	0.202124	Llgl2
ENSMUSG00000030323	0.402519	2.7108	5.59204	0.0241126	0.202124	Ift122
ENSMUSG00000038119	0.719536	1.01683	5.58932	0.0241445	0.202124	Cdon
ENSMUSG00000034910	-0.727613	1.05241	5.58016	0.0242521	0.202562	Pygo1
ENSMUSG00000030935	-0.478878	6.50609	5.583	0.0242187	0.202562	Acsm3
ENSMUSG00000025495	-0.281397	4.17287	5.57973	0.0242572	0.202562	Ptdss2
ENSMUSG00000041763	0.228261	5.77428	5.58195	0.0242311	0.202562	Tpp2
ENSMUSG00000025509	-0.483331	6.22412	5.57308	0.0243357	0.20309	Pnpla2
ENSMUSG00000025317	-0.553889	5.66759	5.56236	0.0244627	0.203683	Car5a
ENSMUSG00000002661	-0.552308	2.34254	5.56318	0.024453	0.203683	Alkbh7
ENSMUSG00000044080	-0.339561	5.9655	5.55571	0.0245421	0.203683	S100a1
ENSMUSG00000055839	-0.243652	5.53303	5.55638	0.0245341	0.203683	Elob
ENSMUSG00000056999	0.230125	6.48058	5.561	0.0244789	0.203683	Ide
ENSMUSG00000022466	0.310251	3.72633	5.56024	0.024488	0.203683	Rpap3
ENSMUSG00000032902	0.538546	6.44787	5.56216	0.0244652	0.203683	Slc16a1
ENSMUSG00000054675	1.36652	1.05757	5.55559	0.0245435	0.203683	Tmem119
ENSMUSG00000068699	1.94125	0.789396	5.55641	0.0245337	0.203683	Flnc
ENSMUSG00000090952	-0.609719	1.24135	5.55008	0.0246093	0.203785	Gm17251
ENSMUSG00000000056	-0.502268	5.56967	5.55192	0.0245873	0.203785	Narf
ENSMUSG00000026687	-0.276756	8.04846	5.54948	0.0246165	0.203785	Aldh9a1
ENSMUSG00000022867	0.212272	5.75991	5.54975	0.0246133	0.203785	Usp25
ENSMUSG00000031950	-0.320591	4.37554	5.54661	0.0246509	0.203818	Gabarapl2
ENSMUSG00000017724	1.53887	0.967293	5.54682	0.0246484	0.203818	Etv4
ENSMUSG00000023089	-0.281004	5.30743	5.54418	0.02468	0.203933	Ndufa5
ENSMUSG00000026548	1.25902	-0.162954	5.54274	0.0246974	0.203951	Slamf9
ENSMUSG00000028411	-0.31553	3.65907	5.54106	0.0247175	0.203992	Aptx
ENSMUSG00000031858	-0.165837	5.41107	5.53683	0.0247685	0.204036	Mau2
ENSMUSG00000015656	0.329024	9.7648	5.53916	0.0247404	0.204036	Hspa8
ENSMUSG00000024165	0.396795	5.70436	5.537	0.0247664	0.204036	Jpt2
ENSMUSG00000027247	0.302535	4.47698	5.53516	0.0247886	0.204076	Arhgap1
ENSMUSG00000051950	0.411101	1.79947	5.52177	0.0249508	0.205285	B3glct
ENSMUSG00000033530	-0.407049	3.7935	5.51525	0.0250301	0.205704	Ttc7b
ENSMUSG00000038070	0.970122	1.10969	5.51506	0.0250324	0.205704	Cntln
ENSMUSG00000090330	-0.416919	2.30422	5.51301	0.0250574	0.205784	9130221H12Rik
ENSMUSG00000066568	0.141095	5.58721	5.51137	0.0250774	0.205822	Lsm14a
ENSMUSG00000018395	0.436716	3.3009	5.49829	0.0252378	0.206892	Kif3a
ENSMUSG00000038400	1.00435	2.89963	5.49822	0.0252386	0.206892	Pmepa1
ENSMUSG00000095532	-1.38256	2.03679	5.49062	0.0253323	0.207533
ENSMUSG00000078675	-1.67521	0.913147	5.48766	0.0253689	0.20755	Mup13
ENSMUSG00000078675	-1.67521	0.913147	5.48766	0.0253689	0.20755	Mup16
ENSMUSG00000004071	-0.459297	6.1868	5.48716	0.0253751	0.20755	Cdip1
ENSMUSG00000078348	-0.355313	3.88596	5.48301	0.0254266	0.20755	Sf3b5
ENSMUSG00000050552	-0.282683	4.93499	5.48463	0.0254064	0.20755	Lamtor4
ENSMUSG00000016427	-0.266842	5.58398	5.48049	0.0254579	0.20755	Ndufa1
ENSMUSG00000025733	-0.256219	4.52858	5.48046	0.0254582	0.20755	Rhot2
ENSMUSG00000021948	0.33723	4.56425	5.48471	0.0254055	0.20755	Prkcd
ENSMUSG00000042272	0.818583	3.78627	5.48164	0.0254436	0.20755	Sestd1
ENSMUSG00000086382	-0.629727	0.715601	5.47418	0.0255363	0.207901	Chrna1os
ENSMUSG00000039001	-0.375132	6.23282	5.47362	0.0255432	0.207901	Rps21
ENSMUSG00000029722	-0.298932	5.34794	5.47326	0.0255478	0.207901	Agfg2
ENSMUSG00000024909	0.98635	1.91066	5.47136	0.0255715	0.207968	Efemp2
ENSMUSG00000039976	-0.482512	5.20019	5.46489	0.0256524	0.208472	Tbc1d16
ENSMUSG00000042524	-0.404275	6.53572	5.46069	0.025705	0.208472	Sun2
ENSMUSG00000071528	-0.305492	5.81239	5.45896	0.0257267	0.208472	Atp5md
ENSMUSG00000057531	-0.252994	5.25363	5.46056	0.0257067	0.208472	Dtnbp1
ENSMUSG00000002767	-0.204714	5.08632	5.4609	0.0257024	0.208472	Mrpl2
ENSMUSG00000035385	1.73811	7.78624	5.45943	0.0257208	0.208472	Ccl2
ENSMUSG00000022186	0.787582	2.10963	5.45691	0.0257526	0.208555	Oxct1
ENSMUSG00000090626	0.64373	1.4995	5.45401	0.0257891	0.208725	Tex9
ENSMUSG00000010362	-0.581993	2.56695	5.44838	0.0258601	0.208994	Rdm1
ENSMUSG00000001155	-0.449052	8.69616	5.44898	0.0258524	0.208994	Ftcd
ENSMUSG00000024395	-0.3711	6.33557	5.44767	0.025869	0.208994	Lims2
ENSMUSG00000037416	0.316813	4.44731	5.44591	0.0258913	0.209048	Dmxl1
ENSMUSG00000038055	-0.319014	3.59221	5.43809	0.0259904	0.209722	Dexi
ENSMUSG00000037946	0.85352	3.23264	5.435	0.0260297	0.209913	Fgd3
ENSMUSG00000038949	-0.360989	4.22064	5.43059	0.0260859	0.210155	Cnst
ENSMUSG00000013622	-0.313977	5.9603	5.43018	0.0260911	0.210155	Atraid
ENSMUSG00000022992	-0.302535	4.04917	5.42269	0.0261869	0.210478	Kansl2
ENSMUSG00000015149	-0.259998	6.03729	5.42541	0.026152	0.210478	Sirt2
ENSMUSG00000030759	0.710659	2.01832	5.42214	0.026194	0.210478	Far1
ENSMUSG00000023015	2.09184	0.774972	5.42334	0.0261786	0.210478	Racgap1
ENSMUSG00000042210	-0.320899	3.60637	5.41762	0.0262518	0.210816	Abhd14a
ENSMUSG00000022516	-0.231416	4.3015	5.41589	0.0262742	0.210869	Nudt16l1
ENSMUSG00000044533	-0.237729	8.78791	5.41455	0.0262914	0.210881	Rps2
ENSMUSG00000090038	-0.834294	2.61382	5.39869	0.0264962	0.211304	Gm16573
ENSMUSG00000026519	-0.421444	4.50962	5.39267	0.0265744	0.211304	Tmem63a
ENSMUSG00000116138	-0.410187	4.0916	5.39245	0.0265773	0.211304	C030006K11Rik
ENSMUSG00000005982	-0.333203	6.01079	5.4042	0.0264249	0.211304	Naa60
ENSMUSG00000047731	-0.31469	8.24692	5.39812	0.0265037	0.211304	Wbp1l
ENSMUSG00000033751	-0.29519	4.46464	5.40884	0.0263649	0.211304	Gadd45gip1
ENSMUSG00000034707	-0.216262	7.74772	5.40291	0.0264416	0.211304	Gns
ENSMUSG00000027215	-0.199981	6.61422	5.39244	0.0265776	0.211304	Cd82
ENSMUSG00000032228	0.168751	5.04112	5.39038	0.0266043	0.211304	Tcf12
ENSMUSG00000027878	0.187886	6.42469	5.38739	0.0266434	0.211304	Notch2
ENSMUSG00000048832	0.215037	4.48771	5.40177	0.0264563	0.211304	Vps37c
ENSMUSG00000023367	0.309578	7.90411	5.40514	0.0264128	0.211304	Tmem176a
ENSMUSG00000018548	0.318376	3.98606	5.39229	0.0265795	0.211304	Trim37
ENSMUSG00000028657	0.326442	5.67587	5.3911	0.0265949	0.211304	Ppt1
ENSMUSG00000041782	0.868122	1.27521	5.39283	0.0265724	0.211304	Lad1
ENSMUSG00000001119	1.01121	3.41246	5.4044	0.0264223	0.211304	Col6a1
ENSMUSG00000036040	1.14111	1.95128	5.38806	0.0266346	0.211304	Adamtsl2
ENSMUSG00000094392	2.53088	-0.423194	5.40477	0.0264175	0.211304
ENSMUSG00000001622	3.42105	-0.309586	5.5859	0.0266156	0.211304	Csn3
ENSMUSG00000074577	-0.858704	0.885379	5.3856	0.0266667	0.211364	Ripor3
ENSMUSG00000047879	0.21636	5.67305	5.38412	0.0266861	0.211392	Usp14
ENSMUSG00000026879	0.870579	3.45501	5.37937	0.0267482	0.211759	Gsn
ENSMUSG00000022378	0.355993	3.81383	5.37798	0.0267664	0.211779	Cyrib
ENSMUSG00000031563	0.290062	4.80289	5.37248	0.0268387	0.2121	Wwc2
ENSMUSG00000053950	0.298736	4.0328	5.37329	0.026828	0.2121	Adnp2
ENSMUSG00000041650	-0.27806	6.08929	5.36837	0.0268929	0.212352	Pcca
ENSMUSG00000003528	-0.273759	7.45581	5.36341	0.0269584	0.212352	Slc25a1
ENSMUSG00000026849	-0.258115	5.40905	5.36351	0.026957	0.212352	Tor1a
ENSMUSG00000028622	-0.201153	5.3804	5.3661	0.0269228	0.212352	Mrpl37
ENSMUSG00000022711	-0.194757	5.84016	5.36047	0.0269972	0.212352	Pmm2
ENSMUSG00000029191	0.207806	5.15138	5.36143	0.0269846	0.212352	Rfc1
ENSMUSG00000022722	0.368705	2.16863	5.36149	0.0269837	0.212352	Arl6
ENSMUSG00000063160	0.807175	1.29736	5.36073	0.0269939	0.212352	Numbl
ENSMUSG00000090100	0.394257	2.5975	5.35826	0.0270265	0.212457	Ttbk2
ENSMUSG00000040731	-0.173829	7.54082	5.35405	0.0270824	0.212772	Eif4h
ENSMUSG00000035757	-0.306614	6.07766	5.34657	0.0271821	0.213419	Selenoo
ENSMUSG00000028085	-0.261812	5.05983	5.34429	0.0272125	0.213419	Gatb
ENSMUSG00000002980	0.725375	2.48576	5.34437	0.0272114	0.213419	Bcam
ENSMUSG00000047284	-0.234435	5.00131	5.33864	0.027288	0.213482	Neurl4
ENSMUSG00000038705	-0.167953	4.47976	5.33797	0.0272971	0.213482	Gmeb2
ENSMUSG00000026365	0.364339	9.43875	5.33774	0.0273001	0.213482	Cfh
ENSMUSG00000029469	0.495554	2.63286	5.34098	0.0272568	0.213482	Ift81
ENSMUSG00000097960	2.63449	-0.332996	5.34154	0.0272492	0.213482	A330074K22Rik
ENSMUSG00000089715	0.604998	2.69135	5.33409	0.0273491	0.21374	Cbx6
ENSMUSG00000024992	-0.946127	0.989883	5.33136	0.0273857	0.213902	Pde6c
ENSMUSG00000003380	-0.395048	5.07198	5.32796	0.0274316	0.21406	Rabac1
ENSMUSG00000042642	-0.299128	5.15954	5.32749	0.0274378	0.21406	Flad1
ENSMUSG00000075389	-0.606204	0.787881	5.32225	0.0275086	0.214113
ENSMUSG00000020133	-0.327995	4.08815	5.32318	0.0274961	0.214113	2310011J03Rik
ENSMUSG00000057329	0.774759	1.08595	5.32331	0.0274942	0.214113	Bcl2
ENSMUSG00000045932	0.912997	4.25832	5.32331	0.0274943	0.214113	Ifit2
ENSMUSG00000052102	-0.34752	4.74847	5.31626	0.0275898	0.214149	Gnpda1
ENSMUSG00000053470	0.233503	5.532	5.31843	0.0275604	0.214149	Kdm3a
ENSMUSG00000037851	0.275701	6.55494	5.31602	0.027593	0.214149	Iars
ENSMUSG00000046519	0.378346	2.96998	5.31667	0.0275842	0.214149	Golph3l
ENSMUSG00000044350	0.538031	4.78394	5.31607	0.0275922	0.214149	Lacc1
ENSMUSG00000037815	0.178374	7.8716	5.31476	0.02761	0.214157	Ctnna1
ENSMUSG00000007837	-0.314024	4.18949	5.31231	0.0276433	0.214168	Prrg2
ENSMUSG00000048285	0.468218	4.04656	5.31315	0.0276319	0.214168	Frmd6
ENSMUSG00000026083	0.199482	6.70529	5.30983	0.0276771	0.214306	Eif5b
ENSMUSG00000029625	-0.273214	4.2263	5.30313	0.0277684	0.214641	Cpsf4
ENSMUSG00000030647	-0.238302	5.59445	5.30359	0.0277621	0.214641	Ndufc2
ENSMUSG00000059316	-0.181846	5.75306	5.30527	0.0277392	0.214641	Slc27a4
ENSMUSG00000021460	-0.244713	4.94493	5.30083	0.0277998	0.21476	Auh
ENSMUSG00000063320	-0.367988	2.69011	5.29965	0.027816	0.214761	1190007I07Rik
ENSMUSG00000005667	1.01711	2.31549	5.29702	0.027852	0.214915	Mthfd2
ENSMUSG00000100680	-0.702582	0.760644	5.29292	0.0279083	0.215102	1810044D09Rik
ENSMUSG00000045160	-0.278489	4.82737	5.29335	0.0279023	0.215102	Bola3
ENSMUSG00000002835	1.04928	1.49444	5.28828	0.027972	0.21547	Chaf1a
ENSMUSG00000074254	-0.985585	9.44347	5.2834	0.0280394	0.215553	Cyp2a4
ENSMUSG00000052557	-0.362573	3.98855	5.28521	0.0280143	0.215553	Gan
ENSMUSG00000083844	-0.276867	3.52087	5.28131	0.0280681	0.215553	Ube2d-ps
ENSMUSG00000018841	-0.27071	3.84385	5.28051	0.0280793	0.215553	Rad51d
ENSMUSG00000024078	0.182286	4.03009	5.28467	0.0280218	0.215553	Ttc27
ENSMUSG00000028582	0.248062	4.69056	5.28188	0.0280603	0.215553	Cc2d1b
ENSMUSG00000024063	0.83232	3.02586	5.27754	0.0281204	0.215745	Lbh
ENSMUSG00000006057	-0.389758	6.47412	5.27351	0.0281761	0.215802	Atp5g1
ENSMUSG00000060206	0.964295	1.22534	5.27418	0.0281668	0.215802	Zfp462
ENSMUSG00000027356	1.11341	0.0865797	5.27545	0.0281493	0.215802	Fermt1
ENSMUSG00000001755	-0.301365	6.76202	5.26912	0.0282371	0.216146	Coasy
ENSMUSG00000010064	-0.588058	10.7148	5.26431	0.0283041	0.216535	Slc38a3
ENSMUSG00000028407	-0.607899	1.77407	5.26053	0.0283569	0.216569	Smim27
ENSMUSG00000102813	1.09684	2.22568	5.26075	0.0283538	0.216569
ENSMUSG00000027323	1.61537	0.507381	5.26116	0.0283481	0.216569	Rad51
ENSMUSG00000030753	-0.2527	5.14189	5.25832	0.0283878	0.216681	Thap12
ENSMUSG00000019791	-0.399667	3.75964	5.25612	0.0284186	0.216766	Hint3
ENSMUSG00000068290	-0.246006	6.70111	5.25522	0.0284312	0.216766	Ddrgk1
ENSMUSG00000045948	-0.302335	4.53756	5.25209	0.0284751	0.216825	Mrps12
ENSMUSG00000032812	-0.194518	6.34567	5.25331	0.028458	0.216825	Arap1
ENSMUSG00000022504	1.20092	0.711139	5.25121	0.0284875	0.216825	Ciita
ENSMUSG00000040564	-0.347728	11.0045	5.24775	0.0285361	0.217034	Apoc1
ENSMUSG00000046985	-0.280548	6.05084	5.24394	0.0285897	0.217034	Tapt1
ENSMUSG00000029148	-0.144486	5.80494	5.24611	0.0285593	0.217034	Nrbp1
ENSMUSG00000038366	0.307892	7.79897	5.2449	0.0285762	0.217034	Lasp1
ENSMUSG00000027635	0.986071	0.925877	5.2435	0.0285959	0.217034	Dsn1
ENSMUSG00000089682	-0.174642	4.86408	5.24118	0.0286287	0.217037	Bcl2l2
ENSMUSG00000009585	0.773612	3.22512	5.24154	0.0286236	0.217037	Apobec3
ENSMUSG00000017778	-0.364605	5.80763	5.23418	0.0287278	0.217053	Cox7c
ENSMUSG00000025393	-0.242638	10.0635	5.23431	0.0287259	0.217053	Atp5b
ENSMUSG00000052144	0.173166	5.19044	5.23487	0.0287179	0.217053	Ppp4r2
ENSMUSG00000041439	0.37958	4.8955	5.23679	0.0286907	0.217053	Mfsd6
ENSMUSG00000034349	0.569749	4.07521	5.23937	0.0286543	0.217053	Smc4
ENSMUSG00000042804	1.33061	0.139308	5.23663	0.0286931	0.217053	Gpr153
ENSMUSG00000028613	1.96163	0.785686	5.23195	0.0287594	0.217169	Lrp8
ENSMUSG00000028958	-0.365164	3.06123	5.21716	0.0289701	0.217611	Tmub1
ENSMUSG00000024193	-0.279924	4.38945	5.21646	0.0289802	0.217611	Phf1
ENSMUSG00000027131	-0.219173	5.02522	5.21654	0.028979	0.217611	Emc4
ENSMUSG00000008333	0.224349	3.98924	5.22039	0.0289239	0.217611	Snrpb2
ENSMUSG00000059878	0.259333	4.33587	5.2217	0.0289052	0.217611	Zfp422
ENSMUSG00000033933	0.348015	3.73646	5.22308	0.0288856	0.217611	Vhl
ENSMUSG00000111375	0.490026	1.83322	5.22537	0.0288529	0.217611	Btbd8
ENSMUSG00000061894	0.502679	2.06068	5.22118	0.0289126	0.217611	Zscan20
ENSMUSG00000042487	0.590152	3.98576	5.22145	0.0289088	0.217611	Leo1
ENSMUSG00000019194	0.668726	2.92692	5.21799	0.0289583	0.217611	Scn1b
ENSMUSG00000032076	0.332607	5.8009	5.21215	0.0290419	0.217952	Cadm1
ENSMUSG00000035780	-0.3126	7.35468	5.20874	0.0290908	0.218197	Ugt2a3
ENSMUSG00000028062	-0.239269	5.15732	5.20503	0.0291442	0.218476	Lamtor2
ENSMUSG00000030722	0.418455	2.4361	5.2035	0.0291663	0.218519	Nfatc2ip
ENSMUSG00000028756	-0.323746	7.27001	5.20072	0.0292064	0.218697	Pink1
ENSMUSG00000044600	-0.198618	5.84642	5.19688	0.0292618	0.218746	Smim7
ENSMUSG00000028576	0.443652	2.38546	5.19771	0.0292498	0.218746	Ift74
ENSMUSG00000015568	1.05832	4.52255	5.19793	0.0292466	0.218746	Lpl
ENSMUSG00000015120	-0.205843	5.57708	5.19501	0.0292889	0.218826	Ube2i
ENSMUSG00000032555	0.418896	4.24441	5.19366	0.0293084	0.21885	Topbp1
ENSMUSG00000050390	-0.310968	7.17592	5.19071	0.0293512	0.219048	C77080
ENSMUSG00000011096	-0.305491	5.00703	5.18927	0.0293721	0.219082	Akt1s1
ENSMUSG00000030614	-0.228786	4.48462	5.18586	0.0294216	0.219087	Tmem126b
ENSMUSG00000017264	0.203645	5.31313	5.18297	0.0294638	0.219087	Exosc10
ENSMUSG00000027006	0.285681	6.0354	5.18149	0.0294853	0.219087	Dnajc10
ENSMUSG00000054509	0.302667	5.26726	5.18137	0.0294871	0.219087	Parp4
ENSMUSG00000031226	0.337565	4.44661	5.18257	0.0294695	0.219087	Pbdc1
ENSMUSG00000040675	0.830273	4.03542	5.18527	0.0294303	0.219087	Mthfd1l
ENSMUSG00000052516	1.2243	1.16264	5.18331	0.0294588	0.219087	Robo2
ENSMUSG00000005107	-0.332855	5.64867	5.17905	0.029521	0.219186	Slc2a9
ENSMUSG00000035547	0.407065	2.85221	5.17821	0.0295332	0.219186	Capn5
ENSMUSG00000022464	-0.443231	10.1342	5.17496	0.0295807	0.219417	Slc38a4
ENSMUSG00000042638	-1.03019	1.0276	5.17291	0.0296107	0.219519	Gucy2c
ENSMUSG00000025730	-0.251644	3.991	5.16293	0.0297574	0.220425	Rab40c
ENSMUSG00000031843	0.469699	3.28079	5.16214	0.0297689	0.220425	Mphosph6
ENSMUSG00000024300	0.941549	1.70422	5.16124	0.0297823	0.220425	Myo1f
ENSMUSG00000034781	-0.20397	5.97016	5.1576	0.029836	0.220701	Gna11
ENSMUSG00000027573	-0.210475	5.19183	5.15585	0.0298618	0.22077	Gid8
ENSMUSG00000049164	0.381784	3.57862	5.1528	0.029907	0.220983	Zfp518a
ENSMUSG00000061758	0.644554	1.79175	5.15084	0.0299361	0.221075	Akr1b10
ENSMUSG00000019139	0.59004	3.10718	5.14819	0.0299754	0.221244	Isyna1
ENSMUSG00000104960	-0.388251	3.34206	5.14676	0.0299966	0.221279	Snhg8
ENSMUSG00000028041	0.661066	2.29498	5.14558	0.0300142	0.221286	Adam15
ENSMUSG00000044313	2.71328	0.640182	5.14125	0.0300786	0.221639	Mab21l3
ENSMUSG00000028496	0.499491	3.02876	5.13779	0.0301302	0.221898	Mllt3
ENSMUSG00000070737	-0.32616	2.97776	5.13644	0.0301504	0.221925	Tmem35b
ENSMUSG00000022263	0.311144	5.30188	5.13191	0.0302181	0.222301	Trio
ENSMUSG00000078566	-0.532205	7.73193	5.12901	0.0302617	0.2225	Bnip3
ENSMUSG00000115007	-0.683796	0.365149	5.1251	0.0303203	0.222622
ENSMUSG00000024181	-0.255874	4.99046	5.12459	0.0303281	0.222622	Mrpl28
ENSMUSG00000035232	1.04844	0.0599032	5.12503	0.0303214	0.222622	Pdk3
ENSMUSG00000005370	0.253661	4.28943	5.12281	0.0303548	0.222696	Msh6
ENSMUSG00000031388	-0.292882	4.00031	5.12152	0.0303743	0.222717	Naa10
ENSMUSG00000006587	-1.70961	0.146926	5.1189	0.0304138	0.222763	Snai3
ENSMUSG00000022360	0.69306	2.82654	5.11963	0.0304027	0.222763	Atad2
ENSMUSG00000001918	0.611422	1.75242	5.11692	0.0304437	0.222861	Slc1a5
ENSMUSG00000022820	-0.367209	2.49739	5.11298	0.0305032	0.222967	Ndufb4
ENSMUSG00000022820	-0.367209	2.49739	5.11298	0.0305032	0.222967	Ndufb4c
ENSMUSG00000022820	-0.367209	2.49739	5.11298	0.0305032	0.222967	Ndufb4b
ENSMUSG00000068959	0.586318	0.918672	5.11266	0.0305081	0.222967	Zfp619
ENSMUSG00000020656	0.923805	0.666881	5.11393	0.0304888	0.222967	Grhl1
ENSMUSG00000028398	-0.199559	3.97963	5.11152	0.0305253	0.222971	Dmac1
ENSMUSG00000000594	-0.27913	6.65835	5.11043	0.0305419	0.222971	Gm2a
ENSMUSG00000024186	1.39176	-0.229518	5.10626	0.0306051	0.22331	Rgs11
ENSMUSG00000019942	1.58572	1.18358	5.10457	0.0306309	0.223377	Cdk1
ENSMUSG00000029095	0.624834	1.69829	5.10206	0.0306689	0.223533	Ablim2
ENSMUSG00000036782	0.388925	3.26625	5.10072	0.0306894	0.223561	Klhl13
ENSMUSG00000033943	0.275607	5.61431	5.0977	0.0307354	0.223694	Mga
ENSMUSG00000021268	1.03527	0.028202	5.09692	0.0307474	0.223694	Meg3
ENSMUSG00000040152	1.34432	3.82527	5.09624	0.0307578	0.223694	Thbs1
ENSMUSG00000026664	-0.405807	9.73173	5.09178	0.030826	0.223926	Phyh
ENSMUSG00000028744	-0.271657	4.02484	5.0927	0.0308119	0.223926	Slc66a1
ENSMUSG00000027940	0.296439	6.9429	5.0898	0.0308563	0.223926	Tpm3
ENSMUSG00000033618	0.634387	4.74907	5.09075	0.0308417	0.223926	Map3k13
ENSMUSG00000063568	-0.685533	1.99768	5.08375	0.0309492	0.224356	Jazf1
ENSMUSG00000037669	-0.164116	5.34404	5.08404	0.0309446	0.224356	Ldah
ENSMUSG00000022843	-0.554125	5.17701	5.0788	0.0310255	0.224427	Clcn2
ENSMUSG00000037761	-0.316648	3.01532	5.07877	0.0310259	0.224427	Actr5
ENSMUSG00000021048	-0.273079	7.69718	5.08088	0.0309933	0.224427	Mthfd1
ENSMUSG00000061666	0.958525	1.84052	5.0804	0.0310007	0.224427	Gdpd1
ENSMUSG00000000881	-0.236316	4.53637	5.07726	0.0310492	0.224475	Dlg3
ENSMUSG00000041571	-0.220029	6.34374	5.0711	0.0311444	0.224921	Selenow
ENSMUSG00000050989	0.743738	2.52142	5.0712	0.0311428	0.224921	Selenon
ENSMUSG00000072770	-0.488908	1.59227	5.06582	0.0312263	0.22539	Acrbp
ENSMUSG00000037594	0.868445	0.610806	5.06368	0.0312596	0.225509	Clba1
ENSMUSG00000040621	0.588927	1.1859	5.06065	0.0313066	0.225728	Gemin8
ENSMUSG00000013997	-0.23124	6.70072	5.05929	0.0313278	0.225759	Nit1
ENSMUSG00000024795	1.44048	1.1773	5.05795	0.0313487	0.225788	Kif20b
ENSMUSG00000113637	-0.833726	2.20764	5.05385	0.0314127	0.22603	Gm7049
ENSMUSG00000063870	0.31555	7.34052	5.05364	0.031416	0.22603	Chd4
ENSMUSG00000027367	-0.268174	6.81606	5.04933	0.0314835	0.226273	Stard7
ENSMUSG00000024142	0.262629	3.19886	5.04957	0.0314797	0.226273	Mlst8
ENSMUSG00000032112	-0.23089	4.73574	5.0439	0.0315686	0.226763	Trappc4
ENSMUSG00000050697	0.255288	4.48705	5.03093	0.0317732	0.228111	Prkaa1
ENSMUSG00000046062	-0.277579	7.09613	5.02575	0.0318554	0.228578	Ppp1r15b
ENSMUSG00000028145	-0.277913	4.01565	5.02311	0.0318973	0.228635	Them4
ENSMUSG00000038527	-0.266816	7.15251	5.02367	0.0318884	0.228635	C1rl
ENSMUSG00000035112	1.05046	0.493246	5.0211	0.0319292	0.228741	Wnk4
ENSMUSG00000067212	-0.293956	8.15862	5.01942	0.031956	0.22881	H2-T23
ENSMUSG00000063663	0.354374	3.38041	5.0175	0.0319866	0.228907	Brwd3
ENSMUSG00000073481	-0.311337	8.05997	5.01418	0.0320395	0.229041	Mtarc2
ENSMUSG00000036745	0.701517	1.64844	5.01468	0.0320315	0.229041	Ttll7
ENSMUSG00000020261	-0.224649	5.47723	5.01301	0.0320584	0.229054	Slc36a1
ENSMUSG00000029263	-0.218224	4.13932	5.01086	0.0320927	0.229177	Pigg
ENSMUSG00000013787	-0.194486	6.34661	5.00611	0.0321688	0.229233	Ehmt2
ENSMUSG00000036299	-0.182314	5.46071	5.0069	0.0321562	0.229233	BC031181
ENSMUSG00000028849	0.273736	6.06354	5.00833	0.0321332	0.229233	Map7d1
ENSMUSG00000072812	1.03637	3.31566	5.00675	0.0321584	0.229233	Ahnak2
ENSMUSG00000029864	-0.320375	6.03648	5.00301	0.0322185	0.22928	Gstk1
ENSMUSG00000032594	-0.225292	5.98384	5.00313	0.0322166	0.22928	Ip6k1
ENSMUSG00000018433	0.230547	4.33982	5.0025	0.0322268	0.22928	Nol11
ENSMUSG00000108431	-0.74944	1.50622	5.00085	0.0322532	0.229347
ENSMUSG00000097867	-0.425194	3.62007	4.99746	0.0323078	0.22958
ENSMUSG00000031004	1.92177	2.5583	4.99669	0.0323203	0.22958	Mki67
ENSMUSG00000022236	-0.493485	2.8141	4.98884	0.0324471	0.229872	Ropn1l
ENSMUSG00000030822	-0.296263	5.22513	4.99101	0.032412	0.229872	Prr14
ENSMUSG00000063511	-0.148338	7.05706	4.99195	0.0323969	0.229872	Snrnp70
ENSMUSG00000089872	0.246529	4.19817	4.98906	0.0324437	0.229872	Rps6kc1
ENSMUSG00000037833	1.7144	-0.545658	4.98943	0.0324375	0.229872	Sh2d4b
ENSMUSG00000032381	-0.219283	5.29957	4.98275	0.032546	0.230451	Ciao2a
ENSMUSG00000025137	-0.372297	8.70487	4.9758	0.0326591	0.231019	Pcyt2
ENSMUSG00000028364	1.69199	1.74255	4.9757	0.0326607	0.231019	Tnc
ENSMUSG00000033855	0.53597	2.81392	4.97298	0.0327051	0.231211	Ston1
ENSMUSG00000009108	1.15182	-0.150745	4.97109	0.032736	0.231308	Gnat2
ENSMUSG00000002625	-0.245149	4.98497	4.96965	0.0327595	0.231352	Akap8l
ENSMUSG00000029064	0.210545	7.54229	4.9617	0.03289	0.232151	Gnb1
ENSMUSG00000030733	-0.247246	5.69506	4.95948	0.0329264	0.232164	Sh2b1
ENSMUSG00000063235	-0.211942	5.52518	4.96045	0.0329105	0.232164	Ptpmt1
ENSMUSG00000042082	0.220661	5.38539	4.95768	0.0329561	0.232175	Arsb
ENSMUSG00000020431	1.62598	3.43364	4.95729	0.0329626	0.232175	Adcy1
ENSMUSG00000056459	0.319237	2.04019	4.95398	0.0330171	0.232437	Zbtb25
ENSMUSG00000001376	0.245502	4.13613	4.9503	0.033078	0.232743	Vps50
ENSMUSG00000023088	0.895223	3.92268	4.94913	0.0330974	0.232758	Abcc1
ENSMUSG00000050708	-0.343389	10.8101	4.93876	0.0332696	0.23291	Ftl1
ENSMUSG00000025508	-0.292278	6.93206	4.93938	0.0332592	0.23291	Rplp2
ENSMUSG00000061360	-0.252975	4.69252	4.94147	0.0332244	0.23291	Phf5a
ENSMUSG00000052738	-0.244429	7.25683	4.93965	0.0332547	0.23291	Suclg1
ENSMUSG00000027601	-0.201465	6.12888	4.944	0.0331823	0.23291	Mtfr1
ENSMUSG00000030842	-0.197126	5.7027	4.94356	0.0331896	0.23291	Lamtor1
ENSMUSG00000041308	0.346174	4.67727	4.93841	0.0332754	0.23291	Sntb2
ENSMUSG00000023886	0.698413	2.75579	4.94439	0.0331759	0.23291	Smoc2
ENSMUSG00000033777	1.27825	1.05195	4.93973	0.0332533	0.23291	Tlr13
ENSMUSG00000036777	1.60805	0.667697	4.93722	0.0332952	0.232927	Anln
ENSMUSG00000029156	0.588249	2.26976	4.93581	0.0333186	0.232969	Sgcb
ENSMUSG00000020009	0.419108	6.31778	4.93408	0.0333475	0.23305	Ifngr1
ENSMUSG00000059252	-0.876221	0.0386647	4.92665	0.0334718	0.233189
ENSMUSG00000028998	-0.24668	5.34908	4.92726	0.0334615	0.233189	Tomm7
ENSMUSG00000022280	0.208775	5.51801	4.92961	0.0334222	0.233189	Rnf19a
ENSMUSG00000019889	0.258932	7.13711	4.92847	0.0334413	0.233189	Ptprk
ENSMUSG00000022020	0.264943	3.56373	4.9291	0.0334307	0.233189	Naa16
ENSMUSG00000020836	1.21601	-0.693014	4.92956	0.033423	0.233189	Coro6
ENSMUSG00000025588	-0.821035	0.459366	4.92468	0.0335047	0.233298	Nat1
ENSMUSG00000052302	-0.597977	3.70729	4.91831	0.0336118	0.23334	Tbc1d30
ENSMUSG00000024899	-0.333446	8.02872	4.91936	0.0335942	0.23334	Papss2
ENSMUSG00000038859	-0.333343	5.60074	4.91812	0.0336151	0.23334	Baiap2l1
ENSMUSG00000039849	-0.1922	4.7863	4.92211	0.033548	0.23334	Pcif1
ENSMUSG00000018906	0.490773	5.57997	4.923	0.0335329	0.23334	P4ha2
ENSMUSG00000061878	1.38332	2.06614	4.91819	0.0336139	0.23334	Sphk1
ENSMUSG00000106352	-0.4674	3.30505	4.91161	0.0337249	0.233618	5033403H07Rik
ENSMUSG00000027433	0.170577	6.08318	4.91273	0.0337059	0.233618	Xrn2
ENSMUSG00000073664	0.395522	5.03445	4.91329	0.0336965	0.233618	Nbeal1
ENSMUSG00000034613	0.449196	3.00712	4.91206	0.0337173	0.233618	Ppm1h
ENSMUSG00000087165	-0.432226	1.60612	4.90743	0.0337956	0.233969	2010001A14Rik
ENSMUSG00000042520	0.217258	6.60612	4.90655	0.0338105	0.233969	Ubap2l
ENSMUSG00000021719	0.897179	-0.0268893	4.89475	0.0340111	0.235236	Rgs7bp
ENSMUSG00000000355	-0.212791	4.5605	4.8911	0.0340733	0.235485	Mcts1
ENSMUSG00000042029	0.952581	1.98258	4.89058	0.0340822	0.235485	Ncapg2
ENSMUSG00000020267	-0.239583	7.0504	4.88724	0.0341393	0.235758	Hint1
ENSMUSG00000022228	-0.185919	6.2917	4.88373	0.0341996	0.236053	Zscan26
ENSMUSG00000029378	2.72269	0.940415	4.95974	0.0342183	0.236061	Areg
ENSMUSG00000028167	-0.687766	3.02642	4.8801	0.0342619	0.236224	Bdh2
ENSMUSG00000033159	-0.260883	6.55238	4.87818	0.0342949	0.236224	Cnppd1
ENSMUSG00000022370	-0.193962	5.03567	4.87908	0.0342794	0.236224	Mrpl13
ENSMUSG00000053134	-0.271827	3.77384	4.87593	0.0343336	0.236248	Supt7l
ENSMUSG00000110631	1.20061	6.51696	4.87679	0.0343189	0.236248
ENSMUSG00000105095	-0.639649	1.35016	4.87247	0.0343934	0.236445
ENSMUSG00000025226	-0.434952	1.41479	4.87224	0.0343974	0.236445	Fbxl15
ENSMUSG00000031367	0.789781	1.69837	4.86935	0.0344472	0.236666	Ap1s2
ENSMUSG00000024589	0.368822	6.0791	4.86613	0.034503	0.236928	Nedd4l
ENSMUSG00000045100	-0.275456	2.9863	4.86345	0.0345495	0.237008	Slc25a26
ENSMUSG00000026730	0.366118	6.67582	4.86342	0.0345501	0.237008	Pter
ENSMUSG00000034853	-0.503761	3.22977	4.85551	0.0346876	0.237587	Acot11
ENSMUSG00000014355	0.166595	6.18861	4.85679	0.0346652	0.237587	Anapc1
ENSMUSG00000033769	0.279377	4.13277	4.85642	0.0346717	0.237587	Exoc6b
ENSMUSG00000052997	0.173772	5.39029	4.85299	0.0347316	0.237646	Uba2
ENSMUSG00000006169	0.283576	6.30062	4.85332	0.0347257	0.237646	Clint1
ENSMUSG00000046822	-0.225971	3.6017	4.8498	0.0347872	0.237784	Slc39a3
ENSMUSG00000049600	0.487527	2.11238	4.85035	0.0347777	0.237784	Zbtb45
ENSMUSG00000021453	-0.973502	5.45049	4.84357	0.0348963	0.238287	Gadd45g
ENSMUSG00000038290	-0.193533	5.17706	4.84449	0.0348802	0.238287	Smg6
ENSMUSG00000018727	-0.683889	1.84575	4.84119	0.0349381	0.238329	Cpsf4l
ENSMUSG00000052397	0.865916	4.18496	4.84208	0.0349226	0.238329	Ezr
ENSMUSG00000030725	0.544263	1.78728	4.83966	0.0349649	0.23834	Lipt2
ENSMUSG00000037206	0.988296	1.1519	4.83895	0.0349775	0.23834	Islr
ENSMUSG00000038463	1.44433	0.53448	4.83807	0.034993	0.23834	Olfml2b
ENSMUSG00000062683	-0.286001	4.31016	4.83361	0.0350715	0.238754	Atp5g2
ENSMUSG00000044071	-0.661376	2.72531	4.83013	0.035133	0.238968	Tafa2
ENSMUSG00000020534	-0.347794	7.78538	4.82981	0.0351387	0.238968	Shmt1
ENSMUSG00000074884	-0.176302	5.97147	4.827	0.0351885	0.239185	Serf2
ENSMUSG00000028076	-0.449768	7.35779	4.82593	0.0352073	0.239192	Cd1d1
ENSMUSG00000027569	-0.25905	3.38804	4.82248	0.0352685	0.239487	Mrgbp
ENSMUSG00000026087	-0.252813	5.60966	4.8211	0.035293	0.239532	Mrpl30
ENSMUSG00000091780	-0.554802	4.20505	4.81973	0.0353173	0.239575	Sco2
ENSMUSG00000026791	-0.325724	3.49106	4.81709	0.0353643	0.239773	Slc2a8
ENSMUSG00000032299	-0.218256	4.43067	4.81194	0.0354561	0.240274	Commd4
ENSMUSG00000051510	-0.33289	6.83461	4.81085	0.0354755	0.240284	Mafg
ENSMUSG00000027624	0.820974	2.62783	4.80977	0.0354949	0.240294	Epb41l1
ENSMUSG00000030470	-0.699683	4.41247	4.80764	0.0355329	0.240309	Csrp3
ENSMUSG00000029647	-0.147554	4.86101	4.80764	0.035533	0.240309	Pan3
ENSMUSG00000025016	0.200153	7.69149	4.80521	0.0355765	0.240461	Tm9sf3
ENSMUSG00000021760	0.906089	0.2267	4.80439	0.0355913	0.240461	Gpx8
ENSMUSG00000056643	-0.580516	1.79683	4.80333	0.0356102	0.240468	Chst13
ENSMUSG00000036529	-0.229038	6.24181	4.80218	0.0356308	0.240485	Sbf1
ENSMUSG00000025868	-0.251138	5.43221	4.798	0.0357059	0.240791	Higd2a
ENSMUSG00000030960	0.326446	2.57704	4.79767	0.035712	0.240791	Eef1akmt2
ENSMUSG00000032418	-0.712896	7.69974	4.79544	0.035752	0.24094	Me1
ENSMUSG00000029368	-0.379239	16.6007	4.78723	0.0359002	0.241182	Alb
ENSMUSG00000021646	-0.276572	5.7909	4.78796	0.0358871	0.241182	Mccc2
[truncated: 11,472 more rows]

## Sheet: Cell_susp
ENSEMBL	logFC	logCPM	F	PValue	FDR	SYMBOL
ENSMUSG00000074240	4.65016	3.08628	39.4928	4.2923e-07	0.00502305	Cib3
ENSMUSG00000020572	-1.23747	6.51064	37.1344	7.49094e-07	0.00502305	Nampt
ENSMUSG00000031150	2.0384	3.63074	33.8695	1.67409e-06	0.00748373	Ccdc120
ENSMUSG00000031441	1.18733	5.00013	29.2167	5.67294e-06	0.0190199	Atp11a
ENSMUSG00000040158	0.699214	3.73172	24.2436	2.33958e-05	0.0587753	Tax1bp3
ENSMUSG00000040722	0.865271	4.82131	23.8224	2.65385e-05	0.0587753	Scamp5
ENSMUSG00000031502	1.32693	6.47691	23.3421	3.06783e-05	0.0587753	Col4a1
ENSMUSG00000025875	0.914109	2.02545	22.767	3.65582e-05	0.0588236	Tspan17
ENSMUSG00000074491	0.907565	5.59303	22.2046	4.34791e-05	0.0588236	Clec4g
ENSMUSG00000051236	0.7843	4.63632	22.1763	4.38622e-05	0.0588236	Msrb3
ENSMUSG00000023004	1.18376	4.42668	21.0742	6.19737e-05	0.0737414	Tuba1b
ENSMUSG00000028456	0.963922	3.76309	20.7556	6.8585e-05	0.0737414	Unc13b
ENSMUSG00000003534	2.07696	3.96311	20.3591	7.78792e-05	0.0737414	Ddr1
ENSMUSG00000028041	1.26256	2.29498	20.2056	8.18273e-05	0.0737414	Adam15
ENSMUSG00000031328	1.12745	8.00481	20.176	8.26135e-05	0.0737414	Flna
ENSMUSG00000040435	0.68491	5.07032	19.9817	8.79772e-05	0.0737414	Ppp1r15a
ENSMUSG00000022440	1.4856	1.55629	19.3224	0.000109116	0.0752501	C1qtnf6
ENSMUSG00000032294	1.11243	7.30939	19.2588	0.000111425	0.0752501	Pkm
ENSMUSG00000024851	0.870305	3.81279	19.2223	0.000112771	0.0752501	Pitpnm1
ENSMUSG00000033863	-0.727197	6.16421	19.1792	0.000114386	0.0752501	Klf9
ENSMUSG00000014329	1.83455	2.85033	19.0893	0.000117833	0.0752501	Bicc1
ENSMUSG00000019027	2.48401	1.37888	18.7224	0.000133088	0.0811291	Dnah1
ENSMUSG00000038415	-1.6261	4.21907	18.1753	0.000159869	0.0869828	Foxq1
ENSMUSG00000019432	0.340081	6.44785	18.1158	0.000163112	0.0869828	Ddx39b
ENSMUSG00000002870	1.26038	3.28396	18.0597	0.00016623	0.0869828	Mcm2
ENSMUSG00000064210	0.802427	4.69913	17.9134	0.000174672	0.0869828	Ano6
ENSMUSG00000022893	1.08089	4.57966	17.841	0.000179015	0.0869828	Adamts1
ENSMUSG00000049804	2.15385	2.17531	17.7924	0.000181998	0.0869828	Armcx4
ENSMUSG00000089872	0.443721	4.19817	17.6956	0.000188092	0.0869828	Rps6kc1
ENSMUSG00000039167	0.909846	3.76605	17.4422	0.000205107	0.0891213	Adgrl4
ENSMUSG00000061119	0.619678	3.77187	17.2934	0.000215853	0.0891213	Prcp
ENSMUSG00000020312	3.33738	1.34527	17.2922	0.000215944	0.0891213	Shc2
ENSMUSG00000019139	1.06555	3.10718	17.1065	0.000230212	0.0891213	Isyna1
ENSMUSG00000076431	1.74913	3.46127	17.097	0.000230965	0.0891213	Sox4
ENSMUSG00000022129	-1.37305	2.65484	17.052	0.000234585	0.0891213	Dct
ENSMUSG00000001506	3.20463	3.74457	16.8742	0.000249487	0.0891213	Col1a1
ENSMUSG00000037405	0.719529	6.26027	16.7372	0.000261662	0.0891213	Icam1
ENSMUSG00000026956	1.29128	4.38663	16.5938	0.00027508	0.0891213	Uap1l1
ENSMUSG00000032815	2.31819	0.00421402	16.5924	0.000275213	0.0891213	Fanca
ENSMUSG00000029484	1.17524	6.53967	16.3375	0.000300925	0.0891213	Anxa3
ENSMUSG00000026355	1.55847	4.95713	16.254	0.000309887	0.0891213	Mcm6
ENSMUSG00000090698	1.37574	1.16766	16.1394	0.000322668	0.0891213	Apold1
ENSMUSG00000023908	1.94629	1.60608	16.075	0.000330085	0.0891213	Pkmyt1
ENSMUSG00000020407	1.19215	3.97351	15.9203	0.000348686	0.0891213	Upp1
ENSMUSG00000025225	0.529325	5.70695	15.8666	0.000355398	0.0891213	Nfkb2
ENSMUSG00000072235	1.25274	2.43139	15.8592	0.000356335	0.0891213	Tuba1a
ENSMUSG00000030605	1.15118	5.6145	15.8468	0.000357905	0.0891213	Mfge8
ENSMUSG00000003500	0.883876	3.00749	15.7609	0.000369012	0.0891213	Impdh1
ENSMUSG00000073460	-1.45168	1.39894	15.7561	0.000369642	0.0891213	Pnldc1
ENSMUSG00000040415	0.95657	3.08132	15.7373	0.000372129	0.0891213	Dtx3
ENSMUSG00000078688	-1.55112	1.47564	15.7248	0.000373784	0.0891213	Mup2
ENSMUSG00000078688	-1.55112	1.47564	15.7248	0.000373784	0.0891213	Mup13
ENSMUSG00000096674	-3.34596	2.30682	15.7056	0.00037636	0.0891213	Mup15
ENSMUSG00000005410	1.82079	2.79625	15.6829	0.00037942	0.0891213	Mcm5
ENSMUSG00000017176	0.801071	2.81678	15.6428	0.000384893	0.0891213	Nt5c3b
ENSMUSG00000030774	1.01723	3.05357	15.634	0.000386099	0.0891213	Pak1
ENSMUSG00000028555	1.76123	1.62998	15.6286	0.00038684	0.0891213	Ttc39a
ENSMUSG00000001228	2.50891	1.31808	15.6233	0.00038758	0.0891213	Uhrf1
ENSMUSG00000011382	-0.369807	7.37327	15.5969	0.000391246	0.0891213	Dhdh
ENSMUSG00000061048	3.60076	-0.485776	15.5437	0.000398777	0.0891213	Cdh3
ENSMUSG00000029263	-0.368312	4.13932	15.4882	0.000406786	0.0891213	Pigg
ENSMUSG00000032598	0.496659	2.6819	15.4719	0.000409156	0.0891213	Nckipsd
ENSMUSG00000003352	2.06705	0.664411	15.4086	0.000418559	0.0891213	Cacnb3
ENSMUSG00000026547	1.08634	7.23424	15.408	0.00041866	0.0891213	Tagln2
ENSMUSG00000022822	0.71035	3.65478	15.3131	0.000433185	0.0907726	Abcc5
ENSMUSG00000053062	1.03865	3.69791	15.2563	0.000442148	0.0908184	Jam2
ENSMUSG00000035451	-0.454248	3.40326	15.2263	0.000446948	0.0908184	Foxa1
ENSMUSG00000005397	1.24986	7.58291	15.0309	0.000479666	0.0915166	Nid1
ENSMUSG00000033059	0.836888	3.45373	15.0205	0.000481485	0.0915166	Pygb
ENSMUSG00000020282	0.579023	4.56763	15.0124	0.000482897	0.0915166	Rhbdf1
ENSMUSG00000033287	0.976924	3.17569	14.9892	0.000486982	0.0915166	Kctd17
ENSMUSG00000029822	2.29827	3.55501	14.9784	0.000488896	0.0915166	Osbpl3
ENSMUSG00000022892	0.637651	7.14319	14.9647	0.000491327	0.0915166	App
ENSMUSG00000019590	0.686958	4.34558	14.7499	0.000531283	0.0944586	Cyb561
ENSMUSG00000060216	0.585313	4.38662	14.7464	0.000531962	0.0944586	Arrb2
ENSMUSG00000061132	1.25246	2.8487	14.7058	0.000539909	0.0944586	Blnk
ENSMUSG00000027995	0.978467	4.13549	14.6627	0.000548475	0.0944586	Tlr2
ENSMUSG00000052560	1.01903	3.27976	14.6463	0.000551789	0.0944586	Cpne8
ENSMUSG00000031503	1.32378	5.45327	14.6084	0.000559497	0.0944586	Col4a2
ENSMUSG00000022895	0.472964	6.2101	14.5699	0.000567438	0.0944586	Ets2
ENSMUSG00000029304	2.90581	7.01916	14.5621	0.000569061	0.0944586	Spp1
ENSMUSG00000042605	-0.367344	6.47228	14.5064	0.000580798	0.0944586	Atxn2
ENSMUSG00000041846	-0.284703	6.14104	14.506	0.000580881	0.0944586	Ppp4r3a
ENSMUSG00000004655	0.74801	6.57662	14.4887	0.0005846	0.0944586	Aqp1
ENSMUSG00000030789	2.00232	0.946541	14.4174	0.000600128	0.0958132	Itgax
ENSMUSG00000038943	3.35775	1.16656	14.3463	0.000616029	0.096511	Prc1
ENSMUSG00000030536	0.851641	6.0189	14.3338	0.000618891	0.096511	Iqgap1
ENSMUSG00000000320	1.62431	-0.329714	14.2136	0.000646972	0.0982082	Alox12
ENSMUSG00000028059	0.970622	4.15545	14.1931	0.000651903	0.0982082	Arhgef2
ENSMUSG00000019843	0.805051	3.37822	14.1691	0.000657718	0.0982082	Fyn
ENSMUSG00000027331	2.75441	0.899986	14.1635	0.000659066	0.0982082	Knstrn
ENSMUSG00000007379	1.29844	1.48753	14.0322	0.000691951	0.0993782	Dennd2c
ENSMUSG00000027469	3.27013	0.889027	13.9372	0.000716837	0.0993782	Tpx2
ENSMUSG00000056025	1.57869	2.64776	13.9326	0.000718076	0.0993782	Clca3a1
ENSMUSG00000001095	-1.40226	-0.35083	13.9298	0.000718817	0.0993782	Slc13a2
ENSMUSG00000024411	-1.48292	1.25972	13.8175	0.000749559	0.0993782	Aqp4
ENSMUSG00000043415	0.647222	3.81438	13.8082	0.000752183	0.0993782	Otud1
ENSMUSG00000026043	2.31036	5.72035	13.8058	0.000752846	0.0993782	Col3a1
ENSMUSG00000021375	-0.362341	4.60098	13.793	0.000756462	0.0993782	Kif13a
ENSMUSG00000051855	1.35318	1.80879	13.7852	0.000758676	0.0993782	Mest
ENSMUSG00000035455	2.55932	0.427378	13.7606	0.000765682	0.0993782	Fignl1
ENSMUSG00000020717	0.856679	4.78341	13.6694	0.000792275	0.0993782	Pecam1
ENSMUSG00000019947	-0.565452	6.24355	13.6323	0.000803381	0.0993782	Arid5b
ENSMUSG00000007039	0.922681	1.74438	13.5727	0.000821546	0.0993782	Ddah2
ENSMUSG00000020737	0.578684	4.41426	13.5472	0.000829462	0.0993782	Jpt1
ENSMUSG00000003573	1.27913	2.99292	13.5434	0.000830657	0.0993782	Homer3
ENSMUSG00000020914	3.03426	1.78567	13.5295	0.000835006	0.0993782	Top2a
ENSMUSG00000016494	1.62221	1.25275	13.5103	0.000841074	0.0993782	Cd34
ENSMUSG00000001918	1.04366	1.75242	13.4671	0.000854849	0.0993782	Slc1a5
ENSMUSG00000025001	1.78461	2.00417	13.4582	0.000857722	0.0993782	Hells
ENSMUSG00000032135	1.21897	2.73046	13.4512	0.000859995	0.0993782	Mcam
ENSMUSG00000028540	0.575623	2.99922	13.4185	0.000870659	0.0993782	Dph2
ENSMUSG00000004665	0.923917	3.47972	13.4145	0.000871987	0.0993782	Cnn2
ENSMUSG00000041859	1.05827	3.4593	13.4008	0.00087652	0.0993782	Mcm3
ENSMUSG00000018068	0.529497	3.32001	13.3878	0.000880826	0.0993782	Ints2
ENSMUSG00000031451	0.861551	6.95446	13.3704	0.000886634	0.0993782	Gas6
ENSMUSG00000097328	0.431246	3.09927	13.3529	0.000892525	0.0993782	Tnfsf12
ENSMUSG00000020805	1.58336	1.75684	13.3478	0.000894245	0.0993782	Slc13a5
ENSMUSG00000025964	1.09121	3.83869	13.3472	0.000894441	0.0993782	Adam23
ENSMUSG00000027907	1.51403	6.07771	13.3345	0.000898747	0.0993782	S100a11
ENSMUSG00000048497	0.951638	1.69382	13.2978	0.000911296	0.0993782	Mmgt2
ENSMUSG00000045502	1.57721	1.95343	13.2964	0.000911779	0.0993782	Hcar2
ENSMUSG00000045665	0.224267	4.64353	13.2584	0.000925005	0.0993782	Mfsd5
ENSMUSG00000069910	2.17671	0.876658	13.2574	0.000925338	0.0993782	Spdl1
ENSMUSG00000026958	0.42275	4.95708	13.2531	0.00092686	0.0993782	Dpp7
ENSMUSG00000026821	0.997283	2.14037	13.2309	0.000934682	0.0993782	Ralgds
ENSMUSG00000019979	0.868636	4.17825	13.2046	0.000944046	0.0993782	Apaf1
ENSMUSG00000035878	-0.438925	6.75049	13.1812	0.000952494	0.0993782	Hykk
ENSMUSG00000034947	0.662795	4.63594	13.1655	0.00095819	0.0993782	Tmem106a
ENSMUSG00000033147	-0.407065	3.88737	13.1592	0.000960478	0.0993782	Slc22a15
ENSMUSG00000058254	0.792083	4.55109	13.1514	0.000963326	0.0993782	Tspan7
ENSMUSG00000026574	2.51256	1.57342	13.0986	0.000982862	0.0996795	Dpt
ENSMUSG00000021701	0.760502	5.54258	13.0725	0.000992673	0.0996795	Plk2
ENSMUSG00000026223	0.528671	5.44792	13.0494	0.00100143	0.0996795	Itm2c
ENSMUSG00000004364	-0.287601	6.4096	13.013	0.0010154	0.0996795	Cul3
ENSMUSG00000030878	1.29404	1.37107	13.0127	0.00101552	0.0996795	Cdr2
ENSMUSG00000048495	-0.529959	2.90144	13.0105	0.00101638	0.0996795	Tyw5
ENSMUSG00000037316	-0.464125	4.84799	13.0056	0.00101828	0.0996795	Bag4
ENSMUSG00000025092	1.12636	0.872017	12.9854	0.00102615	0.0997229	Hspa12a
ENSMUSG00000030272	0.438735	4.62669	12.9643	0.00103448	0.0998086	Camk1
ENSMUSG00000022092	0.516309	2.67208	12.8869	0.00106552	0.102069	Ppp3cc
ENSMUSG00000022594	1.01411	2.08391	12.8068	0.00109872	0.103909	Lynx1
ENSMUSG00000002983	1.08612	3.82363	12.7912	0.00110528	0.103909	Relb
ENSMUSG00000038084	-0.290722	6.52914	12.761	0.00111818	0.103909	Opa1
ENSMUSG00000010392	-0.216706	5.59245	12.7459	0.00112468	0.103909	Gosr1
ENSMUSG00000025351	1.45359	6.45133	12.7439	0.00112553	0.103909	Cd63
ENSMUSG00000090112	-0.284526	4.32868	12.7056	0.00114221	0.103909	Shprh
ENSMUSG00000038740	0.903929	2.06493	12.6801	0.00115346	0.103909	Mvb12b
ENSMUSG00000026042	1.71852	3.08443	12.6502	0.00116684	0.103909	Col5a2
ENSMUSG00000023348	0.365724	5.30249	12.5948	0.001192	0.103909	Trip6
ENSMUSG00000033610	-0.372691	7.83314	12.5787	0.00119941	0.103909	Pank1
ENSMUSG00000049723	3.3305	1.09217	12.5156	0.001229	0.103909	Mmp12
ENSMUSG00000034205	1.19565	3.29455	12.4992	0.00123681	0.103909	Loxl2
ENSMUSG00000038213	0.316651	5.089	12.4918	0.00124034	0.103909	Tapbpl
ENSMUSG00000056394	0.932531	3.58747	12.4889	0.00124175	0.103909	Lig1
ENSMUSG00000071042	0.809719	3.1829	12.4767	0.00124759	0.103909	Rasgrp3
ENSMUSG00000005672	0.976395	3.21943	12.4752	0.00124831	0.103909	Kit
ENSMUSG00000074785	0.987748	4.41774	12.4727	0.00124952	0.103909	Plxnc1
ENSMUSG00000025050	0.393637	3.46771	12.4721	0.00124981	0.103909	Pcgf6
ENSMUSG00000026797	0.954071	2.28655	12.4279	0.00127138	0.103909	Stxbp1
ENSMUSG00000024742	0.769476	2.75166	12.4159	0.0012773	0.103909	Fen1
ENSMUSG00000047139	1.79984	1.67721	12.4136	0.00127846	0.103909	Cd24a
ENSMUSG00000028028	0.981639	3.48156	12.4076	0.0012814	0.103909	Alpk1
ENSMUSG00000009013	0.641094	4.58232	12.396	0.00128721	0.103909	Dynll1
ENSMUSG00000011960	-0.263446	4.96988	12.3774	0.00129649	0.103909	Ccnt1
ENSMUSG00000018909	0.846019	4.12667	12.3699	0.0013003	0.103909	Arrb1
ENSMUSG00000021000	-0.36036	8.64556	12.3607	0.00130491	0.103909	Mia2
ENSMUSG00000015094	0.941704	2.70842	12.3418	0.00131454	0.103909	Npdc1
ENSMUSG00000031402	0.324682	5.38686	12.3391	0.0013159	0.103909	Mpp1
ENSMUSG00000024660	1.3293	1.98419	12.3321	0.0013195	0.103909	Incenp
ENSMUSG00000001525	0.539991	7.68391	12.2819	0.00134549	0.103909	Tubb5
ENSMUSG00000024036	0.730702	2.42783	12.2807	0.00134609	0.103909	Slc37a1
ENSMUSG00000031489	-0.820421	3.01648	12.2678	0.00135288	0.103909	Adrb3
ENSMUSG00000066894	1.09326	1.88262	12.2675	0.00135304	0.103909	Vsig10
ENSMUSG00000022587	0.534343	9.70731	12.2237	0.00137626	0.103909	Ly6e
ENSMUSG00000015027	0.556114	3.69643	12.1893	0.00139486	0.103909	Galns
ENSMUSG00000021190	0.71683	6.61263	12.182	0.00139883	0.103909	Lgmn
ENSMUSG00000024736	1.36069	0.397688	12.1788	0.00140058	0.103909	Tmem132a
ENSMUSG00000001642	0.638923	2.72041	12.1725	0.00140403	0.103909	Akr1b3
ENSMUSG00000068758	0.996052	1.98372	12.1707	0.00140501	0.103909	Il3ra
ENSMUSG00000027199	0.872872	3.38288	12.1666	0.00140728	0.103909	Gatm
ENSMUSG00000047466	-0.401738	3.34316	12.1636	0.0014089	0.103909	8030462N17Rik
ENSMUSG00000037025	-0.500715	4.68243	12.1613	0.00141014	0.103909	Foxa2
ENSMUSG00000019796	0.69593	2.93842	12.1035	0.00144232	0.104893	Lrp11
ENSMUSG00000001665	-0.752519	5.49583	12.0913	0.00144923	0.104893	Gstt3
ENSMUSG00000040663	1.64981	3.44997	12.0601	0.001467	0.104893	Clcf1
ENSMUSG00000029561	0.923841	6.19923	12.0454	0.00147549	0.104893	Oasl2
ENSMUSG00000066568	0.199441	5.58721	12.04	0.00147856	0.104893	Lsm14a
ENSMUSG00000037725	3.46969	1.94513	12.0088	0.00149674	0.104893	Ckap2
ENSMUSG00000030123	0.760191	5.10914	12.0006	0.00150155	0.104893	Plxnd1
ENSMUSG00000022722	0.55881	2.16863	12.8673	0.00150245	0.104893	Arl6
ENSMUSG00000035547	0.58453	2.85221	11.9877	0.00150918	0.104893	Capn5
ENSMUSG00000042607	1.53229	0.0598651	11.9863	0.00151002	0.104893	Asb4
ENSMUSG00000031568	-0.326932	4.19292	11.9742	0.00151721	0.104893	Rwdd4a
ENSMUSG00000027374	-0.266513	5.12379	11.9739	0.00151736	0.104893	Mrps5
ENSMUSG00000052337	-0.246653	6.98554	11.9444	0.00153501	0.105569	Immt
ENSMUSG00000029718	1.19098	2.80692	11.9214	0.00154891	0.105982	Pcolce
ENSMUSG00000029661	2.12297	4.33538	11.8919	0.001567	0.106425	Col1a2
ENSMUSG00000030761	0.616647	4.37849	11.8642	0.00158415	0.106425	Myo7a
ENSMUSG00000040605	0.776256	2.86326	11.8525	0.00159144	0.106425	Bace2
ENSMUSG00000031299	-0.317653	7.16057	11.8428	0.00159755	0.106425	Pdha1
ENSMUSG00000030095	0.688395	5.7687	11.8389	0.00159998	0.106425	Tmem43
ENSMUSG00000028832	1.69385	1.73878	11.8341	0.00160301	0.106425	Stmn1
ENSMUSG00000050106	1.00753	0.982422	11.7874	0.00163274	0.107821	Tmc8
ENSMUSG00000026278	0.942894	2.82932	11.776	0.00164011	0.107821	Bok
ENSMUSG00000021327	-0.242745	5.51444	11.7513	0.00165615	0.107918	Zkscan3
ENSMUSG00000018339	1.361	3.53534	11.7437	0.0016611	0.107918	Gpx3
ENSMUSG00000030779	-0.327853	5.98345	11.7367	0.00166572	0.107918	Rbbp6
ENSMUSG00000031938	-0.387188	7.1826	11.6013	0.0017573	0.112952	4931406C07Rik
ENSMUSG00000074364	1.44482	2.66633	11.597	0.00176027	0.112952	Ehd2
ENSMUSG00000079553	2.77099	0.734011	11.5492	0.00179397	0.114566	Kifc1
ENSMUSG00000038658	-0.338829	5.3621	11.5328	0.00180568	0.114767	Ric1
ENSMUSG00000033623	-0.251896	5.31845	11.4847	0.00184047	0.116427	Pcgf3
ENSMUSG00000029110	-0.222802	6.85293	11.4409	0.00187276	0.117058	Rnf4
ENSMUSG00000032035	0.902831	5.51227	11.4338	0.00187807	0.117058	Ets1
ENSMUSG00000048537	0.792592	4.05724	11.4336	0.00187827	0.117058	Phldb1
ENSMUSG00000042286	0.727081	5.98638	11.4212	0.00188752	0.117058	Stab1
ENSMUSG00000041219	1.55849	1.70734	11.4125	0.00189409	0.117058	Arhgap11a
ENSMUSG00000017446	0.877498	3.58766	11.3372	0.00195175	0.120068	C1qtnf1
ENSMUSG00000001034	0.740947	3.08875	11.301	0.00198022	0.121264	Mapk7
ENSMUSG00000018593	1.19749	6.04362	11.2562	0.00201594	0.12289	Sparc
ENSMUSG00000005465	1.34632	0.755115	11.2166	0.00204816	0.12381	Il27ra
ENSMUSG00000048440	0.684365	3.77751	11.2117	0.00205213	0.12381	Cyp4f16
ENSMUSG00000031788	0.747796	4.93766	11.2037	0.00205873	0.12381	Kifc3
ENSMUSG00000006390	0.262079	5.66817	11.1856	0.00207376	0.123832	Elovl1
ENSMUSG00000008690	0.194046	5.97412	11.181	0.00207757	0.123832	Ncaph2
ENSMUSG00000045790	0.882564	1.89846	11.163	0.00209259	0.123879	Ccdc149
ENSMUSG00000035067	0.474831	2.18594	11.158	0.00209682	0.123879	Xkr6
ENSMUSG00000026965	0.207238	6.01773	11.1104	0.00213727	0.125714	Anapc2
ENSMUSG00000023367	0.422025	7.90411	11.0879	0.00215662	0.126062	Tmem176a
ENSMUSG00000038007	0.671818	4.22272	11.0817	0.00216198	0.126062	Acer2
ENSMUSG00000023015	2.89088	0.774972	11.0539	0.00218632	0.126125	Racgap1
ENSMUSG00000073002	0.547859	3.17415	11.0388	0.0021996	0.126125	Vamp5
ENSMUSG00000031398	1.09668	0.769993	11.0219	0.00221461	0.126125	Plxna3
ENSMUSG00000045776	-1.0575	3.79522	11.0128	0.0022228	0.126125	Lrtm1
ENSMUSG00000029135	0.550895	5.03662	11.0113	0.00222407	0.126125	Fosl2
ENSMUSG00000037035	1.25899	2.58632	10.9974	0.00223661	0.126125	Inhbb
ENSMUSG00000030587	0.698616	3.46294	10.9952	0.00223859	0.126125	2200002D01Rik
ENSMUSG00000028337	1.45686	0.366884	10.9888	0.00224437	0.126125	Coro2a
ENSMUSG00000027435	1.19872	4.59528	10.9851	0.00224769	0.126125	Cd93
ENSMUSG00000040283	0.726927	3.12446	10.9507	0.00227914	0.127185	Btnl9
ENSMUSG00000031785	0.888858	2.20812	10.9437	0.00228556	0.127185	Adgrg1
ENSMUSG00000028278	1.3621	2.60255	10.9331	0.00229536	0.127203	Rragd
ENSMUSG00000021208	1.03287	5.05276	10.9149	0.00231228	0.127613	Ifi27l2b
ENSMUSG00000030208	2.15564	1.65128	10.8795	0.0023456	0.128242	Emp1
ENSMUSG00000059713	0.833405	2.27755	10.8685	0.00235599	0.128242	Rcan3
ENSMUSG00000026622	2.17785	1.33774	10.8641	0.00236021	0.128242	Nek2
ENSMUSG00000003779	2.37653	1.39429	10.8623	0.00236192	0.128242	Kif20a
ENSMUSG00000061758	0.919222	1.79175	10.8178	0.00240486	0.12927	Akr1b10
ENSMUSG00000024642	0.435136	3.81267	10.8144	0.00240813	0.12927	Tle4
ENSMUSG00000037957	-0.276436	3.95817	10.8127	0.00240977	0.12927	Wdr20
ENSMUSG00000006386	0.749141	3.68749	10.7808	0.00244118	0.129657	Tek
ENSMUSG00000022816	1.6641	3.08084	10.7797	0.00244226	0.129657	Fstl1
ENSMUSG00000021838	0.780879	3.62905	10.7725	0.00244937	0.129657	Samd4
ENSMUSG00000009654	0.640147	4.87982	10.7662	0.00245566	0.129657	Oit3
ENSMUSG00000017686	-0.21442	5.39136	10.7536	0.00246822	0.129809	Rhot1
ENSMUSG00000024241	-0.297827	5.53113	10.7411	0.00248078	0.12996	Sos1
ENSMUSG00000031617	-0.404599	4.15988	10.713	0.00250919	0.130937	Tmem184c
ENSMUSG00000029174	0.553191	4.47487	10.7005	0.00252198	0.131094	Tbc1d1
ENSMUSG00000040782	-0.26345	4.71617	10.6581	0.00256584	0.132017	Cop1
ENSMUSG00000017631	0.731467	3.23557	10.6556	0.00256852	0.132017	Abr
ENSMUSG00000021243	-0.331962	4.28987	10.6548	0.00256928	0.132017	Fcf1
ENSMUSG00000046727	0.655725	4.31579	10.6419	0.00258284	0.132093	Cystm1
ENSMUSG00000014444	0.760462	4.24751	10.6347	0.00259045	0.132093	Piezo1
ENSMUSG00000029468	0.912013	1.86304	10.6215	0.00260436	0.132299	P2rx7
ENSMUSG00000023009	1.13108	0.590363	10.5925	0.00263536	0.132664	Nckap5l
ENSMUSG00000040618	0.754836	2.90772	10.5834	0.00264513	0.132664	Pck2
ENSMUSG00000089715	0.83957	2.69135	10.5776	0.00265142	0.132664	Cbx6
ENSMUSG00000031486	1.21217	2.55601	10.5705	0.00265909	0.132664	Adgra2
ENSMUSG00000030055	-0.88999	2.06686	10.5632	0.00266696	0.132664	Rab43
ENSMUSG00000029674	0.95205	2.23889	10.556	0.00267479	0.132664	Limk1
ENSMUSG00000022443	0.38266	9.0831	10.5506	0.00268077	0.132664	Myh9
ENSMUSG00000000881	-0.327045	4.53637	10.5307	0.00270253	0.133134	Dlg3
ENSMUSG00000051034	-0.681801	1.41078	10.5218	0.00271243	0.133134	Zfp11
ENSMUSG00000031805	0.570711	3.77179	10.5149	0.00272006	0.133134	Jak3
ENSMUSG00000005973	0.949273	4.08655	10.4826	0.00275622	0.133653	Rcn1
ENSMUSG00000035725	0.487627	4.45444	10.4799	0.00275922	0.133653	Prkx
ENSMUSG00000038914	-0.317481	5.73713	10.4788	0.00276056	0.133653	Dido1
ENSMUSG00000031799	0.726435	6.58095	10.4512	0.00279186	0.134074	Tpm4
ENSMUSG00000041187	0.496994	3.71983	10.4451	0.00279885	0.134074	Prkd2
ENSMUSG00000042271	-0.288409	4.46229	10.4447	0.00279925	0.134074	Nxt2
ENSMUSG00000027679	-0.327341	4.59081	10.4302	0.00281592	0.134393	Dnajc19
ENSMUSG00000026425	0.370454	5.37231	10.4033	0.00284716	0.135402	Srgap2
ENSMUSG00000030145	1.3673	0.260378	10.3905	0.0028621	0.135631	Zfp248
ENSMUSG00000032231	1.05654	8.13057	10.3643	0.00289303	0.135916	Anxa2
ENSMUSG00000025279	0.663605	5.80419	10.3558	0.0029032	0.135916	Dnase1l3
ENSMUSG00000020695	1.70117	0.796086	10.3513	0.00290853	0.135916	Mrc2
ENSMUSG00000094156	-1.38149	1.04779	10.3479	0.00291265	0.135916	Sult2a7
ENSMUSG00000038533	-0.332086	3.95466	10.3348	0.00292831	0.135916	Cbfa2t2
ENSMUSG00000003411	1.36812	-0.212061	10.3343	0.00292891	0.135916	Rab3b
ENSMUSG00000000693	1.26021	0.992211	10.3228	0.00294274	0.136087	Loxl3
ENSMUSG00000027715	2.46489	1.14649	10.2876	0.00298558	0.136328	Ccna2
ENSMUSG00000044308	-0.352069	6.76165	10.2819	0.00299266	0.136328	Ubr3
ENSMUSG00000045382	1.84507	0.495569	10.2761	0.00299982	0.136328	Cxcr4
ENSMUSG00000001473	0.799973	6.62943	10.2734	0.00300312	0.136328	Tubb6
ENSMUSG00000052915	-0.199816	5.98149	10.2499	0.00303235	0.136328	Msl1
ENSMUSG00000041238	0.593463	3.62491	10.2446	0.00303889	0.136328	Rbbp8
ENSMUSG00000038503	0.25738	4.72004	10.2437	0.00304007	0.136328	Mesd
ENSMUSG00000112980	2.38903	-0.326532	10.2344	0.00305177	0.136328	D430020J02Rik
ENSMUSG00000001946	0.717167	3.64185	10.2206	0.00306907	0.136328	Esam
ENSMUSG00000006191	-0.296571	3.42192	10.213	0.00307875	0.136328	Cdkal1
ENSMUSG00000032431	0.606547	3.35485	10.2114	0.00308083	0.136328	Crtap
ENSMUSG00000026788	-0.279696	5.18653	10.1839	0.00311591	0.136328	Zbtb43
ENSMUSG00000097194	1.3353	1.36233	10.1832	0.00311686	0.136328
ENSMUSG00000033453	1.415	-0.139426	10.1543	0.00315417	0.136328	Adamts15
ENSMUSG00000002980	1.05067	2.48576	10.1476	0.00316293	0.136328	Bcam
ENSMUSG00000078813	-0.438343	3.45119	10.1457	0.00316545	0.136328	Leng1
ENSMUSG00000035186	2.83051	2.61499	10.1409	0.00317175	0.136328	Ubd
ENSMUSG00000022947	2.04291	0.363	10.1396	0.00317341	0.136328	Cbr3
ENSMUSG00000032085	1.6179	2.28279	10.1384	0.00317493	0.136328	Tagln
ENSMUSG00000030409	0.69179	4.36168	10.1376	0.00317604	0.136328	Dmpk
ENSMUSG00000070436	1.38201	3.88252	10.1373	0.00317636	0.136328	Serpinh1
ENSMUSG00000079108	-0.423343	2.57874	10.1315	0.00318405	0.136328	Srp54c
ENSMUSG00000048832	0.282484	4.48771	10.129	0.00318731	0.136328	Vps37c
ENSMUSG00000047694	-0.24193	5.18257	10.1255	0.00319193	0.136328	Yipf6
ENSMUSG00000040370	-0.354962	5.07197	10.106	0.00321778	0.136494	Etfrf1
ENSMUSG00000052336	2.15854	0.772343	10.1038	0.00322066	0.136494	Cx3cr1
ENSMUSG00000043013	-1.17496	2.83347	10.0996	0.00322634	0.136494	Onecut1
ENSMUSG00000050953	1.2009	3.43388	10.0901	0.00323899	0.136598	Gja1
ENSMUSG00000018334	0.83716	1.69534	10.0803	0.00325215	0.136723	Ksr1
ENSMUSG00000043079	0.700868	4.7401	10.0585	0.00328165	0.137517	Synpo
ENSMUSG00000009090	0.232967	6.05476	10.0512	0.00329155	0.137517	Ap1b1
ENSMUSG00000026921	0.722556	4.51953	10.0193	0.00333533	0.138547	Egfl7
ENSMUSG00000024074	0.546348	4.40921	10.0182	0.00333687	0.138547	Crim1
ENSMUSG00000032965	0.95348	2.2676	10.0057	0.00335423	0.138838	Ift57
ENSMUSG00000021696	2.13383	4.28911	9.97773	0.00339338	0.140026	Elovl7
ENSMUSG00000028873	1.48201	1.00375	9.96614	0.00340974	0.140053	Cdca8
ENSMUSG00000079507	1.04652	5.06963	9.96133	0.00341655	0.140053	H2-Q1
ENSMUSG00000026458	1.293	0.408521	9.95391	0.0034271	0.140053	Ppfia4
ENSMUSG00000037552	0.472736	4.04667	9.94782	0.00343579	0.140053	Plekhg2
ENSMUSG00000060002	-0.559122	6.00509	9.90722	0.00349426	0.142005	Chpt1
ENSMUSG00000040464	-0.305208	3.81123	9.88773	0.00352271	0.142415	Gtpbp10
ENSMUSG00000029675	1.57425	1.41904	9.88577	0.00352559	0.142415	Eln
ENSMUSG00000020806	0.382653	5.31236	9.8573	0.00356762	0.143574	Rhbdf2
ENSMUSG00000062991	2.17	3.52873	9.85188	0.00357569	0.143574	Nrg1
ENSMUSG00000039239	1.74605	2.08539	9.8418	0.00359074	0.143747	Tgfb2
ENSMUSG00000038644	0.630852	3.26371	9.83449	0.00360169	0.143757	Pold1
ENSMUSG00000062127	0.783705	3.59729	9.82558	0.00361509	0.143863	Cttnbp2nl
ENSMUSG00000026781	-0.332463	7.32761	9.81341	0.00363349	0.144168	Acbd5
ENSMUSG00000078672	1.87528	5.56743	9.77371	0.00369419	0.146144	Mup20
ENSMUSG00000032125	0.782507	3.69883	9.74077	0.00374539	0.146784	Robo4
ENSMUSG00000068284	-0.332332	5.53899	9.7269	0.00376717	0.146784	Usf3
ENSMUSG00000024235	0.692099	2.33428	9.71976	0.00377843	0.146784	Map3k8
ENSMUSG00000030022	1.52915	2.2317	9.71514	0.00378574	0.146784	Adamts9
ENSMUSG00000026421	0.678173	4.44308	9.7106	0.00379295	0.146784	Csrp1
ENSMUSG00000056770	-0.221257	6.57088	9.70191	0.00380677	0.146784	Setd3
ENSMUSG00000024501	1.06388	1.56365	9.69734	0.00381405	0.146784	Dpysl3
ENSMUSG00000034684	0.92456	2.61297	9.69691	0.00381474	0.146784	Sema3f
ENSMUSG00000037306	1.00488	1.76027	9.69386	0.00381961	0.146784	Man1c1
ENSMUSG00000031066	1.05238	0.770689	9.69373	0.00381982	0.146784	Usp11
ENSMUSG00000043631	1.13754	-0.0656307	9.66329	0.00386884	0.148061	Ecm2
ENSMUSG00000073684	0.367561	4.08374	9.65148	0.00388802	0.148061	Faap20
ENSMUSG00000007029	0.264809	6.61283	9.64619	0.00389666	0.148061	Vars
ENSMUSG00000076258	-2.74564	3.91262	9.64109	0.003905	0.148061
ENSMUSG00000029163	1.1472	4.56717	9.6301	0.00392304	0.148061	Emilin1
ENSMUSG00000062866	0.661445	3.45251	9.62766	0.00392706	0.148061	Phactr2
ENSMUSG00000024824	0.543387	3.08465	9.62567	0.00393035	0.148061	Rad9a
ENSMUSG00000026972	0.605367	2.84317	9.60658	0.00396195	0.148559	Arrdc1
ENSMUSG00000033350	1.05036	1.46936	9.60432	0.00396571	0.148559	Chst2
ENSMUSG00000020520	0.472687	4.05713	9.57992	0.00400656	0.149671	Galnt10
ENSMUSG00000025404	-0.256084	6.63555	9.56827	0.00402622	0.149725	R3hdm2
ENSMUSG00000032562	0.31604	6.94501	9.56584	0.00403033	0.149725	Gnai2
ENSMUSG00000045934	0.97256	4.51956	9.53484	0.00408321	0.150563	Mtmr11
ENSMUSG00000028713	0.776833	4.32247	9.53366	0.00408524	0.150563	Cyp4b1
ENSMUSG00000020231	0.566244	3.11441	9.53289	0.00408657	0.150563	Dip2a
ENSMUSG00000021614	3.52859	0.533343	9.50558	0.0041338	0.151886	Vcan
ENSMUSG00000021671	-0.386645	2.89895	9.48249	0.00417421	0.15291	Poc5
ENSMUSG00000029810	0.401187	8.55299	9.4728	0.00419128	0.15291	Tmem176b
ENSMUSG00000024663	0.820128	2.1979	9.4702	0.00419588	0.15291	Rab3il1
ENSMUSG00000019942	2.05304	1.18358	9.45629	0.00422056	0.153174	Cdk1
ENSMUSG00000048807	1.47923	1.34303	9.44467	0.0042413	0.153174	Slc35e4
ENSMUSG00000067818	1.48071	0.748575	9.44195	0.00424617	0.153174	Myl9
ENSMUSG00000055239	-0.229555	5.95672	9.44049	0.00424879	0.153174	Kcmf1
ENSMUSG00000024259	-0.246381	5.69831	9.42727	0.00427255	0.153617	Slc25a46
ENSMUSG00000017774	0.393305	7.05071	9.40656	0.00431007	0.154155	Myo1c
ENSMUSG00000004880	0.516432	3.99947	9.40632	0.00431051	0.154155	Lbr
ENSMUSG00000033624	-0.501848	4.23546	9.3951	0.004331	0.154166	Pdpr
ENSMUSG00000038252	1.00734	2.75424	9.39357	0.00433381	0.154166	Ncapd2
ENSMUSG00000001521	1.04286	1.55957	9.36722	0.00438234	0.155106	Tulp3
ENSMUSG00000027323	2.07105	0.507381	9.36668	0.00438334	0.155106	Rad51
ENSMUSG00000022360	0.897099	2.82654	9.35304	0.0044087	0.155401	Atad2
ENSMUSG00000022801	0.311588	4.51305	9.34819	0.00441776	0.155401	Lrch3
ENSMUSG00000066571	0.334856	4.78591	9.34354	0.00442646	0.155401	Garre1
ENSMUSG00000030047	1.08577	1.25297	9.33238	0.00444742	0.155729	Arhgap25
ENSMUSG00000040751	1.24006	0.0467479	9.31829	0.00447404	0.156253	Lat2
ENSMUSG00000023963	-0.70176	5.4739	9.28868	0.00453053	0.157679	Cyp39a1
ENSMUSG00000002458	0.893989	1.56739	9.28224	0.0045429	0.157679	Rgs19
ENSMUSG00000031871	0.83927	5.03193	9.27367	0.00455946	0.157679	Cdh5
ENSMUSG00000023008	0.992704	3.05704	9.26946	0.0045676	0.157679	Fmnl3
ENSMUSG00000034255	0.777687	3.37266	9.26161	0.00458284	0.157679	Arhgap27
ENSMUSG00000038866	-0.312218	5.51931	9.25726	0.00459131	0.157679	Zcchc2
ENSMUSG00000116581	0.818354	1.11947	9.25425	0.00459717	0.157679
ENSMUSG00000027646	0.874508	5.13598	9.23887	0.00462729	0.157998	Src
ENSMUSG00000097715	1.03575	0.604668	9.23671	0.00463152	0.157998
ENSMUSG00000034855	1.32429	3.56873	9.21792	0.00466864	0.157998	Cxcl10
ENSMUSG00000062960	0.699453	5.72384	9.21296	0.0046785	0.157998	Kdr
ENSMUSG00000022434	0.559695	2.82425	9.21226	0.00467989	0.157998	Fam118a
ENSMUSG00000024486	0.793845	1.9306	9.20831	0.00468775	0.157998	Hbegf
ENSMUSG00000028800	0.31873	4.46625	9.20254	0.00469925	0.157998	Hdac1
ENSMUSG00000040084	1.88936	0.767976	9.19743	0.00470948	0.157998	Bub1b
ENSMUSG00000025157	0.262967	4.05597	9.19593	0.00471248	0.157998	Zdhhc16
ENSMUSG00000074886	0.275213	4.99115	9.18008	0.00474435	0.158306	Grk6
ENSMUSG00000003378	-0.540224	3.071	9.17962	0.0047453	0.158306	Grik5
ENSMUSG00000042804	1.9784	0.139308	9.1462	0.00481327	0.159499	Gpr153
ENSMUSG00000007041	0.544828	5.75405	9.13648	0.00483324	0.159499	Clic1
ENSMUSG00000024401	2.25156	0.242347	9.1356	0.00483505	0.159499	Tnf
ENSMUSG00000057193	0.685522	3.31627	9.12948	0.00484768	0.159499	Slc44a2
ENSMUSG00000047045	0.521372	4.06276	9.12088	0.00486546	0.159499	Tmem164
ENSMUSG00000005413	0.789225	6.38347	9.11106	0.00488588	0.159499	Hmox1
ENSMUSG00000047414	1.238	1.12205	9.10694	0.00489446	0.159499	Flrt2
ENSMUSG00000005470	1.72482	-0.0337164	9.10684	0.00489467	0.159499	Asf1b
ENSMUSG00000021759	0.670375	3.95004	9.10582	0.00489681	0.159499	Plpp1
ENSMUSG00000003062	0.529683	3.72709	9.10429	0.00489999	0.159499	Stard3nl
ENSMUSG00000062995	1.01914	1.09471	9.0941	0.00492133	0.159709	Ica1
ENSMUSG00000026478	0.478214	6.13051	9.08986	0.00493024	0.159709	Lamc1
ENSMUSG00000019732	-0.678065	0.660149	9.03498	0.00504713	0.162503	Calr3
ENSMUSG00000041488	0.804847	3.32337	9.03472	0.0050477	0.162503	Stx3
ENSMUSG00000031697	0.411239	2.5669	9.03233	0.00505286	0.162503	Orc6
ENSMUSG00000026712	0.697761	5.48274	9.01987	0.00507986	0.162758	Mrc1
ENSMUSG00000027247	0.367466	4.47698	9.01722	0.00508561	0.162758	Arhgap1
ENSMUSG00000106106	-2.56431	-0.0913426	9.01154	0.00509799	0.162758	Rn18s-rs5
ENSMUSG00000029851	1.04237	0.787083	9.0053	0.00511161	0.162758	Tcaf2
ENSMUSG00000024270	0.544374	4.08567	8.99805	0.00512748	0.162758	Slc39a6
ENSMUSG00000096688	-2.32629	3.25862	8.9902	0.00514473	0.162758	Mup13
ENSMUSG00000096688	-2.32629	3.25862	8.9902	0.00514473	0.162758	Mup17
ENSMUSG00000004631	0.872457	2.96281	8.98474	0.00515676	0.162758	Sgce
ENSMUSG00000091685	4.36134	-0.737496	9.21828	0.00515786	0.162758	Gm17359
ENSMUSG00000000739	-1.46047	3.0533	8.95653	0.00521944	0.163917	Sult5a1
ENSMUSG00000021068	0.770807	3.02301	8.95593	0.00522079	0.163917	Nin
ENSMUSG00000038250	-0.235961	4.49961	8.94837	0.00523773	0.163917	Usp38
ENSMUSG00000023992	1.60702	0.36368	8.93905	0.00525869	0.163917	Trem2
ENSMUSG00000027360	0.876794	1.85161	8.93641	0.00526464	0.163917	Hdc
ENSMUSG00000057181	-0.268716	4.08594	8.93404	0.00527001	0.163917	5730455P16Rik
ENSMUSG00000025245	-0.337843	3.62632	8.92842	0.00528271	0.163917	Lztfl1
ENSMUSG00000040631	0.744182	1.21332	8.92213	0.00529698	0.163917	Dok4
ENSMUSG00000023034	1.07799	5.19463	8.9185	0.00530523	0.163917	Nr4a1
ENSMUSG00000049103	1.95643	1.30858	8.91342	0.00531682	0.163917	Ccr2
ENSMUSG00000069833	0.74373	6.81369	8.90644	0.00533276	0.164031	Ahnak
ENSMUSG00000049439	0.32973	4.35438	8.89302	0.00536357	0.164084	Cyp20a1
ENSMUSG00000115919	-0.922119	3.05612	8.8732	0.00540941	0.164084	Gm31583
ENSMUSG00000024858	0.28955	5.45909	8.87245	0.00541116	0.164084	Grk2
ENSMUSG00000013076	0.832436	3.52526	8.87157	0.00541319	0.164084	Amotl1
ENSMUSG00000073411	0.268119	9.91436	8.86946	0.00541811	0.164084	H2-D1
ENSMUSG00000031821	1.49905	0.603556	8.86678	0.00542435	0.164084	Gins2
ENSMUSG00000044948	1.13792	1.30113	8.86435	0.00543002	0.164084	Cfap43
ENSMUSG00000035299	0.717984	1.29902	8.86335	0.00543235	0.164084	Mid1
ENSMUSG00000041779	-0.304856	4.19119	8.85085	0.00546163	0.164589	Tram2
ENSMUSG00000027496	1.91928	0.700634	8.84575	0.00547361	0.164589	Aurka
ENSMUSG00000037031	0.720912	2.28885	8.84024	0.00548659	0.16461	Tspan15
ENSMUSG00000063488	-0.356469	4.15393	8.83028	0.00551014	0.164648	Zkscan7
ENSMUSG00000029227	-0.249611	5.40431	8.82932	0.00551243	0.164648	Fip1l1
ENSMUSG00000033854	-0.828541	1.58075	8.82204	0.00552972	0.164798	Kcnk10
ENSMUSG00000027583	0.468305	3.07372	8.8119	0.00555389	0.165151	Zbtb46
ENSMUSG00000039218	-0.260098	8.41265	8.79819	0.00558679	0.165335	Srrm2
ENSMUSG00000031563	0.35386	4.80289	8.79458	0.00559548	0.165335	Wwc2
ENSMUSG00000012123	-1.08275	2.53264	8.79057	0.00560515	0.165335	Crybg2
ENSMUSG00000046818	1.32654	2.37057	8.78881	0.00560939	0.165335	Ddit4l
ENSMUSG00000040473	1.40124	2.31316	8.77386	0.00564565	0.166039	Cfap69
ENSMUSG00000024440	0.715757	2.94537	8.76731	0.00566161	0.166144	Pcdh12
ENSMUSG00000051285	-0.348327	6.56523	8.76048	0.00567831	0.16627	Pcmtd1
ENSMUSG00000036646	0.193107	5.96983	8.73973	0.00572934	0.167399	Man1b1
ENSMUSG00000056124	0.931228	2.44722	8.71662	0.00578679	0.168429	B4galt6
ENSMUSG00000048911	-0.468839	3.91296	8.71545	0.0057897	0.168429	Rnf24
ENSMUSG00000034793	0.313073	2.95591	8.70957	0.00580443	0.168492	G6pc3
ENSMUSG00000049562	0.655768	2.28638	8.69856	0.00583209	0.168929	Ap5b1
ENSMUSG00000035783	3.18356	0.525096	8.69292	0.00584632	0.168976	Acta2
ENSMUSG00000022508	1.31666	4.87026	8.68502	0.00586631	0.16899	Bcl6
ENSMUSG00000025395	0.769846	2.09462	8.68279	0.00587199	0.16899	Prim1
ENSMUSG00000022433	0.32179	4.37858	8.67365	0.00589522	0.169034	Csnk1e
ENSMUSG00000022579	0.639976	3.9371	8.67228	0.00589873	0.169034	Gpihbp1
ENSMUSG00000073599	0.994213	1.52751	8.64949	0.00595715	0.169965	Ecscr
ENSMUSG00000032596	0.465462	5.22867	8.64014	0.0059813	0.169965	Uba7
ENSMUSG00000039725	0.403189	2.67699	8.64008	0.00598148	0.169965	Trp53rka
ENSMUSG00000030201	-0.250061	6.59913	8.63991	0.0059819	0.169965	Lrp6
ENSMUSG00000007594	0.455035	3.46332	8.62399	0.00602327	0.170778	Hapln4
ENSMUSG00000021036	0.365559	5.98791	8.61042	0.0060588	0.171403	Sptlc2
ENSMUSG00000019978	0.759457	4.6554	8.60201	0.0060809	0.171403	Epb41l2
ENSMUSG00000009112	-0.287212	5.80195	8.59814	0.00609111	0.171403	Bcl2l13
ENSMUSG00000038121	-0.320403	6.21221	8.59027	0.00611195	0.171403	Fam210a
ENSMUSG00000030681	0.436491	7.34231	8.58251	0.00613255	0.171403	Mvp
ENSMUSG00000045039	0.432409	4.34106	8.5814	0.00613551	0.171403	Megf8
ENSMUSG00000001240	0.753294	2.65015	8.58023	0.00613861	0.171403	Ramp2
ENSMUSG00000017615	0.273164	6.36566	8.57687	0.00614755	0.171403	Tnfaip1
ENSMUSG00000042644	0.792532	3.54298	8.56531	0.00617847	0.171908	Itpr3
ENSMUSG00000040723	0.90609	2.63502	8.55579	0.00620405	0.172262	Rcsd1
ENSMUSG00000078584	-0.330739	5.98205	8.54973	0.00622038	0.172359	AU022252
ENSMUSG00000003452	4.15581	-0.416813	8.75357	0.00624584	0.172437	Bicd1
ENSMUSG00000058396	0.746433	4.61136	8.53919	0.00624894	0.172437	Gpr182
ENSMUSG00000036381	1.10405	0.871835	8.53114	0.00627082	0.172686	P2ry14
ENSMUSG00000036381	1.10405	0.871835	8.53114	0.00627082	0.172686	F630111L10Rik
ENSMUSG00000033191	0.833731	3.66142	8.51606	0.00631203	0.173219	Tie1
ENSMUSG00000005968	0.652557	5.00921	8.51461	0.00631603	0.173219	Tuft1
ENSMUSG00000060371	-0.966506	1.26137	8.4993	0.00635819	0.17402	Caln1
ENSMUSG00000027204	1.38206	2.39124	8.48756	0.00639076	0.174555	Fbn1
ENSMUSG00000024645	-0.257667	4.17313	8.47983	0.00641228	0.174624	Timm21
ENSMUSG00000035891	0.842228	3.11308	8.4773	0.00641935	0.174624	Cerk
ENSMUSG00000001588	1.08454	1.3611	8.45834	0.00647256	0.175288	Acap1
ENSMUSG00000052833	0.325168	5.04744	8.45179	0.00649103	0.175288	Sae1
ENSMUSG00000006589	0.324294	5.41359	8.44946	0.00649763	0.175288	Aprt
ENSMUSG00000024556	0.848459	2.0142	8.44675	0.00650531	0.175288	Me2
ENSMUSG00000044086	-1.78298	-0.288182	8.65433	0.0065091	0.175288	Lmod3
ENSMUSG00000035929	0.362484	6.80329	8.43358	0.00654275	0.175841	H2-Q4
ENSMUSG00000029730	0.612936	4.21933	8.40982	0.00661088	0.176892	Mcm7
ENSMUSG00000026656	0.797167	5.67934	8.40194	0.00663364	0.176892	Fcgr2b
ENSMUSG00000079057	-0.319575	7.94488	8.39933	0.00664119	0.176892	Cyp4v3
ENSMUSG00000001542	-0.35341	6.19086	8.37359	0.00671625	0.176892	Ell2
ENSMUSG00000041695	1.88441	0.203213	8.36512	0.00674113	0.176892	Kcnj2
ENSMUSG00000019647	0.866871	2.81651	8.36331	0.00674648	0.176892	Sema6a
ENSMUSG00000002297	0.899197	2.53218	8.36139	0.00675213	0.176892	Dbf4
ENSMUSG00000074923	1.97343	1.16624	8.35962	0.00675736	0.176892	Pak6
ENSMUSG00000068335	0.922484	1.32966	8.35899	0.00675922	0.176892	Dok1
ENSMUSG00000032245	0.799177	3.5373	8.35893	0.00675938	0.176892	Cln6
ENSMUSG00000016763	2.97368	-0.366602	8.35711	0.00676475	0.176892	Scube1
ENSMUSG00000046841	1.17249	2.11499	8.3556	0.00676922	0.176892	Ckap4
ENSMUSG00000006219	1.30378	3.34345	8.34631	0.00679678	0.176892	Fblim1
ENSMUSG00000053835	0.763019	2.68141	8.3448	0.00680125	0.176892	H2-T24
ENSMUSG00000034037	0.721408	3.02243	8.34315	0.00680617	0.176892	Fgd5
ENSMUSG00000033039	-0.273306	5.52478	8.34264	0.00680767	0.176892	Micall1
ENSMUSG00000019558	0.524899	4.73993	8.3414	0.00681138	0.176892	Slc6a8
ENSMUSG00000003746	-0.240091	7.73923	8.33876	0.00681925	0.176892	Man1a
ENSMUSG00000032966	0.336124	7.04486	8.32004	0.00687531	0.177741	Fkbp1a
ENSMUSG00000028312	0.983178	2.57862	8.31897	0.00687852	0.177741	Smc2
ENSMUSG00000004891	0.891823	2.36548	8.31107	0.00690233	0.178014	Nes
ENSMUSG00000050737	-1.2476	2.56964	8.29314	0.00695674	0.179073	Ptges
ENSMUSG00000021973	0.283614	5.6237	8.28359	0.00698589	0.179479	Micu2
ENSMUSG00000020814	1.11109	1.51072	8.27281	0.00701895	0.179838	Mxra7
ENSMUSG00000045930	0.68068	3.80449	8.2703	0.00702668	0.179838	Clec14a
ENSMUSG00000024855	0.613183	2.94877	8.2465	0.00710039	0.180332	Pacs1
ENSMUSG00000032374	1.69334	2.36528	8.24278	0.00711197	0.180332	Plod2
ENSMUSG00000037499	0.40653	3.32286	8.24192	0.00711465	0.180332	Nenf
ENSMUSG00000093661	0.636617	3.66003	8.23974	0.00712147	0.180332	Eif4e3
ENSMUSG00000038775	1.1804	1.38388	8.23386	0.00713985	0.180332	Vill
ENSMUSG00000041058	-0.270722	6.43605	8.2299	0.00715228	0.180332	Wwp1
ENSMUSG00000026303	1.10877	0.754049	8.22714	0.00716096	0.180332	Mlph
ENSMUSG00000062421	0.376223	3.72095	8.22684	0.00716189	0.180332	Arf2
ENSMUSG00000020974	1.40727	0.0979878	8.22521	0.00716702	0.180332	Pole2
ENSMUSG00000022477	-0.342793	7.73664	8.21848	0.00718821	0.180526	Aco2
ENSMUSG00000031004	2.34886	2.5583	8.20767	0.00722242	0.180739	Mki67
ENSMUSG00000079508	-0.435465	2.71205	8.20729	0.00722363	0.180739	Apoo
ENSMUSG00000030649	0.405024	3.5341	8.19687	0.00725675	0.181157	Anapc15
ENSMUSG00000042485	1.03022	1.51316	8.1873	0.00728734	0.181157	Mustn1
ENSMUSG00000091313	-1.66358	-0.120844	8.1867	0.00728925	0.181157
ENSMUSG00000041801	1.45709	3.72764	8.18336	0.00729996	0.181157	Phlda3
ENSMUSG00000042807	0.695726	1.73644	8.17733	0.00731934	0.181157	Hecw2
ENSMUSG00000038305	1.22193	3.95251	8.17669	0.00732139	0.181157	Spats2l
ENSMUSG00000020357	0.724397	5.11239	8.16804	0.00734928	0.181512	Flt4
ENSMUSG00000033557	-0.305097	5.101	8.16283	0.00736615	0.181595	Fam20b
ENSMUSG00000024659	1.24477	1.97668	8.1494	0.0074098	0.182021	Anxa1
ENSMUSG00000049881	0.504859	1.83155	8.14916	0.00741059	0.182021	2810025M15Rik
ENSMUSG00000023169	1.19634	0.988721	8.12212	0.00749932	0.183691	Slc38a1
ENSMUSG00000025902	0.97487	0.91413	8.11901	0.0075096	0.183691	Sox17
ENSMUSG00000056035	0.740349	9.85462	8.11596	0.00751969	0.183691	Cyp3a11
ENSMUSG00000020810	1.21237	2.94816	8.10722	0.00754871	0.183747	Cygb
ENSMUSG00000037111	0.61887	4.11824	8.10403	0.00755934	0.183747	Setd7
ENSMUSG00000022475	0.792466	3.18541	8.10291	0.00756308	0.183747	Hdac7
ENSMUSG00000020739	0.281228	4.57303	8.0937	0.00759382	0.184161	Nup85
ENSMUSG00000030243	0.413909	2.97435	8.08934	0.00760846	0.184182	Recql
ENSMUSG00000029007	0.71757	2.88446	8.05943	0.0077095	0.185523	Agtrap
ENSMUSG00000041757	-0.426427	6.45232	8.05507	0.00772435	0.185523	Plekha6
ENSMUSG00000036550	-0.24805	7.05277	8.04359	0.0077636	0.185523	Cnot1
ENSMUSG00000035493	1.04032	5.32939	8.04332	0.00776452	0.185523	Tgfbi
ENSMUSG00000022181	1.19559	4.2701	8.03953	0.00777755	0.185523	C6
ENSMUSG00000025862	-0.276305	6.07959	8.03829	0.00778181	0.185523	Stag2
ENSMUSG00000030917	0.565758	2.23729	8.03657	0.00778771	0.185523	Tmem159
ENSMUSG00000053950	0.348343	4.0328	8.02742	0.00781925	0.185523	Adnp2
ENSMUSG00000021678	3.11369	1.28174	8.01954	0.00784653	0.185523	F2rl1
ENSMUSG00000049493	1.16974	2.07681	8.01852	0.00785007	0.185523	Pls1
ENSMUSG00000035697	0.687919	3.45618	8.01119	0.00787556	0.185523	Arhgap45
ENSMUSG00000041426	-0.307116	5.93884	8.01035	0.00787849	0.185523	Hibch
ENSMUSG00000044906	0.822353	1.81892	8.00195	0.00790779	0.185523	4930503L19Rik
ENSMUSG00000017756	-0.302055	6.71458	8.00142	0.00790967	0.185523	Slc12a7
ENSMUSG00000037262	-0.319353	3.49583	7.99959	0.00791604	0.185523	Kin
ENSMUSG00000031790	0.542424	5.33516	7.99584	0.0079292	0.185523	Mmp15
ENSMUSG00000035247	-0.341261	7.61719	7.99173	0.00794363	0.185523	Hectd1
ENSMUSG00000029613	-0.205523	5.84851	7.98915	0.0079527	0.185523	Eif2ak1
ENSMUSG00000020650	-0.250841	3.61533	7.97866	0.00798969	0.185523	Bcap29
ENSMUSG00000034911	0.583673	3.66105	7.97335	0.00800849	0.185523	Ushbp1
ENSMUSG00000051934	0.515931	3.54641	7.97236	0.008012	0.185523	Spats2
ENSMUSG00000045751	1.06388	1.68347	7.97128	0.00801585	0.185523	Mms22l
ENSMUSG00000031538	2.50721	1.5507	7.96647	0.00803295	0.185523	Plat
ENSMUSG00000026942	0.289494	4.12596	7.95695	0.00806688	0.185523	Traf2
ENSMUSG00000020689	1.05361	4.09437	7.95555	0.00807187	0.185523	Itgb3
ENSMUSG00000041112	0.812748	2.37526	7.95435	0.00807618	0.185523	Elmo1
ENSMUSG00000001288	0.720712	3.06471	7.94816	0.00809835	0.185523	Rarg
ENSMUSG00000024260	-0.304608	5.18106	7.94464	0.008111	0.185523	Sap130
ENSMUSG00000045757	0.507697	1.98839	7.9428	0.00811761	0.185523	Zfp764
ENSMUSG00000019809	-0.252249	4.83097	7.94201	0.00812046	0.185523	Pex3
ENSMUSG00000090369	-0.633827	2.3527	7.93807	0.00813466	0.185523	4933411K16Rik
ENSMUSG00000061474	-0.501474	2.18907	7.93127	0.00815918	0.185523	Mrps36
ENSMUSG00000004837	0.883708	2.23795	7.92973	0.00816478	0.185523	Grap
ENSMUSG00000046916	0.727332	2.04385	7.91897	0.00820383	0.185523	Myct1
ENSMUSG00000031216	0.488387	3.66292	7.91754	0.00820904	0.185523	Stard8
ENSMUSG00000028874	0.882894	1.95457	7.91277	0.0082264	0.185523	Fgr
ENSMUSG00000054717	0.777044	2.4475	7.90687	0.00824798	0.185523	Hmgb2
ENSMUSG00000070390	1.06434	-0.0861921	7.90188	0.00826626	0.185523	Nlrp1b
ENSMUSG00000053846	-0.699158	4.55612	7.89402	0.00829513	0.185523	Lipg
ENSMUSG00000003032	0.878602	2.47779	7.88989	0.00831037	0.185523	Klf4
ENSMUSG00000070720	0.881176	1.21114	7.88548	0.00832668	0.185523	Tmem200b
ENSMUSG00000046691	0.192545	6.32215	7.87845	0.00835269	0.185523	Chtf8
ENSMUSG00000038296	0.854158	0.598703	7.87832	0.00835318	0.185523	Galnt18
ENSMUSG00000039994	0.784486	2.16218	7.86996	0.00838426	0.185523	Timeless
ENSMUSG00000097448	0.997677	0.299677	7.86951	0.00838593	0.185523
ENSMUSG00000020205	-1.18834	6.01878	7.86485	0.0084033	0.185523	Phlda1
ENSMUSG00000059013	0.583967	2.77285	7.86394	0.00840672	0.185523	Sh2d3c
ENSMUSG00000034127	1.62648	1.10239	7.85963	0.00842282	0.185523	Tspan8
ENSMUSG00000013698	0.715752	6.38816	7.85738	0.00843127	0.185523	Pea15a
ENSMUSG00000027573	-0.248995	5.19183	7.85242	0.00844988	0.185523	Gid8
ENSMUSG00000022533	-0.352421	7.51866	7.85196	0.00845159	0.185523	Atp13a3
ENSMUSG00000019916	0.489684	4.23437	7.85054	0.00845693	0.185523	P4ha1
ENSMUSG00000031253	1.30502	0.816441	7.84613	0.00847353	0.185523	Srpx2
ENSMUSG00000031196	0.574754	3.80416	7.84596	0.00847416	0.185523	F8
ENSMUSG00000020176	0.643532	3.25417	7.83906	0.0085002	0.185523	Grb10
ENSMUSG00000041445	0.853508	3.42842	7.83603	0.00851166	0.185523	Mmrn2
ENSMUSG00000038482	0.320632	4.49383	7.83441	0.00851781	0.185523	Tfdp1
ENSMUSG00000021760	1.37948	0.2267	7.83352	0.00852118	0.185523	Gpx8
ENSMUSG00000074272	-0.396319	6.98558	7.83253	0.00852494	0.185523	Ceacam1
ENSMUSG00000106087	-0.698973	2.66002	7.82766	0.00854345	0.185523
ENSMUSG00000031660	-0.219136	5.53298	7.82565	0.00855107	0.185523	Brd7
ENSMUSG00000023147	0.426673	2.64132	7.82449	0.0085555	0.185523	Get1
ENSMUSG00000025511	0.599203	5.64693	7.82336	0.00855981	0.185523	Tspan4
ENSMUSG00000003348	0.587013	4.27378	7.8165	0.00858596	0.185523	Mob3a
ENSMUSG00000029415	0.291324	4.88469	7.81317	0.00859871	0.185523	Sdad1
ENSMUSG00000039763	-0.426711	3.21331	7.81282	0.00860002	0.185523	Dnajc28
ENSMUSG00000048677	0.543335	2.58818	7.80924	0.00861375	0.185523	Tpcn2
ENSMUSG00000016257	-0.304271	5.03018	7.809	0.00861466	0.185523	Prelid3b
ENSMUSG00000026181	0.280497	5.13391	7.80803	0.00861838	0.185523	Ppm1f
ENSMUSG00000021624	1.05466	1.29423	7.80192	0.00864187	0.185548	Cd180
ENSMUSG00000012443	1.69135	0.514999	7.79756	0.00865866	0.185548	Kif11
ENSMUSG00000001761	0.525868	3.42508	7.79377	0.00867331	0.185548	Smo
ENSMUSG00000027082	0.680893	3.02474	7.79336	0.00867488	0.185548	Tfpi
ENSMUSG00000035566	1.09216	1.54766	7.78363	0.00871258	0.186058	Pcdh17
ENSMUSG00000004508	0.827824	2.76283	7.77057	0.00876346	0.186454	Gab2
ENSMUSG00000023026	0.259542	3.72366	7.76899	0.00876963	0.186454	Dip2b
ENSMUSG00000009376	-0.273736	6.66055	7.76817	0.00877281	0.186454	Met
ENSMUSG00000012519	0.631696	4.53645	7.75619	0.00881981	0.186924	Mlkl
ENSMUSG00000021483	0.468602	2.93706	7.75543	0.0088228	0.186924	Cdk20
ENSMUSG00000006010	-0.210317	5.37481	7.7485	0.00885015	0.187049	Odr4
ENSMUSG00000034906	1.70508	1.4098	7.7455	0.00886199	0.187049	Ncaph
ENSMUSG00000036873	0.378082	2.41431	7.74333	0.00887059	0.187049	2410004B18Rik
ENSMUSG00000050666	1.1158	0.882015	7.73609	0.00889927	0.18736	Vstm4
ENSMUSG00000052151	0.353651	5.64596	7.72819	0.00893072	0.187727	Plpp2
ENSMUSG00000026116	-0.31607	5.83199	7.71876	0.00896841	0.188224	Tmem131
ENSMUSG00000024413	-0.344944	7.74443	7.71456	0.00898524	0.188283	Npc1
ENSMUSG00000043542	0.716508	2.0894	7.69449	0.00906622	0.189421	Zc2hc1a
ENSMUSG00000031458	0.532947	1.48186	7.69345	0.00907042	0.189421	Coprs
ENSMUSG00000031725	-0.44751	7.95978	7.69062	0.00908191	0.189421	Ces1f
ENSMUSG00000097415	0.788548	2.49369	7.68397	0.00910896	0.189548
ENSMUSG00000079293	0.990108	2.84462	7.68217	0.00911629	0.189548	Clec7a
ENSMUSG00000018727	-0.840479	1.84575	7.67026	0.00916499	0.190262	Cpsf4l
ENSMUSG00000022747	-0.628797	3.055	7.66202	0.00919882	0.190262	St3gal6
ENSMUSG00000022130	-0.246999	4.66024	7.66077	0.00920399	0.190262	Tgds
ENSMUSG00000089889	-0.811782	0.803315	7.65995	0.00920736	0.190262	0610040B10Rik
ENSMUSG00000029156	0.714969	2.26976	7.65462	0.00922933	0.190422	Sgcb
ENSMUSG00000029816	2.57938	3.64879	7.63016	0.00933098	0.192224	Gpnmb
ENSMUSG00000025790	1.22814	2.68192	7.62386	0.00935737	0.192472	Slco3a1
ENSMUSG00000044337	2.16572	1.23158	7.61855	0.0093797	0.192636	Ackr3
ENSMUSG00000042066	0.73769	2.23824	7.61219	0.00940646	0.192689	Tmcc2
ENSMUSG00000020657	0.794047	1.16198	7.60868	0.00942127	0.192689	Dnajc27
ENSMUSG00000063146	0.759148	2.9843	7.60086	0.00945437	0.192689	Clip2
ENSMUSG00000038456	1.09974	1.85459	7.60086	0.00945438	0.192689	Dennd2a
ENSMUSG00000020154	0.622141	6.05737	7.59975	0.00945906	0.192689	Ptprb
ENSMUSG00000097388	1.26339	-0.110131	7.59753	0.0094685	0.192689	Gm3200
ENSMUSG00000031274	0.736053	2.15401	7.5894	0.00950309	0.1931	Col4a5
ENSMUSG00000043008	0.950515	1.6495	7.58282	0.00953119	0.193378	Klhl6
ENSMUSG00000021704	-0.28921	4.34135	7.57281	0.00957413	0.193937	Mtx3
ENSMUSG00000032698	0.844913	2.02069	7.56784	0.00959552	0.193937	Lmo2
ENSMUSG00000026335	0.815882	4.90533	7.5663	0.00960214	0.193937	Pam
ENSMUSG00000084793	-1.0052	-0.241712	7.55711	0.00964187	0.194131
ENSMUSG00000020929	0.203451	5.54282	7.55338	0.00965805	0.194131	Eftud2
ENSMUSG00000021256	1.06583	0.0689479	7.54807	0.00968111	0.194131	Vash1
ENSMUSG00000018160	-0.251751	5.44995	7.54749	0.00968363	0.194131	Med1
ENSMUSG00000039232	1.33146	1.64007	7.54738	0.00968412	0.194131	Stx11
ENSMUSG00000030657	2.65615	-0.185862	7.54402	0.00969874	0.194134	Xylt1
ENSMUSG00000041992	0.653374	3.49129	7.53717	0.00972866	0.194443	Rapgef5
ENSMUSG00000019823	1.15425	0.910518	7.52701	0.00977321	0.194583	Mical1
ENSMUSG00000039959	0.741508	3.0036	7.52579	0.00977854	0.194583	Hip1
ENSMUSG00000036591	-0.268828	5.91509	7.52564	0.00977922	0.194583	Arhgap21
ENSMUSG00000045996	-0.385358	2.74865	7.5195	0.00980625	0.194637	Polr2k
ENSMUSG00000034675	1.36211	1.73876	7.51775	0.009814	0.194637	Dbn1
ENSMUSG00000038811	0.727245	2.57758	7.51515	0.00982547	0.194637	Gngt2
ENSMUSG00000066363	1.01801	2.02554	7.5063	0.00986466	0.195125	Serpina3f
ENSMUSG00000037972	0.79031	0.917801	7.4896	0.0099391	0.196308	Snn
ENSMUSG00000025241	-0.260959	6.07732	7.47994	0.00998245	0.196621	Fyco1
ENSMUSG00000039377	0.984152	1.69171	7.47954	0.00998425	0.196621	Hlx
ENSMUSG00000033460	0.931058	1.06391	7.4636	0.0100562	0.197708	Armcx1
ENSMUSG00000034422	0.364172	7.4813	7.45574	0.0100919	0.197708	Parp14
ENSMUSG00000022371	0.997339	5.82176	7.4522	0.010108	0.197708	Col14a1
ENSMUSG00000018537	0.471443	3.04957	7.44801	0.0101271	0.197708	Pcgf2
ENSMUSG00000030677	1.90528	0.523755	7.4464	0.0101345	0.197708	Kif22
ENSMUSG00000032436	0.588168	2.15718	7.4418	0.0101555	0.197708	Cmtm7
ENSMUSG00000028763	0.739613	4.85512	7.44097	0.0101594	0.197708	Hspg2
ENSMUSG00000026094	0.555225	2.84591	7.43971	0.0101651	0.197708	Stk17b
ENSMUSG00000027363	-0.216412	6.21422	7.41963	0.0102577	0.197708	Usp8
ENSMUSG00000028394	0.254109	4.5177	7.41896	0.0102608	0.197708	Pole3
ENSMUSG00000074916	0.653369	1.9409	7.4186	0.0102624	0.197708	Chst14
ENSMUSG00000030782	1.1745	1.56293	7.41719	0.010269	0.197708	Tgfb1i1
ENSMUSG00000090877	0.831215	1.25032	7.41147	0.0102955	0.197708	Hspa1b
ENSMUSG00000044229	1.02163	-0.059195	7.40616	0.0103202	0.197708	Nxpe4
ENSMUSG00000036040	1.48602	1.95128	7.40608	0.0103206	0.197708	Adamtsl2
ENSMUSG00000079017	1.16173	2.24467	7.40297	0.0103351	0.197708	Ifi27l2a
ENSMUSG00000021712	-0.310805	3.81527	7.40246	0.0103375	0.197708	Trim23
ENSMUSG00000033970	0.45411	2.73094	7.39924	0.0103526	0.197708	Rfc3
ENSMUSG00000041729	0.819536	1.47144	7.39814	0.0103577	0.197708	Coro2b
ENSMUSG00000019261	0.391929	3.56776	7.39199	0.0103865	0.197708	Map1s
ENSMUSG00000025762	-0.28129	6.09758	7.39031	0.0103944	0.197708	Larp1b
ENSMUSG00000079003	0.447486	3.30167	7.38908	0.0104002	0.197708	Samd1
ENSMUSG00000024451	0.695752	4.08498	7.38834	0.0104036	0.197708	Arap3
ENSMUSG00000017309	0.604995	3.94723	7.38747	0.0104078	0.197708	Cd300lg
ENSMUSG00000027346	-0.65222	6.07867	7.38741	0.010408	0.197708	Gpcpd1
ENSMUSG00000046861	-0.287658	6.0557	7.38308	0.0104284	0.197717	Hectd3
ENSMUSG00000021140	-0.274758	5.58393	7.38106	0.0104379	0.197717	Pcnx
ENSMUSG00000027340	-0.376036	5.49262	7.37723	0.010456	0.197756	Slc23a2
ENSMUSG00000004698	1.22624	0.475277	7.37438	0.0104695	0.197756	Hdac9
ENSMUSG00000022665	1.15719	3.65582	7.35892	0.010543	0.198558	Ccdc80
ENSMUSG00000072941	1.07566	4.60605	7.35484	0.0105625	0.198558	Sod3
ENSMUSG00000029536	-0.287451	4.31256	7.35038	0.0105838	0.198558	Gatc
ENSMUSG00000020346	0.248913	6.56313	7.34572	0.0106062	0.198558	Mgat1
ENSMUSG00000076617	1.2036	2.23107	7.34343	0.0106171	0.198558	Ighm
ENSMUSG00000026737	0.760972	2.74657	7.34303	0.0106191	0.198558	Pip4k2a
ENSMUSG00000030935	-0.526564	6.50609	7.34109	0.0106284	0.198558	Acsm3
ENSMUSG00000037474	1.78613	0.079346	7.33931	0.010637	0.198558	Dtl
ENSMUSG00000068744	2.48048	1.62643	7.3376	0.0106452	0.198558	Psrc1
ENSMUSG00000000787	-0.250946	8.29758	7.33136	0.0106754	0.198843	Ddx3x
ENSMUSG00000024168	0.772083	3.02843	7.3216	0.0107227	0.19941	Tmem204
ENSMUSG00000051306	-0.32213	3.62387	7.31637	0.0107481	0.19941	Usp42
ENSMUSG00000031902	-0.188389	5.42985	7.31108	0.0107738	0.19941	Nfatc3
ENSMUSG00000038605	0.707068	1.82043	7.30998	0.0107792	0.19941	Samd10
ENSMUSG00000047497	1.6601	0.60988	7.3098	0.0107801	0.19941	Adamts12
ENSMUSG00000020773	0.607844	4.29044	7.30461	0.0108055	0.199553	Trim47
ENSMUSG00000024795	1.62742	1.1773	7.3014	0.0108213	0.199553	Kif20b
ENSMUSG00000036941	-0.300933	3.63366	7.296	0.0108478	0.199553	Elac1
ENSMUSG00000031645	-0.382865	7.04573	7.29175	0.0108687	0.199553	F11
ENSMUSG00000027293	0.563783	4.86692	7.29136	0.0108706	0.199553	Ehd4
ENSMUSG00000107096	-0.744215	1.27426	7.29004	0.0108771	0.199553
ENSMUSG00000043953	0.905203	1.97787	7.28501	0.010902	0.199595	Ccrl2
ENSMUSG00000020911	1.84353	0.435114	7.28355	0.0109092	0.199595	Krt19
ENSMUSG00000020634	-0.237574	4.91597	7.27858	0.0109338	0.199773	Ubxn2a
ENSMUSG00000071604	0.897754	-0.089647	7.26631	0.0109949	0.200616	Fam189a2
ENSMUSG00000005656	0.247233	5.09578	7.25549	0.0110491	0.20133	Snx6
ENSMUSG00000023505	1.6867	1.12757	7.25185	0.0110673	0.201389	Cdca3
ENSMUSG00000087113	2.69717	0.66405	7.24249	0.0111145	0.201752
ENSMUSG00000049775	0.746185	6.4548	7.23964	0.0111289	0.201752	Tmsb4x
ENSMUSG00000032320	0.264801	3.74141	7.23895	0.0111324	0.201752	Rcn2
ENSMUSG00000021556	0.856428	3.62902	7.23333	0.0111608	0.201975	Golm1
ENSMUSG00000052949	0.989311	0.611476	7.23058	0.0111748	0.201975	Rnf157
ENSMUSG00000024030	0.821497	2.83444	7.22633	0.0111964	0.202093	Abcg1
ENSMUSG00000042155	1.25484	0.122292	7.22032	0.0112271	0.202374	Klhl23
ENSMUSG00000023055	-0.257678	5.58474	7.21197	0.0112698	0.202497	Calcoco1
ENSMUSG00000057672	0.287343	5.5248	7.209	0.011285	0.202497	Pkn1
ENSMUSG00000042029	1.10298	1.98258	7.2069	0.0112958	0.202497	Ncapg2
ENSMUSG00000020834	0.495589	3.10253	7.20559	0.0113025	0.202497	Dhrs13
ENSMUSG00000022439	1.20307	0.187937	7.20109	0.0113257	0.202497	Parvg
ENSMUSG00000036667	0.428626	3.36296	7.19446	0.0113599	0.202497	Tcaf1
ENSMUSG00000035459	0.629479	6.3067	7.19185	0.0113734	0.202497	Stab2
ENSMUSG00000021365	0.787046	3.43836	7.1911	0.0113773	0.202497	Nedd9
ENSMUSG00000057895	1.14775	0.180126	7.18806	0.011393	0.202497	Zfp105
ENSMUSG00000029061	1.65241	-0.259652	7.18732	0.0113969	0.202497	Mmp23
ENSMUSG00000026728	0.99068	4.96872	7.18673	0.0114	0.202497	Vim
ENSMUSG00000030256	-1.54159	1.85404	7.1703	0.0114856	0.203747	Bhlhe41
ENSMUSG00000040829	0.603396	3.08777	7.15788	0.0115508	0.204633	Zmynd15
ENSMUSG00000022516	0.25667	4.3015	7.15122	0.0115859	0.204985	Nudt16l1
ENSMUSG00000060671	1.03925	1.92161	7.14239	0.0116326	0.205275	Atp8b2
ENSMUSG00000000184	0.721462	3.46288	7.14234	0.0116329	0.205275	Ccnd2
ENSMUSG00000026879	1.07172	3.45501	7.13133	0.0116915	0.206004	Gsn
ENSMUSG00000082361	0.737802	3.03517	7.1288	0.011705	0.206004	Btc
ENSMUSG00000022149	0.624062	7.2557	7.121	0.0117467	0.206468	C9
ENSMUSG00000027004	1.59289	1.09993	7.11633	0.0117717	0.206637	Frzb
ENSMUSG00000044340	-0.19867	4.65925	7.11174	0.0117965	0.206801	Phlpp1
ENSMUSG00000004044	0.78736	3.63151	7.10735	0.0118201	0.206945	Cavin1
ENSMUSG00000050989	0.869507	2.52142	7.09899	0.0118654	0.207441	Selenon
ENSMUSG00000028868	0.219627	5.84967	7.0964	0.0118794	0.207441	Wasf2
ENSMUSG00000035208	0.826092	2.95261	7.08911	0.011919	0.207862	Slfn8
ENSMUSG00000033436	1.28415	1.89889	7.08586	0.0119367	0.207901	Armcx2
ENSMUSG00000060147	0.782069	5.34772	7.06705	0.0120398	0.209252	Serpinb6a
ENSMUSG00000005447	0.58723	2.97195	7.06382	0.0120576	0.209252	Pafah1b3
ENSMUSG00000033032	0.67243	1.94219	7.06318	0.0120612	0.209252	Afap1l1
ENSMUSG00000005103	0.22009	7.35865	7.05813	0.0120891	0.209466	Wdr1
ENSMUSG00000099032	-0.856745	3.53556	7.0509	0.0121291	0.209666	Tcf24
ENSMUSG00000027200	0.915078	4.12964	7.04851	0.0121424	0.209666	Sema6d
ENSMUSG00000025026	0.451609	4.00427	7.04758	0.0121475	0.209666	Add3
ENSMUSG00000024300	1.07891	1.70422	7.04351	0.0121702	0.209787	Myo1f
ENSMUSG00000036572	-0.263548	4.24824	7.03564	0.0122141	0.209815	Upf3b
ENSMUSG00000020220	-0.274918	6.94884	7.03417	0.0122224	0.209815	Vps13d
ENSMUSG00000003518	0.298323	6.57007	7.0287	0.012253	0.209815	Dusp3
ENSMUSG00000018841	-0.299727	3.84385	7.02765	0.0122589	0.209815	Rad51d
ENSMUSG00000074227	0.280408	5.89559	7.02574	0.0122696	0.209815	Spint2
ENSMUSG00000002881	-0.273977	7.01224	7.02388	0.0122801	0.209815	Nab1
ENSMUSG00000045639	-0.264113	4.38325	7.02366	0.0122813	0.209815	Zfp629
ENSMUSG00000027086	-0.383721	4.52247	7.01568	0.0123263	0.210161	Fastkd1
ENSMUSG00000029552	1.17451	4.86781	7.01176	0.0123485	0.210161	Tes
ENSMUSG00000050493	0.773175	2.08583	7.00989	0.0123591	0.210161	Fam167b
ENSMUSG00000027933	0.196462	5.26107	7.00886	0.0123649	0.210161	Ints3
ENSMUSG00000025265	0.707684	1.66332	7.00449	0.0123897	0.210161	Fgd1
ENSMUSG00000021608	0.896318	1.4588	7.00345	0.0123956	0.210161	Lpcat1
ENSMUSG00000014778	0.589683	3.37028	6.99791	0.0124271	0.210429	Fhod1
ENSMUSG00000032028	-0.481788	4.88812	6.98922	0.0124767	0.210793	Nxpe2
ENSMUSG00000041415	-0.23364	5.68613	6.98706	0.0124891	0.210793	Dicer1
ENSMUSG00000033278	0.848378	1.85305	6.98181	0.0125192	0.210793	Ptprm
ENSMUSG00000025283	0.384222	7.21964	6.98078	0.0125252	0.210793	Sat1
ENSMUSG00000021196	0.839265	4.77372	6.97732	0.012545	0.210793	Pfkp
ENSMUSG00000021451	1.39206	0.514426	6.97518	0.0125573	0.210793	Sema4d
ENSMUSG00000027217	0.81049	1.32308	6.97496	0.0125586	0.210793	Tspan18
ENSMUSG00000026429	1.52245	-0.13689	6.9679	0.0125994	0.211189	Ube2t
ENSMUSG00000018920	0.64198	5.72543	6.96543	0.0126137	0.211189	Cxcl16
ENSMUSG00000021318	1.8372	-0.321902	6.96154	0.0126362	0.211302	Gli3
ENSMUSG00000062646	-0.27628	4.59184	6.95071	0.0126993	0.211672	Ganc
ENSMUSG00000041189	1.26447	3.05053	6.94957	0.0127059	0.211672	Chrnb1
ENSMUSG00000032555	0.464994	4.24441	6.94653	0.0127236	0.211672	Topbp1
ENSMUSG00000042787	0.437461	1.36486	6.94479	0.0127338	0.211672	Exog
ENSMUSG00000038024	-0.308284	4.71996	6.94421	0.0127372	0.211672	Dennd4c
ENSMUSG00000039509	0.226895	4.20388	6.93856	0.0127703	0.211807	Nup133
ENSMUSG00000000078	0.642126	7.44808	6.93743	0.0127769	0.211807	Klf6
ENSMUSG00000009741	-0.18824	6.14464	6.92987	0.0128215	0.212282	Ubp1
ENSMUSG00000049800	-0.302562	5.01053	6.92602	0.0128442	0.212384	Sertad2
ENSMUSG00000033788	0.781794	2.38761	6.92313	0.0128612	0.212384	Dysf
ENSMUSG00000025373	0.295141	3.95466	6.92078	0.0128751	0.212384	Rnf41
ENSMUSG00000058070	0.802615	2.28728	6.91734	0.0128955	0.212459	Eml1
ENSMUSG00000027358	0.814338	4.01522	6.91301	0.0129212	0.212622	Bmp2
ENSMUSG00000073434	0.482244	2.79691	6.89996	0.0129991	0.213233	Wdr90
ENSMUSG00000023909	0.906937	1.14291	6.89748	0.0130139	0.213233	Paqr4
ENSMUSG00000043822	1.00599	1.11915	6.89668	0.0130187	0.213233	Adamtsl5
ENSMUSG00000030352	0.264374	6.04368	6.89581	0.0130239	0.213233	Tspan9
ENSMUSG00000022220	0.820299	2.47058	6.89347	0.0130379	0.213233	Adcy4
ENSMUSG00000051705	-0.483249	1.83396	6.88819	0.0130697	0.213342	Senp8
ENSMUSG00000026767	-0.288302	4.48691	6.88708	0.0130763	0.213342	Mindy3
ENSMUSG00000029272	-1.44259	1.39023	6.88093	0.0131134	0.213686	Sult1e1
ENSMUSG00000034274	0.22365	4.38213	6.8707	0.0131754	0.214184	Thoc5
ENSMUSG00000055254	1.22397	5.05632	6.87062	0.0131759	0.214184	Ntrk2
ENSMUSG00000032462	-0.29478	5.09875	6.86462	0.0132123	0.214342	Pik3cb
ENSMUSG00000030533	0.342083	4.57282	6.86153	0.0132312	0.214342	Unc45a
ENSMUSG00000037373	0.181918	5.73292	6.86114	0.0132336	0.214342	Ctbp1
ENSMUSG00000022008	-0.237008	4.82998	6.85382	0.0132783	0.214807	Gpalpp1
ENSMUSG00000028923	0.368277	3.69486	6.84875	0.0133093	0.21505	Necap2
ENSMUSG00000054942	0.592877	2.82398	6.8453	0.0133305	0.215133	Miga1
ENSMUSG00000011884	0.626418	2.76575	6.83261	0.0134088	0.215735	Gltp
ENSMUSG00000042712	0.460883	4.37784	6.82727	0.0134418	0.215735	Tceal9
ENSMUSG00000026883	0.274473	5.36955	6.82643	0.0134471	0.215735	Dab2ip
ENSMUSG00000040112	-0.23282	4.67024	6.82498	0.0134561	0.215735	Mrps35
ENSMUSG00000024909	1.07208	1.91066	6.82436	0.0134599	0.215735	Efemp2
ENSMUSG00000020255	0.261403	4.99363	6.82346	0.0134655	0.215735	D10Wsu102e
ENSMUSG00000037119	-0.23241	6.57615	6.82106	0.0134804	0.215735	Fam91a1
ENSMUSG00000051950	0.438234	1.79947	6.79763	0.0136271	0.217591	B3glct
ENSMUSG00000028960	-0.206924	6.08111	6.79735	0.0136288	0.217591	Ube4b
ENSMUSG00000050910	0.693626	1.96126	6.78964	0.0136775	0.218108	Cdr2l
ENSMUSG00000038587	0.890674	6.60913	6.77637	0.0137617	0.219106	Akap12
ENSMUSG00000020541	-0.241189	4.84015	6.77422	0.0137753	0.219106	Tom1l1
ENSMUSG00000037313	1.14905	1.30097	6.77206	0.0137891	0.219106	Tacc3
ENSMUSG00000049303	1.10191	4.16843	6.76443	0.0138379	0.219621	Syt12
ENSMUSG00000041044	-0.5636	3.60776	6.75869	0.0138746	0.21978	Lrit1
ENSMUSG00000068036	-0.233524	6.67655	6.75775	0.0138807	0.21978	Afdn
ENSMUSG00000020315	0.314969	7.48654	6.75271	0.0139131	0.220034	Sptbn1
ENSMUSG00000043556	1.05562	0.273443	6.7473	0.013948	0.220147	Fbxl7
ENSMUSG00000026360	0.791673	3.39668	6.74651	0.0139531	0.220147	Rgs2
ENSMUSG00000021371	-0.199675	5.17328	6.74208	0.0139818	0.220206	Mcur1
ENSMUSG00000020905	1.83307	2.42025	6.7397	0.0139971	0.220206	Usp43
ENSMUSG00000036565	0.401051	3.68886	6.73542	0.014025	0.220206	Ttyh3
ENSMUSG00000003810	0.272628	5.52333	6.7351	0.014027	0.220206	Mast2
ENSMUSG00000000093	0.919406	1.47434	6.73327	0.0140389	0.220206	Tbx2
ENSMUSG00000027962	0.81578	5.21537	6.71991	0.0141261	0.221192	Vcam1
ENSMUSG00000058569	0.284958	6.13216	6.71732	0.014143	0.221192	Tmed9
ENSMUSG00000048126	1.27678	3.24384	6.71606	0.0141513	0.221192	Col6a3
ENSMUSG00000026103	0.52775	4.5178	6.70945	0.0141947	0.22124	Gls
ENSMUSG00000047867	0.779731	3.98364	6.70775	0.0142059	0.22124	Gimap6
ENSMUSG00000047281	0.652265	1.48308	6.70516	0.014223	0.22124	Sfn
ENSMUSG00000050234	1.06239	1.90022	6.70134	0.0142482	0.22124	Gja4
ENSMUSG00000004849	0.205212	5.33563	6.70049	0.0142538	0.22124	Ap1s1
ENSMUSG00000098973	-2.09412	3.36261	6.6997	0.014259	0.22124	Mir6236
ENSMUSG00000037795	-0.337081	4.75009	6.69806	0.0142699	0.22124	N4bp2
ENSMUSG00000024070	-0.301858	7.67137	6.69251	0.0143066	0.22137	Prkd3
ENSMUSG00000041199	0.671715	1.67994	6.69182	0.0143112	0.22137	Rpusd1
ENSMUSG00000023067	1.19263	6.36826	6.68608	0.0143494	0.221705	Cdkn1a
ENSMUSG00000027099	-0.202925	5.4391	6.68218	0.0143754	0.221851	Mtx2
ENSMUSG00000027669	1.03094	1.28694	6.6746	0.014426	0.222109	Gnb4
ENSMUSG00000022438	0.885227	2.32329	6.67338	0.0144342	0.222109	Parvb
ENSMUSG00000053291	-0.779332	0.582766	6.67127	0.0144484	0.222109	Rab4b
ENSMUSG00000007812	-0.289529	5.67032	6.66829	0.0144684	0.222109	Zfp655
ENSMUSG00000036446	1.26747	3.09332	6.66445	0.0144942	0.222109	Lum
ENSMUSG00000034595	0.956064	3.46105	6.66342	0.0145011	0.222109	Ppp1r18
ENSMUSG00000021022	-0.281047	3.24542	6.66031	0.0145221	0.222109	Ppp2r3c
ENSMUSG00000032400	1.28174	0.588522	6.65802	0.0145375	0.222109	Zwilch
ENSMUSG00000078515	-0.283432	7.64627	6.65627	0.0145494	0.222109	Ddi2
ENSMUSG00000033124	-0.306122	5.03826	6.65504	0.0145577	0.222109	Atg9a
ENSMUSG00000006403	1.53516	2.15954	6.64882	0.0145998	0.222213	Adamts4
ENSMUSG00000074166	-0.336087	2.56683	6.64256	0.0146424	0.222213	AW146154
ENSMUSG00000053768	-0.199534	6.49497	6.64026	0.014658	0.222213	Chchd3
ENSMUSG00000021944	0.296601	4.2136	6.63784	0.0146745	0.222213	Gata4
ENSMUSG00000039804	0.278661	4.302	6.62908	0.0147344	0.222213	Ncoa5
ENSMUSG00000039115	0.879087	4.50002	6.62904	0.0147347	0.222213	Itga9
ENSMUSG00000048371	-0.396589	5.43863	6.62395	0.0147696	0.222213	Pdp2
ENSMUSG00000026134	0.534391	2.22662	6.62359	0.014772	0.222213	Prim2
ENSMUSG00000024142	0.290513	3.19886	6.62131	0.0147878	0.222213	Mlst8
ENSMUSG00000004451	0.369885	5.41322	6.62117	0.0147887	0.222213	Ralb
ENSMUSG00000021108	0.683933	2.12745	6.62056	0.0147929	0.222213	Prkch
ENSMUSG00000111118	-1.01673	0.0894241	6.61807	0.01481	0.222213	Gm6545
ENSMUSG00000023905	0.89377	6.71314	6.61795	0.0148109	0.222213	Tnfrsf12a
ENSMUSG00000030020	0.867047	1.66613	6.6157	0.0148264	0.222213	Prickle2
ENSMUSG00000021756	0.345454	7.75197	6.61469	0.0148334	0.222213	Il6st
ENSMUSG00000046546	0.697374	3.6402	6.61438	0.0148355	0.222213	Fam43a
ENSMUSG00000036672	0.620466	2.81581	6.61156	0.014855	0.222213	Cenpt
ENSMUSG00000037007	-0.295803	3.52265	6.61043	0.0148628	0.222213	Zfp113
ENSMUSG00000030798	1.28856	1.14549	6.6035	0.0149108	0.222622	Cd37
ENSMUSG00000023307	-0.232967	6.56943	6.60169	0.0149234	0.222622	Marchf5
ENSMUSG00000015536	-0.255662	6.43203	6.58845	0.0150157	0.223718	Mocs2
ENSMUSG00000027624	0.98591	2.62783	6.58638	0.0150302	0.223718	Epb41l1
ENSMUSG00000052504	1.39172	-0.0770051	6.5833	0.0150517	0.22379	Epha3
ENSMUSG00000066150	-0.223545	7.54816	6.57881	0.0150833	0.223904	Slc31a1
ENSMUSG00000028633	0.583805	5.93765	6.57746	0.0150927	0.223904	Ctps
ENSMUSG00000060860	0.370698	2.67052	6.57269	0.0151263	0.224154	Ube2s
ENSMUSG00000064284	0.442512	2.67201	6.56851	0.0151558	0.224317	Cdpf1
ENSMUSG00000028976	-0.935506	2.95217	6.5664	0.0151708	0.224317	Slc2a5
ENSMUSG00000030930	0.715622	4.21397	6.56013	0.0152152	0.224725	Chst15
ENSMUSG00000027519	-0.157322	5.5814	6.55186	0.0152739	0.225345	Rab22a
ENSMUSG00000027408	1.68637	0.446433	6.54442	0.015327	0.225637	Cpxm1
ENSMUSG00000038446	-0.190126	4.96633	6.54438	0.0153273	0.225637	Cdc40
ENSMUSG00000039081	0.923139	0.877368	6.53577	0.015389	0.226296	Zfp503
ENSMUSG00000052160	0.701017	2.9959	6.53098	0.0154235	0.226504	Pld4
ENSMUSG00000051910	-0.401512	3.86813	6.52533	0.0154643	0.226504	Sox6
ENSMUSG00000031803	0.750373	2.15356	6.5252	0.0154652	0.226504	B3gnt3
ENSMUSG00000026520	0.383101	2.58403	6.52423	0.0154722	0.226504	Pycr2
ENSMUSG00000075254	0.505756	4.8233	6.52138	0.0154928	0.226504	Heg1
ENSMUSG00000024521	1.03672	0.463913	6.51977	0.0155045	0.226504	Pmaip1
ENSMUSG00000037466	1.91891	-0.342659	6.5133	0.0155514	0.226757	Tedc1
ENSMUSG00000020530	-0.22955	6.58327	6.51271	0.0155556	0.226757	Ggnbp2
ENSMUSG00000036777	1.74703	0.667697	6.50361	0.015622	0.227477	Anln
ENSMUSG00000015468	0.623314	2.53927	6.49822	0.0156614	0.227759	Notch4
ENSMUSG00000063800	0.274017	3.91364	6.49631	0.0156753	0.227759	Prpf38a
ENSMUSG00000036246	0.436308	3.82589	6.48946	0.0157256	0.228129	Gmip
ENSMUSG00000000058	0.605077	2.65137	6.48821	0.0157348	0.228129	Cav2
ENSMUSG00000048376	0.622724	4.14399	6.48388	0.0157667	0.228257	F2r
ENSMUSG00000079104	-0.187184	4.55449	6.4824	0.0157776	0.228257	Prps1l3
ENSMUSG00000047036	-0.206018	6.10504	6.47893	0.0158032	0.228381	Zfp445
ENSMUSG00000026648	-0.294347	3.11846	6.47375	0.0158416	0.228689	Dclre1c
ENSMUSG00000042305	-0.209949	6.79274	6.4697	0.0158717	0.228814	Tmem183a
ENSMUSG00000105135	-0.567143	1.87135	6.46529	0.0159044	0.228814
ENSMUSG00000109324	0.268403	4.39351	6.46438	0.0159112	0.228814	Prmt1
ENSMUSG00000041420	1.12825	0.383574	6.46125	0.0159346	0.228814	Meis3
ENSMUSG00000015745	0.575308	2.54481	6.45928	0.0159493	0.228814	Plekho1
ENSMUSG00000063193	1.10145	0.354615	6.58431	0.0159704	0.228814	Cd300lb
ENSMUSG00000057329	0.836992	1.08595	6.45489	0.0159821	0.228814	Bcl2
ENSMUSG00000027230	1.55483	1.3973	6.45228	0.0160016	0.228814	Creb3l1
ENSMUSG00000056832	0.975287	0.988448	6.44464	0.0160589	0.228814	Ttc26
ENSMUSG00000042790	-0.211299	4.54966	6.44379	0.0160654	0.228814	Rnf214
ENSMUSG00000018381	0.709394	2.27805	6.44299	0.0160714	0.228814	Abi3
ENSMUSG00000067369	-0.21823	5.10776	6.44231	0.0160765	0.228814	Trmt2b
ENSMUSG00000034401	1.0107	0.706506	6.44101	0.0160863	0.228814	Spata6
ENSMUSG00000046280	0.683044	2.27414	6.43854	0.0161049	0.228814	She
ENSMUSG00000047767	0.542653	3.18203	6.43325	0.0161449	0.228814	Atg16l2
ENSMUSG00000039828	0.259936	3.22401	6.43305	0.0161464	0.228814	Wdr70
ENSMUSG00000029378	2.43249	0.940415	6.52962	0.0161553	0.228814	Areg
ENSMUSG00000022146	0.785151	4.67154	6.42835	0.016182	0.228814	Osmr
ENSMUSG00000036114	0.338887	3.49583	6.42624	0.016198	0.228814	Rpp25l
ENSMUSG00000075284	0.857172	2.4689	6.42596	0.0162001	0.228814	Wipf1
ENSMUSG00000052921	0.535916	3.27701	6.42331	0.0162203	0.228814	Arhgef15
ENSMUSG00000040123	-0.221675	5.41007	6.42182	0.0162317	0.228814	Zmym5
ENSMUSG00000046688	0.510452	4.77137	6.42037	0.0162427	0.228814	Tifa
ENSMUSG00000023921	-0.292812	7.2693	6.39264	0.0164553	0.231566	Mmut
ENSMUSG00000028568	-0.249684	3.71599	6.38051	0.0165493	0.232582	Btf3l4
ENSMUSG00000036206	0.594508	2.30757	6.37885	0.0165622	0.232582	Sh3bp4
ENSMUSG00000062456	0.675846	0.353109	6.37055	0.016627	0.233105	Rpl9-ps6
ENSMUSG00000028582	0.259092	4.69056	6.36962	0.0166342	0.233105	Cc2d1b
ENSMUSG00000037685	0.489599	3.25801	6.36436	0.0166754	0.233374	Atp8a1
ENSMUSG00000048120	0.954914	2.11542	6.36272	0.0166882	0.233374	Entpd1
ENSMUSG00000034154	-0.232308	4.83963	6.36048	0.0167058	0.233377	Ino80
ENSMUSG00000033960	0.415593	4.69848	6.35496	0.0167492	0.233739	Jcad
ENSMUSG00000034636	-0.291957	5.84295	6.35086	0.0167816	0.233742	Zyg11b
ENSMUSG00000028073	0.738569	3.06929	6.34802	0.016804	0.233742	Pear1
ENSMUSG00000039347	1.14842	0.49354	6.34754	0.0168077	0.233742	Atp6v0e2
ENSMUSG00000085156	0.683763	2.77294	6.34434	0.0168331	0.233742	Snhg15
ENSMUSG00000043154	-0.363068	4.65575	6.34196	0.0168519	0.233742	Ppp2r3a
ENSMUSG00000029373	1.57316	0.197967	6.3416	0.0168548	0.233742	Pf4
ENSMUSG00000006930	0.970758	2.04869	6.3395	0.0168714	0.233742	Hap1
ENSMUSG00000020986	-0.267352	6.51599	6.33088	0.01694	0.234361	Sec23a
ENSMUSG00000034109	-0.257694	6.24519	6.32949	0.016951	0.234361	Golim4
ENSMUSG00000024754	0.683946	4.90929	6.32419	0.0169934	0.234689	Cemip2
ENSMUSG00000029086	1.52227	3.47807	6.32215	0.0170098	0.234689	Prom1
ENSMUSG00000023915	0.991401	2.75835	6.30339	0.0171606	0.235546	Tnfrsf21
ENSMUSG00000092981	-0.447887	2.13126	6.30035	0.0171853	0.235546	Mir5125
ENSMUSG00000037887	1.37864	4.02289	6.29972	0.0171904	0.235546	Dusp8
ENSMUSG00000029173	-0.212668	6.40665	6.29866	0.0171989	0.235546	Sepsecs
ENSMUSG00000038524	0.687652	3.33301	6.29563	0.0172235	0.235546	Fchsd1
ENSMUSG00000020272	0.662997	3.38361	6.29553	0.0172243	0.235546	Stk10
ENSMUSG00000034593	1.11608	1.53621	6.29438	0.0172337	0.235546	Myo5a
ENSMUSG00000053801	0.354304	4.07999	6.29432	0.0172342	0.235546	Grwd1
ENSMUSG00000019505	0.198793	6.83157	6.29051	0.0172652	0.235546	Ubb
ENSMUSG00000049892	1.01392	0.185865	6.28717	0.0172924	0.235546	Rasd1
ENSMUSG00000054435	0.710273	3.5937	6.28518	0.0173086	0.235546	Gimap4
ENSMUSG00000021253	1.41418	0.469101	6.28492	0.0173107	0.235546	Tgfb3
ENSMUSG00000040102	-0.245275	3.95389	6.28412	0.0173172	0.235546	Klhl42
ENSMUSG00000005204	0.173486	5.37992	6.28405	0.0173178	0.235546	Senp3
ENSMUSG00000035967	0.716664	2.50281	6.27464	0.0173948	0.236355	Ints6l
ENSMUSG00000025287	0.453574	4.979	6.26625	0.0174638	0.236636	Acot9
ENSMUSG00000002835	1.07903	1.49444	6.2656	0.0174691	0.236636	Chaf1a
ENSMUSG00000015672	-0.2522	4.46926	6.26509	0.0174733	0.236636	Mrpl32
ENSMUSG00000029581	0.980505	2.47939	6.26235	0.0174959	0.236636	Fscn1
ENSMUSG00000030790	0.955499	3.65597	6.26106	0.0175066	0.236636	Adm
ENSMUSG00000071451	0.415579	2.40386	6.25927	0.0175214	0.236636	Psmg4
ENSMUSG00000037902	0.866997	4.50572	6.25094	0.0175904	0.237329	Sirpa
ENSMUSG00000000340	-0.297364	6.15337	6.24808	0.0176142	0.237411	Dbt
ENSMUSG00000034825	-2.97835	-0.562949	6.36461	0.0176458	0.237512	Nrip3
ENSMUSG00000091337	0.433487	3.75419	6.24289	0.0176574	0.237512	Eid1
ENSMUSG00000032796	1.06836	2.2512	6.24081	0.0176748	0.237512	Lama1
ENSMUSG00000034480	-0.282728	4.8817	6.23354	0.0177356	0.23809	Diaph2
ENSMUSG00000030970	1.04644	1.16674	6.22619	0.0177973	0.238579	Ctbp2
ENSMUSG00000025815	-0.497286	6.04324	6.22274	0.0178263	0.238579	Dhtkd1
ENSMUSG00000028161	-0.208715	5.33416	6.22081	0.0178426	0.238579	Ppp3ca
ENSMUSG00000005882	-0.222523	5.26866	6.2174	0.0178714	0.238579	Uqcc1
ENSMUSG00000024462	0.784512	2.37192	6.21666	0.0178776	0.238579	Gabbr1
ENSMUSG00000009418	0.813627	2.93027	6.2157	0.0178858	0.238579	Nav1
ENSMUSG00000089832	0.280837	3.04662	6.21443	0.0178965	0.238579	Shkbp1
ENSMUSG00000036273	0.833322	1.99954	6.2032	0.0179918	0.239611	Lrrk2
ENSMUSG00000029762	1.04431	2.50786	6.1987	0.0180301	0.239883	Akr1b8
ENSMUSG00000038582	-0.459098	4.61387	6.19202	0.0180872	0.240143	Pptc7
ENSMUSG00000004040	0.238379	7.20515	6.19119	0.0180943	0.240143	Stat3
ENSMUSG00000026288	0.786693	2.46578	6.1886	0.0181164	0.240143	Inpp5d
ENSMUSG00000022469	0.661364	1.91483	6.18797	0.0181219	0.240143	Rapgef3
ENSMUSG00000091649	1.04491	0.291994	6.18595	0.0181392	0.240143	Phf11b
ENSMUSG00000025764	-0.320026	5.67768	6.18265	0.0181675	0.240281	Jade1
ENSMUSG00000031129	0.661201	2.2845	6.18005	0.01819	0.240341	Slc9a9
ENSMUSG00000060586	0.978996	4.17843	6.17275	0.018253	0.240935	H2-Eb1
ENSMUSG00000034659	0.275001	4.89736	6.16729	0.0183002	0.241321	Tmem109
ENSMUSG00000041078	-0.847042	0.18901	6.15382	0.0184174	0.242355	Grid1
ENSMUSG00000030671	-0.304838	5.94128	6.15201	0.0184332	0.242355	Pde3b
ENSMUSG00000027111	0.595293	4.48398	6.15131	0.0184393	0.242355	Itga6
ENSMUSG00000027556	-1.0298	0.971109	6.14999	0.0184508	0.242355	Car1
ENSMUSG00000079014	1.19271	-0.0989988	6.14589	0.0184868	0.242393	Serpina3i
ENSMUSG00000032578	-0.740306	4.6631	6.14553	0.0184899	0.242393	Cish
ENSMUSG00000004530	0.371719	5.78892	6.14126	0.0185274	0.242647	Coro1c
ENSMUSG00000030282	-0.212526	5.53067	6.13653	0.018569	0.242954	Cmas
ENSMUSG00000023809	0.746717	1.42443	6.13227	0.0186065	0.243209	Rps6ka2
ENSMUSG00000020473	1.38225	2.16323	6.12156	0.0187013	0.24421	Aebp1
ENSMUSG00000017697	0.711245	1.38887	6.11851	0.0187284	0.24422	Ada
ENSMUSG00000049807	0.408985	4.51461	6.11737	0.0187385	0.24422	Arhgap23
ENSMUSG00000012428	0.651107	8.43121	6.09971	0.0188964	0.246038	Steap4
ENSMUSG00000096606	0.646257	3.25245	6.08909	0.018992	0.24677	Tpbgl
ENSMUSG00000034634	1.53314	4.87814	6.08883	0.0189943	0.24677	Ly6d
ENSMUSG00000001674	0.23684	4.16121	6.08734	0.0190078	0.24677	Ddx18
ENSMUSG00000048388	1.08332	1.25197	6.08409	0.0190372	0.246912	Fam171b
ENSMUSG00000037971	-0.224664	4.51053	6.08002	0.019074	0.246972	1110032A03Rik
ENSMUSG00000021379	0.690753	1.43101	6.07883	0.0190849	0.246972	Id4
ENSMUSG00000042202	-0.220321	5.82139	6.07748	0.019097	0.246972	Slc35e2
ENSMUSG00000051220	1.55162	0.0590174	6.0726	0.0191414	0.247126	Ercc6l
ENSMUSG00000098867	-0.622978	3.34505	6.07213	0.0191457	0.247126
ENSMUSG00000044231	0.614361	1.04846	6.0642	0.019218	0.247811	Nhlrc1
ENSMUSG00000028233	-0.224778	4.08405	6.06166	0.0192413	0.247811	Tgs1
ENSMUSG00000008976	-0.207683	5.75475	6.05961	0.0192601	0.247811	Gabpa
ENSMUSG00000068735	0.674904	3.16197	6.05706	0.0192835	0.247811	Trp53i11
ENSMUSG00000032254	1.60688	0.273647	6.05622	0.0192912	0.247811	Kif23
ENSMUSG00000030965	-0.187954	5.16118	6.0456	0.0193889	0.248828	Abraxas2
ENSMUSG00000022914	-0.204671	4.68273	6.04096	0.0194318	0.248875	Brwd1
ENSMUSG00000051506	1.14348	1.78114	6.04004	0.0194403	0.248875	Wdfy4
ENSMUSG00000026664	-0.423249	9.73173	6.03918	0.0194483	0.248875	Phyh
ENSMUSG00000040111	0.825829	1.61703	6.03367	0.0194994	0.249077	Gramd1b
ENSMUSG00000022074	1.09732	3.55427	6.03347	0.0195012	0.249077	Tnfrsf10b
ENSMUSG00000053182	1.12997	-0.0216744	6.03021	0.0195316	0.249228	Gm609
ENSMUSG00000015120	-0.213104	5.57708	6.02628	0.0195682	0.249457	Ube2i
ENSMUSG00000024869	-0.546761	0.737831	6.02367	0.0195926	0.249531
ENSMUSG00000001285	0.231467	4.15998	6.02112	0.0196164	0.249597	Myg1
ENSMUSG00000019797	-0.220628	4.21781	6.01693	0.0196556	0.249634	Mtres1
ENSMUSG00000097113	1.28645	2.28504	6.01683	0.0196565	0.249634	Gm19705
ENSMUSG00000052533	0.218611	4.31272	6.00804	0.019739	0.250356	Nup188
ENSMUSG00000056492	0.556976	5.57766	6.0052	0.0197658	0.250356	Adgrf5
ENSMUSG00000054932	0.865711	1.93077	6.00312	0.0197854	0.250356	Afp
ENSMUSG00000025262	-0.439444	2.32429	6.00152	0.0198005	0.250356	Fam120c
ENSMUSG00000055296	-0.302481	5.71153	6.00087	0.0198067	0.250356	Tmem245
ENSMUSG00000041515	0.660116	2.80638	5.99496	0.0198626	0.250827	Irf8
ENSMUSG00000048170	0.141304	5.22882	5.98543	0.0199531	0.251603	Mcmbp
ENSMUSG00000056493	-0.244606	5.72553	5.98432	0.0199637	0.251603	Foxk1
ENSMUSG00000045932	0.947436	4.25832	5.98255	0.0199805	0.251603	Ifit2
ENSMUSG00000031289	1.51688	-0.225399	5.9806	0.0199992	0.251603	Il13ra2
ENSMUSG00000055737	-0.265276	8.59282	5.97785	0.0200254	0.251605	Ghr
ENSMUSG00000021493	0.513708	5.24298	5.97666	0.0200368	0.251605	Pdlim7
ENSMUSG00000031375	0.967037	6.46474	5.97299	0.020072	0.251811	Bgn
ENSMUSG00000037010	2.92316	0.0892067	5.97082	0.0200928	0.251836	Apln
ENSMUSG00000056708	0.709722	4.34393	5.95969	0.0201999	0.252739	Ier5
ENSMUSG00000052942	1.04888	1.56494	5.95031	0.0202907	0.252739	Glis3
ENSMUSG00000006728	0.209763	5.66151	5.94734	0.0203195	0.252739	Cdk4
ENSMUSG00000022462	-0.3621	7.48959	5.94697	0.0203231	0.252739	Slc38a2
ENSMUSG00000003200	0.263496	4.56192	5.94446	0.0203475	0.252739	Sh3gl1
ENSMUSG00000063077	-0.265002	7.83248	5.9443	0.020349	0.252739	Kif1b
ENSMUSG00000110494	3.10736	0.452857	6.05269	0.0203646	0.252739
ENSMUSG00000040322	0.813797	4.12012	5.94178	0.0203736	0.252739	Slc25a24
ENSMUSG00000029094	1.10595	1.65857	5.93963	0.0203946	0.252739	Afap1
ENSMUSG00000017670	0.349283	3.86539	5.937	0.0204202	0.252739	Elmo2
ENSMUSG00000068922	0.217024	4.13242	5.93573	0.0204326	0.252739	Msto1
ENSMUSG00000027075	-0.683211	3.01218	5.93479	0.0204418	0.252739	Slc43a1
ENSMUSG00000106864	-0.141695	4.95516	5.93256	0.0204636	0.252739	Gtf3c2
ENSMUSG00000021270	0.416587	7.52718	5.93018	0.020487	0.252739	Hsp90aa1
ENSMUSG00000033294	0.291687	3.99498	5.92913	0.0204972	0.252739	Noc4l
ENSMUSG00000115222	1.3753	-0.283405	9.41511	0.0205231	0.252739
ENSMUSG00000071266	-0.256809	4.06561	5.92542	0.0205336	0.252739	Zfp946
ENSMUSG00000019920	0.311664	5.35626	5.92532	0.0205346	0.252739	Lims1
ENSMUSG00000021264	-0.183756	6.21407	5.92467	0.020541	0.252739	Yy1
ENSMUSG00000029389	0.29457	3.27254	5.9246	0.0205417	0.252739	Ddx55
ENSMUSG00000047187	-0.137177	6.83891	5.92258	0.0205616	0.252751	Rab2a
ENSMUSG00000100658	1.22795	-0.0248854	5.91612	0.0206253	0.252762
ENSMUSG00000022673	0.743532	3.26301	5.91329	0.0206532	0.252762	Mcm4
ENSMUSG00000054752	0.80346	0.574489	5.91306	0.0206555	0.252762	Fsd1l
ENSMUSG00000090935	-0.211433	5.97109	5.91146	0.0206714	0.252762	Synj2bp
ENSMUSG00000034484	0.14717	5.74153	5.91127	0.0206732	0.252762	Snx2
ENSMUSG00000025369	-0.235021	6.73729	5.90858	0.0206998	0.252762	Smarcc2
ENSMUSG00000034723	-0.266701	4.39436	5.90517	0.0207337	0.252762	Tmx4
ENSMUSG00000034269	-0.187346	5.97903	5.90388	0.0207465	0.252762	Setd5
ENSMUSG00000030137	1.16034	1.51163	5.90377	0.0207476	0.252762	Tuba8
ENSMUSG00000072812	2.4364	3.31566	5.90343	0.0207509	0.252762	Ahnak2
ENSMUSG00000022385	1.14249	2.99032	5.89672	0.0208178	0.252873	Gtse1
ENSMUSG00000041378	0.632663	2.54624	5.8958	0.020827	0.252873	Cldn5
ENSMUSG00000026753	-0.135968	5.60533	5.89447	0.0208403	0.252873	Ppp6c
ENSMUSG00000010307	0.581139	3.34809	5.89376	0.0208473	0.252873	Tmem86a
ENSMUSG00000026112	-0.185053	6.59511	5.89306	0.0208543	0.252873	Coa5
ENSMUSG00000020803	-0.182061	6.07979	5.88654	0.0209196	0.253244	Txndc17
ENSMUSG00000010830	1.49723	0.696916	5.88463	0.0209387	0.253244	Kdelr3
ENSMUSG00000042197	-0.188158	4.15645	5.8828	0.0209571	0.253244	Zfp451
ENSMUSG00000067851	-0.225724	6.8678	5.88246	0.0209605	0.253244	Arfgef1
ENSMUSG00000021948	0.335666	4.56425	5.87657	0.0210198	0.253733	Prkcd
ENSMUSG00000067194	-0.203541	5.61341	5.86641	0.0211225	0.254742	Eif1ax
ENSMUSG00000001054	0.274412	3.84945	5.86374	0.0211495	0.254839	Rmnd5b
ENSMUSG00000079547	1.06563	1.15337	5.85931	0.0211945	0.255147	H2-DMb1
ENSMUSG00000025747	0.364835	2.92879	5.85749	0.0212131	0.255147	Tyms
ENSMUSG00000020668	0.805525	0.866978	5.85503	0.0212381	0.255219	Kif3c
ENSMUSG00000035168	0.398762	4.81328	5.85071	0.0212822	0.25552	Tanc1
ENSMUSG00000024976	-0.194347	5.28939	5.84229	0.0213684	0.255818	Shoc2
ENSMUSG00000000711	-0.203351	6.30218	5.84202	0.0213712	0.255818	Rab5b
ENSMUSG00000091867	3.08292	3.57896	5.84081	0.0213836	0.255818	Cyp2a22
ENSMUSG00000024911	0.225348	4.71947	5.83871	0.0214052	0.255818	Fibp
ENSMUSG00000028378	0.683412	2.92611	5.83671	0.0214257	0.255818	Ptgr1
ENSMUSG00000030921	0.561553	5.58947	5.8363	0.02143	0.255818	Trim30a
ENSMUSG00000071078	0.291771	3.72619	5.83503	0.021443	0.255818	Nr2c2ap
ENSMUSG00000008730	-0.229572	6.49441	5.83023	0.0214926	0.255818	Hipk1
ENSMUSG00000028057	0.236743	4.0527	5.82859	0.0215095	0.255818	Rit1
ENSMUSG00000024349	0.908092	1.51371	5.82772	0.0215184	0.255818	Sting1
ENSMUSG00000033502	0.727743	1.15513	5.82706	0.0215253	0.255818	Cdc14a
ENSMUSG00000027456	2.81891	-0.463944	5.82453	0.0215515	0.255818	Sdcbp2
ENSMUSG00000028364	2.07712	1.74255	5.82419	0.021555	0.255818	Tnc
ENSMUSG00000040407	-0.271613	5.62601	5.81333	0.0216679	0.25634	Akap9
ENSMUSG00000024174	0.412249	2.52837	5.81325	0.0216687	0.25634	Pot1b
ENSMUSG00000072625	0.882574	3.99294	5.81319	0.0216693	0.25634	Gdf2
ENSMUSG00000045838	0.631783	3.72014	5.8126	0.0216755	0.25634	Ccdc9b
ENSMUSG00000018846	-0.314536	6.15521	5.80544	0.0217502	0.256992	Pank3
ENSMUSG00000102918	0.855768	2.2804	5.80365	0.0217689	0.256992	Pcdhgc3
ENSMUSG00000027329	0.772659	0.938073	5.80085	0.0217983	0.257112	Spef1
ENSMUSG00000026576	-0.343833	6.13727	5.797	0.0218386	0.257358	Atp1b1
ENSMUSG00000040717	1.01001	0.467325	5.79521	0.0218575	0.257358	Il17rd
ENSMUSG00000022507	-0.331404	5.57371	5.78818	0.0219316	0.257935	1810013L24Rik
ENSMUSG00000042638	-1.01361	1.0276	5.78573	0.0219574	0.257935	Gucy2c
ENSMUSG00000030144	3.63341	-0.0603497	5.78154	0.0220018	0.257935	Clec4d
ENSMUSG00000046152	0.76126	1.15649	5.7799	0.0220191	0.257935	Fut10
ENSMUSG00000032122	0.810805	1.3683	5.77874	0.0220315	0.257935	Slc37a2
ENSMUSG00000031668	0.351994	4.94788	5.77813	0.0220379	0.257935	Eif2ak3
ENSMUSG00000046432	1.23807	0.530051	5.77625	0.0220579	0.257935	Bex3
ENSMUSG00000025609	-0.196864	6.35922	5.77489	0.0220723	0.257935	Mkln1
ENSMUSG00000079523	0.968037	6.24175	5.77251	0.0220977	0.257935	Tmsb10
ENSMUSG00000014599	0.548343	5.84134	5.7724	0.0220988	0.257935	Csf1
ENSMUSG00000026814	0.725532	5.89108	5.76283	0.022201	0.258192	Eng
ENSMUSG00000047250	0.862008	3.66299	5.76251	0.0222044	0.258192	Ptgs1
ENSMUSG00000028159	0.924975	1.6255	5.76187	0.0222113	0.258192	Dapp1
ENSMUSG00000040928	-0.238522	4.70144	5.75974	0.022234	0.258192	S100pbp
ENSMUSG00000027499	1.16359	0.0433285	5.75969	0.0222346	0.258192	Pkia
ENSMUSG00000027931	0.602269	3.77754	5.75907	0.0222412	0.258192	Npr1
ENSMUSG00000051439	1.35662	6.4034	5.75773	0.0222556	0.258192	Cd14
ENSMUSG00000025959	0.48544	3.95456	5.74309	0.0224132	0.259239	Klf7
ENSMUSG00000040212	1.05995	1.00949	5.74239	0.0224208	0.259239	Emp3
ENSMUSG00000078675	-1.56185	0.913147	5.74154	0.02243	0.259239	Mup13
ENSMUSG00000078675	-1.56185	0.913147	5.74154	0.02243	0.259239	Mup16
ENSMUSG00000021096	-0.193165	7.0297	5.74099	0.0224359	0.259239	Ppm1a
ENSMUSG00000066152	0.406959	4.12942	5.74038	0.0224425	0.259239	Slc31a2
ENSMUSG00000000120	1.11762	2.12786	5.73045	0.0225503	0.26026	Ngfr
ENSMUSG00000036992	0.305064	2.6768	5.72764	0.0225809	0.260388	Nxt1
ENSMUSG00000037012	0.854784	3.24881	5.72534	0.022606	0.260454	Hk1
ENSMUSG00000057738	0.270639	8.19222	5.71858	0.0226799	0.260929	Sptan1
ENSMUSG00000031600	-0.234129	5.44034	5.71801	0.0226861	0.260929	Vps37a
ENSMUSG00000025132	0.230757	7.68056	5.71561	0.0227124	0.260978	Arhgdia
ENSMUSG00000016510	-0.224009	4.55007	5.71359	0.0227345	0.260978	Mtif3
ENSMUSG00000066800	0.705504	2.34453	5.71053	0.0227682	0.260978	Rnasel
ENSMUSG00000034729	-0.175039	4.6379	5.71053	0.0227682	0.260978	Mrps10
ENSMUSG00000029622	0.386794	6.60742	5.70258	0.0228558	0.261571	Arpc1b
ENSMUSG00000036057	0.270956	6.15527	5.70187	0.0228637	0.261571	Ptpn23
ENSMUSG00000041134	0.661309	2.41321	5.70053	0.0228784	0.261571	Cyyr1
ENSMUSG00000015697	-0.172076	5.33337	5.6986	0.0228998	0.261592	Setdb1
ENSMUSG00000040732	0.712006	2.10777	5.68648	0.0230344	0.262027	Erg
ENSMUSG00000030254	0.637573	2.42762	5.68643	0.0230349	0.262027	Rad18
ENSMUSG00000047496	-0.412589	5.47887	5.68438	0.0230577	0.262027	Rnf152
ENSMUSG00000027188	1.0267	2.2614	5.68412	0.0230606	0.262027	Pamr1
ENSMUSG00000032640	0.571313	2.64363	5.67877	0.0231204	0.262027	Chsy1
ENSMUSG00000022793	0.796854	0.810536	5.67798	0.0231291	0.262027	B4galt4
ENSMUSG00000050919	0.688449	1.1966	5.67632	0.0231477	0.262027	Zfp366
ENSMUSG00000002233	0.50167	5.62282	5.67504	0.0231621	0.262027	Rhoc
ENSMUSG00000034557	-0.210274	4.85961	5.67144	0.0232025	0.262027	Zfyve9
ENSMUSG00000023868	0.91651	0.610287	5.67134	0.0232036	0.262027	Pde10a
ENSMUSG00000047996	0.664131	0.80921	5.6711	0.0232062	0.262027	Prrg1
ENSMUSG00000022425	-0.412713	5.64254	5.66979	0.023221	0.262027	Enpp2
ENSMUSG00000029392	0.696953	1.40869	5.66843	0.0232363	0.262027	Rilpl1
ENSMUSG00000034243	-0.238686	6.94647	5.6677	0.0232445	0.262027	Golgb1
ENSMUSG00000040213	-0.415897	7.16162	5.6671	0.0232512	0.262027	Kyat3
ENSMUSG00000028369	2.39138	-0.349106	5.66661	0.0232568	0.262027	Svep1
ENSMUSG00000001870	1.10198	1.61887	5.66324	0.0232947	0.262027	Ltbp1
ENSMUSG00000055485	0.897991	1.34374	5.66277	0.0233	0.262027	Soga1
ENSMUSG00000028991	-0.260074	5.99445	5.66106	0.0233193	0.262027	Mtor
ENSMUSG00000022864	-0.353347	3.33034	5.6575	0.0233595	0.262027	D16Ertd472e
ENSMUSG00000040536	-0.361734	5.07736	5.65455	0.0233928	0.262027	Necab1
ENSMUSG00000029710	0.269021	5.07688	5.65246	0.0234165	0.262027	Ephb4
ENSMUSG00000030341	0.227371	6.77604	5.65146	0.023428	0.262027	Tnfrsf1a
ENSMUSG00000003873	0.328299	5.39152	5.65135	0.0234292	0.262027	Bax
ENSMUSG00000021690	-0.303939	4.61584	5.64994	0.0234452	0.262027	Jmy
ENSMUSG00000026580	1.68355	2.30893	5.64988	0.0234458	0.262027	Selp
ENSMUSG00000031816	0.20559	4.52296	5.64342	0.0235193	0.262457	Mthfsd
ENSMUSG00000004473	0.63726	0.387295	5.64063	0.0235511	0.262457	Clec11a
ENSMUSG00000018372	-0.259705	3.26417	5.63635	0.0236	0.262457	Cep95
ENSMUSG00000022663	-0.236691	6.17857	5.63588	0.0236054	0.262457	Atg3
ENSMUSG00000026721	-0.295361	5.04538	5.6344	0.0236223	0.262457	Rabgap1l
ENSMUSG00000028843	0.618346	3.48535	5.63273	0.0236414	0.262457	Sh3bgrl3
ENSMUSG00000028978	0.66353	2.08978	5.632	0.0236498	0.262457	Nos3
ENSMUSG00000092416	-0.333406	3.03808	5.63139	0.0236568	0.262457	Zfp141
ENSMUSG00000048100	-0.244904	3.24756	5.63107	0.0236605	0.262457	Taf13
ENSMUSG00000081519	-0.656093	0.392433	5.62286	0.0237548	0.263246
ENSMUSG00000011263	0.613914	2.78671	5.61983	0.0237898	0.263246	Exoc3l2
ENSMUSG00000022096	1.33205	0.461158	5.61905	0.0237987	0.263246	Hr
ENSMUSG00000006463	0.444961	2.27914	5.61806	0.0238101	0.263246	Zdhhc24
ENSMUSG00000076437	0.547884	2.34032	5.60771	0.0239299	0.264111	Selenoh
ENSMUSG00000027810	-0.158785	5.85142	5.6071	0.0239371	0.264111	Eif2a
ENSMUSG00000056917	0.516352	3.69066	5.60621	0.0239474	0.264111	Sipa1
ENSMUSG00000037243	0.292793	3.11428	5.60117	0.0240061	0.264475	Zfp692
ENSMUSG00000037649	0.786416	1.69459	5.59998	0.0240199	0.264475	H2-DMa
ENSMUSG00000078970	-0.266317	3.62638	5.59613	0.0240648	0.264753	Wdr92
ENSMUSG00000022799	0.680143	3.61265	5.59426	0.0240866	0.264775	Arhgap31
ENSMUSG00000042744	-0.233047	5.48282	5.58316	0.0242169	0.265759	Hectd4
ENSMUSG00000038497	0.286977	3.27724	5.58202	0.0242302	0.265759	Tmco3
ENSMUSG00000063354	0.290693	6.43627	5.58157	0.0242356	0.265759	Slc39a4
ENSMUSG00000035133	-0.308181	6.06175	5.57755	0.0242829	0.265833	Arhgap5
ENSMUSG00000021097	-0.446871	7.217	5.57654	0.0242948	0.265833	Clmn
ENSMUSG00000005583	0.713023	1.53822	5.57595	0.0243017	0.265833	Mef2c
ENSMUSG00000029787	-0.280423	4.58016	5.56995	0.0243727	0.266129	Avl9
ENSMUSG00000090222	0.748707	1.74362	5.5699	0.0243734	0.266129
ENSMUSG00000029648	0.582665	3.8001	5.56741	0.0244028	0.266129	Flt1
ENSMUSG00000036599	0.947015	0.859722	5.56591	0.0244207	0.266129	Chst12
ENSMUSG00000036745	0.671216	1.64844	5.56528	0.0244281	0.266129	Ttll7
ENSMUSG00000027613	0.225566	7.24109	5.55751	0.0245205	0.266716	Eif6
ENSMUSG00000028906	-0.297434	7.19932	5.55741	0.0245217	0.266716	Epb41
ENSMUSG00000029759	-0.175656	6.13397	5.55393	0.0245632	0.266951	Pon3
ENSMUSG00000089857	-0.528939	0.661036	5.55084	0.0246002	0.267136	Zfp882
ENSMUSG00000036334	1.09874	0.875661	5.54117	0.0247161	0.268116	Igsf10
ENSMUSG00000031995	1.43579	1.18268	5.53999	0.0247304	0.268116	St14
ENSMUSG00000001418	0.184794	6.6383	5.53508	0.0247895	0.268211	Glmp
ENSMUSG00000022561	0.204919	4.57639	5.53478	0.0247932	0.268211	Gpaa1
ENSMUSG00000046603	-0.298434	3.87837	5.53428	0.0247992	0.268211	Tcaim
ENSMUSG00000037816	0.842515	1.79057	5.53118	0.0248366	0.268399	Fbxw17
ENSMUSG00000022110	-0.204219	7.03227	5.52634	0.0248953	0.268817	Sucla2
ENSMUSG00000036452	-0.453526	4.67372	5.52169	0.0249516	0.269208	Arhgap26
ENSMUSG00000016427	-0.256114	5.58398	5.51938	0.0249797	0.269295	Ndufa1
ENSMUSG00000078622	-0.156939	6.77804	5.51719	0.0250065	0.269367	Ccdc47
ENSMUSG00000101523	-0.429931	1.37674	5.50628	0.0251397	0.270394	Csnk2a3
ENSMUSG00000031367	0.830216	1.69837	5.50571	0.0251466	0.270394	Ap1s2
ENSMUSG00000018796	-0.507165	9.62439	5.50322	0.0251772	0.270394	Acsl1
ENSMUSG00000061455	-0.197938	5.12622	5.49729	0.02525	0.270394	Stx17
ENSMUSG00000027490	0.800724	1.90145	5.49699	0.0252538	0.270394	E2f1
ENSMUSG00000075256	-0.580471	2.34834	5.49687	0.0252553	0.270394	Cerkl
ENSMUSG00000038173	0.811063	1.08813	5.49626	0.0252628	0.270394	Enpp6
ENSMUSG00000096942	0.858543	0.404906	5.49503	0.025278	0.270394	Rps19-ps6
ENSMUSG00000020527	-0.43345	4.1408	5.49354	0.0252963	0.270394	Myo19
ENSMUSG00000025437	-0.169304	5.4844	5.49193	0.0253162	0.270394	Usp33
ENSMUSG00000031709	0.778088	1.45645	5.49133	0.0253236	0.270394	Tbc1d9
ENSMUSG00000072999	-0.97568	0.0726987	5.48373	0.0254176	0.271009
ENSMUSG00000037868	1.27401	0.953822	5.4834	0.0254217	0.271009	Egr2
ENSMUSG00000025366	0.298315	5.07612	5.47801	0.0254887	0.271415	Esyt1
ENSMUSG00000022016	-0.253384	5.48574	5.47632	0.0255096	0.271415	Akap11
ENSMUSG00000040325	-0.216965	5.3481	5.4745	0.0255323	0.271415	Dcaf1
ENSMUSG00000031906	1.126	4.26	5.47345	0.0255455	0.271415	Smpd3
ENSMUSG00000002885	0.78877	4.2089	5.47221	0.0255609	0.271415	Adgre5
ENSMUSG00000007216	0.43287	1.90388	5.46186	0.0256903	0.272408	Zfp775
ENSMUSG00000038070	0.923868	1.10969	5.46149	0.025695	0.272408	Cntln
ENSMUSG00000022339	-0.227463	4.3977	5.45664	0.0257559	0.272766	Ebag9
ENSMUSG00000028917	0.291304	4.6212	5.45368	0.0257932	0.272766	Plekhm2
ENSMUSG00000081207	-1.28982	3.79961	5.45249	0.0258082	0.272766	Mup-ps16
ENSMUSG00000035597	-0.177146	5.24376	5.45234	0.0258101	0.272766	Prpf39
ENSMUSG00000011034	1.31686	1.47748	5.44848	0.0258588	0.273065	Slc5a1
ENSMUSG00000039607	0.920324	1.95107	5.44653	0.0258834	0.273109	Rbms3
ENSMUSG00000056071	2.1277	-0.466807	5.44375	0.0259187	0.273267	S100a9
ENSMUSG00000041741	1.05122	1.3656	5.43839	0.0259866	0.273768	Pde3a
ENSMUSG00000041491	0.514229	1.26794	5.43343	0.0260497	0.274093	Cep78
ENSMUSG00000047180	0.727918	5.27485	5.43275	0.0260584	0.274093	Neurl3
ENSMUSG00000052384	0.565364	2.33885	5.43078	0.0260834	0.274142	Nrros
ENSMUSG00000002603	0.669277	3.06124	5.42909	0.026105	0.274154	Tgfb1
ENSMUSG00000036620	0.220507	5.93083	5.42589	0.0261459	0.274249	Mgat4b
ENSMUSG00000027859	1.25025	2.32051	5.42518	0.026155	0.274249	Ngf
ENSMUSG00000017715	0.317197	4.64882	5.42115	0.0262066	0.274388	Pgs1
ENSMUSG00000047371	-0.244763	4.34374	5.42072	0.0262122	0.274388	Zfp768
ENSMUSG00000031787	0.451823	2.14186	5.41935	0.0262297	0.274388	Katnb1
ENSMUSG00000028145	-0.276336	4.01565	5.41352	0.0263046	0.274958	Them4
ENSMUSG00000027298	1.34418	1.36852	5.40768	0.0263799	0.275465	Tyro3
ENSMUSG00000044258	1.0361	3.05397	5.40658	0.0263941	0.275465	Ctla2a
ENSMUSG00000090298	-1.46348	1.35589	5.40151	0.0264597	0.275907	Sult3a2
ENSMUSG00000001493	1.06696	0.139205	5.40012	0.0264777	0.275907	Meox1
ENSMUSG00000015702	0.510744	1.79569	5.39821	0.0265026	0.275952	Anxa9
ENSMUSG00000041633	0.637751	1.34271	5.39454	0.0265502	0.276233	Kctd12b
ENSMUSG00000025867	0.922459	0.904625	5.39255	0.0265761	0.276289	Cplx2
ENSMUSG00000066880	-0.285226	3.06256	5.38726	0.0266451	0.276554	Zfp617
ENSMUSG00000040118	1.29925	0.160351	5.38706	0.0266477	0.276554	Cacna2d1
ENSMUSG00000023980	-0.303689	3.58415	5.38403	0.0266872	0.276554	Taf8
ENSMUSG00000064262	0.532292	3.71402	5.38346	0.0266947	0.276554	Gimap8
ENSMUSG00000024581	-0.176793	4.60759	5.37983	0.0267423	0.276554	Napg
ENSMUSG00000027333	0.634752	5.2465	5.37972	0.0267437	0.276554	Smox
ENSMUSG00000021266	0.296042	4.6544	5.37726	0.026776	0.276554	Wars
ENSMUSG00000006587	-1.7423	0.146926	5.3755	0.026799	0.276554	Snai3
ENSMUSG00000028173	0.768023	2.71663	5.37482	0.026808	0.276554	Wls
ENSMUSG00000037553	0.214267	5.65489	5.3738	0.0268213	0.276554	Zdhhc18
ENSMUSG00000003545	0.703312	5.16503	5.37326	0.0268285	0.276554	Fosb
ENSMUSG00000029004	-0.26007	5.73054	5.3627	0.0269677	0.277672	Kmt2e
ENSMUSG00000018931	0.311331	3.4721	5.3619	0.0269783	0.277672	Natd1
ENSMUSG00000028080	-0.196762	5.30857	5.35789	0.0270315	0.278003	Lrba
ENSMUSG00000040690	1.01431	1.79736	5.35634	0.027052	0.278003	Col16a1
ENSMUSG00000052146	0.259934	6.48002	5.35422	0.0270802	0.27808	Rps10
ENSMUSG00000025007	1.0065	2.62353	5.3496	0.0271416	0.278287	Aldh18a1
ENSMUSG00000037465	-0.617064	6.28583	5.34958	0.0271419	0.278287	Klf10
ENSMUSG00000032740	0.652969	1.62401	5.34211	0.0272416	0.278952	Ccdc88a
ENSMUSG00000005886	-0.228011	5.95921	5.34053	0.0272627	0.278952	Ncoa2
ENSMUSG00000049184	-0.587905	0.973034	5.33871	0.0272872	0.278952	Purg
ENSMUSG00000044702	0.813063	0.67649	5.33806	0.0272958	0.278952	Palb2
ENSMUSG00000034910	-0.682494	1.05241	5.33668	0.0273144	0.278952	Pygo1
ENSMUSG00000047407	0.341698	5.74233	5.3354	0.0273315	0.278952	Tgif1
ENSMUSG00000032198	0.340872	4.7201	5.33201	0.027377	0.27903	Dock6
ENSMUSG00000004996	0.246411	4.43844	5.33084	0.0273928	0.27903	Mri1
ENSMUSG00000024678	1.03519	2.0499	5.32889	0.027419	0.27903	Ms4a4d
ENSMUSG00000020366	-0.14321	6.06639	5.32864	0.0274224	0.27903	Mapk9
ENSMUSG00000115007	-0.688281	0.365149	5.32136	0.0275206	0.279786
ENSMUSG00000039316	0.896708	1.25301	5.31794	0.027567	0.279786	Rftn1
ENSMUSG00000025154	0.721718	2.20614	5.31784	0.0275683	0.279786	Arhgap19
ENSMUSG00000028019	0.814264	2.14603	5.31497	0.0276073	0.279786	Pdgfc
ENSMUSG00000060032	-0.407302	3.31564	5.31293	0.0276349	0.279786	H2aj
ENSMUSG00000029918	-0.280818	2.49496	5.31146	0.0276549	0.279786	Mrps33
ENSMUSG00000024068	-0.194313	4.95188	5.31104	0.0276607	0.279786	Spast
ENSMUSG00000016757	0.241758	4.38887	5.3108	0.0276639	0.279786	Ttll12
ENSMUSG00000074743	1.14541	3.21123	5.309	0.0276883	0.279786	Thbd
ENSMUSG00000037788	0.858416	2.99793	5.30776	0.0277053	0.279786	Vopp1
ENSMUSG00000025083	1.2367	0.780628	5.30454	0.0277492	0.280018	Afap1l2
ENSMUSG00000020486	0.797882	3.07486	5.3023	0.0277798	0.280071	Septin4
ENSMUSG00000025323	-0.454496	2.38604	5.29828	0.0278347	0.280071	Sp4
ENSMUSG00000030766	0.276164	4.53656	5.29571	0.02787	0.280071	Arhgap17
ENSMUSG00000097006	0.502446	1.98008	5.29536	0.0278748	0.280071	9530082P21Rik
ENSMUSG00000009687	0.844961	2.54177	5.29511	0.0278782	0.280071	Fxyd5
ENSMUSG00000015222	1.13645	-0.0251411	5.295	0.0278797	0.280071	Map2
ENSMUSG00000015478	-0.204791	5.62758	5.29056	0.0279406	0.280473	Rnf5
ENSMUSG00000074749	-0.208624	4.30578	5.28701	0.0279896	0.280754	Kiz
ENSMUSG00000022752	-0.199977	7.2089	5.28452	0.0280238	0.280888	Tomm70a
ENSMUSG00000046768	0.784624	2.43788	5.28156	0.0280647	0.281039	Rhoj
ENSMUSG00000040097	0.22272	4.43589	5.27963	0.0280914	0.281039	Flywch1
ENSMUSG00000038135	0.760265	0.260634	5.27782	0.0281164	0.281039	Crygn
ENSMUSG00000028698	0.645877	0.539661	5.27736	0.0281227	0.281039	Pik3r3
ENSMUSG00000078942	0.917947	0.77161	5.26733	0.0282621	0.281754	Naip6
ENSMUSG00000031659	1.10344	1.8701	5.26676	0.0282701	0.281754	Adcy7
ENSMUSG00000024695	-0.218463	6.81681	5.26562	0.0282859	0.281754	Zfp91
ENSMUSG00000046062	-0.271767	7.09613	5.26434	0.0283037	0.281754	Ppp1r15b
ENSMUSG00000115338	0.399231	5.42482	5.26336	0.0283174	0.281754	Pnp
ENSMUSG00000063550	0.198753	5.42568	5.26315	0.0283204	0.281754	Nup98
ENSMUSG00000040624	0.7078	3.12201	5.2615	0.0283433	0.281773	Plekhg1
ENSMUSG00000052917	-0.23761	3.16219	5.25986	0.0283663	0.281793	Senp7
ENSMUSG00000031875	0.742757	3.52388	5.25663	0.0284114	0.281915	Cmtm3
ENSMUSG00000048271	-0.242547	6.26546	5.25458	0.0284402	0.281915	Rbm33
ENSMUSG00000060098	0.254631	4.38441	5.25227	0.0284726	0.281915	Prmt7
ENSMUSG00000032849	0.745335	3.31138	5.24917	0.0285162	0.281915	Abcc4
ENSMUSG00000015568	1.02815	4.52255	5.24916	0.0285163	0.281915	Lpl
ENSMUSG00000041852	-0.20737	5.38193	5.24798	0.0285329	0.281915	Tcf20
ENSMUSG00000042821	1.33895	-0.269205	5.24433	0.0285843	0.281915	Snai1
ENSMUSG00000030319	1.04616	0.544704	5.24388	0.0285907	0.281915	Cand2
ENSMUSG00000001029	0.710909	1.67304	5.24335	0.028598	0.281915	Icam2
ENSMUSG00000020850	-0.187741	8.0507	5.23997	0.0286458	0.281915	Prpf8
ENSMUSG00000025888	0.881236	1.42434	5.23841	0.0286679	0.281915	Casp1
ENSMUSG00000087543	-0.857119	1.85481	5.23742	0.0286819	0.281915	Gm16576
ENSMUSG00000055538	-0.258433	6.90781	5.23701	0.0286877	0.281915	Zcchc24
ENSMUSG00000021811	0.399792	2.93336	5.23674	0.0286915	0.281915	Dnajc9
ENSMUSG00000026463	0.585392	3.069	5.23477	0.0287194	0.281915	Atp2b4
ENSMUSG00000008763	-0.198331	5.56045	5.23378	0.0287334	0.281915	Man1a2
ENSMUSG00000090090	-1.19353	2.91968	5.23218	0.0287561	0.281915
ENSMUSG00000030884	-0.192387	7.82683	5.23212	0.028757	0.281915	Uqcrc2
ENSMUSG00000039997	0.69393	3.91614	5.22313	0.0288848	0.282962	Ifi203
ENSMUSG00000039997	0.69393	3.91614	5.22313	0.0288848	0.282962	LOC102641031
ENSMUSG00000025510	0.20298	6.35279	5.22118	0.0289127	0.283028	Cd151
ENSMUSG00000074698	-0.169108	6.31054	5.21637	0.0289814	0.283352	Csnk2a1
ENSMUSG00000026469	-0.203087	5.47337	5.2159	0.0289881	0.283352	Xpr1
ENSMUSG00000057229	-0.294132	5.14772	5.21403	0.0290149	0.283408	Dmac2
ENSMUSG00000022100	-0.172424	6.02522	5.21246	0.0290375	0.283422	Xpo7
ENSMUSG00000048163	1.16065	1.27767	5.2038	0.0291619	0.28443	Selplg
ENSMUSG00000073489	0.863216	3.80599	5.20195	0.0291885	0.284482	Ifi204
ENSMUSG00000036459	0.813516	0.964836	5.19451	0.0292961	0.284996	Wtip
ENSMUSG00000042208	-0.202292	4.6106	5.19393	0.0293045	0.284996	0610010F05Rik
ENSMUSG00000018474	-0.332585	6.93494	5.19284	0.0293204	0.284996	Chd3
ENSMUSG00000041319	0.315986	3.11806	5.18894	0.0293768	0.284996	Thoc6
ENSMUSG00000051735	0.91384	0.852762	5.18765	0.0293957	0.284996	Rinl
ENSMUSG00000024965	0.809213	2.21108	5.18568	0.0294243	0.284996	Fermt3
ENSMUSG00000037872	1.23748	0.195623	5.1853	0.0294298	0.284996	Ackr1
ENSMUSG00000021214	-1.52726	0.212516	5.18503	0.0294337	0.284996	Akr1c18
ENSMUSG00000052911	0.730867	2.54684	5.18488	0.0294359	0.284996	Lamb2
ENSMUSG00000030032	1.06536	0.483082	5.18302	0.029463	0.284996	Wdr54
ENSMUSG00000030604	-0.32017	2.76875	5.18216	0.0294755	0.284996	Zfp626
ENSMUSG00000033880	0.308188	8.01936	5.17934	0.0295167	0.284996	Lgals3bp
ENSMUSG00000116831	-1.04131	1.34234	5.17869	0.0295262	0.284996	Gm30505
ENSMUSG00000020740	0.221287	4.01209	5.17703	0.0295505	0.284996	Gga3
ENSMUSG00000056515	0.670809	4.82182	5.17552	0.0295726	0.284996	Rab31
ENSMUSG00000112276	-0.955015	0.0111566	5.17492	0.0295813	0.284996
ENSMUSG00000028943	0.951372	0.683238	5.15797	0.0298306	0.287191	Espn
ENSMUSG00000028128	-0.473802	4.4059	5.15272	0.0299082	0.287359	F3
ENSMUSG00000044562	0.70703	2.94254	5.14926	0.0299595	0.287359	Rasip1
ENSMUSG00000021520	-0.21279	6.6066	5.14807	0.0299771	0.287359	Uqcrb
ENSMUSG00000018398	0.714402	2.79155	5.14715	0.0299908	0.287359	Septin8
ENSMUSG00000097908	-0.512837	2.34262	5.14668	0.0299977	0.287359	4933404O12Rik
ENSMUSG00000027219	1.43585	0.0106734	5.14639	0.0300021	0.287359	Slc28a2
ENSMUSG00000017718	-0.48334	4.97921	5.14613	0.030006	0.287359	Afmid
ENSMUSG00000060260	0.508418	2.36253	5.14523	0.0300194	0.287359	Pwwp2b
ENSMUSG00000026674	1.02247	2.30932	5.14269	0.0300571	0.287499	Ddr2
ENSMUSG00000047434	0.476222	1.88059	5.13962	0.0301029	0.287499	Xxylt1
ENSMUSG00000059325	-0.42544	4.75579	5.13919	0.0301092	0.287499	Hopx
ENSMUSG00000004099	0.319799	4.79177	5.13849	0.0301197	0.287499	Dnmt1
ENSMUSG00000031666	-0.25926	5.32155	5.13436	0.0301814	0.287883	Rbl2
ENSMUSG00000046207	1.23881	0.325655	5.13087	0.0302338	0.288177	Pik3r6
ENSMUSG00000057897	-0.887062	4.51256	5.12702	0.0302915	0.288522	Camk2b
ENSMUSG00000001119	0.990914	3.41246	5.1231	0.0303504	0.288878	Col6a1
ENSMUSG00000030403	0.33819	5.43442	5.11736	0.030437	0.289496	Vasp
ENSMUSG00000020802	0.287626	4.23038	5.11338	0.0304972	0.289666	Ube2o
ENSMUSG00000024170	0.274381	3.4141	5.11333	0.0304979	0.289666	Telo2
ENSMUSG00000057982	-0.228243	4.67981	5.11126	0.0305292	0.289695	Zfp809
ENSMUSG00000033352	-0.170316	5.8491	5.10998	0.0305487	0.289695	Map2k4
ENSMUSG00000027601	-0.195991	6.12888	5.10885	0.0305658	0.289695	Mtfr1
ENSMUSG00000071253	-0.256849	5.77632	5.10017	0.0306978	0.290632	Slc25a16
ENSMUSG00000017781	0.204102	6.26199	5.09752	0.0307382	0.290632	Pitpna
ENSMUSG00000020553	-0.425557	7.14612	5.09719	0.0307432	0.290632	Pctp
ENSMUSG00000049382	0.378161	9.69539	5.09665	0.0307514	0.290632	Krt8
ENSMUSG00000072847	-0.303621	2.25686	5.09327	0.0308032	0.290787
ENSMUSG00000016526	0.474604	2.27962	5.09275	0.0308111	0.290787	Dyrk3
ENSMUSG00000024065	0.651496	5.95105	5.089	0.0308686	0.291038	Ehd3
ENSMUSG00000055976	3.71591	-0.742366	5.16971	0.0309043	0.291038	Cldn23
ENSMUSG00000021135	-0.537583	9.38194	5.08505	0.0309291	0.291038	Slc10a1
ENSMUSG00000054675	2.66262	1.05757	5.08308	0.0309594	0.291038	Tmem119
ENSMUSG00000031357	-0.200353	5.62923	5.08022	0.0310035	0.291038	Syap1
ENSMUSG00000035960	0.305481	5.23742	5.07942	0.0310158	0.291038	Apex1
ENSMUSG00000060950	0.552617	3.50269	5.07833	0.0310326	0.291038	Trmt61a
ENSMUSG00000035873	0.366129	4.52159	5.07733	0.031048	0.291038	Pawr
ENSMUSG00000006154	1.30551	1.87081	5.07719	0.0310503	0.291038	Eps8l1
ENSMUSG00000052446	-0.272562	3.23942	5.07689	0.0310548	0.291038	Zfp961
ENSMUSG00000020696	-0.195711	5.32537	5.07422	0.0310961	0.291067	Rffl
ENSMUSG00000035863	0.874313	1.25734	5.07389	0.0311012	0.291067	Palm
ENSMUSG00000034613	0.441592	3.00712	5.06655	0.0312148	0.291418	Ppm1h
ENSMUSG00000015451	-0.496607	2.88145	5.0656	0.0312296	0.291418	C4a
ENSMUSG00000092035	1.16549	0.449548	5.06449	0.0312469	0.291418	Peg10
ENSMUSG00000028514	-0.217235	6.86686	5.06336	0.0312644	0.291418	Usp24
ENSMUSG00000043251	0.569704	2.02663	5.06318	0.0312673	0.291418	Exoc3l
ENSMUSG00000025759	-0.222172	3.35304	5.05839	0.0313419	0.291418	Mfsd8
ENSMUSG00000032316	-0.157938	5.49813	5.05792	0.0313492	0.291418	Clk3
ENSMUSG00000027236	-0.267856	4.63027	5.05777	0.0313515	0.291418	Eif3j1
ENSMUSG00000032020	0.840564	0.949159	5.05751	0.0313556	0.291418	Ubash3b
ENSMUSG00000031138	-0.21867	7.64504	5.05748	0.031356	0.291418	F9
ENSMUSG00000036023	0.236642	3.91505	5.05481	0.0313977	0.291603	Parp2
ENSMUSG00000003279	-0.622386	1.15776	5.05232	0.0314367	0.291626	Dlgap1
ENSMUSG00000030323	0.361576	2.7108	5.05187	0.0314437	0.291626	Ift122
ENSMUSG00000068463	-0.46607	5.4928	5.04718	0.0315172	0.291761	C730014E05Rik
ENSMUSG00000037857	-0.203239	5.36633	5.04469	0.0315563	0.291761	Nufip2
ENSMUSG00000015647	0.610577	2.83426	5.04346	0.0315756	0.291761	Lama5
ENSMUSG00000018169	0.841112	0.578445	5.04341	0.0315764	0.291761	Mfng
ENSMUSG00000070972	-0.223826	4.6397	5.04197	0.031599	0.291761	Dnajc25
ENSMUSG00000025176	-0.28665	6.93152	5.04142	0.0316077	0.291761	Hoga1
ENSMUSG00000003923	-0.22032	5.44427	5.04124	0.0316105	0.291761	Tfam
ENSMUSG00000064326	0.443664	2.55356	5.03398	0.031725	0.291997	Siva1
ENSMUSG00000022844	0.333707	5.35886	5.0334	0.0317342	0.291997	Pdia5
ENSMUSG00000096215	0.5902	1.47575	5.03315	0.0317381	0.291997	Smim22
ENSMUSG00000018001	0.447237	3.21941	5.03177	0.03176	0.291997	Cyth3
ENSMUSG00000020101	0.592225	3.16622	5.0295	0.0317959	0.291997	Vsir
ENSMUSG00000041361	0.974455	-0.0924432	5.0294	0.0317975	0.291997	Myzap
ENSMUSG00000056069	1.01094	1.16741	5.02906	0.0318029	0.291997	Otulinl
ENSMUSG00000047454	-0.252228	5.94883	5.02859	0.0318103	0.291997	Gphn
ENSMUSG00000047945	0.802024	3.48585	5.02574	0.0318556	0.292021	Marcksl1
ENSMUSG00000040220	0.49755	3.21122	5.02481	0.0318703	0.292021	Gas8
ENSMUSG00000027848	1.05147	2.09902	5.02365	0.0318888	0.292021	Olfml3
ENSMUSG00000019970	0.580229	5.30816	5.02294	0.0319	0.292021	Sgk1
ENSMUSG00000026436	-0.217286	5.68578	5.02103	0.0319304	0.2921	Elk4
ENSMUSG00000026211	1.28979	0.0144567	5.01792	0.03198	0.292258	Obsl1
ENSMUSG00000021676	-0.246847	8.55475	5.01447	0.032035	0.292258	Iqgap2
ENSMUSG00000057177	-0.187482	5.9546	5.01409	0.0320411	0.292258	Gsk3a
ENSMUSG00000069920	1.00687	0.0143705	5.01344	0.0320515	0.292258	B3gnt9
ENSMUSG00000059811	-0.304531	6.99369	5.01197	0.0320749	0.292258	Atl2
ENSMUSG00000093424	0.733975	0.36468	5.01121	0.032087	0.292258
ENSMUSG00000025931	0.837055	-0.0404065	5.00847	0.0321309	0.292258	Paqr8
ENSMUSG00000040521	0.252998	3.7631	5.00762	0.0321445	0.292258	Tsfm
ENSMUSG00000027314	0.64152	2.07247	5.00654	0.0321619	0.292258	Dll4
ENSMUSG00000072946	-0.20582	6.19017	5.00631	0.0321656	0.292258	Ptgr2
ENSMUSG00000032714	0.857227	3.76156	5.00299	0.0322189	0.292405	Syde1
ENSMUSG00000052889	0.98958	0.699694	5.00259	0.0322254	0.292405	Prkcb
ENSMUSG00000056201	0.177537	8.47067	5.00021	0.0322637	0.292554	Cfl1
ENSMUSG00000024621	0.80565	5.5009	4.99719	0.0323122	0.292634	Csf1r
ENSMUSG00000002871	0.19548	4.63052	4.99695	0.032316	0.292634	Tpra1
ENSMUSG00000024927	0.16028	6.38628	4.99058	0.0324191	0.292757	Rela
ENSMUSG00000055148	0.692528	2.76523	4.98994	0.0324294	0.292757	Klf2
ENSMUSG00000016619	-0.250045	5.96354	4.98924	0.0324407	0.292757	Nup50
ENSMUSG00000024253	0.814736	0.396824	4.98873	0.0324489	0.292757	Dync2li1
ENSMUSG00000030772	1.04867	1.12217	4.9879	0.0324623	0.292757	Dkk3
ENSMUSG00000026110	1.01497	0.575293	4.98737	0.032471	0.292757	Mgat4a
ENSMUSG00000027288	-0.224812	6.80152	4.98657	0.032484	0.292757	Zfp106
ENSMUSG00000021771	-0.178817	6.87958	4.98531	0.0325043	0.292757	Vdac2
ENSMUSG00000002845	0.333254	3.91549	4.98049	0.0325827	0.293266	Tmem39a
ENSMUSG00000025173	-0.212562	5.12003	4.97556	0.0326631	0.293573	Wdr45b
ENSMUSG00000028423	-0.168234	6.36601	4.97452	0.03268	0.293573	Nfx1
ENSMUSG00000029233	0.248843	4.18716	4.97226	0.032717	0.293573	Srd5a3
ENSMUSG00000073982	0.214294	4.75758	4.97207	0.03272	0.293573	Rhog
ENSMUSG00000032387	-0.253482	5.80039	4.97169	0.0327263	0.293573	Rbpms2
ENSMUSG00000029101	0.339513	3.22417	4.96982	0.0327569	0.293599	Rgs12
ENSMUSG00000026655	-0.378953	6.84977	4.96883	0.032773	0.293599	Fam107b
ENSMUSG00000061666	1.01032	1.84052	4.96475	0.03284	0.294003	Gdpd1
ENSMUSG00000037818	-0.261828	4.40212	4.96168	0.0328903	0.294258	Abhd18
ENSMUSG00000028634	0.888348	1.32803	4.95836	0.032945	0.294267	Hivep3
ENSMUSG00000023087	-0.880644	5.84607	4.95804	0.0329502	0.294267	Noct
ENSMUSG00000024063	0.790769	3.02586	4.95762	0.0329572	0.294267	Lbh
ENSMUSG00000066551	-0.181151	5.98835	4.95361	0.0330233	0.294419	Hmgb1
ENSMUSG00000022945	0.75083	2.22889	4.95358	0.0330237	0.294419	Chaf1b
ENSMUSG00000026349	-0.171725	5.48177	4.95245	0.0330425	0.294419	Ccnt2
ENSMUSG00000056724	0.486838	3.73761	4.95127	0.033062	0.294419	Nbeal2
ENSMUSG00000027708	-0.237686	4.84577	4.94661	0.0331392	0.29445	Dcun1d1
ENSMUSG00000035284	-0.339263	5.5458	4.94562	0.0331555	0.29445	Vps13c
ENSMUSG00000071714	1.36027	1.2271	4.94543	0.0331587	0.29445	Csf2rb2
ENSMUSG00000038855	0.699476	3.79935	4.94323	0.0331951	0.29445	Itpkb
ENSMUSG00000016087	0.805427	1.35329	4.94069	0.0332374	0.29445	Fli1
ENSMUSG00000048332	0.959096	3.20915	4.9398	0.0332522	0.29445	Lhfp
ENSMUSG00000087249	0.824738	0.279011	4.93961	0.0332554	0.29445	Gm16062
ENSMUSG00000022324	0.963863	1.10144	4.93848	0.0332742	0.29445	Matn2
ENSMUSG00000021719	0.82412	-0.0268893	4.93832	0.0332769	0.29445	Rgs7bp
ENSMUSG00000018654	0.893427	1.30376	4.93782	0.0332851	0.29445	Ikzf1
ENSMUSG00000073421	0.792938	4.32071	4.93184	0.0333849	0.295139	H2-Ab1
ENSMUSG00000050530	0.730044	2.69475	4.93037	0.0334095	0.295161	Fam171a1
ENSMUSG00000020843	0.207065	3.54161	4.92805	0.0334483	0.295164	Timm22
ENSMUSG00000058806	0.771346	2.26009	4.92761	0.0334557	0.295164	Col13a1
ENSMUSG00000031633	0.671965	3.30851	4.92474	0.0335037	0.295164	Slc25a4
ENSMUSG00000025203	0.993841	3.5428	4.92447	0.0335084	0.295164	Scd2
ENSMUSG00000027655	0.254178	3.41241	4.92378	0.0335198	0.295164	Dhx35
ENSMUSG00000071652	0.268467	3.93515	4.91906	0.0335993	0.295312	Ints5
ENSMUSG00000021262	0.769413	2.02563	4.91645	0.0336432	0.295312	Evl
ENSMUSG00000034645	-0.556492	1.55246	4.91385	0.033687	0.295312	Zyg11a
ENSMUSG00000079641	0.486327	4.93816	4.91326	0.0336969	0.295312	Rpl39
ENSMUSG00000025743	0.746887	5.90512	4.91239	0.0337117	0.295312	Sdc3
ENSMUSG00000030287	-0.21826	5.61076	4.91137	0.0337289	0.295312	Itpr2
ENSMUSG00000061111	0.279632	4.6952	4.91131	0.0337299	0.295312	Mcrip1
ENSMUSG00000036027	-0.9288	0.908653	4.91116	0.0337325	0.295312	1810046K07Rik
ENSMUSG00000023104	0.198396	4.48433	4.91102	0.0337348	0.295312	Rfc2
ENSMUSG00000026779	1.53739	0.247569	4.90834	0.0337802	0.295516	Mastl
ENSMUSG00000032666	0.660016	2.51573	4.90375	0.033858	0.296004	1700025G04Rik
ENSMUSG00000073409	0.345525	6.75454	4.90058	0.0339118	0.296281	H2-Q6
ENSMUSG00000020121	0.846391	0.833335	4.89748	0.0339646	0.296549	Srgap1
ENSMUSG00000013973	-0.174334	4.89916	4.89525	0.0340026	0.296687	Dedd
ENSMUSG00000008398	0.767391	3.5534	4.88851	0.0341177	0.296911	Elk3
ENSMUSG00000062580	-0.24841	5.01129	4.88822	0.0341226	0.296911	Timm17a
ENSMUSG00000034282	0.879143	0.377015	4.88767	0.034132	0.296911	Evpl
ENSMUSG00000028882	0.209008	4.01084	4.88506	0.0341767	0.296911	Ppp1r8
ENSMUSG00000036256	0.767395	5.75535	4.88495	0.0341786	0.296911	Igfbp7
ENSMUSG00000069769	-0.241817	4.45319	4.8827	0.0342173	0.296911	Msi2
ENSMUSG00000023191	0.820228	1.39078	4.88189	0.0342311	0.296911	P3h3
ENSMUSG00000042099	0.46243	2.99402	4.87984	0.0342664	0.296911	Kank3
ENSMUSG00000057234	0.345282	1.97288	4.87887	0.0342831	0.296911	Mettl15
ENSMUSG00000073842	-1.18193	0.71824	4.87869	0.0342862	0.296911	Mup7
ENSMUSG00000029550	0.203672	4.53922	4.8785	0.0342894	0.296911	Sppl3
ENSMUSG00000028457	0.854677	0.631372	4.87674	0.0343197	0.296911	Atp8b5
ENSMUSG00000030787	0.672049	4.09325	4.87637	0.0343261	0.296911	Lyve1
ENSMUSG00000027551	0.202327	3.51381	4.87567	0.0343382	0.296911	Zfp64
ENSMUSG00000000976	0.174303	4.58228	4.86987	0.0344382	0.297584	Heatr6
ENSMUSG00000023277	0.681711	2.49041	4.86658	0.0344953	0.297886	Twf2
ENSMUSG00000028164	0.257119	4.86593	4.86243	0.0345673	0.297936	Manba
ENSMUSG00000110631	1.1238	6.51696	4.85811	0.0346422	0.297936
ENSMUSG00000025571	-0.197383	4.80793	4.85787	0.0346464	0.297936	Tnrc6c
ENSMUSG00000055204	-0.260529	6.67978	4.85614	0.0346766	0.297936	Ankrd17
ENSMUSG00000027981	-0.252804	3.53639	4.85583	0.0346821	0.297936	Rnpc3
ENSMUSG00000036568	-0.211557	4.43326	4.85571	0.0346841	0.297936	Bicral
ENSMUSG00000019846	0.758303	2.90597	4.85463	0.0347029	0.297936	Lama4
ENSMUSG00000022014	1.07761	1.20845	4.85123	0.0347623	0.297936	Epsti1
ENSMUSG00000044221	-0.192037	6.60997	4.84667	0.0348421	0.297936	Grsf1
ENSMUSG00000052707	-0.193855	6.43561	4.84602	0.0348534	0.297936	Tnrc6a
ENSMUSG00000033545	0.22118	5.45192	4.84497	0.0348718	0.297936	Znrf1
ENSMUSG00000028530	0.188801	7.33781	4.84436	0.0348825	0.297936	Jak1
ENSMUSG00000046470	0.752116	1.4642	4.84388	0.0348909	0.297936	Sox18
ENSMUSG00000097296	1.13944	0.0548817	4.84209	0.0349223	0.297936
ENSMUSG00000109390	-0.77488	-0.168433	4.84171	0.0349291	0.297936
ENSMUSG00000020677	-0.185297	4.82917	4.84148	0.034933	0.297936	Ddx52
ENSMUSG00000026950	-0.430172	3.32283	4.84065	0.0349476	0.297936	Neb
ENSMUSG00000020701	0.750968	1.75723	4.84036	0.0349527	0.297936	Tmem132e
ENSMUSG00000035107	0.866196	2.95513	4.83954	0.0349672	0.297936	Dcbld2
ENSMUSG00000055805	0.960952	0.812032	4.83841	0.034987	0.297936	Fmnl1
ENSMUSG00000029993	-0.170561	4.91138	4.83808	0.0349929	0.297936	Nfu1
ENSMUSG00000042133	-0.175694	5.23857	4.83717	0.0350088	0.297936	Ppig
ENSMUSG00000098178	-1.63934	10.5702	4.83699	0.0350121	0.297936
ENSMUSG00000030249	0.89834	4.60247	4.83481	0.0350504	0.298005	Abcc9
ENSMUSG00000003555	-0.945631	7.71501	4.834	0.0350647	0.298005	Cyp17a1
ENSMUSG00000042055	-0.134065	5.6174	4.83159	0.0351073	0.298008	Wdr11
ENSMUSG00000035885	-0.22652	6.61725	4.82906	0.0351519	0.298008	Cox8a
ENSMUSG00000026480	1.03433	1.46328	4.82774	0.0351753	0.298008	Ncf2
ENSMUSG00000041096	0.369449	3.16427	4.82551	0.0352148	0.298008	Tspyl2
ENSMUSG00000026281	0.279543	3.83951	4.82547	0.0352154	0.298008	Dtymk
ENSMUSG00000021577	-0.204879	8.9464	4.82516	0.0352209	0.298008	Sdha
ENSMUSG00000003051	1.1517	3.04229	4.82444	0.0352337	0.298008	Elf3
ENSMUSG00000026775	-0.182898	6.80195	4.82393	0.0352427	0.298008	Yme1l1
ENSMUSG00000026492	-0.229523	3.59042	4.82151	0.0352858	0.298135	Tfb2m
ENSMUSG00000026833	0.802892	1.59023	4.82058	0.0353023	0.298135	Olfm1
ENSMUSG00000073835	-1.73779	0.188429	4.8892	0.0354196	0.298792
ENSMUSG00000107881	-0.213697	6.13923	4.8137	0.0354247	0.298792
ENSMUSG00000023886	0.707302	2.75579	4.81188	0.0354571	0.298875	Smoc2
ENSMUSG00000046157	0.6066	1.28336	4.81066	0.035479	0.298875	Tmem229b
ENSMUSG00000033685	0.563565	4.71393	4.80684	0.0355473	0.29924	Ucp2
ENSMUSG00000013701	-0.271121	4.40625	4.80539	0.0355732	0.29924	Timm23
ENSMUSG00000021573	-0.452741	3.60417	4.80449	0.0355893	0.29924	Tppp
ENSMUSG00000025212	0.958355	1.80896	4.80225	0.0356296	0.299391	Sfxn3
ENSMUSG00000003824	0.767812	1.68952	4.79793	0.0357071	0.299855	Syce2
ENSMUSG00000036553	0.600865	3.18301	4.79638	0.035735	0.299901	Sh3tc1
ENSMUSG00000033596	0.244532	4.55361	4.79295	0.035797	0.300211	Rfwd3
ENSMUSG00000043263	1.12146	1.51635	4.79	0.0358501	0.300211	Ifi209
ENSMUSG00000007080	0.889061	1.81329	4.78992	0.0358517	0.300211	Pole
ENSMUSG00000073236	0.533954	0.61918	4.78937	0.0358615	0.300211	2500004C02Rik
ENSMUSG00000028127	-0.366471	8.94485	4.78696	0.0359052	0.300389	Abcd3
ENSMUSG00000038342	0.369205	4.50029	4.78358	0.0359663	0.300714	Mlxip
ENSMUSG00000006471	-0.244998	2.95585	4.78069	0.0360188	0.300893	Ndor1
ENSMUSG00000108621	-0.244327	5.11771	4.77993	0.0360326	0.300893
ENSMUSG00000035735	1.22179	0.199273	4.77828	0.0360627	0.300957	Dagla
ENSMUSG00000000439	-0.199075	4.27882	4.77519	0.0361189	0.301238	Mkrn2
ENSMUSG00000018830	1.28882	0.12723	4.77131	0.0361897	0.301641	Myh11
ENSMUSG00000113204	-0.313162	2.88097	4.76835	0.0362438	0.30176	Gm46430
ENSMUSG00000046020	0.176243	4.67827	4.76785	0.0362529	0.30176	Pofut1
ENSMUSG00000034993	0.267613	5.78521	4.76683	0.0362716	0.30176	Vat1
ENSMUSG00000036257	-0.233556	6.94852	4.76525	0.0363005	0.301814	Pnpla8
ENSMUSG00000036545	1.12773	2.2431	4.76373	0.0363283	0.301858	Adamts2
ENSMUSG00000031930	0.182208	5.24849	4.76154	0.0363685	0.302005	Wwp2
ENSMUSG00000062591	1.34288	0.131813	4.75966	0.0364032	0.302106	Tubb4a
ENSMUSG00000054115	0.573174	1.1113	4.75549	0.0364797	0.302554	Skp2
ENSMUSG00000046658	0.324744	2.92889	4.75053	0.0365712	0.303125	Zfp316
ENSMUSG00000029148	-0.13144	5.80494	4.74694	0.0366376	0.30313	Nrbp1
ENSMUSG00000032307	-0.223749	4.65105	4.74572	0.0366603	0.30313	Ube2q2
ENSMUSG00000105987	0.657234	5.33889	4.74563	0.036662	0.30313	AI506816
ENSMUSG00000005534	-0.218886	7.4896	4.74561	0.0366622	0.30313	Insr
ENSMUSG00000041132	-0.400214	5.52489	4.73676	0.0368265	0.304301	N4bp2l1
ENSMUSG00000075602	0.623794	3.67122	4.73432	0.0368721	0.30437	Ly6a
ENSMUSG00000027185	0.214416	4.78728	4.73388	0.0368803	0.30437	Nat10
ENSMUSG00000026582	2.25797	1.27901	4.73033	0.0369465	0.304599	Sele
ENSMUSG00000027386	1.38695	-0.524079	4.72911	0.0369692	0.304599	Fbln7
ENSMUSG00000097787	0.55163	0.35832	4.72874	0.0369762	0.304599	2700046G09Rik
ENSMUSG00000020536	0.250522	4.2391	4.72528	0.037041	0.304946	Llgl1
ENSMUSG00000043311	0.229512	3.64831	4.72239	0.0370951	0.305204	D17H6S53E
ENSMUSG00000028063	0.267817	6.46619	4.71911	0.0371567	0.305396	Lmna
ENSMUSG00000026482	0.649686	4.00358	4.71762	0.0371847	0.305396	Rgl1
ENSMUSG00000039449	-0.159219	5.17519	4.71751	0.0371868	0.305396	Prpf18
ENSMUSG00000015090	0.795084	2.47863	4.71448	0.0372439	0.305678	Ptgds
ENSMUSG00000002803	0.240927	3.77895	4.71279	0.0372758	0.305679	Btbd6
ENSMUSG00000020241	1.14968	2.55369	4.71002	0.0373281	0.305679	Col6a2
ENSMUSG00000019806	0.441961	4.31037	4.70866	0.0373536	0.305679	Aig1
ENSMUSG00000027698	-0.355084	5.40443	4.70865	0.037354	0.305679	Nceh1
ENSMUSG00000057110	-0.29011	4.90454	4.7083	0.0373606	0.305679	Cntrl
ENSMUSG00000050271	0.963763	1.17641	4.70723	0.0373807	0.305679	Prag1
ENSMUSG00000030522	-0.241343	5.37724	4.70524	0.0374185	0.305801	Mtmr10
ENSMUSG00000063455	-0.439962	2.5601	4.70139	0.0374914	0.30616	D630045J12Rik
ENSMUSG00000029617	-0.164467	5.38297	4.70051	0.0375081	0.30616	Ccz1
ENSMUSG00000057406	0.25531	4.83851	4.69439	0.0376246	0.306493	Nsd2
ENSMUSG00000034586	0.541525	1.68547	4.69374	0.0376369	0.306493	Hid1
ENSMUSG00000018819	1.1013	1.49146	4.69286	0.0376537	0.306493	Lsp1
ENSMUSG00000057143	0.354263	4.60638	4.69258	0.037659	0.306493	Trim12c
ENSMUSG00000047747	1.06547	0.711122	4.69236	0.0376632	0.306493	Rnf150
ENSMUSG00000027423	0.267314	6.1828	4.69029	0.0377028	0.30663	Snx5
ENSMUSG00000034853	-0.472526	3.22977	4.67864	0.0379259	0.308257	Acot11
ENSMUSG00000042439	0.477685	2.53151	4.67736	0.0379507	0.308259	Zfp532
ENSMUSG00000090035	-0.181791	4.00638	4.67625	0.0379721	0.308259	Galnt4
ENSMUSG00000063694	-0.302473	5.67653	4.67324	0.03803	0.308543	Cycs
ENSMUSG00000073405	1.40355	3.32378	4.67067	0.0380796	0.308613	H2-T-ps
ENSMUSG00000028789	-0.585005	1.63053	4.66538	0.0381819	0.308613	Azin2
ENSMUSG00000014852	0.725659	2.34545	4.66499	0.0381895	0.308613	Adamts13
ENSMUSG00000019370	0.220254	6.0762	4.66352	0.038218	0.308613	Calm3
ENSMUSG00000025876	0.861955	0.7413	4.66339	0.0382204	0.308613	Unc5a
ENSMUSG00000039208	0.466638	1.87247	4.66308	0.0382264	0.308613	Metrnl
ENSMUSG00000020077	0.657621	3.82967	4.66206	0.0382461	0.308613	Srgn
ENSMUSG00000032353	0.284641	4.0918	4.661	0.0382668	0.308613	Tmed3
ENSMUSG00000044709	0.20535	4.31505	4.65886	0.0383083	0.308613	Gemin7
ENSMUSG00000024254	-0.510606	6.64975	4.65771	0.0383308	0.308613	Abcg8
ENSMUSG00000070462	0.353959	3.36283	4.65616	0.0383609	0.308613	Tlnrd1
ENSMUSG00000020609	-0.281846	12.1534	4.65395	0.0384039	0.308613	Apob
ENSMUSG00000002015	0.16257	6.72256	4.65277	0.0384269	0.308613	Bcap31
ENSMUSG00000028974	-0.200303	4.3438	4.65202	0.0384416	0.308613	Dffa
ENSMUSG00000057948	0.817982	0.548392	4.65014	0.0384782	0.308613	Unc13d
ENSMUSG00000003228	0.698932	2.81043	4.6496	0.0384888	0.308613	Grk5
ENSMUSG00000032577	0.441926	3.87606	4.64939	0.038493	0.308613	Mapkapk3
ENSMUSG00000109482	-0.382039	6.48468	4.64928	0.0384952	0.308613
ENSMUSG00000061458	0.268584	3.59181	4.64885	0.0385035	0.308613	Nol10
ENSMUSG00000020895	0.673105	0.788198	4.64712	0.0385374	0.308613	Tmem107
ENSMUSG00000021241	-0.158726	4.71862	4.64651	0.0385492	0.308613	Isca2
ENSMUSG00000024910	2.32451	-0.302698	4.64575	0.0385641	0.308613	Ctsw
ENSMUSG00000017466	0.932171	3.45167	4.64555	0.038568	0.308613	Timp2
ENSMUSG00000025608	0.692802	3.98746	4.64199	0.0386378	0.308987	Podxl
ENSMUSG00000024620	1.02653	3.41374	4.64008	0.0386752	0.309005	Pdgfrb
ENSMUSG00000051669	0.7665	0.892565	4.63953	0.0386861	0.309005	AU021092
ENSMUSG00000037638	0.346975	3.50483	4.63502	0.0387749	0.309229	Zbtb42
ENSMUSG00000085395	1.40006	0.267713	4.63495	0.0387763	0.309229	Gm13056
ENSMUSG00000029283	1.35645	-0.0661111	4.63189	0.0388367	0.309229	Cdc7
ENSMUSG00000032766	0.517239	2.98962	4.63112	0.0388518	0.309229	Gng11
ENSMUSG00000024073	-0.218439	6.58268	4.63041	0.0388658	0.309229	Birc6
ENSMUSG00000018363	-0.159015	5.83251	4.62992	0.0388754	0.309229	Smurf2
ENSMUSG00000034845	0.829259	4.97653	4.62991	0.0388756	0.309229	Plvap
ENSMUSG00000053746	0.569468	3.79834	4.62739	0.0389254	0.309442	Ptrh1
ENSMUSG00000027074	0.634109	5.31921	4.61538	0.0391639	0.311117	Slc43a3
ENSMUSG00000085006	1.2944	-0.165018	4.61403	0.0391908	0.311117
ENSMUSG00000032412	0.336534	5.60364	4.61156	0.0392401	0.311117	Atp1b3
ENSMUSG00000024283	-0.175845	5.91794	4.61067	0.0392578	0.311117	Wac
ENSMUSG00000019254	0.262913	5.10685	4.60982	0.0392749	0.311117	Ppp1r12c
ENSMUSG00000032875	1.07475	1.99079	4.60942	0.0392828	0.311117	Arhgef17
ENSMUSG00000025887	0.830431	0.757234	4.60857	0.0392998	0.311117	Casp12
ENSMUSG00000075415	0.244124	4.55082	4.60747	0.0393217	0.311117	Fnbp1
ENSMUSG00000106734	0.499463	4.77042	4.60512	0.0393687	0.311305
ENSMUSG00000020674	0.712478	3.66371	4.60388	0.0393937	0.311319	Pxdn
ENSMUSG00000034075	-0.16773	6.68851	4.60239	0.0394234	0.311371	Zdhhc5
ENSMUSG00000023972	1.17552	0.0786855	4.6	0.0394715	0.311567	Ptk7
ENSMUSG00000022969	0.446936	3.97862	4.59212	0.0396302	0.312478	Il10rb
ENSMUSG00000087107	0.926024	0.417917	4.59196	0.0396335	0.312478	AI662270
ENSMUSG00000059474	-0.252315	4.40189	4.58897	0.0396938	0.312702	Mbtd1
ENSMUSG00000063884	-0.201019	5.18295	4.5877	0.0397195	0.312702	Ptcd3
ENSMUSG00000057054	-0.429548	4.14377	4.58709	0.0397318	0.312702	Inca1
ENSMUSG00000037287	-0.354434	6.64536	4.58325	0.0398095	0.31313	Tbcel
ENSMUSG00000017765	0.246651	6.20513	4.57816	0.039913	0.313618	Slc12a4
ENSMUSG00000026594	-0.203366	4.85426	4.57789	0.0399184	0.313618	Ralgps2
ENSMUSG00000002477	0.315088	3.95681	4.57352	0.0400074	0.314133	Snrpd1
ENSMUSG00000043572	0.308348	2.15973	4.56995	0.0400803	0.314521	Pars2
ENSMUSG00000107201	-0.990916	-0.256319	4.56495	0.0401826	0.314977
ENSMUSG00000003585	-0.337988	8.93077	4.56482	0.0401853	0.314977	Sec14l2
ENSMUSG00000028358	0.932387	1.37966	4.56092	0.0402653	0.315419	Zfp618
ENSMUSG00000017716	1.4615	0.737912	4.5563	0.0403603	0.315953	Birc5
ENSMUSG00000023073	1.09291	3.79393	4.55532	0.0403805	0.315953	Slc10a2
ENSMUSG00000017831	-0.186312	5.30976	4.55183	0.0404524	0.316073	Rab5a
ENSMUSG00000028106	-0.149621	4.95016	4.5497	0.0404963	0.316073	Rprd2
ENSMUSG00000034457	1.38524	3.42495	4.54945	0.0405015	0.316073	Eda2r
ENSMUSG00000030822	-0.271263	5.22513	4.54925	0.0405057	0.316073	Prr14
ENSMUSG00000064254	-0.400442	5.45032	4.54886	0.0405137	0.316073	Ethe1
ENSMUSG00000063727	1.06502	1.88344	4.54473	0.0405992	0.316101	Tnfrsf11b
ENSMUSG00000019467	0.895196	0.761062	4.5444	0.0406061	0.316101	Arhgef25
ENSMUSG00000026727	0.189346	5.41032	4.54419	0.0406104	0.316101	Rsu1
ENSMUSG00000031523	0.345144	5.92773	4.54162	0.0406638	0.316101	Dlc1
ENSMUSG00000026121	0.60893	2.61574	4.54071	0.0406826	0.316101	Sema4c
ENSMUSG00000037892	1.31078	0.252729	4.53912	0.0407156	0.316101	Pcdh18
ENSMUSG00000039117	-0.159462	4.30491	4.53884	0.0407215	0.316101	Taf4
ENSMUSG00000106303	-1.06716	1.05449	4.60447	0.0407631	0.316101
ENSMUSG00000030159	0.574554	3.20854	4.53626	0.0407751	0.316101	Clec1b
ENSMUSG00000037573	-0.26333	6.95822	4.53333	0.0408361	0.316101	Tob1
ENSMUSG00000018415	-0.193217	5.33558	4.53325	0.0408378	0.316101	Gid4
ENSMUSG00000031616	0.910743	1.9566	4.53282	0.0408469	0.316101	Ednra
ENSMUSG00000031198	0.261913	3.34173	4.53267	0.04085	0.316101	Fundc2
ENSMUSG00000049421	0.183651	4.6307	4.53196	0.0408648	0.316101	Zfp260
ENSMUSG00000029553	1.08993	0.884179	4.53167	0.0408709	0.316101	Tfec
ENSMUSG00000044501	-0.377379	2.7498	4.52884	0.04093	0.316376	Zfp758
ENSMUSG00000027956	-0.319494	3.55572	4.52735	0.040961	0.316434	Tmem144
ENSMUSG00000040661	-0.217961	5.70928	4.52093	0.0410957	0.317099	Rad54l2
ENSMUSG00000019782	-0.220051	4.21775	4.5184	0.0411489	0.317099	Rwdd1
ENSMUSG00000049728	0.433637	1.98636	4.51747	0.0411686	0.317099	Zfp668
ENSMUSG00000004535	-0.172805	7.32099	4.51721	0.041174	0.317099	Tax1bp1
ENSMUSG00000038546	-0.176939	5.29602	4.51322	0.041258	0.317099	Ranbp9
ENSMUSG00000063286	0.893554	2.03814	4.51248	0.0412736	0.317099
ENSMUSG00000040441	0.607311	2.84397	4.51048	0.0413157	0.317099	Slc26a10
ENSMUSG00000040675	0.765632	4.03542	4.50984	0.0413293	0.317099	Mthfd1l
ENSMUSG00000020777	-0.393388	10.6101	4.50675	0.0413947	0.317099	Acox1
ENSMUSG00000030084	0.327491	4.70013	4.50618	0.0414068	0.317099	Plxna1
ENSMUSG00000024299	0.809253	2.67048	4.50535	0.0414244	0.317099	Adamts10
ENSMUSG00000037820	0.369381	9.45558	4.50458	0.0414407	0.317099	Tgm2
ENSMUSG00000033676	1.08774	-0.348286	4.5044	0.0414445	0.317099	Gabrb3
ENSMUSG00000015854	0.726273	6.54331	4.50283	0.0414779	0.317099	Cd5l
ENSMUSG00000030224	-0.16616	6.50237	4.50266	0.0414813	0.317099	Strap
ENSMUSG00000001281	0.980279	0.265433	4.50224	0.0414904	0.317099	Itgb7
ENSMUSG00000024395	-0.323002	6.33557	4.50189	0.0414977	0.317099	Lims2
ENSMUSG00000024165	0.34141	5.70436	4.50071	0.0415228	0.317099	Jpt2
ENSMUSG00000030707	1.02914	2.03889	4.50041	0.0415291	0.317099	Coro1a
ENSMUSG00000031479	-0.141759	5.61261	4.49807	0.041579	0.317099	Vps36
ENSMUSG00000095115	0.715814	4.69364	4.49742	0.0415928	0.317099	Itpripl2
ENSMUSG00000000915	0.25186	6.18242	4.4973	0.0415953	0.317099	Hip1r
ENSMUSG00000037580	-0.276663	7.15817	4.49624	0.0416179	0.317099	Gch1
ENSMUSG00000024940	1.02197	1.51628	4.49591	0.0416248	0.317099	Ltbp3
ENSMUSG00000044534	0.66004	1.36985	4.49402	0.0416651	0.317099	Ackr2
ENSMUSG00000022221	0.941822	0.772185	4.49383	0.0416692	0.317099	Ripk3
ENSMUSG00000038147	0.790616	2.31874	4.49171	0.0417144	0.317099	Cd84
ENSMUSG00000027663	0.272691	4.79044	4.49087	0.0417324	0.317099	Zmat3
ENSMUSG00000036893	-0.225184	5.02839	4.48967	0.041758	0.317099	Ehmt1
ENSMUSG00000001323	-0.196107	6.02555	4.48867	0.0417794	0.317099	Srr
ENSMUSG00000024899	-0.304762	8.02872	4.48864	0.0417802	0.317099	Papss2
ENSMUSG00000090958	0.580401	4.0852	4.48597	0.0418371	0.317187	Lrrc32
ENSMUSG00000022635	-0.197253	4.39553	4.48589	0.041839	0.317187	Zcrb1
ENSMUSG00000018501	-0.238369	6.93812	4.48219	0.0419182	0.317607	Ncor1
ENSMUSG00000064181	-0.19452	4.8359	4.47858	0.0419959	0.317931	Rab3ip
ENSMUSG00000020899	-0.258686	4.41663	4.47673	0.0420357	0.317931	Pfas
ENSMUSG00000034361	0.327017	4.35579	4.47464	0.0420806	0.317931	Cpne2
ENSMUSG00000040502	1.04334	0.557173	4.47244	0.042128	0.317931	Marchf9
ENSMUSG00000037355	-0.243077	4.20239	4.4712	0.042155	0.317931	Uvssa
ENSMUSG00000046982	-0.305905	4.04463	4.47091	0.0421611	0.317931	Tshz1
ENSMUSG00000000957	0.326313	6.35365	4.46939	0.042194	0.317931	Mmp14
ENSMUSG00000027009	1.03621	1.37368	4.46918	0.0421985	0.317931	Itga4
ENSMUSG00000035780	-0.276908	7.35468	4.46842	0.042215	0.317931	Ugt2a3
ENSMUSG00000026782	0.595967	2.32827	4.46769	0.0422308	0.317931	Abi2
ENSMUSG00000052423	0.214539	4.00159	4.46733	0.0422386	0.317931	B4galt3
ENSMUSG00000034438	0.759813	1.89077	4.46702	0.0422454	0.317931	Gbp8
ENSMUSG00000021494	0.191759	5.44681	4.46497	0.0422897	0.318086	Ddx41
ENSMUSG00000060591	0.213573	6.22977	4.46075	0.0423814	0.31853	Ifitm2
ENSMUSG00000024677	1.25879	0.950519	4.46006	0.0423963	0.31853	Ms4a6b
ENSMUSG00000058297	-3.31232	-0.181842	4.52388	0.042434	0.318635	Spock2
ENSMUSG00000034801	-0.263979	4.48897	4.45488	0.0425091	0.318841	Sos2
ENSMUSG00000012535	-0.128019	6.05892	4.45483	0.04251	0.318841	Tnpo3
ENSMUSG00000026723	-0.407804	1.89057	4.45364	0.0425361	0.318841	Trdmt1
ENSMUSG00000030411	0.667737	0.561667	4.4527	0.0425565	0.318841	Nova2
ENSMUSG00000019539	0.729113	2.3132	4.45106	0.0425925	0.318932	Rcn3
ENSMUSG00000020340	0.874345	0.864616	4.44778	0.0426642	0.319291	Cyfip2
ENSMUSG00000042670	-0.210928	3.4004	4.4447	0.0427316	0.319473	Immp1l
ENSMUSG00000020937	1.61944	0.010537	4.44384	0.0427504	0.319473	Plcd3
ENSMUSG00000008348	0.414716	5.94283	4.4424	0.042782	0.319473	Ubc
ENSMUSG00000042410	0.202764	4.55184	4.44232	0.0427838	0.319473	Agps
ENSMUSG00000051344	0.640446	3.20809	4.43883	0.0428604	0.319867	Plekhm3
ENSMUSG00000078681	0.184786	4.34487	4.4361	0.0429206	0.319888	Tm2d3
ENSMUSG00000038608	0.957765	2.77041	4.43328	0.0429828	0.319888	Dock10
ENSMUSG00000028551	0.363102	2.93564	4.43281	0.0429933	0.319888	Cdkn2c
ENSMUSG00000107331	-0.44055	0.923759	4.43279	0.0429936	0.319888
ENSMUSG00000001082	0.321188	2.94056	4.43228	0.0430048	0.319888	Mfsd10
ENSMUSG00000018965	0.304639	6.27739	4.43221	0.0430063	0.319888	Ywhah
ENSMUSG00000031832	0.421571	2.49995	4.43105	0.0430321	0.319902	Taf1c
ENSMUSG00000034687	-0.449656	2.9569	4.42838	0.0430911	0.319991	Fras1
ENSMUSG00000103183	0.623046	1.7936	4.42835	0.0430917	0.319991
ENSMUSG00000038500	-0.360701	2.91154	4.42576	0.043149	0.320239	Prr3
ENSMUSG00000043541	1.8975	-0.672669	4.42269	0.0432172	0.320567	Casc1
ENSMUSG00000048756	-0.400165	5.78344	4.41563	0.0433741	0.321444	Foxo3
ENSMUSG00000031422	0.244384	6.89985	4.41523	0.0433833	0.321444	Morf4l2
ENSMUSG00000097320	-0.567535	1.38789	4.41339	0.0434243	0.32157
ENSMUSG00000040945	0.283255	5.42705	4.41055	0.0434876	0.321861	Rcc2
ENSMUSG00000022337	-0.200488	4.76027	4.40785	0.043548	0.322107	Emc2
ENSMUSG00000068227	0.985372	0.482976	4.40114	0.0436986	0.322107	Il2rb
ENSMUSG00000024993	-0.20192	4.41729	4.40069	0.0437086	0.322107	Dennd10
ENSMUSG00000090272	0.686295	3.38589	4.39958	0.0437337	0.322107	Mndal
ENSMUSG00000049739	-0.20255	4.64221	4.39858	0.0437561	0.322107	Zfp646
ENSMUSG00000008226	-0.24422	5.64338	4.39674	0.0437976	0.322107	Scrn3
ENSMUSG00000020788	0.979302	0.0662609	4.39589	0.0438168	0.322107	Atp2a3
ENSMUSG00000017830	0.346984	5.56281	4.39499	0.0438371	0.322107	Dhx58
ENSMUSG00000026311	-0.222302	3.41038	4.3941	0.0438571	0.322107	Asb1
ENSMUSG00000027746	-0.188772	5.52264	4.39386	0.0438625	0.322107	Ufm1
ENSMUSG00000039349	-0.251907	7.58603	4.39324	0.0438766	0.322107	C130074G19Rik
ENSMUSG00000039103	0.691966	0.162484	4.39305	0.0438808	0.322107	Nexn
ENSMUSG00000031750	0.905761	1.89668	4.39173	0.0439105	0.322107	Il34
ENSMUSG00000031824	0.502451	2.80353	4.39037	0.0439414	0.322107	6430548M08Rik
ENSMUSG00000019831	0.618683	0.780276	4.39018	0.0439457	0.322107	Wasf1
ENSMUSG00000002222	-0.246042	7.35461	4.38991	0.0439518	0.322107	Rmnd5a
ENSMUSG00000019763	-0.250058	4.65792	4.38956	0.0439597	0.322107	Rmnd1
ENSMUSG00000044952	-0.217577	3.5804	4.38919	0.043968	0.322107	Kctd21
ENSMUSG00000093405	-0.504869	0.897904	4.38879	0.0439771	0.322107
ENSMUSG00000050079	-0.175689	4.39343	4.385	0.0440629	0.322558	Rspry1
ENSMUSG00000095253	-0.298647	2.70192	4.38277	0.0441135	0.322753	Zfp799
ENSMUSG00000078862	-0.529974	0.672796	4.37885	0.0442026	0.32312	Gm14326
ENSMUSG00000024737	0.891276	3.31447	4.37622	0.0442626	0.32312	Slc15a3
ENSMUSG00000024691	0.932466	1.99612	4.37553	0.0442784	0.32312	Fam111a
ENSMUSG00000034032	0.194973	4.1227	4.37545	0.0442801	0.32312	Rpap1
ENSMUSG00000041075	-0.359692	4.31277	4.37482	0.0442946	0.32312	Fzd7
ENSMUSG00000022519	0.600236	0.829217	4.37422	0.0443082	0.32312	Srl
ENSMUSG00000071654	-0.247592	4.31033	4.37137	0.0443732	0.323262	Uqcc3
ENSMUSG00000020993	-0.181949	4.79688	4.37107	0.0443803	0.323262	Trappc6b
ENSMUSG00000030337	0.368728	2.89262	4.3702	0.0444	0.323262	Vamp1
ENSMUSG00000030337	0.368728	2.89262	4.3702	0.0444	0.323262	E130112N10Rik
ENSMUSG00000033902	-0.235056	3.78478	4.36913	0.0444246	0.323265	Mapkbp1
ENSMUSG00000022742	-0.393771	6.39769	4.36776	0.0444559	0.323318	Cpox
ENSMUSG00000034584	-0.508381	3.62533	4.36654	0.0444838	0.323346	Exph5
ENSMUSG00000021258	-0.194356	4.91355	4.36458	0.0445288	0.323399	Ccnk
ENSMUSG00000005089	-0.586946	7.05775	4.36265	0.0445731	0.323399	Slc1a2
ENSMUSG00000004730	0.920672	3.83697	4.36226	0.0445821	0.323399	Adgre1
ENSMUSG00000018481	-0.154507	5.32404	4.3608	0.0446156	0.323399	Appbp2
ENSMUSG00000055900	-0.217608	3.73781	4.3606	0.0446203	0.323399	Tmem69
ENSMUSG00000024228	-0.357222	5.73681	4.35927	0.0446507	0.323399	Nudt12
ENSMUSG00000056091	-0.547544	7.38511	4.35887	0.04466	0.323399	St3gal5
ENSMUSG00000026669	-0.500053	4.5662	4.35375	0.044778	0.324078	Mcm10
ENSMUSG00000104546	-0.64302	0.754078	4.35038	0.0448559	0.324467
ENSMUSG00000062585	0.64701	1.88443	4.34934	0.04488	0.324467	Cnr2
ENSMUSG00000031539	0.536625	2.07649	4.34795	0.0449122	0.324524	Ap3m2
ENSMUSG00000028718	1.53526	0.192542	4.34585	0.0449609	0.324701	Stil
ENSMUSG00000061518	-0.235458	6.41981	4.34232	0.0450428	0.32498	Cox5b
ENSMUSG00000031207	0.839705	6.47395	4.3421	0.0450479	0.32498	Msn
ENSMUSG00000031343	1.09077	0.917799	4.33774	0.0451494	0.325474	Gabra3
ENSMUSG00000006360	0.877496	1.49721	4.33707	0.0451649	0.325474	Crip1
ENSMUSG00000071203	0.691248	1.69896	4.33589	0.0451925	0.325498	Naip5
ENSMUSG00000031105	-0.36554	1.68303	4.33215	0.0452797	0.325669	Slc25a14
ENSMUSG00000095930	-0.467779	2.13575	4.33179	0.0452882	0.325669	Nim1k
ENSMUSG00000000628	0.736938	2.27195	4.33175	0.0452891	0.325669	Hk2
ENSMUSG00000037400	-0.213805	5.84232	4.32771	0.0453837	0.326174	Atp11b
ENSMUSG00000059791	1.02673	0.464175	4.3247	0.0454544	0.326481	Nrm
ENSMUSG00000026930	0.839837	1.13483	4.32356	0.0454812	0.326481	Gpsm1
ENSMUSG00000024664	0.643392	4.84946	4.32278	0.0454994	0.326481	Fads3
ENSMUSG00000066595	0.299784	2.7936	4.3199	0.0455672	0.326792	Flvcr1
ENSMUSG00000020994	-0.178738	5.44879	4.3133	0.0457228	0.327495	Pnn
ENSMUSG00000040463	0.205501	6.9415	4.31316	0.0457262	0.327495	Mybbp1a
ENSMUSG00000059866	0.258514	3.48464	4.31248	0.0457421	0.327495	Tnip2
ENSMUSG00000001247	0.248203	7.90718	4.3116	0.0457629	0.327495	Lsr
ENSMUSG00000001131	2.60379	2.02575	4.30827	0.0458417	0.327844	Timp1
ENSMUSG00000034345	-0.146256	4.67899	4.30675	0.0458779	0.327844	Gtf2h5
ENSMUSG00000039001	0.31957	6.23282	4.30645	0.0458849	0.327844	Rps21
ENSMUSG00000059552	0.18978	5.57818	4.30466	0.0459275	0.327973	Trp53
ENSMUSG00000020941	0.444732	3.35284	4.30294	0.0459684	0.328055	Map3k14
ENSMUSG00000050721	0.691741	3.351	4.30212	0.0459879	0.328055	Plekho2
ENSMUSG00000036862	0.555908	2.24822	4.29938	0.0460531	0.328346	Dchs1
ENSMUSG00000021186	0.719516	1.78298	4.29387	0.0461845	0.329107	Fbln5
ENSMUSG00000016206	0.461566	2.45694	4.28582	0.0463771	0.330151	H2-M3
ENSMUSG00000039384	0.391584	4.19193	4.28534	0.0463888	0.330151	Dusp10
ENSMUSG00000046380	0.482753	2.03906	4.28448	0.0464093	0.330151	Jrk
ENSMUSG00000044629	0.776865	0.265257	4.28364	0.0464295	0.330151	Cnrip1
ENSMUSG00000058013	0.372528	5.21721	4.28085	0.0464966	0.330376	Septin11
ENSMUSG00000037234	-0.192344	5.91164	4.28028	0.0465103	0.330376	Hook3
ENSMUSG00000023912	-0.498544	1.75842	4.27691	0.0465916	0.330643	Slc25a27
ENSMUSG00000032745	-0.163742	5.36969	4.2765	0.0466014	0.330643	Gpbp1
ENSMUSG00000041481	0.666945	3.13536	4.27387	0.0466651	0.330643	Serpina3g
ENSMUSG00000037617	-0.463299	0.975424	4.27337	0.046677	0.330643	Spag1
ENSMUSG00000047635	-0.229617	3.01769	4.27328	0.0466794	0.330643	2810006K23Rik
ENSMUSG00000052298	0.203624	4.19926	4.27197	0.0467111	0.330643	Cdc42se2
ENSMUSG00000066036	-0.191936	7.80964	4.27158	0.0467204	0.330643	Ubr4
ENSMUSG00000050244	0.213777	5.31093	4.27017	0.0467546	0.330645	Heatr1
ENSMUSG00000033439	-0.212696	3.03203	4.26953	0.04677	0.330645	Trmt13
ENSMUSG00000032690	0.792343	3.27832	4.26812	0.0468041	0.330682	Oas2
ENSMUSG00000026579	-0.249392	9.35903	4.26728	0.0468247	0.330682	F5
ENSMUSG00000020178	0.821518	0.926919	4.26515	0.0468763	0.330807	Adora2a
ENSMUSG00000040990	0.710472	1.32464	4.26396	0.0469052	0.330807	Sh3kbp1
ENSMUSG00000026626	-0.190434	7.48235	4.26276	0.0469344	0.330807	Ppp2r5a
ENSMUSG00000041684	-0.177185	3.87776	4.26249	0.046941	0.330807	Bivm
ENSMUSG00000031264	0.781488	0.362742	4.25946	0.0470147	0.331152	Btk
ENSMUSG00000020964	-0.210477	7.3195	4.25721	0.0470695	0.331172	Sel1l
ENSMUSG00000060166	0.310991	3.61768	4.25596	0.0471	0.331172	Zdhhc8
ENSMUSG00000046032	0.181444	4.56847	4.25548	0.0471117	0.331172	Snx12
ENSMUSG00000039530	0.354087	3.55998	4.25529	0.0471165	0.331172	Tusc3
ENSMUSG00000020476	0.186851	5.57436	4.25429	0.0471409	0.331172	Dbnl
ENSMUSG00000046223	0.880627	3.68881	4.25264	0.0471813	0.331272	Plaur
ENSMUSG00000048612	1.28613	3.76317	4.25041	0.0472358	0.331272	Myof
ENSMUSG00000026399	0.712582	3.90008	4.25039	0.0472364	0.331272	Cd55
ENSMUSG00000057411	0.233138	4.46536	4.24966	0.0472541	0.331272	Antkmt
ENSMUSG00000059060	0.765818	3.6072	4.248	0.0472949	0.331385	Rad51b
ENSMUSG00000038178	0.575973	4.1903	4.24612	0.0473409	0.331499	Slc43a2
ENSMUSG00000034610	-0.222032	5.47088	4.24297	0.0474183	0.331499	Tut4
ENSMUSG00000042613	0.25481	4.9824	4.24267	0.0474257	0.331499	Pbxip1
ENSMUSG00000039853	-0.311038	3.87789	4.24264	0.0474265	0.331499	Trim14
ENSMUSG00000045752	0.242918	3.68571	4.24231	0.0474347	0.331499	Tssc4
ENSMUSG00000045954	0.378369	3.76077	4.24045	0.0474805	0.331646	Cavin2
ENSMUSG00000038233	0.747019	3.78123	4.23777	0.0475465	0.331934	Gask1a
ENSMUSG00000003099	-0.163958	5.49111	4.2351	0.0476124	0.332222	Ppp5c
ENSMUSG00000026280	0.127022	5.22706	4.23061	0.0477234	0.332615	Atg4b
ENSMUSG00000034544	-0.220302	4.23742	4.22911	0.0477607	0.332615	Rsrc1
ENSMUSG00000041303	-0.171606	4.28689	4.22842	0.0477777	0.332615	Gtf3c3
ENSMUSG00000067430	-0.414361	2.00321	4.22701	0.0478128	0.332615	Zfp763
ENSMUSG00000017677	-0.394536	5.86781	4.22672	0.0478201	0.332615	Wsb1
ENSMUSG00000027954	0.403427	6.39029	4.2259	0.0478405	0.332615	Efna1
ENSMUSG00000058886	0.191661	3.70048	4.22582	0.0478424	0.332615	Deaf1
ENSMUSG00000057789	0.218176	4.87708	4.22085	0.047966	0.333052	Bak1
ENSMUSG00000032744	0.935934	1.28779	4.21867	0.0480204	0.333052	Heyl
ENSMUSG00000041849	-0.206645	4.15481	4.21827	0.0480303	0.333052	Card6
ENSMUSG00000053774	-0.210432	5.03522	4.21817	0.0480329	0.333052	Ubxn7
ENSMUSG00000022680	-0.150619	6.62102	4.21724	0.0480561	0.333052	Pdxdc1
ENSMUSG00000058997	-0.38041	7.63745	4.21535	0.0481032	0.333052	Vwa8
ENSMUSG00000026837	1.08991	3.50136	4.21525	0.0481056	0.333052	Col5a1
ENSMUSG00000098557	0.461684	3.8788	4.21427	0.0481301	0.333052	Kctd12
ENSMUSG00000038347	1.10425	-0.19534	4.21383	0.0481412	0.333052	Tcte2
ENSMUSG00000033478	-0.232366	5.94232	4.21334	0.0481535	0.333052	Fam160b1
ENSMUSG00000046798	-0.182335	6.79971	4.2114	0.0482019	0.333094	Cldn12
ENSMUSG00000017119	-0.195798	8.00286	4.2109	0.0482147	0.333094	Nbr1
ENSMUSG00000006301	0.136277	6.40612	4.21012	0.0482342	0.333094	Tmbim1
ENSMUSG00000022283	-0.156543	8.87348	4.20617	0.0483333	0.333606	Pabpc1
ENSMUSG00000026662	-0.175294	5.1237	4.20399	0.048388	0.333737	Sephs1
ENSMUSG00000035572	-0.194021	4.63167	4.20344	0.0484019	0.333737	Dcaf10
ENSMUSG00000032725	0.856749	3.05932	4.20182	0.0484426	0.333753	Folr2
ENSMUSG00000111394	0.802804	4.1224	4.20137	0.0484541	0.333753
ENSMUSG00000037845	0.284473	2.72785	4.20005	0.0484873	0.333755	Fdxacb1
ENSMUSG00000026473	-0.408095	9.81016	4.19906	0.0485122	0.333755	Glul
ENSMUSG00000048222	-0.241047	2.53114	4.19781	0.0485439	0.333755	Mfap1b
ENSMUSG00000020409	-0.190744	5.22482	4.19741	0.0485539	0.333755	Slu7
ENSMUSG00000098134	0.298192	2.86565	4.19629	0.0485823	0.333779	Rnf113a2
ENSMUSG00000031103	0.720298	2.94932	4.18942	0.0487562	0.334802	Elf4
ENSMUSG00000038168	0.817722	0.582397	4.18764	0.0488014	0.334842	P3h2
ENSMUSG00000034271	0.932433	1.41703	4.18722	0.0488119	0.334842	Jdp2
ENSMUSG00000038174	-0.367344	4.28291	4.18553	0.0488549	0.334965	Fam126b
ENSMUSG00000107838	-0.270255	2.62138	4.18082	0.0489748	0.335365
ENSMUSG00000023025	-0.213997	5.84408	4.1801	0.0489932	0.335365	Larp4
ENSMUSG00000028552	0.164153	6.0412	4.17754	0.0490585	0.335365	Eps15
ENSMUSG00000027712	0.479283	8.39973	4.17715	0.0490684	0.335365	Anxa5
ENSMUSG00000022231	1.19152	0.28642	4.17694	0.0490738	0.335365	Sema5a
ENSMUSG00000000317	0.782813	2.50861	4.17645	0.0490864	0.335365	Bcl6b
ENSMUSG00000024588	-0.186004	7.13556	4.17638	0.0490882	0.335365	Fech
ENSMUSG00000062908	-0.301752	8.06918	4.17501	0.0491232	0.335433	Acadm
ENSMUSG00000060675	0.350872	3.35703	4.17348	0.0491623	0.335491	Plaat3
ENSMUSG00000086591	1.16002	-0.470007	4.17268	0.0491829	0.335491
ENSMUSG00000019066	0.303673	4.2614	4.17153	0.0492123	0.335491	Rab3d
ENSMUSG00000035273	0.725943	2.61743	4.17064	0.0492351	0.335491	Hpse
ENSMUSG00000014496	-0.22763	5.38329	4.1698	0.0492567	0.335491	Ankrd28
ENSMUSG00000091639	0.930062	0.137611	4.16879	0.0492825	0.335496	Gm3756
ENSMUSG00000002504	0.403785	3.73344	4.16709	0.0493262	0.335613	Slc9a3r2
ENSMUSG00000033883	-0.294579	3.04575	4.16526	0.0493734	0.335613	Zfp267
ENSMUSG00000040383	-0.17637	5.18273	4.1652	0.0493748	0.335613	Aqr
ENSMUSG00000039747	1.22499	1.34222	4.164	0.0494057	0.33565	Orai2
ENSMUSG00000062515	0.672552	4.40257	4.16286	0.0494349	0.33565	Fabp4
ENSMUSG00000001930	0.767802	1.87559	4.16207	0.0494553	0.33565	Vwf
ENSMUSG00000013663	-0.191828	6.80047	4.15985	0.0495128	0.335824	Pten
ENSMUSG00000014980	0.279168	2.23969	4.15823	0.0495545	0.335824	Tsen15
ENSMUSG00000071303	-1.11612	-0.417063	4.15817	0.049556	0.335824	Rps8-ps1
ENSMUSG00000036752	0.384639	7.49317	4.1526	0.0497001	0.33663	Tubb4b
ENSMUSG00000001750	0.29245	6.38477	4.15086	0.0497451	0.336643	Tcirg1
ENSMUSG00000025371	0.181831	4.37965	4.15059	0.0497522	0.336643	Chmp6
ENSMUSG00000097772	-0.447257	2.38593	4.14882	0.0497983	0.336785	5430416N02Rik
ENSMUSG00000036299	-0.158939	5.46071	4.14712	0.0498422	0.336912	BC031181
ENSMUSG00000037253	-0.22405	4.85198	4.14444	0.0499121	0.337078	Mex3c
ENSMUSG00000002343	0.382258	2.65577	4.14425	0.049917	0.337078	Armc6
ENSMUSG00000024410	-0.173485	4.59255	4.14262	0.0499596	0.337159	Rmc1
ENSMUSG00000086316	0.525624	1.32779	4.14186	0.0499793	0.337159	Nbdy
ENSMUSG00000030629	-0.23503	6.36128	4.13935	0.0500448	0.337431	Zfand6
ENSMUSG00000001053	0.336927	3.02242	4.13306	0.0502093	0.338081	N4bp3
ENSMUSG00000034765	0.769693	3.47988	4.13226	0.0502302	0.338081	Dusp5
ENSMUSG00000029387	0.190354	3.90653	4.13209	0.0502348	0.338081	Gtf2h3
ENSMUSG00000026556	0.766444	-0.0568155	4.13121	0.0502579	0.338081	Vangl2
[truncated: 11,472 more rows]

## Sheet: Prim_hep
ENSEMBL	logFC	logCPM	F	PValue	FDR	SYMBOL
ENSMUSG00000023883	-0.5571	4.71208	57.2382	1.09385e-08	0.000103515	Phf10
ENSMUSG00000057469	-0.59494	4.12208	55.3967	1.54373e-08	0.000103515	E2f6
ENSMUSG00000036782	1.14394	3.26625	39.0646	4.74232e-07	0.000423995	Klhl13
ENSMUSG00000068551	0.956547	4.59109	39.1398	4.65975e-07	0.000423995	Zfp467
ENSMUSG00000028550	-0.713019	3.84613	42.1998	2.3174e-07	0.000423995	Atg4c
ENSMUSG00000038975	-0.75974	6.05007	39.6783	4.11172e-07	0.000423995	Rabggtb
ENSMUSG00000008226	-0.771011	5.64338	40.9859	3.04636e-07	0.000423995	Scrn3
ENSMUSG00000044068	-1.17764	3.79678	41.8946	2.48132e-07	0.000423995	Zrsr1
ENSMUSG00000038594	-1.17863	5.41906	39.4817	4.30336e-07	0.000423995	Cep85l
ENSMUSG00000020572	-1.34177	6.51064	44.444	1.41437e-07	0.000423995	Nampt
ENSMUSG00000028553	-1.40539	9.0906	39.9622	3.85064e-07	0.000423995	Angptl3
ENSMUSG00000027690	-1.97649	8.71354	39.9874	3.82834e-07	0.000423995	Slc2a2
ENSMUSG00000031613	-2.62035	6.804	41.6214	2.63846e-07	0.000423995	Hpgd
ENSMUSG00000003555	-3.05767	7.71501	40.7813	3.19157e-07	0.000423995	Cyp17a1
ENSMUSG00000058613	-4.12455	1.29158	45.3552	1.16234e-07	0.000423995
ENSMUSG00000074457	0.940453	4.77961	38.4297	5.50401e-07	0.000453877	S100a16
ENSMUSG00000112758	-2.80126	2.02624	38.2419	5.75342e-07	0.000453877
ENSMUSG00000053470	-0.567175	5.532	37.1637	7.4385e-07	0.000467573	Kdm3a
ENSMUSG00000027806	-0.857316	5.65683	37.1787	7.41166e-07	0.000467573	Tsc22d2
ENSMUSG00000022884	-0.974262	8.20313	37.036	7.67028e-07	0.000467573	Eif4a2
ENSMUSG00000023074	-1.00965	4.32299	37.569	6.75052e-07	0.000467573	Mospd1
ENSMUSG00000110996	-2.40083	1.337	37.0796	7.59043e-07	0.000467573	Gm36251
ENSMUSG00000021209	-2.0032	2.87066	36.6997	8.31855e-07	0.000485044	Ppp4r4
ENSMUSG00000056216	-0.489334	6.31787	36.059	9.71983e-07	0.000521411	Cebpg
ENSMUSG00000030109	-1.99437	6.5696	36.1344	9.54258e-07	0.000521411	Slc6a12
ENSMUSG00000023951	-1.03213	7.82523	35.5991	1.08791e-06	0.000561154	Vegfa
ENSMUSG00000036103	-0.662397	5.53639	35.0831	1.23571e-06	0.00059186	Colec12
ENSMUSG00000001891	-2.01312	9.07662	35.0982	1.2311e-06	0.00059186	Ugp2
ENSMUSG00000074578	-0.902254	4.61109	34.5581	1.40817e-06	0.000651205	Zfas1
ENSMUSG00000019066	0.846104	4.2614	34.029	1.60808e-06	0.000673934	Rab3d
ENSMUSG00000042650	-0.58456	6.91679	34.2245	1.53091e-06	0.000673934	Alkbh5
ENSMUSG00000042579	-0.945979	2.59047	34.1091	1.57595e-06	0.000673934	4632404H12Rik
ENSMUSG00000038775	2.30426	1.38388	33.759	1.72152e-06	0.000699614	Vill
ENSMUSG00000031274	1.70917	2.15401	33.3301	1.91956e-06	0.000703654	Col4a5
ENSMUSG00000044224	-0.512894	4.83789	33.0796	2.04627e-06	0.000703654	Dnajc21
ENSMUSG00000046675	-0.71364	3.13325	33.103	2.03404e-06	0.000703654	Tmem251
ENSMUSG00000026317	-0.789784	5.47498	33.0837	2.04415e-06	0.000703654	Cln8
ENSMUSG00000038150	-0.880954	6.59193	33.3199	1.92452e-06	0.000703654	Ormdl3
ENSMUSG00000019987	-2.66968	10.0487	33.5795	1.80163e-06	0.000703654	Arg1
ENSMUSG00000025875	0.998514	2.02545	32.9711	2.10387e-06	0.000705376	Tspan17
ENSMUSG00000059895	1.56123	4.18704	32.5703	2.33215e-06	0.00076284	Ptp4a3
ENSMUSG00000025510	0.49649	6.35279	32.4728	2.39158e-06	0.000763655	Cd151
ENSMUSG00000087241	-2.45896	2.589	32.1891	2.57382e-06	0.00079455
ENSMUSG00000078817	-4.45446	3.93178	32.14	2.60683e-06	0.00079455	Nlrp12
ENSMUSG00000078817	-4.45446	3.93178	32.14	2.60683e-06	0.00079455	LOC115489386
ENSMUSG00000026965	0.347169	6.01773	31.8938	2.77925e-06	0.000828277	Anapc2
ENSMUSG00000022037	0.940782	11.0908	31.4449	3.12559e-06	0.000891857	Clu
ENSMUSG00000079614	-0.537459	5.96652	31.5195	3.06505e-06	0.000891857	Seh1l
ENSMUSG00000036452	-1.06803	4.67372	31.266	3.27615e-06	0.000896661	Arhgap26
ENSMUSG00000025003	-2.5949	3.26908	31.2929	3.25308e-06	0.000896661	Cyp2c39
ENSMUSG00000034528	-2.02637	8.85886	30.9587	3.5531e-06	0.000953012	Hsd17b13
ENSMUSG00000078566	-1.26235	7.73193	30.7746	3.73076e-06	0.000981043	Bnip3
ENSMUSG00000002105	0.611303	3.92321	30.5899	3.9186e-06	0.000991553	Slc39a13
ENSMUSG00000030470	-3.92297	4.41247	30.6318	3.8752e-06	0.000991553	Csrp3
ENSMUSG00000038332	-1.14019	4.09854	30.4464	4.07144e-06	0.00101115	Sesn1
ENSMUSG00000028776	1.44827	4.98319	29.9919	4.5988e-06	0.00108201	Tinagl1
ENSMUSG00000039765	1.12976	3.27339	30.0337	4.54742e-06	0.00108201	Cc2d2a
ENSMUSG00000048856	-1.87128	9.21221	30.057	4.51909e-06	0.00108201	Slc25a47
ENSMUSG00000001323	-0.529165	6.02555	29.7925	4.85265e-06	0.00108887	Srr
ENSMUSG00000097048	-0.914993	2.36493	29.8876	4.72984e-06	0.00108887	1600020E01Rik
ENSMUSG00000089809	-1.79097	4.54408	29.7781	4.87154e-06	0.00108887	A930011G23Rik
ENSMUSG00000089809	-1.79097	4.54408	29.7781	4.87154e-06	0.00108887	Rasgef1b
ENSMUSG00000025025	-0.656554	4.80099	29.447	5.32842e-06	0.00116572	Mxi1
ENSMUSG00000100157	-3.55533	1.8561	29.4053	5.38919e-06	0.00116572	2310034O05Rik
ENSMUSG00000028060	-0.511398	5.7528	29.1793	5.73118e-06	0.00121022	Khdc4
ENSMUSG00000047153	-0.914665	6.25736	29.1511	5.77539e-06	0.00121022	Khnyn
ENSMUSG00000053253	-0.538945	5.3714	29.0117	5.99958e-06	0.0012191	Ndfip2
ENSMUSG00000021620	-1.55624	7.07138	29.0471	5.94178e-06	0.0012191	Acot12
ENSMUSG00000074923	2.31871	1.16624	28.8372	6.29343e-06	0.00122041	Pak6
ENSMUSG00000032340	-0.581134	5.36433	28.4003	7.09805e-06	0.00122041	Neo1
ENSMUSG00000023952	-0.596852	5.82927	28.4104	7.07826e-06	0.00122041	Gtpbp2
ENSMUSG00000027244	-0.89548	5.93852	28.8827	6.21526e-06	0.00122041	Atg13
ENSMUSG00000086290	-0.941316	3.78242	28.7711	6.40853e-06	0.00122041	Snhg12
ENSMUSG00000045414	-1.03987	5.34947	28.9347	6.12746e-06	0.00122041	Dipk2a
ENSMUSG00000020884	-1.27463	8.7839	28.4534	6.99457e-06	0.00122041	Asgr1
ENSMUSG00000030834	-1.3478	7.52264	28.66	6.60744e-06	0.00122041	Abcc6
ENSMUSG00000005413	-1.36941	6.38347	28.5287	6.85078e-06	0.00122041	Hmox1
ENSMUSG00000053580	-1.4543	3.22259	28.6334	6.65595e-06	0.00122041	Tanc2
ENSMUSG00000000385	-1.78684	4.32963	28.5156	6.87549e-06	0.00122041	Tmprss2
ENSMUSG00000036216	-2.56053	5.08773	28.7032	6.52938e-06	0.00122041	Leap2
ENSMUSG00000029602	3.64169	0.581354	28.3134	7.27077e-06	0.00123298	Rasal1
ENSMUSG00000112129	-1.85655	7.64523	28.2718	7.35502e-06	0.00123298	Pbld1
ENSMUSG00000045827	1.00054	4.18002	28.1157	7.68045e-06	0.00125409	Serpinb9
ENSMUSG00000019779	0.964061	3.80316	27.4838	9.16335e-06	0.00125409	Frk
ENSMUSG00000026389	0.895828	4.62022	27.7513	8.50136e-06	0.00125409	Steap3
ENSMUSG00000025348	0.892059	3.61877	28.0981	7.71803e-06	0.00125409	Itga7
ENSMUSG00000027953	0.719736	3.38924	27.8456	8.28035e-06	0.00125409	Slc50a1
ENSMUSG00000026860	0.594127	4.70097	27.8514	8.26695e-06	0.00125409	Sh3glb2
ENSMUSG00000036098	0.486906	6.27251	27.3569	9.49625e-06	0.00125409	Myrf
ENSMUSG00000055239	-0.390705	5.95672	27.9453	8.05346e-06	0.00125409	Kcmf1
ENSMUSG00000031138	-0.514364	7.64504	27.522	9.06547e-06	0.00125409	F9
ENSMUSG00000079477	-0.551416	8.02161	27.3412	9.53822e-06	0.00125409	Rab7
ENSMUSG00000041769	-0.5729	5.38807	27.3427	9.53434e-06	0.00125409	Ppp2r2d
ENSMUSG00000001138	-0.640177	4.54321	27.5256	9.05632e-06	0.00125409	Cnnm3
ENSMUSG00000037434	-0.819622	5.61847	27.5763	8.92852e-06	0.00125409	Slc30a1
ENSMUSG00000039914	-0.847663	4.56564	27.7036	8.61562e-06	0.00125409	Coq10a
ENSMUSG00000028521	-0.978719	6.70589	27.6899	8.64875e-06	0.00125409	Slc35d1
ENSMUSG00000074264	-0.987122	7.56096	27.4857	9.15843e-06	0.00125409	Amy1
ENSMUSG00000034903	-1.12899	5.94153	27.432	9.29775e-06	0.00125409	Cobll1
ENSMUSG00000042215	-1.20673	3.46394	27.6753	8.68425e-06	0.00125409	Bag2
ENSMUSG00000107096	-1.41545	1.27426	28.0032	7.92444e-06	0.00125409
ENSMUSG00000041966	-1.78467	4.65995	27.7671	8.46399e-06	0.00125409	Dcaf17
ENSMUSG00000042129	-2.23112	5.2677	27.3943	9.39686e-06	0.00125409	Rassf4
ENSMUSG00000038349	-2.55158	0.106139	27.3739	9.45085e-06	0.00125409	Plcl1
ENSMUSG00000045409	-0.481078	4.23427	27.1554	1.00515e-05	0.00127443	Trim39
ENSMUSG00000026915	-0.638536	5.56856	27.2108	9.89542e-06	0.00127443	Strbp
ENSMUSG00000070315	-0.753672	5.01582	27.1478	1.00731e-05	0.00127443	4930581F22Rik
ENSMUSG00000020620	-1.60876	6.56354	27.2296	9.84315e-06	0.00127443	Abca8b
ENSMUSG00000040134	-1.34144	9.66655	27.0579	1.03324e-05	0.00129503	Rdh7
ENSMUSG00000029684	-0.485037	6.36707	26.9776	1.05702e-05	0.00131256	Wasl
ENSMUSG00000037946	1.50435	3.23264	26.7773	1.11888e-05	0.00135182	Fgd3
ENSMUSG00000055493	-1.18711	2.99452	26.803	1.11073e-05	0.00135182	Epm2a
ENSMUSG00000035104	-1.35324	6.2026	26.8051	1.11008e-05	0.00135182	Eva1a
ENSMUSG00000040713	-0.988292	7.95242	26.7061	1.14178e-05	0.00136718	Creg1
ENSMUSG00000091144	-1.68611	2.90085	26.6331	1.16577e-05	0.00138356	Phf11c
ENSMUSG00000021111	-0.390551	6.94429	26.5819	1.18296e-05	0.00139163	Papola
ENSMUSG00000031725	-0.868297	7.95978	26.4429	1.2309e-05	0.00139807	Ces1f
ENSMUSG00000041775	-0.907135	3.56372	26.4156	1.24055e-05	0.00139807	Mapk1ip1
ENSMUSG00000057137	-1.02376	5.56175	26.4745	1.21979e-05	0.00139807	Tmem140
ENSMUSG00000024354	-1.2702	6.53036	26.4685	1.22192e-05	0.00139807	Slc23a1
ENSMUSG00000038704	-1.73795	6.49703	26.4492	1.22865e-05	0.00139807	Aspdh
ENSMUSG00000044221	-0.447762	6.60997	26.2992	1.28264e-05	0.00140996	Grsf1
ENSMUSG00000038485	-0.532572	4.17143	26.3237	1.27363e-05	0.00140996	Socs7
ENSMUSG00000029630	-1.39695	8.29095	26.3195	1.27518e-05	0.00140996	Cyp3a25
ENSMUSG00000063354	0.624997	6.43627	26.1412	1.3422e-05	0.00146343	Slc39a4
ENSMUSG00000001794	0.388938	7.22552	26.1107	1.35405e-05	0.00146445	Capns1
ENSMUSG00000050846	-0.510876	4.05281	26.0814	1.36552e-05	0.00146504	Zfp623
ENSMUSG00000046794	-1.2519	7.53204	26.0155	1.39168e-05	0.00148126	Ppp1r3b
ENSMUSG00000025572	0.813991	3.39607	25.858	1.45645e-05	0.00153567	Tmc6
ENSMUSG00000026698	-0.515957	3.67987	25.8141	1.4751e-05	0.00153567	Pigc
ENSMUSG00000098234	-0.809214	4.38065	25.7826	1.48861e-05	0.00153567	Snhg6
ENSMUSG00000025089	-2.17557	7.00489	25.7996	1.4813e-05	0.00153567	Gfra1
ENSMUSG00000001288	1.3359	3.06471	25.5512	1.59199e-05	0.00158149	Rarg
ENSMUSG00000025050	-0.52651	3.46771	25.5793	1.57906e-05	0.00158149	Pcgf6
ENSMUSG00000030340	-1.29938	4.77263	25.6457	1.54887e-05	0.00158149	Scnn1a
ENSMUSG00000060407	-1.46637	9.11019	25.6233	1.55899e-05	0.00158149	Cyp2a12
ENSMUSG00000078650	-3.67559	8.38922	25.5584	1.58867e-05	0.00158149	G6pc
ENSMUSG00000040740	-1.38706	2.91532	25.4072	1.66021e-05	0.00163713	Slc25a34
ENSMUSG00000043154	-0.715046	4.65575	25.256	1.73514e-05	0.0016741	Ppp2r3a
ENSMUSG00000035399	-0.749025	2.90874	25.267	1.72959e-05	0.0016741	Oser1
ENSMUSG00000025403	-0.81332	7.81228	25.3033	1.71133e-05	0.0016741	Shmt2
ENSMUSG00000022615	-2.17177	6.04552	25.2306	1.7481e-05	0.00167456	Tymp
ENSMUSG00000015094	1.28718	2.70842	25.1814	1.77342e-05	0.00167489	Npdc1
ENSMUSG00000030278	-2.47538	1.81688	25.2053	1.76106e-05	0.00167489	Cidec
ENSMUSG00000025503	0.603521	6.91151	25.1319	1.79932e-05	0.00168746	Taldo1
ENSMUSG00000041828	-1.7282	6.87237	25.0638	1.83566e-05	0.00170959	Abca8a
ENSMUSG00000008398	1.88845	3.5534	24.9887	1.87659e-05	0.00172376	Elk3
ENSMUSG00000018340	0.605613	7.43504	24.9968	1.87214e-05	0.00172376	Anxa6
ENSMUSG00000073725	-0.513635	6.31148	24.953	1.89636e-05	0.00173007	Lmbrd1
ENSMUSG00000020863	-0.386393	5.40997	24.8831	1.93582e-05	0.00175071	Luc7l3
ENSMUSG00000032497	-0.439232	5.52879	24.8662	1.94545e-05	0.00175071	Lrrfip2
ENSMUSG00000113986	-2.2027	1.48719	24.8441	1.95814e-05	0.00175071	Gm31333
ENSMUSG00000020669	-0.779768	3.28987	24.7496	2.01352e-05	0.0017883	Sh3yl1
ENSMUSG00000024695	-0.472748	6.81681	24.7226	2.02964e-05	0.00179075	Zfp91
ENSMUSG00000027513	-2.83026	10.4988	24.6734	2.05937e-05	0.00180511	Pck1
ENSMUSG00000033488	0.814143	4.52461	24.6115	2.09742e-05	0.00181829	Cryzl2
ENSMUSG00000079012	-1.05879	9.15804	24.5832	2.11508e-05	0.00181829	Serpina3m
ENSMUSG00000039114	-1.13833	8.69558	24.5918	2.10965e-05	0.00181829	Nrn1
ENSMUSG00000022261	0.524022	7.47528	24.4947	2.17125e-05	0.00183909	Sdc2
ENSMUSG00000030695	-0.632916	8.12858	24.4967	2.16994e-05	0.00183909	Aldoa
ENSMUSG00000031444	-1.09622	8.77361	24.4805	2.18042e-05	0.00183909	F10
ENSMUSG00000059495	-0.641825	7.57885	24.417	2.22191e-05	0.00186237	Arhgef12
ENSMUSG00000056962	-0.55377	4.97012	24.388	2.24113e-05	0.00186682	Jmjd6
ENSMUSG00000030161	-0.753028	8.34569	24.2466	2.33746e-05	0.00193504	Gabarapl1
ENSMUSG00000028158	-1.05351	8.54942	24.1916	2.37612e-05	0.00195498	Mttp
ENSMUSG00000061887	0.673914	5.50653	24.1072	2.43677e-05	0.00195686	Ssbp3
ENSMUSG00000037966	0.594837	6.37326	24.1187	2.42839e-05	0.00195686	Ninj1
ENSMUSG00000091498	-1.0539	3.98395	24.1468	2.40809e-05	0.00195686
ENSMUSG00000016552	-1.40989	0.182418	24.1635	2.3961e-05	0.00195686	Foxred2
ENSMUSG00000031255	1.25651	1.94848	24.0359	2.48928e-05	0.00195889	Sytl4
ENSMUSG00000026356	-0.51952	6.66963	24.0448	2.48269e-05	0.00195889	Dars
ENSMUSG00000033022	-1.48535	10.4711	24.0246	2.49772e-05	0.00195889	Cdo1
ENSMUSG00000022129	-2.37961	2.65484	24.0277	2.49537e-05	0.00195889	Dct
ENSMUSG00000035649	-0.420661	4.76775	23.9423	2.56005e-05	0.00199609	Zcchc7
ENSMUSG00000040811	0.657436	4.59884	23.7711	2.69509e-05	0.00205658	Eml2
ENSMUSG00000022125	-0.409648	5.49823	23.8109	2.66303e-05	0.00205658	Cln5
ENSMUSG00000033416	-0.983265	7.14425	23.7475	2.71429e-05	0.00205658	Gucd1
ENSMUSG00000064373	-1.2809	12.7954	23.7651	2.69989e-05	0.00205658	Selenop
ENSMUSG00000042476	-1.56104	7.83176	23.7747	2.69215e-05	0.00205658	Abcb4
ENSMUSG00000036206	1.054	2.30757	23.7169	2.73933e-05	0.00206351	Sh3bp4
ENSMUSG00000029710	0.561228	5.07688	23.6989	2.75422e-05	0.00206351	Ephb4
ENSMUSG00000026368	-0.777907	7.6595	23.6466	2.798e-05	0.00207315	F13b
ENSMUSG00000049044	-2.30494	6.72849	23.6553	2.79068e-05	0.00207315	Rapgef4
ENSMUSG00000028124	-0.722759	7.2981	23.624	2.81711e-05	0.00207584	Gclm
ENSMUSG00000020017	-1.8866	8.68317	23.5471	2.88326e-05	0.00211297	Hal
ENSMUSG00000024803	2.11423	3.72821	23.521	2.90609e-05	0.00211813	Ankrd1
ENSMUSG00000047150	-1.61955	3.56324	23.503	2.92198e-05	0.0021182	1700001C19Rik
ENSMUSG00000075602	1.35411	3.67122	23.4556	2.96413e-05	0.0021372	Ly6a
ENSMUSG00000110397	-2.88749	0.304993	23.4253	2.99144e-05	0.00214536
ENSMUSG00000041609	1.0569	1.30703	23.4023	3.01231e-05	0.00214884	Bicdl1
ENSMUSG00000031438	-0.960871	6.83237	23.3594	3.05172e-05	0.00215403	Rnf128
ENSMUSG00000034308	-1.25109	7.03427	23.3753	3.03704e-05	0.00215403	Sdr42e1
ENSMUSG00000070003	2.0125	1.95521	23.3116	3.09626e-05	0.00217403	Ssbp4
ENSMUSG00000013846	-0.857524	8.09569	23.2926	3.11418e-05	0.00217522	St3gal1
ENSMUSG00000004221	-0.759077	6.58068	23.2663	3.13921e-05	0.00218135	Ikbkg
ENSMUSG00000032081	-1.07282	10.475	23.2381	3.16615e-05	0.00218872	Apoc3
ENSMUSG00000062526	0.861147	3.39411	23.1534	3.24881e-05	0.00223435	Mppe1
ENSMUSG00000020387	0.863663	4.63882	23.0899	3.31218e-05	0.00224341	Jade2
ENSMUSG00000041926	0.459306	5.63727	23.0922	3.30992e-05	0.00224341	Rnpep
ENSMUSG00000101517	-1.38108	3.43963	23.1043	3.29767e-05	0.00224341
ENSMUSG00000040596	-0.541044	4.15997	23.0595	3.34301e-05	0.00225292	Pogk
ENSMUSG00000071456	-0.727177	3.62264	23.0303	3.37296e-05	0.00226174	1110002L01Rik
ENSMUSG00000031987	-0.609731	5.67067	22.8617	3.55129e-05	0.00236947	Egln1
ENSMUSG00000021493	0.867521	5.24298	22.8423	3.57235e-05	0.00237172	Pdlim7
ENSMUSG00000000489	2.31306	2.36076	22.7433	3.68238e-05	0.00237208	Pdgfb
ENSMUSG00000031750	1.88704	1.89668	22.646	3.79406e-05	0.00237208	Il34
ENSMUSG00000014329	1.77769	2.85033	22.6443	3.79611e-05	0.00237208	Bicc1
ENSMUSG00000014599	1.03242	5.84134	22.6453	3.79489e-05	0.00237208	Csf1
ENSMUSG00000005469	0.384068	5.94366	22.6628	3.77462e-05	0.00237208	Prkaca
ENSMUSG00000028180	-0.559422	5.37415	22.6411	3.79982e-05	0.00237208	Zranb2
ENSMUSG00000097203	-0.914338	3.39308	22.6562	3.78222e-05	0.00237208	4732419C18Rik
ENSMUSG00000032083	-1.04155	12.5631	22.6385	3.80283e-05	0.00237208	Apoa1
ENSMUSG00000022445	-1.06724	9.64486	22.7318	3.69543e-05	0.00237208	Cyp2d26
ENSMUSG00000025127	-1.15874	7.57021	22.7404	3.68568e-05	0.00237208	Gcgr
ENSMUSG00000003053	-1.34373	9.21011	22.7424	3.68347e-05	0.00237208	Cyp2c29
ENSMUSG00000041372	-2.0891	0.593317	22.7428	3.68303e-05	0.00237208	B4galnt3
ENSMUSG00000030483	-2.81573	5.06687	22.7677	3.65494e-05	0.00237208	Cyp2b10
ENSMUSG00000030359	-0.688978	12.4996	22.574	3.87908e-05	0.00238634	Pzp
ENSMUSG00000096606	-1.29584	3.25245	22.5758	3.87692e-05	0.00238634	Tpbgl
ENSMUSG00000043789	-1.6294	5.5877	22.5781	3.87422e-05	0.00238634	Vwce
ENSMUSG00000025006	-0.874169	5.38516	22.5087	3.95786e-05	0.00239094	Sorbs1
ENSMUSG00000034382	-1.10799	4.92055	22.5114	3.95463e-05	0.00239094	AI661453
ENSMUSG00000035948	-1.70148	5.58856	22.5286	3.93371e-05	0.00239094	Acss3
ENSMUSG00000025991	-2.84488	11.8106	22.5268	3.93583e-05	0.00239094	Cps1
ENSMUSG00000015971	-0.519073	4.96608	22.4556	4.02323e-05	0.00241953	Actr8
ENSMUSG00000019590	0.748303	4.34558	22.377	4.12201e-05	0.00244603	Cyb561
ENSMUSG00000054452	0.456887	8.31566	22.38	4.11815e-05	0.00244603	Tle5
ENSMUSG00000030237	-1.64114	6.91975	22.3995	4.09343e-05	0.00244603	Slco1a4
ENSMUSG00000027859	2.35312	2.32051	22.2393	4.30147e-05	0.00248608	Ngf
ENSMUSG00000034902	0.48765	5.67644	22.2662	4.26576e-05	0.00248608	Pip5k1c
ENSMUSG00000052520	-0.910511	8.91808	22.2493	4.28805e-05	0.00248608	Cyp2j5
ENSMUSG00000015890	-1.07263	7.6976	22.2833	4.24322e-05	0.00248608	Amdhd1
ENSMUSG00000033967	-1.83692	0.638384	22.2792	4.24862e-05	0.00248608	Rnf225
ENSMUSG00000024049	-2.07391	2.89982	22.2259	4.31927e-05	0.00248608	Myom1
ENSMUSG00000028536	-2.8226	2.95369	22.6201	4.3089e-05	0.00248608	2610528J11Rik
ENSMUSG00000039648	-1.60704	6.67341	22.1968	4.35844e-05	0.00249791	Kyat1
ENSMUSG00000022464	-0.884393	10.1342	22.1615	4.4064e-05	0.00251465	Slc38a4
ENSMUSG00000033965	1.08983	7.89629	22.1445	4.42979e-05	0.00251728	Slc16a2
ENSMUSG00000032194	0.44712	6.29362	22.0872	4.50923e-05	0.00255145	Kank2
ENSMUSG00000037266	-0.688402	7.95951	22.0739	4.52796e-05	0.00255145	Rsrp1
ENSMUSG00000025041	-0.523864	5.28213	22.0518	4.55919e-05	0.0025583	Nt5c2
ENSMUSG00000000058	1.05728	2.65137	21.9955	4.63966e-05	0.00256776	Cav2
ENSMUSG00000022098	0.744666	7.38895	21.9934	4.64281e-05	0.00256776	Bmp1
ENSMUSG00000030630	-1.0115	8.97451	21.9866	4.65264e-05	0.00256776	Fah
ENSMUSG00000044337	-2.26228	1.23158	22.0212	4.60274e-05	0.00256776	Ackr3
ENSMUSG00000038708	-0.434973	6.80221	21.9151	4.75739e-05	0.00261481	Golga4
ENSMUSG00000021476	-0.689565	6.25799	21.8811	4.80806e-05	0.00263187	Habp4
ENSMUSG00000038569	-1.00833	1.26299	21.8392	4.87141e-05	0.00265571	Rad9b
ENSMUSG00000038298	-1.58954	6.1658	21.8259	4.89164e-05	0.00265594	Pdzk1
ENSMUSG00000024854	0.931835	4.24688	21.7919	4.94395e-05	0.00267352	Pold4
ENSMUSG00000084819	-2.27355	0.403592	21.7738	4.97201e-05	0.0026779
ENSMUSG00000030967	-0.41286	5.84839	21.6918	5.10123e-05	0.0027365	Zranb1
ENSMUSG00000024404	-0.328739	6.86198	21.6613	5.1503e-05	0.00275182	Riok3
ENSMUSG00000114025	-0.834053	1.65107	21.5955	5.25755e-05	0.00279798
ENSMUSG00000031216	0.947418	3.66292	21.5016	5.4149e-05	0.00283669	Stard8
ENSMUSG00000046679	-0.532424	3.53469	21.5182	5.38684e-05	0.00283669	C87436
ENSMUSG00000040213	-0.820884	7.16162	21.5036	5.41154e-05	0.00283669	Kyat3
ENSMUSG00000101537	-2.1516	1.67018	21.5021	5.4141e-05	0.00283669	Gm29571
ENSMUSG00000003161	0.564905	5.52678	21.4887	5.43704e-05	0.0028372	Sri
ENSMUSG00000024276	-0.398094	4.37857	21.4624	5.48219e-05	0.00284757	Zfp397
ENSMUSG00000050069	-1.73236	3.46761	21.4524	5.49936e-05	0.00284757	Grem2
ENSMUSG00000057156	0.650304	2.5585	21.3671	5.64911e-05	0.00291386	Homez
ENSMUSG00000040963	-0.914303	7.43157	21.2973	5.775e-05	0.00296738	Asgr2
ENSMUSG00000060147	1.30409	5.34772	21.1926	5.9693e-05	0.002976	Serpinb6a
ENSMUSG00000015653	1.28602	5.75171	21.2061	5.94376e-05	0.002976	Steap2
ENSMUSG00000039253	0.588541	3.43852	21.1968	5.96124e-05	0.002976	Fn3krp
ENSMUSG00000020994	-0.390802	5.44879	21.2589	5.84549e-05	0.002976	Pnn
ENSMUSG00000021890	-0.402694	6.28487	21.2031	5.94942e-05	0.002976	Eaf1
ENSMUSG00000008200	-0.413732	5.42274	21.2275	5.90376e-05	0.002976	Fnbp4
ENSMUSG00000074639	-0.930023	7.79638	21.2377	5.88466e-05	0.002976	Rdh16f2
ENSMUSG00000026621	-1.39906	8.15684	21.1928	5.96886e-05	0.002976	Mtarc1
ENSMUSG00000071103	-1.42696	0.29636	21.1766	5.99951e-05	0.00297998	1700029J07Rik
ENSMUSG00000056310	-0.613439	4.90481	21.1482	6.05363e-05	0.00298475	Tyw1
ENSMUSG00000022237	-0.690292	4.85705	21.1572	6.03643e-05	0.00298475	Ankrd33b
ENSMUSG00000035783	3.70186	0.525096	21.0992	6.14842e-05	0.00299842	Acta2
ENSMUSG00000021556	1.28364	3.62902	21.1083	6.13072e-05	0.00299842	Golm1
ENSMUSG00000075225	-1.13668	3.29086	21.109	6.12937e-05	0.00299842	Ccdc162
ENSMUSG00000022475	1.3479	3.18541	21.0781	6.18975e-05	0.00300763	Hdac7
ENSMUSG00000029445	-1.59796	10.5962	21.023	6.29881e-05	0.00304958	Hpd
ENSMUSG00000022885	0.795199	8.10085	20.9779	6.38966e-05	0.00305903	St6gal1
ENSMUSG00000062397	-0.441237	6.19172	20.9741	6.39753e-05	0.00305903	Zfp706
ENSMUSG00000032380	-0.789262	4.44403	20.977	6.39148e-05	0.00305903	Dapk2
ENSMUSG00000024654	-0.921714	4.33942	20.9681	6.40958e-05	0.00305903	Asrgl1
ENSMUSG00000020649	-2.53338	3.64223	20.8975	6.55516e-05	0.00311742	Rrm2
ENSMUSG00000025916	-2.21876	0.940985	20.8713	6.61012e-05	0.00313245	Ppp1r42
ENSMUSG00000009585	1.33554	3.22512	20.826	6.70627e-05	0.00315571	Apobec3
ENSMUSG00000045140	-0.732504	2.40973	20.8349	6.68711e-05	0.00315571	Pigw
ENSMUSG00000010517	-0.473454	5.46741	20.8083	6.74415e-05	0.00316244	Faf1
ENSMUSG00000030766	0.52871	4.53656	20.783	6.7988e-05	0.00317696	Arhgap17
ENSMUSG00000038072	-0.463859	3.86166	20.7584	6.85229e-05	0.00319083	Galnt11
ENSMUSG00000019139	1.01758	3.10718	20.722	6.93235e-05	0.00319672	Isyna1
ENSMUSG00000002781	-0.570393	4.53849	20.7243	6.92739e-05	0.00319672	Tmem143
ENSMUSG00000052712	-0.758297	6.59418	20.7202	6.93644e-05	0.00319672	BC004004
ENSMUSG00000068758	1.20396	1.98372	20.7066	6.96667e-05	0.00319923	Il3ra
ENSMUSG00000031214	1.07504	1.715	20.6838	7.01769e-05	0.00319923	Ophn1
ENSMUSG00000010911	0.604414	3.99768	20.675	7.0373e-05	0.00319923	Apip
ENSMUSG00000025144	0.509629	3.93072	20.6785	7.02945e-05	0.00319923	Cenpx
ENSMUSG00000032359	0.442956	7.82997	20.6497	7.09451e-05	0.00320352	Ctsh
ENSMUSG00000040250	-0.352162	4.65344	20.6501	7.09357e-05	0.00320352	Ints13
ENSMUSG00000090247	0.585388	3.87662	20.6189	7.16489e-05	0.00320462	Bloc1s1
ENSMUSG00000006941	-0.506713	3.98992	20.6172	7.16864e-05	0.00320462	Eif1b
ENSMUSG00000027761	-0.870093	8.68624	20.6243	7.15241e-05	0.00320462	Aadac
ENSMUSG00000036292	-0.592723	5.46282	20.5869	7.23849e-05	0.00322509	Gramd1c
ENSMUSG00000041040	-0.784382	3.74388	20.5706	7.27658e-05	0.00323133	Fam117b
ENSMUSG00000020661	-0.551104	5.20542	20.526	7.38117e-05	0.00326696	Dnmt3a
ENSMUSG00000036718	1.54583	2.05483	20.4998	7.44366e-05	0.00328378	Micall2
ENSMUSG00000024659	2.03956	1.97668	20.4697	7.51575e-05	0.00330471	Anxa1
ENSMUSG00000023048	0.492513	5.56382	20.4521	7.5584e-05	0.0033126	Prr13
ENSMUSG00000036093	-0.608781	6.7736	20.4304	7.61143e-05	0.00332498	Arl5a
ENSMUSG00000018593	1.68861	6.04362	20.3461	7.82053e-05	0.00340523	Sparc
ENSMUSG00000029338	0.71457	5.35225	20.2836	7.97948e-05	0.0034632	Antxr2
ENSMUSG00000040548	-0.533812	7.43894	20.2669	8.0226e-05	0.00347068	Tex2
ENSMUSG00000085241	-0.737958	2.48701	20.2403	8.09176e-05	0.00348082	Snhg3
ENSMUSG00000022425	-0.925787	5.64254	20.228	8.1239e-05	0.00348082	Enpp2
ENSMUSG00000008461	-4.28889	-0.0576283	21.279	8.10022e-05	0.00348082	Fut1
ENSMUSG00000029635	-0.353269	5.26748	20.1722	8.27167e-05	0.0035147	Cdk8
ENSMUSG00000078584	-0.514762	5.98205	20.1617	8.29976e-05	0.0035147	AU022252
ENSMUSG00000035237	-0.773272	8.4673	20.1587	8.30781e-05	0.0035147	Lcat
ENSMUSG00000031303	-1.91372	0.0301766	20.171	8.27471e-05	0.0035147	Map3k15
ENSMUSG00000029661	3.23436	4.33538	20.0899	8.49468e-05	0.00358246	Col1a2
ENSMUSG00000003421	0.449248	4.47017	20.0163	8.69957e-05	0.00365408	Nosip
ENSMUSG00000022848	-0.664287	5.01635	20.009	8.72007e-05	0.00365408	Slc49a4
ENSMUSG00000030737	-1.04521	7.64602	19.9998	8.74626e-05	0.00365408	Slco2b1
ENSMUSG00000031845	-0.848229	5.02133	19.985	8.78824e-05	0.00366022	Bco1
ENSMUSG00000024544	1.39682	2.07355	19.9574	8.86727e-05	0.00366282	Ldlrad4
ENSMUSG00000036570	-0.585928	7.06096	19.9542	8.87642e-05	0.00366282	Fxyd1
ENSMUSG00000096917	-1.27345	0.412541	19.9647	8.84635e-05	0.00366282	2500002B13Rik
ENSMUSG00000029260	-1.29527	8.57703	19.9212	8.97205e-05	0.00369093	Ugt2b34
ENSMUSG00000042447	-0.36511	4.07518	19.8982	9.03944e-05	0.00370728	Mios
ENSMUSG00000054027	-0.662916	4.66149	19.8445	9.19871e-05	0.0037611	Nt5dc3
ENSMUSG00000039405	2.46896	1.95311	19.8234	9.26201e-05	0.00377546	Prss23
ENSMUSG00000027411	-0.305545	5.33393	19.784	9.38166e-05	0.00380113	Vps16
ENSMUSG00000035270	-1.22203	2.23682	19.7903	9.36232e-05	0.00380113	Impg2
ENSMUSG00000051853	0.359916	6.69305	19.7693	9.42676e-05	0.0038079	Arf3
ENSMUSG00000021423	2.59548	2.13036	19.7191	9.58227e-05	0.00385909	Ly86
ENSMUSG00000033446	0.646157	4.20741	19.7058	9.62391e-05	0.00386426	Lpar6
ENSMUSG00000036257	-0.477703	6.94852	19.6419	9.82652e-05	0.00393383	Pnpla8
ENSMUSG00000026436	-0.427804	5.68578	19.6188	9.90102e-05	0.00395186	Elk4
ENSMUSG00000030741	-0.492886	5.2654	19.5926	9.98631e-05	0.00397035	Spns1
ENSMUSG00000086765	-1.87457	0.611647	19.5864	0.000100066	0.00397035	Gm11827
ENSMUSG00000000561	-0.452215	4.72697	19.5115	0.00010255	0.004045	Wdr77
ENSMUSG00000032332	-1.92319	5.21647	19.5188	0.000102303	0.004045	Col12a1
ENSMUSG00000027349	0.440561	4.10901	19.4874	0.000103362	0.00406508	Fam98b
ENSMUSG00000068463	-1.72071	5.4928	19.4747	0.000103792	0.00407004	C730014E05Rik
ENSMUSG00000040722	0.753357	4.82131	19.4149	0.00010585	0.00409095	Scamp5
ENSMUSG00000001036	0.721426	4.68696	19.4159	0.000105814	0.00409095	Epn2
ENSMUSG00000029772	-0.373267	4.14925	19.4238	0.000105541	0.00409095	Ahcyl2
ENSMUSG00000019944	-0.885325	6.22327	19.438	0.000105048	0.00409095	Rhobtb1
ENSMUSG00000028634	-1.6748	1.32803	19.4238	0.000105539	0.00409095	Hivep3
ENSMUSG00000028194	0.859727	7.21996	19.3703	0.000107411	0.00410103	Ddah1
ENSMUSG00000039242	-0.388119	4.88967	19.3797	0.000107081	0.00410103	B3galnt2
ENSMUSG00000023830	-0.501308	6.74978	19.3877	0.000106799	0.00410103	Igf2r
ENSMUSG00000021981	-0.794301	6.10866	19.3965	0.000106492	0.00410103	Cab39l
ENSMUSG00000029591	-1.2829	3.10459	19.3638	0.00010764	0.00410103	Ung
ENSMUSG00000014873	-0.503105	4.23278	19.325	0.000109024	0.00414197	Surf2
ENSMUSG00000034158	-0.483873	5.64803	19.2901	0.00011028	0.00416608	Lrrc58
ENSMUSG00000026027	-0.896333	5.10891	19.2944	0.000110125	0.00416608	Stradb
ENSMUSG00000028807	1.01688	1.28442	19.2525	0.000111656	0.00420625	Zbtb8a
ENSMUSG00000094870	-0.398515	4.20003	19.2376	0.000112205	0.00421382	Zfp131
ENSMUSG00000037287	-0.732548	6.64536	19.23	0.000112486	0.00421382	Tbcel
ENSMUSG00000087370	-0.465203	4.55207	19.1769	0.000114474	0.00427635	Tmem170b
ENSMUSG00000001270	2.24888	1.99577	19.1221	0.000116562	0.00433116	Ckb
ENSMUSG00000021902	-0.659421	3.03391	19.1131	0.00011691	0.00433116	Phf7
ENSMUSG00000029201	-1.19199	7.12619	19.119	0.000116681	0.00433116	Ugdh
ENSMUSG00000049659	-0.459534	6.40328	19.0611	0.000118934	0.00438194	Aftph
ENSMUSG00000101599	-1.20281	1.38093	19.0638	0.000118831	0.00438194
ENSMUSG00000031805	0.775901	3.77179	19.0476	0.000119466	0.00438949	Jak3
ENSMUSG00000022707	-0.789952	7.45758	19.0051	0.000121161	0.00441785	Gbe1
ENSMUSG00000092471	-1.33863	1.7159	19.0035	0.000121227	0.00441785
ENSMUSG00000030643	-1.74462	4.37673	19.0181	0.000120641	0.00441785	Rab30
ENSMUSG00000019539	1.76612	2.3132	18.9926	0.000121661	0.00442168	Rcn3
ENSMUSG00000002413	-0.432448	4.67096	18.9536	0.000123246	0.00446717	Braf
ENSMUSG00000015966	-1.83166	3.69614	18.9178	0.000124718	0.00450834	Il17rb
ENSMUSG00000025495	-0.485987	4.17287	18.8954	0.000125649	0.00451382	Ptdss2
ENSMUSG00000059481	-0.587743	11.3126	18.8824	0.00012619	0.00451382	Plg
ENSMUSG00000056234	-0.609196	5.72545	18.8834	0.000126151	0.00451382	Ncoa4
ENSMUSG00000054630	-1.46655	8.47084	18.8818	0.000126216	0.00451382	Ugt2b5
ENSMUSG00000068874	-1.86317	8.09925	18.8678	0.000126803	0.00452275	Selenbp1
ENSMUSG00000034101	0.412174	5.12427	18.8598	0.000127142	0.0045228	Ctnnd1
ENSMUSG00000032051	-0.77606	5.71491	18.8518	0.000127482	0.0045229	Fdx1
ENSMUSG00000003534	1.31018	3.96311	18.8211	0.000128787	0.00455023	Ddr1
ENSMUSG00000054422	-1.2784	11.8556	18.8178	0.000128931	0.00455023	Fabp1
ENSMUSG00000020402	-0.555067	7.80566	18.8028	0.000129573	0.00455784	Vdac1
ENSMUSG00000026571	-0.773612	6.02757	18.797	0.000129826	0.00455784	Dcaf6
ENSMUSG00000031931	-0.493354	3.72517	18.7747	0.000130792	0.00457976	Ankrd49
ENSMUSG00000034667	-0.507551	6.60864	18.7657	0.000131185	0.00458155	Xpot
ENSMUSG00000051177	0.855685	3.42893	18.7452	0.000132083	0.00460094	Plcb1
ENSMUSG00000023947	0.803733	3.4134	18.6659	0.000135617	0.00467222	Nfkbie
ENSMUSG00000005674	0.684271	3.82779	18.6675	0.000135545	0.00467222	Tomm40l
ENSMUSG00000025151	0.344398	6.92713	18.6608	0.000135848	0.00467222	Maged1
ENSMUSG00000032802	-0.805059	7.39149	18.6603	0.000135871	0.00467222	Srxn1
ENSMUSG00000053168	-1.75322	5.31513	18.6841	0.0001348	0.00467222	9030619P08Rik
ENSMUSG00000100277	-3.96026	0.715987	18.5899	0.000139101	0.00477106	1810053B23Rik
ENSMUSG00000064068	0.511739	4.87417	18.5447	0.000141219	0.00483135	Mtx1
ENSMUSG00000026880	0.663096	6.36005	18.5135	0.000142704	0.00486974	Stom
ENSMUSG00000063146	1.07631	2.9843	18.4903	0.000143817	0.00489509	Clip2
ENSMUSG00000045991	-1.11614	6.40577	18.4828	0.000144177	0.00489509	Onecut2
ENSMUSG00000049404	-1.2366	3.9426	18.4623	0.000145169	0.00491631	Rarres1
ENSMUSG00000023861	-0.739721	6.75498	18.4444	0.000146042	0.00493342	Mpc1
ENSMUSG00000019818	-0.540588	8.55083	18.4315	0.000146674	0.00494233	Cd164
ENSMUSG00000011305	-1.72502	5.06944	18.4215	0.00014717	0.00494661	Plin5
ENSMUSG00000024780	-0.43713	5.32465	18.3808	0.00014919	0.00500198	Cdc37l1
ENSMUSG00000054580	1.76305	2.38172	18.3676	0.000149855	0.00501173	Pla2r1
ENSMUSG00000020424	1.14863	1.66705	18.3284	0.000151842	0.005053	Castor1
ENSMUSG00000067653	-1.3369	0.890434	18.3343	0.000151541	0.005053	Ankrd23
ENSMUSG00000027293	0.798953	4.86692	18.2817	0.000154242	0.00505925	Ehd4
ENSMUSG00000004849	0.328615	5.33563	18.2735	0.000154671	0.00505925	Ap1s1
ENSMUSG00000020621	-0.492528	4.33009	18.3112	0.000152722	0.00505925	Rdh14
ENSMUSG00000044857	-0.494071	4.9906	18.2811	0.000154274	0.00505925	Lemd2
ENSMUSG00000086503	-0.570682	9.62247	18.2804	0.000154311	0.00505925	Xist
ENSMUSG00000021809	-0.648193	3.85828	18.2929	0.000153664	0.00505925	Nudt13
ENSMUSG00000113737	-2.50411	-0.0120813	18.2933	0.000153642	0.00505925
ENSMUSG00000057649	0.466423	4.01717	18.2645	0.000155138	0.0050622	Brd9
ENSMUSG00000033149	0.731475	6.81677	18.2049	0.000158282	0.00515223	Phldb2
ENSMUSG00000063236	0.473004	3.12352	18.1472	0.000161391	0.00522807	1110038F14Rik
ENSMUSG00000043257	-0.546884	3.3745	18.1493	0.000161279	0.00522807	Pigv
ENSMUSG00000042842	1.71693	2.24656	18.1182	0.000162979	0.00526678	Serpinb6b
ENSMUSG00000052914	0.478481	6.04476	18.1093	0.00016347	0.00526995	Cyp2j6
ENSMUSG00000015652	1.63011	1.69591	18.0856	0.000164785	0.00528692	Steap1
ENSMUSG00000035840	-0.436434	4.79171	18.0896	0.00016456	0.00528692	Lysmd3
ENSMUSG00000054675	2.20688	1.05757	18.0664	0.000165857	0.0053086	Tmem119
ENSMUSG00000028358	1.93144	1.37966	18.0164	0.000168682	0.00538619	Zfp618
ENSMUSG00000032135	1.79975	2.73046	18.0026	0.000169472	0.00539855	Mcam
ENSMUSG00000015112	-0.688042	7.57354	17.97	0.000171352	0.00544551	Slc25a13
ENSMUSG00000022295	-0.43384	5.84817	17.9524	0.000172378	0.00546517	Atp6v1c1
ENSMUSG00000020905	1.2759	2.42025	17.9172	0.000174448	0.00550476	Usp43
ENSMUSG00000001670	-2.07573	9.85903	17.9189	0.000174347	0.00550476	Tat
ENSMUSG00000053137	1.33635	1.52452	17.9071	0.000175049	0.00550864	Mapk11
ENSMUSG00000040043	0.548975	4.30741	17.9013	0.000175393	0.00550864	Rbms2
ENSMUSG00000033083	0.849526	2.25107	17.8823	0.000176526	0.00553129	Tbc1d4
ENSMUSG00000040272	0.818564	2.88149	17.8662	0.000177494	0.00554659	Accs
ENSMUSG00000042102	-0.739579	8.5759	17.8536	0.000178255	0.00554659	Dmgdh
ENSMUSG00000029273	-1.44775	6.95786	17.8569	0.000178056	0.00554659	Sult1d1
ENSMUSG00000086010	-1.71702	3.58546	17.8317	0.000179586	0.00557506	Gm15318
ENSMUSG00000022858	0.424999	5.14785	17.8202	0.000180287	0.0055839	Tra2b
ENSMUSG00000000902	0.386232	4.5395	17.8039	0.000181285	0.00560188	Smarcb1
ENSMUSG00000018906	-0.761443	5.57997	17.7867	0.000182354	0.00562194	P4ha2
ENSMUSG00000045410	0.362466	5.34984	17.7775	0.000182925	0.00562661	Akr1e1
ENSMUSG00000030560	1.30544	7.21184	17.741	0.000185205	0.00567669	Ctsc
ENSMUSG00000024283	-0.341627	5.91794	17.738	0.000185399	0.00567669	Wac
ENSMUSG00000036639	0.532463	4.07231	17.724	0.000186284	0.00569078	Nudt1
ENSMUSG00000054733	-0.736845	6.75813	17.7115	0.000187078	0.00570205	Msra
ENSMUSG00000014353	-0.406369	5.70783	17.6948	0.000188144	0.0057159	Tmem87b
ENSMUSG00000060613	-1.38958	8.90243	17.6911	0.000188385	0.0057159	Cyp2c70
ENSMUSG00000038976	1.38293	3.68552	17.6594	0.000190432	0.00576496	Ppp1r9b
ENSMUSG00000100457	-3.25786	-0.494646	17.635	0.000192019	0.00579993	D830032E09Rik
ENSMUSG00000044763	-0.513144	4.33077	17.621	0.000192939	0.00581461	Trmt10c
ENSMUSG00000001506	3.21673	3.74457	17.5891	0.000195053	0.00582595	Col1a1
ENSMUSG00000036438	0.516991	7.17907	17.5948	0.000194677	0.00582595	Calm2
ENSMUSG00000065979	0.45762	6.13679	17.597	0.000194525	0.00582595	Cpped1
ENSMUSG00000040350	-1.01635	5.19299	17.6011	0.000194259	0.00582595	Trim7
ENSMUSG00000022912	1.00241	5.93199	17.5332	0.000198816	0.0058344	Pros1
ENSMUSG00000035342	0.609205	3.46038	17.5693	0.000196379	0.0058344	Lzts2
ENSMUSG00000019461	0.544919	3.81609	17.5387	0.000198445	0.0058344	Plscr3
ENSMUSG00000036503	-0.468855	7.51949	17.5613	0.000196914	0.0058344	Rnf13
ENSMUSG00000029369	-0.615725	8.53117	17.5713	0.000196245	0.0058344	Afm
ENSMUSG00000074754	-0.824641	2.44941	17.5388	0.000198439	0.0058344	Smim26
ENSMUSG00000026170	-0.904913	8.14509	17.5434	0.000198126	0.0058344	Cyp27a1
ENSMUSG00000014164	-0.915801	3.76868	17.5473	0.000197858	0.0058344	Klhl3
ENSMUSG00000023249	0.455499	6.36718	17.5174	0.000199892	0.00585318	Parp3
ENSMUSG00000046610	1.8951	0.0433635	18.2913	0.00020153	0.00586754	Oacyl
ENSMUSG00000020232	0.37021	4.57072	17.4912	0.000201695	0.00586754	Hmg20b
ENSMUSG00000034450	-0.908198	8.22079	17.4946	0.000201458	0.00586754	Gulo
ENSMUSG00000027333	-0.906067	5.2465	17.4845	0.000202158	0.00586828	Smox
ENSMUSG00000024942	0.489437	4.94678	17.4714	0.000203065	0.00588187	Capn1
ENSMUSG00000020400	1.05402	5.44895	17.4612	0.000203779	0.00588983	Tnip1
ENSMUSG00000042505	-0.51589	2.72535	17.4044	0.00020778	0.00599255	Sdhaf3
ENSMUSG00000038522	-0.967588	5.39045	17.3905	0.000208774	0.00600829	Mfsd4b1
ENSMUSG00000031432	-0.457141	5.36978	17.3513	0.000211605	0.00606375	Prps1
ENSMUSG00000061959	-1.09621	6.33077	17.3562	0.00021125	0.00606375	Ces1e
ENSMUSG00000030718	-0.367914	5.19978	17.3352	0.000212779	0.00607144	Ppme1
ENSMUSG00000037710	-0.75246	6.58751	17.3377	0.000212596	0.00607144	Cisd1
ENSMUSG00000070348	1.76006	7.09219	17.314	0.000214333	0.00607699	Ccnd1
ENSMUSG00000030587	0.736063	3.46294	17.3179	0.000214043	0.00607699	2200002D01Rik
ENSMUSG00000030232	-0.412004	5.81449	17.3235	0.000213633	0.00607699	Aebp2
ENSMUSG00000042439	0.928951	2.53151	17.3058	0.000214939	0.00608131	Zfp532
ENSMUSG00000007655	2.09097	1.38575	17.2776	0.000217027	0.00611844	Cav1
ENSMUSG00000024247	0.770323	4.2963	17.2712	0.000217509	0.00611844	Pkdcc
ENSMUSG00000058706	-0.317382	5.40185	17.2638	0.000218065	0.00611844	0610030E20Rik
ENSMUSG00000079550	-1.39409	1.43134	17.2636	0.000218076	0.00611844	Mpp4
ENSMUSG00000039519	-1.31633	3.90078	17.2544	0.00021877	0.00612509	Cyp7b1
ENSMUSG00000020173	0.557915	4.78187	17.201	0.000222829	0.00620267	Cobl
ENSMUSG00000021364	-0.709555	9.64018	17.2061	0.00022244	0.00620267	Elovl2
ENSMUSG00000057722	-1.79418	4.98641	17.1997	0.000222928	0.00620267	Lepr
ENSMUSG00000020747	0.831644	6.03235	17.1782	0.000224588	0.0062102	Tmem94
ENSMUSG00000019122	0.818314	6.22268	17.1835	0.00022418	0.0062102	Ccl9
ENSMUSG00000027940	0.513395	6.9429	17.1791	0.000224517	0.0062102	Tpm3
ENSMUSG00000028603	-0.782312	9.65468	17.1705	0.000225181	0.0062138	Scp2
ENSMUSG00000029484	1.01577	6.53967	17.1459	0.000227101	0.00622406	Anxa3
ENSMUSG00000028066	0.636304	4.14626	17.1499	0.000226786	0.00622406	Pmf1
ENSMUSG00000042408	-0.734437	3.49238	17.1397	0.00022759	0.00622406	Zmym6
ENSMUSG00000072770	-0.899735	1.59227	17.1361	0.000227874	0.00622406	Acrbp
ENSMUSG00000039438	-0.982941	7.70347	17.1523	0.000226601	0.00622406	Ttc36
ENSMUSG00000038967	-1.31351	6.66664	17.0989	0.000230817	0.00629163	Pdk2
ENSMUSG00000035836	-1.1552	7.1802	17.0832	0.000232073	0.00631303	Ugt2b1
ENSMUSG00000039043	0.639147	3.86902	17.0505	0.000234709	0.00636924	Arpin
ENSMUSG00000062867	-0.444067	5.41371	17.0458	0.000235089	0.00636924	Impdh2
ENSMUSG00000035585	0.415594	4.45171	17.0132	0.000237753	0.00642844	Tsen34
ENSMUSG00000090306	-1.33304	3.30687	16.9836	0.000240206	0.0064817	Adh6-ps1
ENSMUSG00000040488	1.87714	5.11396	16.964	0.000241836	0.00651258	Ltbp4
ENSMUSG00000031375	1.70685	6.46474	16.9443	0.000243499	0.00654423	Bgn
ENSMUSG00000005677	-1.55538	7.81081	16.9222	0.000245367	0.00658123	Nr1i3
ENSMUSG00000001962	-0.468851	4.89225	16.883	0.00024873	0.00665813	Fam50a
ENSMUSG00000071657	0.575898	4.97604	16.877	0.000249247	0.00665867	Bscl2
ENSMUSG00000073102	1.45553	0.985497	16.8509	0.000251517	0.00670596	Drc1
ENSMUSG00000021210	-1.1642	9.24153	16.8451	0.000252023	0.00670612	Akr1c6
ENSMUSG00000064080	2.7437	1.76346	16.804	0.000255643	0.00677089	Fbln2
ENSMUSG00000063952	-0.442168	5.51717	16.8033	0.000255712	0.00677089	Brpf3
ENSMUSG00000058135	-1.14376	9.38456	16.8003	0.000255972	0.00677089	Gstm1
ENSMUSG00000034771	0.740043	3.4526	16.738	0.000261588	0.00689582	Tle2
ENSMUSG00000031007	-0.558392	5.93205	16.7365	0.000261723	0.00689582	Atp6ap2
ENSMUSG00000018166	-0.955087	7.41524	16.7198	0.000263252	0.00692251	Erbb3
ENSMUSG00000021661	-0.481148	3.47609	16.7031	0.000264787	0.00694922	Ankra2
ENSMUSG00000023912	-0.921864	1.75842	16.6927	0.000265747	0.00696081	Slc25a27
ENSMUSG00000047712	1.60597	0.576267	16.6835	0.000266602	0.00696959	Ust
ENSMUSG00000023057	-0.959757	5.79209	16.6715	0.000267715	0.00698508	Fabp2
ENSMUSG00000006800	0.866039	5.47388	16.6558	0.000269186	0.00698831	Sulf2
ENSMUSG00000008575	0.463431	6.49881	16.6535	0.000269402	0.00698831	Nfib
ENSMUSG00000103651	-0.680156	2.34782	16.6557	0.000269195	0.00698831
ENSMUSG00000063889	-0.541239	4.0031	16.6447	0.000270232	0.0069963	Crem
ENSMUSG00000028159	1.34061	1.6255	16.6207	0.000272504	0.00700582	Dapp1
ENSMUSG00000062300	0.693596	6.41504	16.6281	0.000271803	0.00700582	Nectin2
ENSMUSG00000022404	0.424528	5.55758	16.6188	0.000272689	0.00700582	Slc25a17
ENSMUSG00000048970	-0.414917	4.12516	16.6264	0.000271959	0.00700582	C1galt1c1
ENSMUSG00000042228	0.532603	5.05516	16.6031	0.000274181	0.00703068	Lyn
ENSMUSG00000020137	-0.606968	3.68978	16.5853	0.000275896	0.00706115	Thap2
ENSMUSG00000058446	-0.504133	6.07451	16.5557	0.000278759	0.00709382	Znrf2
ENSMUSG00000035067	-0.521376	2.18594	16.5607	0.000278279	0.00709382	Xkr6
ENSMUSG00000041782	-1.67798	1.27521	16.5568	0.000278656	0.00709382	Lad1
ENSMUSG00000035597	-0.304183	5.24376	16.5388	0.000280416	0.00710632	Prpf39
ENSMUSG00000031467	-0.472157	4.70845	16.5448	0.000279829	0.00710632	Agpat5
ENSMUSG00000048731	-0.900117	3.50399	16.5345	0.00028084	0.00710632	Ggnbp1
ENSMUSG00000022887	-0.85846	7.75504	16.5026	0.000283988	0.00717243	Masp1
ENSMUSG00000027016	-1.41837	4.06253	16.4854	0.000285702	0.00720215	Zfp385b
ENSMUSG00000056812	-1.89945	0.237703	16.4742	0.000286833	0.0072171	St8sia3
ENSMUSG00000047648	-0.623248	4.18373	16.4368	0.000290613	0.00728488	Fbxo30
ENSMUSG00000099413	-2.26565	-0.516048	16.437	0.000290591	0.00728488	Gm17767
ENSMUSG00000028307	-1.35746	12.0185	16.4146	0.000292885	0.00732814	Aldob
ENSMUSG00000003955	-0.584302	6.24539	16.4078	0.000293586	0.007332	Fam162a
ENSMUSG00000017548	-0.3633	5.316	16.3956	0.00029484	0.007336	Suz12
ENSMUSG00000028680	-0.967843	6.21292	16.3982	0.00029457	0.007336	Plk3
ENSMUSG00000025423	-0.280394	4.95926	16.3855	0.00029589	0.00734849	Pias2
ENSMUSG00000020182	-2.32631	5.82094	16.3799	0.000296472	0.00734933	Ddc
ENSMUSG00000022471	0.476227	4.14538	16.3432	0.000300323	0.00743104	Xrcc6
ENSMUSG00000031828	0.774628	2.0867	16.3136	0.000303461	0.00746269	Klhl36
ENSMUSG00000037410	0.538099	5.4375	16.3079	0.000304065	0.00746269	Tbc1d2b
ENSMUSG00000095440	-0.537764	3.4109	16.3197	0.000302812	0.00746269	Fignl2
ENSMUSG00000026117	-1.68038	3.34836	16.3045	0.000304431	0.00746269	Zap70
ENSMUSG00000004105	-1.7937	4.02269	16.3042	0.000304459	0.00746269	Angptl2
ENSMUSG00000050445	-2.5658	7.46834	16.2997	0.00030494	0.00746269	Cyp8b1
ENSMUSG00000035780	-0.536117	7.35468	16.1822	0.000317825	0.00776386	Ugt2a3
ENSMUSG00000037447	-0.853259	3.2812	16.1723	0.000318941	0.00777695	Arid5a
ENSMUSG00000061589	-0.582398	5.84446	16.1644	0.000319831	0.00778448	Dot1l
ENSMUSG00000029103	0.372118	5.62897	16.1558	0.000320808	0.00779412	Lrpap1
ENSMUSG00000027134	1.67313	0.447509	16.1381	0.000322814	0.00782868	Lpcat4
ENSMUSG00000006782	1.11112	4.33368	16.1312	0.000323604	0.00783249	Cnp
ENSMUSG00000021930	-0.360544	4.51681	16.1265	0.000324139	0.00783249	Spryd7
ENSMUSG00000019210	-0.549444	6.77124	16.1154	0.000325411	0.00784907	Atp6v1e1
ENSMUSG00000030403	0.571901	5.43442	16.1066	0.00032642	0.00785927	Vasp
ENSMUSG00000049866	1.28553	3.35354	16.0778	0.000329762	0.00790221	Arl4c
ENSMUSG00000038372	0.864321	1.8635	16.076	0.000329971	0.00790221	Gmds
ENSMUSG00000052031	-0.465317	3.06524	16.0768	0.000329876	0.00790221	Tagap1
ENSMUSG00000036381	1.70574	0.871835	16.0697	0.00033071	0.00790345	P2ry14
ENSMUSG00000036381	1.70574	0.871835	16.0697	0.00033071	0.00790345	F630111L10Rik
ENSMUSG00000017176	0.717178	2.81678	16.0655	0.000331201	0.00790345	Nt5c3b
ENSMUSG00000099889	-2.16336	0.39285	16.0306	0.000335315	0.00798741	Mrgprb11-ps
ENSMUSG00000024300	2.73991	1.70422	15.9814	0.000341205	0.00811329	Myo1f
ENSMUSG00000092203	-0.612978	4.36959	15.9658	0.000343098	0.00814387	1110038B12Rik
ENSMUSG00000029166	-0.544055	4.97273	15.9554	0.000344363	0.00815945	Mapre3
ENSMUSG00000024052	-0.954352	8.57238	15.9453	0.000345604	0.00817441	Lpin2
ENSMUSG00000059456	0.35033	6.18231	15.933	0.00034712	0.00819581	Ptk2b
ENSMUSG00000023094	0.612246	3.67082	15.9205	0.000348656	0.00820091	Msrb2
ENSMUSG00000040865	-0.365749	4.89496	15.9156	0.000349266	0.00820091	Ino80d
ENSMUSG00000017950	-0.631029	9.01531	15.9092	0.000350063	0.00820091	Hnf4a
ENSMUSG00000028327	-0.867792	7.89545	15.9065	0.000350393	0.00820091	Stra6l
ENSMUSG00000110353	-2.71524	3.50728	15.9171	0.000349083	0.00820091	Gm33543
ENSMUSG00000030655	-0.632611	6.74502	15.887	0.000352827	0.00824348	Smg1
ENSMUSG00000011034	2.22226	1.47748	15.8721	0.000354706	0.00825495	Slc5a1
ENSMUSG00000030557	-0.390236	5.82056	15.8635	0.00035578	0.00825495	Mef2a
ENSMUSG00000030424	-0.754794	1.36651	15.8655	0.000355534	0.00825495	Zfp939
ENSMUSG00000041798	-1.84055	7.13414	15.8752	0.000354306	0.00825495	Gck
ENSMUSG00000028300	-0.512589	4.10882	15.855	0.000356867	0.0082642	C9orf72
ENSMUSG00000085037	-0.993582	1.41059	15.8507	0.000357411	0.0082642	4933421O10Rik
ENSMUSG00000039934	0.923563	5.43333	15.8301	0.000360035	0.00831055	Gsap
ENSMUSG00000041548	-0.803898	7.64519	15.822	0.000361075	0.00832025	Hspb8
ENSMUSG00000041298	-0.571171	2.79917	15.8022	0.000363628	0.0083647	Katnal1
ENSMUSG00000044167	-0.567588	5.66061	15.7879	0.000365475	0.00839278	Foxo1
ENSMUSG00000024359	-0.39818	9.33548	15.7673	0.000368171	0.00842693	Hspa9
ENSMUSG00000021136	-0.879433	7.42421	15.7651	0.000368466	0.00842693	Smoc1
ENSMUSG00000026614	-1.46002	5.4532	15.7622	0.000368847	0.00842693	Slc30a10
ENSMUSG00000032207	-0.85293	7.69689	15.7155	0.00037503	0.00855362	Lipc
ENSMUSG00000018293	0.318113	7.9078	15.6949	0.0003778	0.00860216	Pfn1
ENSMUSG00000019087	-0.321182	6.78513	15.6663	0.000381675	0.00867567	Atp6ap1
ENSMUSG00000036087	-0.32425	5.72692	15.6592	0.000382643	0.00868296	Slain2
ENSMUSG00000001420	-0.93398	0.900123	15.6397	0.000385313	0.00872877	Tmem79
ENSMUSG00000035357	1.72435	4.05829	15.6293	0.000386748	0.0087328	Pdzrn3
ENSMUSG00000041540	1.00768	4.08421	15.6243	0.000387444	0.0087328	Sox5
ENSMUSG00000017868	-1.43785	5.57921	15.6257	0.000387245	0.0087328	Sgk2
ENSMUSG00000016918	2.7785	0.528538	15.6098	0.000389453	0.00876334	Sulf1
ENSMUSG00000021109	1.50543	6.77423	15.5977	0.000391137	0.00878649	Hif1a
ENSMUSG00000025265	1.07813	1.66332	15.5826	0.000393261	0.00881943	Fgd1
ENSMUSG00000031207	1.57841	6.47395	15.5595	0.000396524	0.00883153	Msn
ENSMUSG00000024885	1.00944	2.28691	15.5662	0.000395573	0.00883153	Aldh3b1
ENSMUSG00000011884	0.903123	2.76575	15.5539	0.000397316	0.00883153	Gltp
ENSMUSG00000018446	-0.367186	6.15091	15.5627	0.000396075	0.00883153	C1qbp
ENSMUSG00000026295	-0.591261	6.86036	15.549	0.000398018	0.00883153	Spp2
ENSMUSG00000027597	-1.08072	8.58253	15.5462	0.00039841	0.00883153	Ahcy
ENSMUSG00000115124	-1.57713	1.68695	15.5485	0.000398083	0.00883153
ENSMUSG00000075054	-0.418538	3.73769	15.5359	0.000399879	0.00884073	Yae1d1
ENSMUSG00000097974	-1.4322	0.38958	15.5341	0.000400143	0.00884073
ENSMUSG00000028646	-0.310125	6.14551	15.5165	0.000402675	0.00888203	Rragc
ENSMUSG00000049288	1.19603	3.60253	15.4978	0.000405379	0.00892207	Lix1l
ENSMUSG00000019832	0.818799	5.35296	15.4902	0.000406486	0.00892207	Rab32
ENSMUSG00000115388	-1.09267	5.09533	15.4902	0.000406486	0.00892207	Eppk1
ENSMUSG00000033533	-0.99598	7.78359	15.4837	0.000407436	0.0089283	Acsm1
ENSMUSG00000085923	-1.18463	2.17195	15.4709	0.000409315	0.00895486
ENSMUSG00000054226	-0.393643	6.72433	15.4498	0.000412417	0.00899337	Tprkb
ENSMUSG00000033793	-0.614733	5.93362	15.4508	0.000412277	0.00899337	Atp6v1h
ENSMUSG00000027784	-0.773232	3.81736	15.4384	0.000414114	0.00901571	Ppm1l
ENSMUSG00000102432	-2.31096	0.270263	15.4275	0.00041574	0.00903645
ENSMUSG00000030447	0.279912	6.21812	15.415	0.00041761	0.00906242	Cyfip1
ENSMUSG00000015133	0.477366	4.98611	15.4012	0.000419685	0.00909273	Lrrk1
ENSMUSG00000044252	-0.773539	6.7931	15.3898	0.000421407	0.00910064	Osbpl1a
ENSMUSG00000025993	-0.789667	7.37608	15.3932	0.000420879	0.00910064	Slc40a1
ENSMUSG00000040322	1.01693	4.12012	15.3749	0.00042367	0.00910551	Slc25a24
ENSMUSG00000025878	-0.296761	5.06315	15.3792	0.000423015	0.00910551	Uimc1
ENSMUSG00000032092	-0.679658	5.81957	15.3837	0.000422321	0.00910551	Mpzl2
ENSMUSG00000006373	-0.450678	9.46164	15.367	0.000424862	0.00911651	Pgrmc1
ENSMUSG00000005534	-0.394591	7.4896	15.3617	0.000425677	0.00911942	Insr
ENSMUSG00000029670	-0.383329	3.02174	15.3533	0.000426968	0.00913248	Ing3
ENSMUSG00000030530	-0.514859	8.09739	15.3482	0.000427744	0.00913451	Furin
ENSMUSG00000073599	1.38146	1.52751	15.329	0.000430714	0.00918332	Ecscr
ENSMUSG00000055817	0.572649	4.28812	15.3238	0.000431518	0.00918585	Mta3
ENSMUSG00000031820	0.27504	5.81517	15.3164	0.000432678	0.00919594	Babam1
ENSMUSG00000060675	0.687048	3.35703	15.3074	0.00043408	0.00921115	Plaat3
ENSMUSG00000040699	1.00869	4.27892	15.2947	0.00043607	0.00922418	Limd2
ENSMUSG00000032080	-1.40137	10.463	15.2959	0.000435878	0.00922418	Apoa4
ENSMUSG00000038260	1.05116	1.34827	15.2758	0.000439044	0.00925315	Trpm4
ENSMUSG00000036208	-0.494641	3.31405	15.273	0.000439487	0.00925315	Nepro
ENSMUSG00000063659	-0.887571	5.57355	15.2729	0.000439509	0.00925315	Zbtb18
ENSMUSG00000024998	-0.641942	4.92693	15.2499	0.000443164	0.00931548	Plce1
ENSMUSG00000027499	1.83491	0.0433285	15.2196	0.000448033	0.00935914	Pkia
ENSMUSG00000033379	-0.383158	6.67701	15.2223	0.000447603	0.00935914	Atp6v0b
ENSMUSG00000026342	-0.540757	5.95684	15.2221	0.000447629	0.00935914	Slc35f5
ENSMUSG00000064370	-0.988699	13.4898	15.2272	0.000446811	0.00935914	CYTB
ENSMUSG00000059851	0.424987	4.09015	15.2106	0.000449494	0.0093605	Kmt5c
ENSMUSG00000042770	-0.828622	7.34751	15.2114	0.000449365	0.0093605	Hebp1
ENSMUSG00000031785	1.05778	2.20812	15.1988	0.000451402	0.00938566	Adgrg1
ENSMUSG00000019851	0.41336	6.82192	15.1862	0.000453459	0.00941384	Perp
ENSMUSG00000057367	0.53667	5.74862	15.1723	0.000455749	0.00943218	Birc2
ENSMUSG00000045775	-2.38378	4.70294	15.1746	0.000455365	0.00943218	Slc16a5
ENSMUSG00000032042	-0.353815	7.73608	15.1466	0.000459996	0.00950541	Srpr
ENSMUSG00000046546	0.977471	3.6402	15.1054	0.0004669	0.00962574	Fam43a
ENSMUSG00000024597	-0.546201	3.54606	15.1033	0.000467255	0.00962574	Slc12a2
ENSMUSG00000027750	2.10338	3.67846	15.0942	0.000468794	0.0096282	Postn
ENSMUSG00000050335	1.20238	4.36116	15.0918	0.000469214	0.0096282	Lgals3
ENSMUSG00000000440	-1.20911	3.56926	15.0899	0.000469528	0.0096282	Pparg
ENSMUSG00000034595	1.31869	3.46105	15.0704	0.000472857	0.00968165	Ppp1r18
ENSMUSG00000037400	-0.394227	5.84232	15.0431	0.000477552	0.00976289	Atp11b
ENSMUSG00000034917	1.03657	4.74937	15.0278	0.000480207	0.00978489	Tjp3
ENSMUSG00000024990	-0.615965	11.0603	15.0306	0.000479727	0.00978489	Rbp4
ENSMUSG00000055240	-0.697067	3.02532	15.0243	0.000480818	0.00978489	Zfp101
ENSMUSG00000030824	0.384949	7.42811	15.0127	0.000482849	0.0097965	Nucb1
ENSMUSG00000022992	-0.465415	4.04917	15.013	0.000482786	0.0097965	Kansl2
ENSMUSG00000020283	-0.345594	5.76953	15.002	0.000484723	0.00981966	Pex13
ENSMUSG00000036748	0.427277	3.89402	14.9508	0.00049382	0.00995882	Cuedc2
ENSMUSG00000030094	-0.370041	5.13199	14.9588	0.00049239	0.00995882	Xpc
ENSMUSG00000036528	-0.784955	5.29657	14.9546	0.000493136	0.00995882	Ppfibp2
ENSMUSG00000028007	0.42133	4.63519	14.9174	0.000499842	0.0100616	Snx7
ENSMUSG00000004798	-0.442304	6.06393	14.9143	0.000500415	0.0100616	Ulk2
ENSMUSG00000034278	0.716285	1.63287	14.9047	0.000502165	0.0100816	Dnajc17
ENSMUSG00000039458	0.658326	4.03396	14.8897	0.00050491	0.0100914	Mtmr12
ENSMUSG00000030555	-1.01027	5.67761	14.8946	0.000504011	0.0100914	Ttc23
ENSMUSG00000024131	-1.12457	5.65547	14.8902	0.000504817	0.0100914	Slc3a1
ENSMUSG00000022540	0.472814	3.66617	14.8854	0.000505698	0.0100921	Rogdi
ENSMUSG00000029922	-0.389948	5.2843	14.8764	0.000507355	0.0101102	Mkrn1
ENSMUSG00000041115	0.464158	4.10689	14.8266	0.000516633	0.0102472	Iqsec2
ENSMUSG00000070044	0.464114	4.69264	14.8231	0.000517287	0.0102472	Fam149a
ENSMUSG00000027309	0.4164	5.85133	14.8292	0.00051615	0.0102472	4930402H24Rik
ENSMUSG00000055730	-0.756547	6.53092	14.8311	0.00051578	0.0102472	Ces2a
ENSMUSG00000032714	1.28001	3.76156	14.8151	0.000518797	0.0102619	Syde1
ENSMUSG00000042429	-1.65907	4.72005	14.7871	0.00052412	0.0103519	Adora1
ENSMUSG00000046034	-0.40208	5.03943	14.7716	0.000527101	0.0103955	Otulin
ENSMUSG00000035064	0.902635	4.24927	14.752	0.000530867	0.0104409	Eef2k
ENSMUSG00000027359	-0.933197	9.89287	14.7516	0.000530958	0.0104409	Slc27a2
ENSMUSG00000109089	-2.53771	3.29681	14.7378	0.000533626	0.010478	4833411C07Rik
ENSMUSG00000108763	-1.22606	0.691407	14.7332	0.000534524	0.0104803	Gm36028
ENSMUSG00000006219	1.37323	3.34345	14.6938	0.000542282	0.0105496	Fblim1
ENSMUSG00000049086	1.25981	0.723876	14.6913	0.000542779	0.0105496	Bmyc
ENSMUSG00000037816	1.25818	1.79057	14.6935	0.000542332	0.0105496	Fbxw17
ENSMUSG00000031157	0.391507	4.28989	14.6983	0.000541387	0.0105496	Pqbp1
ENSMUSG00000039745	-0.74262	5.3249	14.7084	0.000539387	0.0105496	Htatip2
ENSMUSG00000028186	-1.18542	10.8704	14.7069	0.000539694	0.0105496	Uox
ENSMUSG00000034785	-1.31565	6.85989	14.6855	0.000543933	0.0105567	Dio1
ENSMUSG00000068220	1.53939	4.57506	14.6587	0.000549278	0.0106075	Lgals1
ENSMUSG00000058624	1.16709	4.50839	14.6565	0.000549728	0.0106075	Gda
ENSMUSG00000042644	0.862759	3.54298	14.6526	0.000550504	0.0106075	Itpr3
ENSMUSG00000006273	-0.318443	6.11304	14.6545	0.000550121	0.0106075	Atp6v1b2
ENSMUSG00000020521	-0.324023	5.27716	14.6629	0.000548433	0.0106075	Rnft1
ENSMUSG00000026568	-1.13045	7.02325	14.6411	0.000552839	0.0106372	Mpc2
ENSMUSG00000024664	0.843044	4.84946	14.6171	0.000557713	0.0107156	Fads3
ENSMUSG00000068742	-1.00817	5.78181	14.6086	0.000559451	0.0107336	Cry2
ENSMUSG00000042354	-0.423258	5.72713	14.5961	0.000562013	0.0107488	Gnl3
ENSMUSG00000041360	-0.444024	5.56118	14.5947	0.000562298	0.0107488	Pum3
ENSMUSG00000032548	-0.646921	6.84709	14.5907	0.000563131	0.0107488	Slco2a1
ENSMUSG00000059325	-0.800224	4.75579	14.5891	0.000563448	0.0107488	Hopx
ENSMUSG00000027243	-0.492301	3.89464	14.5668	0.000568071	0.010819	Harbi1
ENSMUSG00000030382	-0.792118	9.5724	14.5636	0.000568741	0.010819	Slc27a5
ENSMUSG00000038803	0.329172	5.76012	14.5368	0.000574356	0.0108956	Ost4
ENSMUSG00000045767	-0.442221	5.40951	14.5367	0.000574391	0.0108956	B230219D22Rik
ENSMUSG00000046768	1.24251	2.43788	14.5231	0.000577251	0.0109035	Rhoj
ENSMUSG00000079484	-0.749346	3.06059	14.5271	0.000576411	0.0109035	Phyhd1
ENSMUSG00000044005	-0.867128	8.28182	14.5242	0.000577016	0.0109035	Gls2
ENSMUSG00000020277	-0.458064	6.8487	14.5184	0.000578251	0.0109071	Pfkl
ENSMUSG00000054715	-0.460779	3.20017	14.4946	0.000583321	0.0109873	Zscan22
ENSMUSG00000056025	2.1705	2.64776	14.4777	0.000586969	0.010997	Clca3a1
ENSMUSG00000015839	0.647976	7.55557	14.4876	0.000584831	0.010997	Nfe2l2
ENSMUSG00000028945	-0.321569	5.46213	14.477	0.000587121	0.010997	Rheb
ENSMUSG00000028134	-0.484978	3.83464	14.4819	0.000586053	0.010997	Ptbp2
ENSMUSG00000022568	-0.40852	5.38046	14.4692	0.000588796	0.011013	Scrib
ENSMUSG00000047492	-1.45944	6.11262	14.4633	0.000590079	0.0110217	Inhbe
ENSMUSG00000032311	-1.94434	5.32264	14.4419	0.000594742	0.0110933	Nrg4
ENSMUSG00000030541	-0.794476	6.92663	14.4348	0.000596284	0.0111066	Idh2
ENSMUSG00000028412	0.54769	5.77866	14.4272	0.000597967	0.0111071	Slc44a1
ENSMUSG00000034789	-0.388604	5.12509	14.4277	0.000597846	0.0111071	Rab24
ENSMUSG00000026554	-0.327779	7.24016	14.4226	0.000598969	0.0111103	Dcaf8
ENSMUSG00000026986	1.25646	4.35265	14.3717	0.000610306	0.011305	Hnmt
ENSMUSG00000027276	1.10815	2.73289	14.3661	0.000611557	0.0113125	Jag1
ENSMUSG00000034863	0.532797	2.63164	14.3585	0.000613275	0.0113287	Ano8
ENSMUSG00000034163	-0.484645	5.39182	14.3545	0.00061419	0.01133	Zfc3h1
ENSMUSG00000024143	-0.582254	5.49148	14.3437	0.000616634	0.0113594	Rhoq
ENSMUSG00000021256	1.56409	0.0689479	14.3286	0.000620065	0.0113626	Vash1
ENSMUSG00000026223	0.546236	5.44792	14.3311	0.000619496	0.0113626	Itm2c
ENSMUSG00000021936	-0.344632	4.5973	14.3331	0.000619034	0.0113626	Mapk8
ENSMUSG00000015337	-0.811396	4.01917	14.3281	0.000620195	0.0113626	Endog
ENSMUSG00000015668	0.395178	4.12986	14.2832	0.000630548	0.0115365	Pdzd11
ENSMUSG00000038545	0.463371	3.80279	14.2707	0.000633469	0.0115584	Cul7
ENSMUSG00000099146	-1.30945	4.29824	14.2739	0.000632717	0.0115584	0610031O16Rik
ENSMUSG00000021690	-0.4829	4.61584	14.2651	0.000634779	0.0115666	Jmy
ENSMUSG00000043542	0.845068	2.0894	14.2563	0.000636838	0.0115884	Zc2hc1a
ENSMUSG00000034032	0.342535	4.1227	14.2515	0.000637968	0.0115932	Rpap1
ENSMUSG00000038534	0.866433	2.29966	14.2477	0.00063886	0.0115937	Osbpl7
ENSMUSG00000035799	1.22935	-0.107678	14.221	0.000645189	0.0116304	Twist1
ENSMUSG00000031633	1.07852	3.30851	14.2255	0.000644129	0.0116304	Slc25a4
ENSMUSG00000026187	0.340892	4.86988	14.2216	0.000645047	0.0116304	Xrcc5
ENSMUSG00000001156	-0.672195	3.79144	14.2298	0.000643104	0.0116304	Mxd1
ENSMUSG00000064247	-1.47193	1.58069	14.2209	0.000645218	0.0116304	Plcxd1
ENSMUSG00000045435	-0.619297	3.45504	14.2139	0.000646885	0.0116448	Tmem60
ENSMUSG00000023156	-0.337766	4.17531	14.2027	0.000649583	0.0116621	Rpp14
ENSMUSG00000023156	-0.337766	4.17531	14.2027	0.000649583	0.0116621	Htd2
ENSMUSG00000024431	-0.376878	6.4771	14.2041	0.000649252	0.0116621	Nr3c1
ENSMUSG00000046707	-0.287768	5.53021	14.1776	0.000655649	0.0117552	Csnk2a2
ENSMUSG00000059248	0.615251	6.69731	14.1719	0.000657038	0.0117644	Septin9
ENSMUSG00000005378	0.493148	4.56287	14.1546	0.000661242	0.011778	Bud23
ENSMUSG00000008429	-0.363217	5.06363	14.1543	0.00066131	0.011778	Herpud2
ENSMUSG00000038836	-1.05709	1.67251	14.1627	0.000659259	0.011778	Agbl3
ENSMUSG00000070661	-1.63769	2.91687	14.1551	0.000661117	0.011778	Rnf186
ENSMUSG00000000049	-0.460276	10.8807	14.1396	0.000664938	0.0118269	Apoh
ENSMUSG00000020109	-0.313202	5.97809	14.1187	0.000670102	0.011903	Dnajb12
ENSMUSG00000024087	2.48948	0.443422	14.1034	0.000673909	0.0119075	Cyp1b1
ENSMUSG00000020564	0.674308	4.21984	14.1045	0.000673628	0.0119075	Atxn7l1
ENSMUSG00000001435	-0.59097	10.066	14.1091	0.000672499	0.0119075	Col18a1
ENSMUSG00000113581	-2.21117	0.386444	14.1101	0.00067223	0.0119075	Dio3os
ENSMUSG00000040433	0.354324	4.28526	14.0643	0.000683753	0.0120497	Zbtb38
ENSMUSG00000020407	-0.76685	3.97351	14.0678	0.000682878	0.0120497	Upp1
ENSMUSG00000019838	-1.11462	6.42511	14.0439	0.000688956	0.0121254	Slc16a10
ENSMUSG00000024870	0.312446	6.85574	14.0261	0.000693534	0.01219	Rab1b
ENSMUSG00000009569	-0.624189	5.61753	14.0211	0.00069481	0.0121965	Mrtfb
ENSMUSG00000058254	0.845331	4.55109	14.0082	0.000698169	0.0122394	Tspan7
ENSMUSG00000027884	-0.301092	5.75623	14.002	0.000699761	0.0122513	Clcc1
ENSMUSG00000063628	1.45901	1.66573	13.9899	0.000702934	0.0122908
ENSMUSG00000022442	0.560893	2.18696	13.9853	0.000704116	0.0122954	Ttll1
ENSMUSG00000024120	-0.440089	6.97254	13.9803	0.000705438	0.0123025	Lrpprc
ENSMUSG00000060181	-0.49202	3.30863	13.9693	0.000708319	0.0123048	Slc35e3
ENSMUSG00000047728	-0.67423	6.82258	13.975	0.000706839	0.0123048	Ly6g2
ENSMUSG00000000673	-0.945713	8.48078	13.9721	0.000707592	0.0123048	Haao
ENSMUSG00000020859	-0.462773	7.16012	13.957	0.000711579	0.0123454	Spag9
ENSMUSG00000061411	1.16797	1.60064	13.9414	0.000715736	0.0124015	Nol4l
ENSMUSG00000046688	0.730161	4.77137	13.9142	0.000723005	0.0124151	Tifa
ENSMUSG00000020679	0.602336	4.52817	13.9205	0.000721315	0.0124151	Hnf1b
ENSMUSG00000021906	-0.378925	4.78807	13.9188	0.000721762	0.0124151	Oxnad1
ENSMUSG00000036432	-0.51365	3.98037	13.9293	0.000718954	0.0124151	Siah2
ENSMUSG00000006494	-0.807207	7.33073	13.9162	0.000722477	0.0124151	Pdk1
ENSMUSG00000074794	-1.09895	7.7492	13.9164	0.000722413	0.0124151	Arrdc3
ENSMUSG00000090264	-3.13248	2.09618	13.9244	0.000720258	0.0124151	Eif4ebp3
ENSMUSG00000032342	-0.313077	4.00733	13.9056	0.000725333	0.0124185	Mto1
ENSMUSG00000027615	-0.535457	3.22202	13.9043	0.000725681	0.0124185	Hps3
ENSMUSG00000021699	-0.670302	2.85651	13.9032	0.000725978	0.0124185	Pde4d
ENSMUSG00000032946	0.896588	4.06714	13.8684	0.000735467	0.0125648	Rasgrp2
ENSMUSG00000056692	-0.324852	8.13669	13.8425	0.000742602	0.0126705	Ilrun
ENSMUSG00000010051	-0.946589	4.82732	13.8231	0.000747992	0.0127463	Hyal1
ENSMUSG00000037148	-0.825876	2.40244	13.8164	0.000749864	0.012762	Arhgap10
ENSMUSG00000036875	-0.573149	3.64374	13.8057	0.000752882	0.0127971	Dna2
ENSMUSG00000027962	1.11008	5.21537	13.7625	0.000765121	0.0129887	Vcam1
ENSMUSG00000031310	0.399673	4.33822	13.7464	0.000769744	0.0130506	Zmym3
ENSMUSG00000019850	0.989443	6.22964	13.7146	0.000778973	0.0131738	Tnfaip3
ENSMUSG00000019194	0.941167	2.92692	13.7147	0.000778938	0.0131738	Scn1b
ENSMUSG00000022665	1.91731	3.65582	13.6996	0.00078335	0.0132122	Ccdc80
ENSMUSG00000021236	-0.680521	7.63689	13.6967	0.000784202	0.0132122	Entpd5
ENSMUSG00000044748	-1.47372	3.11742	13.7029	0.000782381	0.0132122	Defb1
ENSMUSG00000001870	1.71574	1.61887	13.6627	0.000794255	0.0133481	Ltbp1
ENSMUSG00000021831	-0.612054	5.82278	13.6648	0.00079363	0.0133481	Ero1a
ENSMUSG00000030762	-1.4489	8.07195	13.6567	0.000796071	0.0133618	Aqp8
ENSMUSG00000025237	-0.333569	3.89198	13.65	0.000798063	0.0133785	Parp6
ENSMUSG00000071350	-0.987664	4.03685	13.6388	0.000801428	0.0134182	Setdb2
ENSMUSG00000049792	-0.313163	4.00432	13.6192	0.000807339	0.0135003	Bag5
ENSMUSG00000004038	-2.06171	5.00442	13.6102	0.000810072	0.0135291	Gstm3
ENSMUSG00000002109	-0.737789	3.26091	13.5942	0.000814947	0.0135936	Ddb2
ENSMUSG00000030972	-1.10948	6.21875	13.5856	0.000817574	0.0136205	Acsm5
ENSMUSG00000039960	-0.613256	7.03978	13.5806	0.000819117	0.0136293	Rhou
ENSMUSG00000031788	0.785042	4.93766	13.5762	0.000820473	0.0136349	Kifc3
ENSMUSG00000066595	-0.480398	2.7936	13.5724	0.000821654	0.0136376	Flvcr1
ENSMUSG00000021508	2.11377	0.803355	13.5521	0.000827954	0.0136398	Cxcl14
ENSMUSG00000015143	0.48513	7.11879	13.5426	0.000830899	0.0136398	Actn1
ENSMUSG00000027667	-0.311342	4.52397	13.5411	0.00083137	0.0136398	Zfp639
ENSMUSG00000036461	-0.365984	5.25117	13.5395	0.000831872	0.0136398	Elf1
ENSMUSG00000030499	-0.727983	2.77782	13.5469	0.000829569	0.0136398	Kctd15
ENSMUSG00000039976	-0.734144	5.20019	13.5589	0.000825839	0.0136398	Tbc1d16
ENSMUSG00000016942	-0.734993	8.74908	13.5439	0.000830513	0.0136398	Tmprss6
ENSMUSG00000072893	-0.745967	2.19641	13.5544	0.000827227	0.0136398	4933439C10Rik
ENSMUSG00000099707	-0.805096	5.11521	13.5564	0.000826608	0.0136398	Gm8883
ENSMUSG00000015970	-1.81963	7.4598	13.5393	0.000831956	0.0136398	Chdh
ENSMUSG00000038650	-0.571797	7.27923	13.5207	0.00083778	0.0137185	Rnh1
ENSMUSG00000037010	-1.75796	0.0892067	13.5152	0.000839533	0.0137305	Apln
ENSMUSG00000028334	0.653175	4.07355	13.5049	0.000842786	0.0137669	Nans
ENSMUSG00000069833	0.855556	6.81369	13.4825	0.000849918	0.0138068	Ahnak
ENSMUSG00000000552	0.654533	4.42018	13.4839	0.000849479	0.0138068	Zfp385a
ENSMUSG00000026411	0.465885	4.41142	13.4876	0.000848297	0.0138068	Tmem9
ENSMUSG00000040782	-0.292939	4.71617	13.4811	0.000850378	0.0138068	Cop1
ENSMUSG00000022564	-0.436667	7.70455	13.4938	0.000846313	0.0138068	Grina
ENSMUSG00000033855	0.822832	2.81392	13.436	0.000864939	0.014017	Ston1
ENSMUSG00000072963	-1.88479	0.880605	13.4314	0.000866462	0.014017
ENSMUSG00000026348	-2.264	4.5823	13.4333	0.000865812	0.014017	Acmsd
ENSMUSG00000002769	-1.10609	9.74329	13.4146	0.000871953	0.0140889	Gnmt
ENSMUSG00000034845	1.57745	4.97653	13.3873	0.000880987	0.0142177	Plvap
ENSMUSG00000024940	1.72822	1.51628	13.3828	0.000882497	0.014225	Ltbp3
ENSMUSG00000031538	1.75795	1.5507	13.3637	0.000888885	0.0142997	Plat
ENSMUSG00000029622	0.578873	6.60742	13.3594	0.000890332	0.0142997	Arpc1b
ENSMUSG00000042396	-0.310511	5.35963	13.361	0.000889775	0.0142997	Rbm7
ENSMUSG00000021707	-0.632886	5.59048	13.3521	0.000892774	0.0143218	Dhfr
ENSMUSG00000025937	-0.621982	7.75679	13.3476	0.0008943	0.0143291	Lactb2
ENSMUSG00000109783	-1.00836	2.42709	13.3344	0.000898757	0.0143833
ENSMUSG00000023045	-0.625193	5.75016	13.3254	0.000901828	0.0144034	Soat2
ENSMUSG00000068083	-0.7462	5.20214	13.3245	0.000902159	0.0144034	Cyp2d40
ENSMUSG00000021079	-0.496459	4.07463	13.3198	0.000903747	0.0144116	Timm9
ENSMUSG00000044792	-0.391131	5.03381	13.3152	0.000905315	0.0144195	Isca1
ENSMUSG00000022215	-2.41972	0.980578	13.3065	0.000908306	0.0144499	Fitm1
ENSMUSG00000020044	1.25634	4.4059	13.2998	0.000910601	0.0144521	Timp3
ENSMUSG00000044361	-1.66943	2.79559	13.3016	0.000909984	0.0144521	BC024139
ENSMUSG00000028098	-0.305807	5.23226	13.2912	0.000913595	0.0144654	Rnf115
ENSMUSG00000027601	-0.316227	6.12888	13.293	0.000912949	0.0144654	Mtfr1
ENSMUSG00000042312	0.548368	3.92939	13.2806	0.00091726	0.0144892	S100a13
ENSMUSG00000025736	0.403165	5.52957	13.2821	0.000916746	0.0144892	Jmjd8
ENSMUSG00000025049	-0.539462	2.32819	13.2735	0.000919726	0.0145098	Taf5
ENSMUSG00000114247	-2.09205	3.34161	13.2706	0.000920727	0.0145098
ENSMUSG00000024580	-0.668702	6.02917	13.2473	0.000928915	0.0146217	Grpel2
ENSMUSG00000033460	1.45327	1.06391	13.237	0.000932519	0.0146341	Armcx1
ENSMUSG00000027508	0.582639	3.23642	13.2358	0.000932974	0.0146341	Pag1
ENSMUSG00000029472	0.254831	6.59636	13.2385	0.000931986	0.0146341	Anapc5
ENSMUSG00000042549	-1.02087	0.946352	13.23	0.000935028	0.0146491	Map2k3os
ENSMUSG00000026663	-0.423017	6.76349	13.2248	0.000936847	0.0146605	Atf6
ENSMUSG00000074254	-1.52315	9.44347	13.2203	0.000938461	0.0146686	Cyp2a4
ENSMUSG00000115009	1.08978	3.24793	13.576	0.000941938	0.0147059
ENSMUSG00000045180	0.435625	4.68286	13.1931	0.000948199	0.0147864	Shroom2
ENSMUSG00000059552	0.318998	5.57818	13.1832	0.000951771	0.0148077	Trp53
ENSMUSG00000005949	-0.4	4.60932	13.1861	0.000950713	0.0148077	Ctns
ENSMUSG00000005087	2.06073	5.0753	13.1718	0.000955895	0.0148546	Cd44
ENSMUSG00000021222	0.663887	2.75496	13.1636	0.000958884	0.0148666	Dcaf4
ENSMUSG00000015942	-0.483834	2.97636	13.1654	0.000958221	0.0148666	Gtf2ird2
ENSMUSG00000062312	1.34093	1.04596	13.1477	0.000964681	0.0148876	Erbb2
ENSMUSG00000044042	1.06468	3.55321	13.1527	0.00096286	0.0148876	Fmn1
ENSMUSG00000039086	-0.392393	2.646	13.1545	0.000962203	0.0148876	Ss18l1
ENSMUSG00000040127	-1.96261	4.17771	13.1481	0.000964545	0.0148876	Sdr9c7
ENSMUSG00000033857	0.565618	2.82484	13.1439	0.000966084	0.0148896	Engase
ENSMUSG00000027088	-0.397826	4.099	13.1413	0.000967028	0.0148896	Phospho2
ENSMUSG00000028864	1.67724	3.10153	13.1268	0.000972382	0.0149381	Hgf
ENSMUSG00000030846	-0.285377	6.03902	13.1267	0.000972408	0.0149381	Tial1
ENSMUSG00000028251	0.579163	4.45504	13.1204	0.000974727	0.0149542	Tstd3
ENSMUSG00000028986	-0.617539	3.87411	13.1178	0.000975686	0.0149542	Klhl7
ENSMUSG00000024007	0.494262	3.75175	13.1045	0.000980665	0.0150134	Ppil1
ENSMUSG00000070436	1.55597	3.88252	13.0968	0.000983527	0.0150237	Serpinh1
ENSMUSG00000030035	0.419395	4.45239	13.0966	0.000983584	0.0150237	Wbp1
ENSMUSG00000060063	2.40764	0.664485	13.0872	0.000987123	0.0150435	Alox5ap
ENSMUSG00000087590	-0.795741	3.13942	13.0874	0.000987047	0.0150435	Epb41l4aos
ENSMUSG00000063919	-0.932492	4.19163	13.0795	0.000990015	0.0150705	Srrm4
ENSMUSG00000018669	0.428225	5.97189	13.0652	0.000995409	0.0151183	Cdk5rap3
ENSMUSG00000003752	-0.549257	4.32301	13.0667	0.000994852	0.0151183	Itpkc
ENSMUSG00000031441	0.743455	5.00013	13.0578	0.00099824	0.0151259	Atp11a
ENSMUSG00000041949	0.444817	3.50357	13.0599	0.000997422	0.0151259	Tango6
ENSMUSG00000096188	-0.410307	5.7407	13.055	0.000999294	0.0151259	Cmtm4
ENSMUSG00000042349	0.731437	7.12384	13.0385	0.00100561	0.0151702	Ikbke
ENSMUSG00000035545	-0.386533	6.69578	13.0399	0.00100505	0.0151702	Leng8
ENSMUSG00000026655	-0.609987	6.84977	13.0418	0.00100436	0.0151702	Fam107b
ENSMUSG00000027162	-0.319476	5.46991	13.034	0.00100732	0.0151789	Lin7c
ENSMUSG00000113660	1.87945	1.7257	13.0209	0.00101238	0.0152243	Gm5626
ENSMUSG00000074994	-0.390492	5.30072	13.0203	0.00101261	0.0152243	Qser1
ENSMUSG00000038587	1.13528	6.60913	13.0072	0.00101767	0.0152321	Akap12
ENSMUSG00000027695	0.524653	3.91967	13.0097	0.0010167	0.0152321	Pld1
ENSMUSG00000003458	0.239021	6.31314	13.0084	0.00101719	0.0152321	Ncstn
ENSMUSG00000072944	-1.75001	0.221905	13.0142	0.00101496	0.0152321	Nup62cl
ENSMUSG00000016757	0.356676	4.38887	12.994	0.00102279	0.0152917	Ttll12
ENSMUSG00000025907	-0.357975	5.59927	12.9909	0.00102403	0.0152932	Rb1cc1
ENSMUSG00000035459	-0.861548	6.3067	12.9775	0.00102928	0.0153544	Stab2
ENSMUSG00000059834	-0.497788	2.72146	12.9702	0.00103212	0.0153798	Sclt1
ENSMUSG00000045598	-0.41131	3.37917	12.96	0.00103616	0.0154228	Zfp553
ENSMUSG00000026556	1.37384	-0.0568155	12.9338	0.0010466	0.0154581	Vangl2
ENSMUSG00000027907	1.13473	6.07771	12.9394	0.00104435	0.0154581	S100a11
ENSMUSG00000033499	-0.33278	6.48292	12.9447	0.00104222	0.0154581	Larp4b
ENSMUSG00000020818	-0.37662	4.00333	12.9339	0.00104652	0.0154581	Mfsd11
ENSMUSG00000032534	-0.405585	3.73484	12.9389	0.00104454	0.0154581	Cep63
ENSMUSG00000096546	-0.950118	4.24314	12.9351	0.00104605	0.0154581	Smlr1
ENSMUSG00000036110	-0.974401	7.48255	12.9485	0.00104071	0.0154581	Slc17a2
ENSMUSG00000022667	2.55191	0.0537886	12.9269	0.00104934	0.0154645	Cd200r1
ENSMUSG00000108414	-0.576281	4.30168	12.927	0.00104931	0.0154645	Snhg1
ENSMUSG00000021282	-0.329065	8.27227	12.9233	0.00105077	0.0154686	Eif5
ENSMUSG00000062929	-0.459987	6.30619	12.9168	0.00105339	0.0154902	Cfl2
ENSMUSG00000039656	-0.377198	5.34176	12.899	0.00106062	0.0155793	Rxrb
ENSMUSG00000018927	3.07359	2.6789	12.8781	0.00106911	0.0156697	Ccl6
ENSMUSG00000027086	-0.529501	4.52247	12.879	0.00106875	0.0156697	Fastkd1
ENSMUSG00000040105	-0.348732	4.14696	12.8447	0.00108285	0.0158365	Plpp6
ENSMUSG00000034203	-0.475275	4.30833	12.8453	0.00108261	0.0158365	Chchd4
ENSMUSG00000035493	1.77901	5.32939	12.8407	0.00108454	0.0158439	Tgfbi
ENSMUSG00000032905	-0.292992	5.17354	12.8013	0.00110103	0.015946	Atg12
ENSMUSG00000019873	-0.354463	7.37705	12.802	0.00110072	0.015946	Reep3
ENSMUSG00000062198	-0.438496	3.1516	12.8155	0.00109505	0.015946	2700097O09Rik
ENSMUSG00000011257	-0.442415	5.61015	12.8148	0.00109536	0.015946	Pabpc4
ENSMUSG00000019820	-0.558445	6.25348	12.8036	0.00110007	0.015946	Utrn
ENSMUSG00000029571	-0.648439	7.71855	12.8078	0.00109829	0.015946	Tmem106b
ENSMUSG00000020812	-0.675988	2.25663	12.8066	0.00109878	0.015946	Snhg16
ENSMUSG00000111923	-1.28642	1.00626	12.8022	0.00110065	0.015946
ENSMUSG00000030772	2.05477	1.12217	12.7948	0.00110377	0.0159684	Dkk3
ENSMUSG00000001025	1.29575	2.2342	12.7724	0.0011133	0.0160759	S100a6
ENSMUSG00000116097	-0.752738	1.76167	12.7717	0.0011136	0.0160759	Gm36738
ENSMUSG00000048612	1.82635	3.76317	12.762	0.00111774	0.0161182	Myof
ENSMUSG00000020895	-0.951893	0.788198	12.7573	0.00111978	0.0161304	Tmem107
ENSMUSG00000028465	0.366398	7.47154	12.7444	0.00112532	0.0161927	Tln1
ENSMUSG00000075012	1.80832	-0.498584	12.7371	0.00112849	0.016221	Fjx1
ENSMUSG00000036333	-0.431106	6.69638	12.7227	0.00113474	0.0162933	Kidins220
ENSMUSG00000073988	-1.05482	8.21497	12.712	0.00113941	0.016343	Ttpa
ENSMUSG00000091512	-0.338738	4.21712	12.706	0.00114207	0.0163635	Lamtor3
ENSMUSG00000025196	-0.487893	8.13027	12.7026	0.00114354	0.0163662	Cpn1
ENSMUSG00000039197	-0.651177	9.01534	12.7	0.00114469	0.0163662	Adk
ENSMUSG00000032369	0.746491	7.13577	12.6958	0.00114653	0.016375	Plscr1
ENSMUSG00000038058	0.480454	4.14862	12.6764	0.00115511	0.0164625	Nod1
ENSMUSG00000063802	0.409858	4.35136	12.6777	0.00115454	0.0164625	Hspbp1
ENSMUSG00000062866	0.730989	3.45251	12.6593	0.00116273	0.0165503	Phactr2
ENSMUSG00000049339	-0.420647	7.36558	12.6571	0.00116374	0.0165503	Retreg2
ENSMUSG00000051343	0.911317	4.38621	12.6498	0.001167	0.0165791	Rab11fip5
ENSMUSG00000041895	0.587696	4.47066	12.6357	0.00117335	0.0166516	Wipi1
ENSMUSG00000024817	-0.297309	5.43026	12.6302	0.00117585	0.0166695	Uhrf2
ENSMUSG00000029924	-0.394955	5.34014	12.6122	0.00118403	0.0167676	Slc37a3
ENSMUSG00000041642	-1.19115	3.4624	12.6027	0.00118838	0.0168115	Kif21b
ENSMUSG00000042942	1.19599	1.79869	12.5869	0.00119563	0.0168963	Greb1l
ENSMUSG00000014778	0.753133	3.37028	12.5663	0.00120518	0.0169984	Fhod1
ENSMUSG00000037686	-1.014	7.9996	12.5658	0.00120539	0.0169984	Aspg
ENSMUSG00000028920	-0.330529	4.15218	12.5612	0.00120754	0.0170109	Fbxo42
ENSMUSG00000010453	-0.409367	5.87765	12.5572	0.00120941	0.0170193	Kansl3
ENSMUSG00000052560	0.815679	3.27976	12.5517	0.00121198	0.0170376	Cpne8
ENSMUSG00000027198	0.302069	5.23279	12.5289	0.00122269	0.0171522	Ext2
ENSMUSG00000107198	-1.89936	2.19494	12.531	0.00122168	0.0171522	Gm19619
ENSMUSG00000054520	0.463643	4.76381	12.5152	0.00122917	0.0172251	Sh3bp2
ENSMUSG00000033688	-0.42525	9.08627	12.5103	0.0012315	0.0172318	1300017J02Rik
ENSMUSG00000042010	-1.40184	7.86267	12.5088	0.00123222	0.0172318	Acacb
ENSMUSG00000057133	0.378659	4.50004	12.5015	0.00123568	0.0172447	Chd6
ENSMUSG00000110781	-1.47003	1.00466	12.5015	0.00123572	0.0172447
ENSMUSG00000105176	-1.03157	0.788228	12.498	0.00123738	0.0172501
ENSMUSG00000029153	0.997309	3.80402	12.4946	0.001239	0.0172547	Ociad2
ENSMUSG00000021340	-0.661718	7.70481	12.4786	0.00124666	0.0173434	Gpld1
ENSMUSG00000025780	0.833522	4.57621	12.4688	0.00125141	0.0173734	Itih5
ENSMUSG00000028643	0.655582	2.85398	12.4708	0.00125045	0.0173734	Svbp
ENSMUSG00000058594	0.273288	5.2647	12.463	0.00125421	0.0173856	Fbh1
ENSMUSG00000020102	-1.15255	6.425	12.4616	0.00125489	0.0173856	Slc16a7
ENSMUSG00000028763	0.976874	4.85512	12.4449	0.00126306	0.0174809	Hspg2
ENSMUSG00000034330	1.74131	1.04791	12.4274	0.00127161	0.0175077	Plcg2
ENSMUSG00000029718	1.44695	2.80692	12.4091	0.00128067	0.0175077	Pcolce
ENSMUSG00000041995	0.672848	1.89654	12.4175	0.00127651	0.0175077	Zbed3
ENSMUSG00000028937	0.603845	4.87592	12.4259	0.00127236	0.0175077	Acot7
ENSMUSG00000028861	0.32643	4.53734	12.4381	0.00126638	0.0175077	Mrps15
ENSMUSG00000056851	-0.257775	7.92152	12.4099	0.00128027	0.0175077	Pcbp2
ENSMUSG00000021096	-0.284152	7.0297	12.4293	0.00127072	0.0175077	Ppm1a
ENSMUSG00000024750	-0.351204	6.01156	12.4096	0.00128044	0.0175077	Zfand5
ENSMUSG00000009828	-0.360552	4.64988	12.4135	0.0012785	0.0175077	Cilk1
ENSMUSG00000030313	-0.467124	6.71845	12.4164	0.00127707	0.0175077	Dennd5b
ENSMUSG00000054252	-0.879297	5.67067	12.4139	0.0012783	0.0175077	Fgfr3
ENSMUSG00000028008	-2.02826	0.97287	12.4253	0.00127266	0.0175077	Asic5
ENSMUSG00000107516	-1.91409	1.01213	12.406	0.00128224	0.0175113
ENSMUSG00000021281	1.33269	5.65504	12.3787	0.00129583	0.0176789	Tnfaip2
ENSMUSG00000020123	-1.45118	4.69785	12.3641	0.0013032	0.0177614	Avpr1a
ENSMUSG00000021816	-0.358406	5.35036	12.3432	0.0013138	0.0178695	Ppp3cb
ENSMUSG00000010651	-1.4261	8.96096	12.3455	0.00131263	0.0178695	Acaa1b
ENSMUSG00000024084	0.709012	4.41481	12.3398	0.00131555	0.0178752	Qpct
ENSMUSG00000042249	0.930262	4.26724	12.3326	0.00131923	0.017907	Grk3
ENSMUSG00000040312	0.850033	2.94799	12.3293	0.00132091	0.0179118	Cchcr1
ENSMUSG00000041272	-1.22342	3.9946	12.3218	0.00132478	0.0179461	Tox
ENSMUSG00000039497	1.80731	3.34882	12.3096	0.0013311	0.0180099	Dse
ENSMUSG00000079316	-0.382055	5.53121	12.3075	0.00133218	0.0180099	Rab9
ENSMUSG00000028874	1.04095	1.95457	12.2937	0.0013393	0.0180664	Fgr
ENSMUSG00000072235	1.03436	2.43139	12.289	0.00134175	0.0180664	Tuba1a
ENSMUSG00000033701	-0.432839	4.30427	12.2916	0.00134042	0.0180664	Acbd6
ENSMUSG00000044033	-0.820871	4.54055	12.29	0.00134124	0.0180664	Ccdc141
ENSMUSG00000054723	0.411225	3.52224	12.2789	0.00134703	0.0181013	Vmac
ENSMUSG00000024782	0.38345	8.38892	12.2814	0.00134575	0.0181013	Ak3
ENSMUSG00000097867	-0.767371	3.62007	12.2613	0.00135632	0.0182078
ENSMUSG00000002831	-1.93779	4.08807	12.2556	0.00135931	0.0182297	Plin4
ENSMUSG00000019320	1.36812	0.584592	12.2523	0.00136104	0.0182347	Noxo1
ENSMUSG00000038641	-1.11944	7.38665	12.2486	0.00136304	0.0182432	Akr1d1
ENSMUSG00000025417	-0.282682	5.52997	12.2424	0.00136631	0.0182687	Pip4k2c
ENSMUSG00000068101	1.74816	0.438033	12.2284	0.00137375	0.0183252	Cenpm
ENSMUSG00000026479	0.95896	2.04503	12.2268	0.00137463	0.0183252	Lamc2
ENSMUSG00000052934	-1.01456	5.31295	12.2292	0.00137336	0.0183252	Fbxo31
ENSMUSG00000048489	-1.39825	6.86639	12.2203	0.00137811	0.0183533	Depp1
ENSMUSG00000028163	0.498691	6.12273	12.2159	0.00138047	0.0183665	Nfkb1
ENSMUSG00000024382	0.295959	4.74403	12.1967	0.00139085	0.0184498	Ercc3
ENSMUSG00000002767	0.29075	5.08632	12.1976	0.00139032	0.0184498	Mrpl2
ENSMUSG00000037017	-0.365337	4.07117	12.2015	0.00138823	0.0184498	Zscan21
ENSMUSG00000006276	0.334642	4.74882	12.1779	0.00140104	0.0185482	Eps15l1
ENSMUSG00000042213	-1.00331	4.19845	12.1794	0.00140026	0.0185482	Zfand4
ENSMUSG00000005881	0.301499	6.32001	12.1747	0.00140283	0.0185536	Ergic3
ENSMUSG00000031696	-0.300826	7.19616	12.1713	0.00140466	0.0185595	Vps35
ENSMUSG00000025366	0.427975	5.07612	12.1589	0.00141146	0.0185947	Esyt1
ENSMUSG00000029385	-0.665788	4.47377	12.1606	0.00141053	0.0185947	Ccng2
ENSMUSG00000049685	-2.0625	1.86762	12.1589	0.00141149	0.0185947	Cyp2g1
ENSMUSG00000039782	-0.997184	5.23274	12.135	0.0014247	0.0187503	Cpeb2
ENSMUSG00000019790	-0.283158	4.29802	12.1275	0.0014289	0.0187872	Stxbp5
ENSMUSG00000018995	-0.448745	3.68599	12.1202	0.00143294	0.0188218	Nars2
ENSMUSG00000058440	-0.439745	3.94494	12.1177	0.00143438	0.0188224	Nrf1
ENSMUSG00000046573	-0.439382	3.14731	12.1145	0.00143613	0.0188269	Lyrm4
ENSMUSG00000032409	-0.497332	4.44756	12.1036	0.0014423	0.0188894	Atr
ENSMUSG00000045098	-0.259152	5.21229	12.0969	0.00144606	0.0189017	Kmt5b
ENSMUSG00000020650	-0.299438	3.61533	12.0983	0.00144524	0.0189017	Bcap29
ENSMUSG00000059355	0.334688	4.78597	12.0731	0.00145957	0.0190411	Wdr83os
ENSMUSG00000027944	-0.33707	5.26064	12.0748	0.00145862	0.0190411	Hax1
ENSMUSG00000029528	0.311325	6.21239	12.0674	0.00146283	0.0190467	Pxn
ENSMUSG00000090175	-1.16311	4.43158	12.0698	0.00146143	0.0190467	Ugt1a9
ENSMUSG00000007833	-0.488946	6.04465	12.0635	0.00146507	0.0190573	Aldh16a1
ENSMUSG00000024039	-0.837574	8.7086	12.0602	0.00146695	0.0190632	Cbs
ENSMUSG00000078153	0.766668	0.459205	12.049	0.00147342	0.0191288	Psme2b
ENSMUSG00000031955	0.443334	6.27756	12.0261	0.00148667	0.0192635	Bcar1
ENSMUSG00000036606	0.327672	8.03102	12.0281	0.00148548	0.0192635	Plxnb2
ENSMUSG00000021040	0.35781	4.25914	12.0196	0.00149044	0.019277	Slirp
ENSMUSG00000029787	-0.40683	4.58016	12.0188	0.00149091	0.019277	Avl9
ENSMUSG00000037108	-0.868349	1.97021	12.0169	0.00149202	0.019277	Zcwpw1
ENSMUSG00000021470	-0.325586	4.18489	12.0132	0.00149417	0.0192861	Ercc6l2
ENSMUSG00000018415	-0.312729	5.33558	12.0092	0.00149652	0.0192979	Gid4
ENSMUSG00000022270	-0.769206	7.40878	12.0041	0.00149952	0.019318	Retreg1
ENSMUSG00000037818	-0.44507	4.40212	11.9981	0.00150305	0.0193449	Abhd18
ENSMUSG00000025933	0.858805	1.50286	11.9865	0.0015099	0.0193773	Tmem14a
ENSMUSG00000029119	0.339504	6.37539	11.9911	0.00150717	0.0193773	Man2b2
ENSMUSG00000089678	-1.06566	7.00193	11.9888	0.0015085	0.0193773	Agxt2
ENSMUSG00000023963	-0.813898	5.4739	11.9699	0.00151975	0.0194851	Cyp39a1
ENSMUSG00000022987	1.02843	0.919208	11.9599	0.00152569	0.0194908	Zfp641
ENSMUSG00000070283	0.684796	3.05783	11.9594	0.00152602	0.0194908	Ndufaf3
ENSMUSG00000017721	0.270905	5.67792	11.9598	0.00152577	0.0194908	Pigt
ENSMUSG00000055912	-0.619423	6.33876	11.9609	0.00152512	0.0194908	Tmem150a
ENSMUSG00000061731	0.458252	6.05105	11.9551	0.00152861	0.0195054	Ext1
ENSMUSG00000026715	-0.377371	10.9861	11.9443	0.0015351	0.0195696	Serpinc1
ENSMUSG00000034616	0.318036	4.31186	11.9363	0.00153989	0.0195993	Ssh3
ENSMUSG00000025479	-1.18216	12.141	11.9356	0.00154035	0.0195993	Cyp2e1
ENSMUSG00000075229	-0.335252	4.89261	11.9288	0.00154442	0.0196139	Ccdc58
ENSMUSG00000027173	-0.347065	4.75983	11.9305	0.00154342	0.0196139	Depdc7
ENSMUSG00000047613	-0.460813	4.59703	11.9184	0.00155076	0.0196757	A430005L14Rik
ENSMUSG00000032265	-0.464264	5.43163	11.9139	0.00155351	0.0196859	Tent5a
ENSMUSG00000034936	-1.36785	5.26998	11.9123	0.00155449	0.0196859	Arl4d
ENSMUSG00000041189	0.795746	3.05053	11.9021	0.0015607	0.0197091	Chrnb1
ENSMUSG00000030770	0.265456	6.67674	11.9033	0.00155998	0.0197091	Parva
ENSMUSG00000008763	-0.295064	5.56045	11.9021	0.00156074	0.0197091	Man1a2
ENSMUSG00000054889	-0.624348	7.56357	11.8956	0.0015647	0.0197405	Dsp
ENSMUSG00000031200	-0.676498	1.59946	11.8876	0.00156965	0.0197844	Mtcp1
ENSMUSG00000042524	-0.569558	6.53572	11.8751	0.00157735	0.0198628	Sun2
ENSMUSG00000026632	0.454446	2.69124	11.8688	0.00158125	0.0198932	Tatdn3
ENSMUSG00000039057	-1.72248	1.26757	12.2428	0.00159109	0.0199982	Myo16
ENSMUSG00000021266	0.419861	4.6544	11.8484	0.00159397	0.0200118	Wars
ENSMUSG00000022051	-0.403911	6.1005	11.8461	0.00159543	0.0200118	Bnip3l
ENSMUSG00000028185	-0.875253	4.54647	11.8442	0.00159665	0.0200118	Dnase2b
ENSMUSG00000035811	-1.39263	6.74646	11.839	0.00159993	0.0200342	Ugt2b35
ENSMUSG00000034723	-0.374347	4.39436	11.8112	0.0016175	0.020233	Tmx4
ENSMUSG00000019961	-0.423147	5.85917	11.8091	0.00161882	0.020233	Tmpo
ENSMUSG00000031169	-1.06105	1.90494	11.7995	0.00162498	0.0202911	Porcn
ENSMUSG00000041889	1.61652	0.993761	11.7956	0.00162745	0.020303	Shisa4
ENSMUSG00000035914	0.807168	2.99899	11.7867	0.00163321	0.0203472	Cd276
ENSMUSG00000029587	-0.316573	3.4392	11.7854	0.00163403	0.0203472	Zfp12
ENSMUSG00000039783	-0.559063	7.54695	11.7788	0.00163831	0.0203772	Kmo
ENSMUSG00000029648	-0.8656	3.8001	11.777	0.00163947	0.0203772	Flt1
ENSMUSG00000053347	-0.321549	3.6859	11.7689	0.00164471	0.0203856	Zfp943
ENSMUSG00000050541	-1.2966	4.98483	11.7702	0.00164387	0.0203856	Adra1b
ENSMUSG00000005547	-1.94363	8.70082	11.7706	0.00164361	0.0203856	Cyp2a5
ENSMUSG00000027942	-0.219655	5.56738	11.7583	0.00165158	0.0204519	4933434E20Rik
ENSMUSG00000009687	1.27202	2.54177	11.7473	0.00165879	0.0205221	Fxyd5
ENSMUSG00000090925	1.59166	0.149856	11.7429	0.00166164	0.0205379	1810064F22Rik
ENSMUSG00000037349	0.451019	3.09001	11.736	0.00166618	0.0205379	Nudt22
ENSMUSG00000028657	0.45081	5.67587	11.7372	0.00166537	0.0205379	Ppt1
ENSMUSG00000032114	-1.15636	7.22798	11.7368	0.00166562	0.0205379	Slc37a4
ENSMUSG00000032309	0.485487	5.86175	11.7282	0.0016713	0.020582	Fbxo22
ENSMUSG00000056737	1.30316	2.37256	11.7237	0.00167428	0.0205846	Capg
ENSMUSG00000014776	1.19619	0.887443	11.7209	0.00167612	0.0205846	Nol3
ENSMUSG00000046139	-0.294164	4.98711	11.723	0.00167476	0.0205846	Patl1
ENSMUSG00000014786	1.61227	0.0346374	11.7168	0.00167886	0.0205919	Slc9a5
ENSMUSG00000055065	-0.371786	7.97487	11.7154	0.00167978	0.0205919	Ddx17
ENSMUSG00000029304	2.49483	7.01916	11.7009	0.00168941	0.0206667	Spp1
ENSMUSG00000047242	1.29873	0.603898	11.6989	0.00169072	0.0206667	Taf9b
ENSMUSG00000029063	0.555854	8.16138	11.6909	0.00169608	0.0206667	Nadk
ENSMUSG00000024142	0.37645	3.19886	11.6986	0.00169092	0.0206667	Mlst8
ENSMUSG00000041079	-0.359741	3.32834	11.6901	0.00169667	0.0206667	Rwdd2b
ENSMUSG00000036285	-0.384495	3.35683	11.696	0.00169271	0.0206667	Noa1
ENSMUSG00000020334	-0.812098	2.13874	11.6946	0.0016936	0.0206667	Slc22a4
ENSMUSG00000035818	1.65413	-0.792388	11.6868	0.00169886	0.0206746	Plekhs1
ENSMUSG00000044071	-1.61928	2.72531	11.6827	0.00170158	0.0206889	Tafa2
ENSMUSG00000022816	1.57034	3.08084	11.6561	0.00171962	0.0208705	Fstl1
ENSMUSG00000025277	-0.748465	5.00186	11.6563	0.00171943	0.0208705	Abhd6
ENSMUSG00000097204	-0.83103	1.16922	11.6482	0.00172498	0.0209165
ENSMUSG00000046574	0.393431	4.20522	11.6339	0.00173478	0.0210163	Prr12
ENSMUSG00000028822	0.466602	6.18903	11.6205	0.001744	0.0211032	Tmem50a
ENSMUSG00000101970	-0.612986	3.60992	11.6189	0.00174509	0.0211032	Chaserr
ENSMUSG00000024805	-0.361458	4.62086	11.606	0.00175399	0.0211809	Pcgf5
ENSMUSG00000047731	-0.441758	8.24692	11.6037	0.00175558	0.0211809	Wbp1l
ENSMUSG00000071551	-1.34105	4.91503	11.6028	0.00175626	0.0211809	Akr1c19
ENSMUSG00000016200	1.64086	0.393332	11.6	0.0017582	0.0211853	Syt14
ENSMUSG00000037685	0.643772	3.25801	11.5874	0.00176699	0.0212721	Atp8a1
ENSMUSG00000054659	-0.888751	0.962513	11.5556	0.00178942	0.0215228	Pm20d2
ENSMUSG00000025035	0.374278	3.35338	11.5524	0.00179164	0.0215302	Arl3
ENSMUSG00000015605	-0.491066	5.27294	11.5491	0.00179403	0.0215396	Srf
ENSMUSG00000028126	0.401593	4.63241	11.5046	0.00182597	0.0218884	Pip5k1a
ENSMUSG00000040380	-1.73634	0.486393	11.5041	0.00182635	0.0218884	Cbln3
ENSMUSG00000020611	-0.329425	5.94035	11.4989	0.00183013	0.0219142	Gna13
ENSMUSG00000052155	-0.333855	4.55908	11.4918	0.00183532	0.0219449	Acvr2a
ENSMUSG00000018387	-0.65809	5.32101	11.4909	0.00183597	0.0219449	Shroom1
ENSMUSG00000030126	-0.260936	4.59308	11.4874	0.0018385	0.0219556	Tmcc1
ENSMUSG00000001802	-0.689171	4.66169	11.4736	0.00184858	0.0220563	Lrp3
ENSMUSG00000051483	-0.497256	5.96764	11.4616	0.00185741	0.022142	Cbr1
ENSMUSG00000028522	-0.441812	5.61789	11.4584	0.00185982	0.022151	Mier1
ENSMUSG00000038388	-0.389392	6.64414	11.4372	0.00187559	0.022319	Mpp6
ENSMUSG00000038526	-1.19295	4.74623	11.4276	0.00188273	0.0223841	Car14
ENSMUSG00000020612	0.269993	7.38029	11.4217	0.00188714	0.0224166	Prkar1a
ENSMUSG00000071637	1.09528	3.78986	11.415	0.00189221	0.022457	Cebpd
ENSMUSG00000029722	-0.416463	5.34794	11.4075	0.00189786	0.0225041	Agfg2
ENSMUSG00000006958	-0.721225	2.67184	11.4002	0.00190335	0.0225493	Chrd
ENSMUSG00000032122	1.19958	1.3683	11.3948	0.00190746	0.0225781	Slc37a2
ENSMUSG00000029659	1.62057	-0.215892	11.7507	0.00191221	0.0225961	Medag
ENSMUSG00000031844	-0.676065	7.31204	11.3884	0.00191236	0.0225961	Hsd17b2
ENSMUSG00000026656	1.02594	5.67934	11.383	0.00191645	0.0226246	Fcgr2b
ENSMUSG00000031887	0.407129	3.69443	11.38	0.00191878	0.0226321	Tradd
ENSMUSG00000064341	-0.812813	12.8188	11.374	0.00192334	0.0226661	ND1
ENSMUSG00000039831	-0.38114	6.42823	11.3656	0.00192981	0.0227223	Arhgap29
ENSMUSG00000075254	0.656999	4.8233	11.3607	0.00193356	0.0227465	Heg1
ENSMUSG00000032280	0.663733	4.15683	11.3446	0.00194599	0.0228549	Tle3
ENSMUSG00000032376	-0.384863	5.28183	11.3444	0.00194618	0.0228549	Usp3
ENSMUSG00000022827	0.4102	3.83775	11.3365	0.00195234	0.0229071	Rabl3
ENSMUSG00000066684	1.8461	1.69561	11.3241	0.001962	0.0230004	Pilrb1
ENSMUSG00000049295	0.508956	4.55867	11.3192	0.00196589	0.0230258	Zfp219
ENSMUSG00000024542	-0.70377	4.52728	11.3039	0.00197792	0.0231465	Cep192
ENSMUSG00000031877	0.417335	6.06155	11.2956	0.0019845	0.0231673	Ces2g
ENSMUSG00000027893	-0.227952	6.87419	11.2958	0.00198432	0.0231673	Ahcyl1
ENSMUSG00000047221	-0.337982	3.29878	11.2951	0.00198488	0.0231673	Fam185a
ENSMUSG00000032621	-0.236161	5.3966	11.2771	0.00199918	0.0232936	Srek1
ENSMUSG00000037621	-1.09493	4.38601	11.2778	0.00199864	0.0232936	Atoh8
ENSMUSG00000003154	-0.313438	3.97259	11.2648	0.00200902	0.0233879	Foxj2
ENSMUSG00000022228	-0.270312	6.2917	11.2543	0.00201747	0.023466	Zscan26
ENSMUSG00000046245	1.88411	2.73029	11.2232	0.00204277	0.0235627	Pilra
ENSMUSG00000032491	1.15277	1.10726	11.2358	0.00203248	0.0235627	Nradd
ENSMUSG00000058756	0.649569	3.57263	11.2368	0.00203167	0.0235627	Thra
ENSMUSG00000001642	0.595254	2.72041	11.2283	0.00203862	0.0235627	Akr1b3
ENSMUSG00000022587	0.511309	9.70731	11.2255	0.00204088	0.0235627	Ly6e
ENSMUSG00000074227	0.348905	5.89559	11.2203	0.00204511	0.0235627	Spint2
ENSMUSG00000061981	0.340716	6.2552	11.2283	0.00203861	0.0235627	Flot2
ENSMUSG00000038816	-0.705377	3.2854	11.2404	0.00202872	0.0235627	Ctnnal1
ENSMUSG00000022868	-0.773124	13.2868	11.2215	0.00204413	0.0235627	Ahsg
ENSMUSG00000028982	-0.896667	3.79281	11.2341	0.00203382	0.0235627	Slc25a33
ENSMUSG00000042453	-1.23678	5.94985	11.2313	0.00203613	0.0235627	Reln
ENSMUSG00000026820	0.61033	4.71867	11.203	0.00205931	0.0236856	Ptges2
ENSMUSG00000114995	-0.696003	2.12235	11.2031	0.00205929	0.0236856
ENSMUSG00000070704	-0.775429	8.61375	11.1973	0.00206405	0.0237198	Ugt2b36
ENSMUSG00000031749	0.968672	4.0929	11.1807	0.00207783	0.0238113	St3gal2
ENSMUSG00000003346	0.567194	5.01501	11.1823	0.00207649	0.0238113	Abhd17a
ENSMUSG00000020802	-0.40046	4.23038	11.1791	0.00207911	0.0238113	Ube2o
ENSMUSG00000019518	-0.432777	4.31285	11.1851	0.00207419	0.0238113	Ap4m1
ENSMUSG00000002147	0.282573	6.64496	11.163	0.00209262	0.023925	Stat6
ENSMUSG00000068923	-0.68756	1.68639	11.1649	0.00209105	0.023925	Syt11
ENSMUSG00000070690	-0.844237	5.46753	11.16	0.00209511	0.0239332	Albfm1
ENSMUSG00000042682	-0.561133	5.75991	11.143	0.00210942	0.0240761	Selenok
ENSMUSG00000035164	-0.531012	4.05508	11.1404	0.00211164	0.0240809	Zc3h12c
ENSMUSG00000025473	1.5126	0.667851	11.1314	0.00211932	0.0241432	Adam8
ENSMUSG00000020176	-0.700497	3.25417	11.1297	0.0021207	0.0241432	Grb10
ENSMUSG00000022797	0.701566	5.61369	11.1234	0.00212613	0.024164	Tfrc
ENSMUSG00000064254	-0.615422	5.45032	11.1252	0.00212459	0.024164	Ethe1
ENSMUSG00000033854	-2.32236	1.58075	11.1159	0.00213252	0.0242161	Kcnk10
ENSMUSG00000026832	1.9966	0.115731	11.1048	0.00214206	0.0242294	Cytip
ENSMUSG00000030319	1.86065	0.544704	11.1	0.00214616	0.0242294	Cand2
ENSMUSG00000031355	0.787043	2.92032	11.1053	0.00214159	0.0242294	Arhgap6
ENSMUSG00000028402	0.548408	5.06942	11.1082	0.00213911	0.0242294	Mpdz
ENSMUSG00000079179	-0.414752	3.52269	11.1068	0.00214029	0.0242294	Rab10os
ENSMUSG00000115100	-0.991582	1.99618	11.1015	0.00214491	0.0242294
ENSMUSG00000050914	-1.07416	1.60094	11.0998	0.00214633	0.0242294	Ankrd37
ENSMUSG00000055301	-1.29337	1.00258	11.0807	0.00216291	0.024396	Adh7
ENSMUSG00000028811	-0.374216	5.20697	11.0769	0.00216618	0.0244123	Yars
ENSMUSG00000032796	2.06426	2.2512	11.0659	0.00217577	0.024495	Lama1
ENSMUSG00000073002	0.557965	3.17415	11.0634	0.00217795	0.024495	Vamp5
ENSMUSG00000058638	-0.293592	5.21141	11.0622	0.002179	0.024495	Zfp110
ENSMUSG00000031488	0.339534	4.52457	11.0553	0.00218506	0.0245016	Rab11fip1
ENSMUSG00000063362	-0.238928	5.2121	11.0578	0.00218287	0.0245016	Alg11
ENSMUSG00000034135	-0.307793	6.17204	11.0568	0.00218378	0.0245016	Sik3
ENSMUSG00000021187	-1.05545	1.27589	11.0276	0.00220953	0.0247552	Tc2n
ENSMUSG00000078485	0.668955	4.16204	11.0251	0.00221176	0.0247595	Plekhn1
ENSMUSG00000078485	0.668955	4.16204	11.0251	0.00221176	0.0247595	Klhl17
ENSMUSG00000079227	2.11286	2.37761	11.022	0.00221452	0.0247697	Ccr5
ENSMUSG00000024150	0.329243	7.80053	11.0165	0.00221943	0.024804	Mcfd2
ENSMUSG00000020010	1.18631	7.22794	11.0113	0.00222415	0.0248339	Vnn3
ENSMUSG00000032396	-0.285939	4.60278	11.0094	0.00222581	0.0248339	Dis3l
ENSMUSG00000047412	-0.303975	5.517	11.0073	0.00222771	0.0248344	Zbtb44
ENSMUSG00000023367	0.418841	7.90411	10.9945	0.0022392	0.0249005	Tmem176a
ENSMUSG00000032434	0.399513	6.50568	10.9964	0.00223754	0.0249005	Cmtm6
ENSMUSG00000040447	-0.974356	5.12708	10.9985	0.00223557	0.0249005	Spns2
ENSMUSG00000066513	1.63665	1.18792	10.9851	0.00224767	0.0249532	Klk1b4
ENSMUSG00000028692	0.298771	8.29323	10.9868	0.00224621	0.0249532	Akr1a1
ENSMUSG00000015533	1.35945	4.44027	10.9819	0.00225058	0.0249648	Itga2
ENSMUSG00000024663	1.81241	2.1979	10.9728	0.00225885	0.0250359	Rab3il1
ENSMUSG00000026043	2.04565	5.72035	10.9598	0.00227074	0.0250744	Col3a1
ENSMUSG00000104011	1.59195	0.360396	12.786	0.00226494	0.0250744
ENSMUSG00000047414	1.26872	1.12205	10.9609	0.0022697	0.0250744	Flrt2
ENSMUSG00000035062	0.979022	0.384263	10.9588	0.00227167	0.0250744	Zc4h2
ENSMUSG00000028434	-0.556403	6.4154	10.9605	0.00227009	0.0250744	Epb41l4b
ENSMUSG00000025647	0.472881	6.20311	10.9549	0.00227521	0.0250928	Shisa5
ENSMUSG00000046949	0.436019	6.96387	10.9454	0.00228398	0.0251688	Nqo2
ENSMUSG00000003824	-0.946258	1.68952	10.9283	0.00229979	0.0253222	Syce2
ENSMUSG00000032757	-0.4629	5.15398	10.9198	0.0023077	0.0253677	Bet1
ENSMUSG00000079610	-0.651704	2.19303	10.9199	0.00230758	0.0253677	Ankrd39
ENSMUSG00000064345	-0.74286	12.6145	10.9141	0.00231299	0.025405	ND2
ENSMUSG00000031546	0.344165	3.55767	10.9003	0.00232592	0.0255053	Gins4
ENSMUSG00000022601	-0.391508	4.04971	10.9013	0.00232495	0.0255053	Zbtb11
ENSMUSG00000027447	0.318527	6.46679	10.8974	0.00232869	0.0255147	Cst3
ENSMUSG00000029490	0.722564	1.8746	10.8942	0.0023317	0.0255269	Mfsd7a
ENSMUSG00000038781	0.286538	5.68759	10.887	0.00233843	0.0255796	Stap2
ENSMUSG00000020886	1.73855	0.408753	10.883	0.00234225	0.0256006	Dlg4
ENSMUSG00000025964	1.06856	3.83869	10.8733	0.0023514	0.0256588	Adam23
ENSMUSG00000085411	-1.66313	-0.112973	10.8744	0.00235042	0.0256588
ENSMUSG00000029381	0.522065	5.24742	10.866	0.00235843	0.0257145	Shroom3
ENSMUSG00000019810	-0.433025	4.05889	10.8524	0.00237144	0.0258158	Fuca2
ENSMUSG00000021492	-0.480817	8.94375	10.8508	0.0023729	0.0258158	F12
ENSMUSG00000033863	-0.548348	6.16421	10.8499	0.00237381	0.0258158	Klf9
ENSMUSG00000019906	-1.09129	3.37924	10.8482	0.00237542	0.0258158	Lin7a
ENSMUSG00000102091	-2.01747	1.16864	10.8217	0.00240105	0.0260733	Olfr1034
ENSMUSG00000045763	1.29121	0.898903	10.8187	0.00240397	0.0260839	Basp1
ENSMUSG00000022892	0.537645	7.14319	10.8163	0.00240635	0.0260885	App
ENSMUSG00000038135	1.12298	0.260634	10.8121	0.00241041	0.0261114	Crygn
ENSMUSG00000024299	1.37547	2.67048	10.8041	0.00241825	0.0261331	Adamts10
ENSMUSG00000029759	0.245582	6.13397	10.8048	0.0024175	0.0261331	Pon3
ENSMUSG00000033159	-0.368899	6.55238	10.8042	0.00241814	0.0261331	Cnppd1
ENSMUSG00000028217	2.21057	2.054	10.7954	0.00242672	0.0261831	Cdh17
ENSMUSG00000020250	-0.343388	7.88198	10.7934	0.00242869	0.0261831	Txnrd1
ENSMUSG00000056973	-1.17924	8.8252	10.7934	0.00242874	0.0261831	Ces1d
ENSMUSG00000028443	0.405984	3.44925	10.791	0.00243105	0.026187	Nudt2
ENSMUSG00000026814	1.03155	5.89108	10.7882	0.00243389	0.0261966	Eng
ENSMUSG00000041577	1.94211	5.6474	10.7707	0.00245121	0.0262775	Prelp
ENSMUSG00000040723	1.01905	2.63502	10.7723	0.00244955	0.0262775	Rcsd1
ENSMUSG00000026797	0.857278	2.28655	10.772	0.00244989	0.0262775	Stxbp1
ENSMUSG00000030304	-0.280511	5.83172	10.7772	0.00244468	0.0262775	Ergic2
ENSMUSG00000031889	-0.474416	5.45437	10.7762	0.00244575	0.0262775	D230025D16Rik
ENSMUSG00000040152	1.44723	3.82527	10.7579	0.00246396	0.0262931	Thbs1
ENSMUSG00000024644	0.431659	7.44107	10.7626	0.00245922	0.0262931	Cndp2
ENSMUSG00000021619	-0.473013	2.52655	10.7569	0.00246496	0.0262931	Atg10
ENSMUSG00000086841	-0.674435	4.39704	10.7637	0.00245814	0.0262931	2410006H16Rik
ENSMUSG00000027947	-0.734396	5.38552	10.7535	0.00246835	0.0262931	Il6ra
ENSMUSG00000049971	-1.02707	5.32379	10.7563	0.00246557	0.0262931	Glt1d1
ENSMUSG00000097069	-1.24513	0.169655	14.6727	0.00246717	0.0262931	Gm16998
ENSMUSG00000105703	-2.12333	4.92831	10.766	0.0024558	0.0262931	Gm43305
ENSMUSG00000024883	0.847571	3.04827	10.7409	0.00248103	0.0264068	Rin1
ENSMUSG00000048578	0.388724	7.02261	10.7389	0.00248296	0.0264068	Mlec
ENSMUSG00000061838	-0.419984	7.34712	10.7357	0.00248617	0.02642	Suclg2
ENSMUSG00000048271	-0.345955	6.26546	10.7287	0.00249327	0.0264745	Rbm33
ENSMUSG00000024962	-0.506545	4.41105	10.7175	0.00250469	0.0265747	Vegfb
ENSMUSG00000047797	-0.945424	8.7368	10.7129	0.00250937	0.0266032	Gjb1
ENSMUSG00000027004	1.85681	1.09993	10.694	0.00252864	0.0267	Frzb
ENSMUSG00000090523	0.660449	4.1311	10.6985	0.00252401	0.0267	Gypc
ENSMUSG00000037251	0.380486	3.82061	10.695	0.00252768	0.0267	Pomk
ENSMUSG00000001844	0.317136	4.00738	10.7017	0.00252082	0.0267	Zdhhc4
ENSMUSG00000033228	-0.253704	6.42489	10.6961	0.00252653	0.0267	Scaf11
ENSMUSG00000030720	-0.443647	4.561	10.6923	0.00253044	0.0267	Cln3
ENSMUSG00000026972	0.588324	2.84317	10.6879	0.00253495	0.0267266	Arrdc1
ENSMUSG00000022383	-0.919714	6.85293	10.6795	0.00254364	0.0267507	Ppara
ENSMUSG00000026604	-0.943727	3.88493	10.68	0.00254306	0.0267507	Ptpn14
ENSMUSG00000106025	-0.974047	0.461464	10.6807	0.00254242	0.0267507
ENSMUSG00000031380	-1.32984	0.238377	10.678	0.00254521	0.0267507	Vegfd
ENSMUSG00000000374	-0.289459	5.1917	10.6662	0.00255744	0.0268161	Trappc10
ENSMUSG00000025630	-0.30722	6.15974	10.6667	0.00255689	0.0268161	Hprt
ENSMUSG00000036892	-0.819325	7.51457	10.6672	0.00255638	0.0268161	Prodh2
ENSMUSG00000006262	-0.408515	5.59114	10.6618	0.00256199	0.0268429	Mob1b
ENSMUSG00000028184	0.683519	5.78658	10.6595	0.00256435	0.0268466	Adgrl2
ENSMUSG00000035373	1.66153	3.41415	10.6534	0.00257073	0.0268501	Ccl7
ENSMUSG00000027495	0.538188	6.48496	10.6522	0.00257207	0.0268501	Fam210b
ENSMUSG00000015790	-0.321656	5.0451	10.6556	0.00256848	0.0268501	Surf1
ENSMUSG00000069520	-0.371073	6.19757	10.6516	0.00257269	0.0268501	Tmem19
ENSMUSG00000031198	-0.386887	3.34173	10.6471	0.00257731	0.0268565	Fundc2
ENSMUSG00000029416	-0.585259	4.72786	10.6478	0.00257662	0.0268565	Slc15a4
ENSMUSG00000025854	-0.323126	5.8313	10.6313	0.00259404	0.0270098	Fam20c
ENSMUSG00000022766	0.604161	9.00673	10.6253	0.00260033	0.027032	Serpind1
ENSMUSG00000109628	-1.11512	7.92087	10.6235	0.00260221	0.027032	BC024386
ENSMUSG00000024924	-1.37549	5.57696	10.6244	0.00260124	0.027032	Vldlr
ENSMUSG00000032085	1.57236	2.28279	10.6193	0.00260668	0.0270574	Tagln
ENSMUSG00000056952	-0.377345	5.21221	10.6154	0.00261082	0.0270795	Tatdn2
ENSMUSG00000040648	-0.498831	5.98252	10.6103	0.0026163	0.0271153	Ppip5k2
ENSMUSG00000022821	-0.883059	8.92277	10.6065	0.00262035	0.0271154	Hgd
ENSMUSG00000106981	-1.13575	0.0598289	11.1555	0.00261952	0.0271154
ENSMUSG00000028161	-0.273818	5.33416	10.5991	0.00262819	0.0271755	Ppp3ca
ENSMUSG00000025911	-0.778826	6.38135	10.5805	0.00264826	0.0273619	Adhfe1
ENSMUSG00000048379	-0.415901	4.32418	10.568	0.00266181	0.0274808	Socs4
ENSMUSG00000002103	0.229139	5.99464	10.5628	0.00266744	0.0275177	Acp2
ENSMUSG00000026836	0.556515	4.33017	10.5595	0.00267104	0.0275337	Acvr1
ENSMUSG00000055044	0.324757	5.14355	10.5533	0.00267774	0.0275604	Pdlim1
ENSMUSG00000037876	-0.389541	5.96642	10.5548	0.00267615	0.0275604	Jmjd1c
ENSMUSG00000037942	-0.57646	8.73315	10.5396	0.00269279	0.0276728	Crp
ENSMUSG00000021135	-0.816897	9.38194	10.5412	0.00269102	0.0276728	Slc10a1
ENSMUSG00000041132	-0.640519	5.52489	10.5376	0.00269495	0.0276738	N4bp2l1
ENSMUSG00000024910	2.1272	-0.302698	10.5115	0.00272389	0.0279069	Ctsw
ENSMUSG00000035547	0.513578	2.85221	10.5122	0.00272312	0.0279069	Capn5
ENSMUSG00000028672	-0.583409	7.53912	10.5125	0.00272278	0.0279069	Hmgcl
ENSMUSG00000000266	0.488457	3.51346	10.5072	0.00272863	0.0279186	Mid2
ENSMUSG00000055538	0.368877	6.90781	10.5048	0.00273128	0.0279186	Zcchc24
ENSMUSG00000109953	-1.09429	0.0584823	10.5054	0.0027307	0.0279186
ENSMUSG00000053040	1.1842	0.608962	10.5029	0.00273342	0.0279192	Aph1c
ENSMUSG00000015289	0.323802	3.78996	10.4954	0.00274183	0.0279625	Lage3
ENSMUSG00000028367	0.267877	7.77057	10.4962	0.00274091	0.0279625	Txn1
ENSMUSG00000034394	1.80416	3.25804	10.493	0.00274448	0.0279683	Lif
ENSMUSG00000054404	0.958395	4.25925	10.4828	0.00275602	0.028022	Slfn5
ENSMUSG00000033885	-0.302359	5.12716	10.4836	0.00275508	0.028022	Pxk
ENSMUSG00000033624	-0.534501	4.23546	10.4828	0.00275602	0.028022	Pdpr
ENSMUSG00000046402	1.06508	3.91209	10.477	0.00276258	0.0280674	Rbp1
ENSMUSG00000020051	-1.17499	9.72338	10.4649	0.00277629	0.0281854	Pah
ENSMUSG00000033059	0.660122	3.45373	10.4577	0.00278438	0.0282461	Pygb
ENSMUSG00000011958	0.370187	5.47151	10.4558	0.00278664	0.0282476	Bnip2
ENSMUSG00000040852	1.66255	0.475512	10.4448	0.00279915	0.0283531	Plekhh2
ENSMUSG00000026166	2.34575	0.781137	11.0802	0.00282843	0.0286256	Ccl20
ENSMUSG00000038095	-0.26662	6.16839	10.4178	0.00283032	0.0286256	Sbno1
ENSMUSG00000026198	-0.834422	2.84843	10.4155	0.00283297	0.0286307	Abcb6
ENSMUSG00000066456	1.2595	0.130426	10.4084	0.00284122	0.0286818	Hmgn3
ENSMUSG00000029705	0.303093	4.74269	10.4043	0.002846	0.0286818	Cux1
ENSMUSG00000050812	-0.255606	6.82859	10.4038	0.00284658	0.0286818	Ecpas
ENSMUSG00000094806	-0.80669	8.69833	10.4056	0.00284445	0.0286818	Cyp2d10
ENSMUSG00000001521	0.992038	1.55957	10.3967	0.00285481	0.0287216	Tulp3
ENSMUSG00000032310	-1.00846	8.07707	10.3979	0.00285345	0.0287216	Cyp1a2
ENSMUSG00000039693	1.49655	0.101522	10.3932	0.00285893	0.0287414	Msantd3
ENSMUSG00000022971	0.426079	5.47426	10.3806	0.00287381	0.0288403	Ifnar2
ENSMUSG00000043323	0.416121	4.76871	10.377	0.00287804	0.0288403	Fbrsl1
ENSMUSG00000034462	0.369103	4.93453	10.3739	0.00288166	0.0288403	Pkd2
ENSMUSG00000056211	-0.361031	4.97521	10.3757	0.00287958	0.0288403	R3hdm1
ENSMUSG00000027950	-0.905373	1.15348	10.3797	0.00287481	0.0288403	Chrnb2
ENSMUSG00000027075	-1.02657	3.01218	10.3762	0.00287901	0.0288403	Slc43a1
ENSMUSG00000041471	-0.88645	5.07028	10.3669	0.00288994	0.0289016	Shld2
ENSMUSG00000026939	0.457483	3.16156	10.3587	0.00289973	0.028969	Tmem141
ENSMUSG00000029106	0.297973	6.61905	10.3576	0.00290101	0.028969	Add1
ENSMUSG00000078532	1.48851	1.23653	10.3536	0.00290578	0.0289735	Nkain1
ENSMUSG00000020023	-0.535123	4.17963	10.3547	0.0029045	0.0289735	Tmcc3
ENSMUSG00000052062	0.940881	1.90148	10.3473	0.00291328	0.0290218	Pard3b
ENSMUSG00000026193	-0.60049	11.3416	10.3459	0.00291495	0.0290218	Fn1
ENSMUSG00000033685	0.946277	4.71393	10.3382	0.0029242	0.0290923	Ucp2
ENSMUSG00000033256	0.523331	3.33214	10.3328	0.00293073	0.0291357	Shf
ENSMUSG00000001131	2.45467	2.02575	10.3304	0.00293356	0.0291422	Timp1
ENSMUSG00000031600	-0.311867	5.44034	10.3194	0.00294684	0.0292308	Vps37a
ENSMUSG00000027981	-0.352046	3.53639	10.3196	0.00294658	0.0292308	Rnpc3
ENSMUSG00000037455	0.58811	1.99795	10.3096	0.00295875	0.0293001	Slc18b1
ENSMUSG00000061479	0.334217	4.58865	10.3083	0.00296038	0.0293001	Snrpa
ENSMUSG00000026309	-0.206145	5.34603	10.3115	0.00295641	0.0293001	Ilkap
ENSMUSG00000040706	-0.74032	7.07875	10.2972	0.00297383	0.0294115	Agmat
ENSMUSG00000032718	0.652593	1.86757	10.2893	0.00298358	0.0294474	Mansc1
ENSMUSG00000032239	-0.28571	4.73094	10.2895	0.00298332	0.0294474	Rp9
ENSMUSG00000010538	-0.861526	0.745897	10.2889	0.00298404	0.0294474	Tsacc
ENSMUSG00000038143	1.16838	0.94815	10.2793	0.00299583	0.0295237	Stox2
ENSMUSG00000030551	0.534502	4.887	10.2775	0.00299807	0.0295237	Nr2f2
ENSMUSG00000025355	-0.481267	6.21558	10.2773	0.00299838	0.0295237	Mmp19
ENSMUSG00000049115	0.494622	6.03865	10.2747	0.00300153	0.029533	Agtr1a
ENSMUSG00000057113	-0.315754	8.24073	10.2636	0.00301521	0.0296459	Npm1
ENSMUSG00000040940	0.282249	5.59084	10.2497	0.00303259	0.0297949	Arhgef1
ENSMUSG00000031379	-0.68814	3.94246	10.2445	0.00303911	0.0298371	Pir
ENSMUSG00000036534	-0.292989	5.27665	10.2398	0.00304491	0.0298722	Slc38a7
ENSMUSG00000045679	1.79785	0.353528	10.2295	0.00305789	0.0299776	Pqlc3
ENSMUSG00000045312	1.61723	3.58485	10.2268	0.00306126	0.0299887	Lhfpl2
ENSMUSG00000021843	-0.365034	5.55466	10.2166	0.00307417	0.0300932	Ktn1
ENSMUSG00000039005	1.05776	1.14782	10.2081	0.00308504	0.0301336	Tlr4
ENSMUSG00000027546	0.381471	6.20202	10.2091	0.00308366	0.0301336	Atp9a
ENSMUSG00000038039	-0.37549	5.29553	10.2115	0.00308063	0.0301336	Gcc2
ENSMUSG00000025139	-0.260489	6.24304	10.205	0.00308886	0.030149	Tollip
ENSMUSG00000001786	-0.303055	4.54386	10.1991	0.00309639	0.0302005	Fbxo7
ENSMUSG00000030782	1.40514	1.56293	10.1921	0.00310537	0.0302215	Tgfb1i1
ENSMUSG00000028378	0.852289	2.92611	10.1904	0.00310756	0.0302215	Ptgr1
ENSMUSG00000025616	-0.264972	5.36974	10.1935	0.00310355	0.0302215	Usp16
ENSMUSG00000037355	-0.363199	4.20239	10.1943	0.00310258	0.0302215	Uvssa
ENSMUSG00000035310	-0.426531	3.3467	10.1863	0.0031129	0.0302515	Lin54
ENSMUSG00000005682	-0.276146	5.39595	10.1825	0.00311776	0.0302667	Pan2
ENSMUSG00000040913	-0.439878	3.6977	10.1815	0.00311898	0.0302667	Fbxw4
ENSMUSG00000045095	0.442559	5.25798	10.1791	0.00312205	0.0302746	Magi1
ENSMUSG00000045095	0.442559	5.25798	10.1791	0.00312205	0.0302746	4930511A08Rik
ENSMUSG00000019647	1.21991	2.81651	10.1711	0.00313242	0.0303533	Sema6a
ENSMUSG00000000881	0.329411	4.53637	10.1635	0.00314222	0.0304262	Dlg3
ENSMUSG00000004207	0.31645	9.194	10.1523	0.00315683	0.0305137	Psap
ENSMUSG00000024097	0.298531	5.11778	10.1513	0.00315808	0.0305137	Srsf7
ENSMUSG00000054417	-1.33649	7.66961	10.1526	0.00315646	0.0305137	Cyp3a44
ENSMUSG00000041439	0.48097	4.8955	10.1398	0.00317319	0.030604	Mfsd6
ENSMUSG00000019433	0.370609	4.67451	10.1357	0.00317854	0.030604	Gipc1
ENSMUSG00000024346	0.329788	4.84543	10.1349	0.00317962	0.030604	Pfdn1
ENSMUSG00000022982	-0.441172	9.07161	10.1374	0.00317634	0.030604	Sod1
ENSMUSG00000060600	-0.637325	2.2846	10.1377	0.00317596	0.030604	Eno3
ENSMUSG00000104950	-0.755396	1.5978	10.1337	0.00318112	0.030604
ENSMUSG00000037363	-0.5416	1.89136	10.1311	0.00318453	0.0306148	Letm2
ENSMUSG00000022043	1.05657	2.75615	10.1253	0.00319221	0.0306367	Trim35
ENSMUSG00000019173	0.29144	6.76911	10.1242	0.00319365	0.0306367	Rab5c
ENSMUSG00000037822	-0.344716	5.88205	10.1246	0.00319318	0.0306367	Smim14
ENSMUSG00000038894	-0.826132	5.73976	10.1203	0.00319887	0.0306648	Irs2
ENSMUSG00000001281	1.81711	0.265433	10.1152	0.0032056	0.0306855	Itgb7
ENSMUSG00000006021	0.32444	3.71674	10.1159	0.00320468	0.0306855	Kptn
ENSMUSG00000040703	-2.66468	-0.185726	10.1108	0.00321142	0.0307192	Cyp2s1
ENSMUSG00000037852	1.53638	5.30073	10.1003	0.00322541	0.0307226	Cpe
ENSMUSG00000049493	1.35659	2.07681	10.0995	0.00322641	0.0307226	Pls1
ENSMUSG00000045672	1.09987	3.93755	10.1025	0.0032225	0.0307226	Col27a1
ENSMUSG00000031453	0.585996	4.12138	10.0985	0.00322781	0.0307226	Rasa3
ENSMUSG00000019478	-0.491245	4.57284	10.1083	0.00321474	0.0307226	Rab4a
ENSMUSG00000014850	-0.494874	4.04454	10.1057	0.00321824	0.0307226	Msh3
ENSMUSG00000026000	-0.529399	4.36946	10.0988	0.0032274	0.0307226	Lancl1
ENSMUSG00000028517	0.681335	7.74079	10.0872	0.00324293	0.0308446	Plpp3
ENSMUSG00000020227	0.805537	5.3698	10.0837	0.00324755	0.0308667	Irak3
ENSMUSG00000026975	0.490063	2.27742	10.0786	0.00325451	0.0309109	Dph7
ENSMUSG00000023009	1.06709	0.590363	10.0661	0.00327129	0.0310483	Nckap5l
ENSMUSG00000032475	0.417827	4.52916	10.0586	0.0032815	0.0311012	Nck1
ENSMUSG00000020894	-0.380646	4.68996	10.0589	0.00328116	0.0311012	Vamp2
ENSMUSG00000028970	1.07797	3.97983	10.0518	0.00329071	0.0311619	Abcb1b
ENSMUSG00000038893	0.963904	1.53304	10.0454	0.00329952	0.0311619	Fam117a
ENSMUSG00000048772	0.718116	4.16144	10.0484	0.00329544	0.0311619	Tmem53
ENSMUSG00000055447	0.319469	7.0307	10.0468	0.00329755	0.0311619	Cd47
ENSMUSG00000030276	-0.821428	0.915501	10.0481	0.00329582	0.0311619	Ttll3
ENSMUSG00000030583	0.380468	4.1848	10.0406	0.00330606	0.0312017	Sipa1l3
ENSMUSG00000033352	-0.234856	5.8491	10.0333	0.00331611	0.0312745	Map2k4
ENSMUSG00000073405	-1.13267	3.32378	10.0253	0.00332712	0.0313563	H2-T-ps
ENSMUSG00000024773	-0.524255	6.19217	10.0116	0.00334602	0.0315123	Atg2a
ENSMUSG00000000441	-0.343892	6.74177	10.0092	0.00334931	0.0315212	Raf1
ENSMUSG00000025950	0.494414	8.51226	10.006	0.00335386	0.0315357	Idh1
ENSMUSG00000028706	0.274429	4.17669	10.0047	0.00335556	0.0315357	Nsun4
ENSMUSG00000020357	0.820018	5.11239	9.99951	0.00336286	0.0315546	Flt4
ENSMUSG00000035992	-0.49969	5.7167	9.99853	0.00336422	0.0315546	Fnip1
ENSMUSG00000054200	-1.26626	1.72477	9.99823	0.00336464	0.0315546	Ffar4
ENSMUSG00000066152	0.496606	4.12942	9.99353	0.0033712	0.0315721	Slc31a2
ENSMUSG00000083282	-0.492405	4.47864	9.99496	0.00336921	0.0315721	Ctsf
ENSMUSG00000043987	0.303793	4.56032	9.98121	0.00338849	0.0316798	Cep164
ENSMUSG00000043923	-0.312716	3.99363	9.98172	0.00338776	0.0316798	Ccdc84
ENSMUSG00000100486	-1.56717	-0.745712	9.98028	0.00338979	0.0316798	Gm4131
ENSMUSG00000033972	-0.320821	3.55369	9.97467	0.00339769	0.0317315	Zfp944
ENSMUSG00000007812	-0.351754	5.67032	9.9652	0.00341108	0.0318343	Zfp655
ENSMUSG00000039473	-0.230414	5.53289	9.95954	0.00341909	0.031887	Ubn1
ENSMUSG00000031953	-0.337554	4.12873	9.95482	0.00342581	0.0319097	Tmem170
ENSMUSG00000035969	-0.390011	5.51744	9.95448	0.00342629	0.0319097	Rusc2
ENSMUSG00000025176	0.406699	6.93152	9.95203	0.00342977	0.03192	Hoga1
ENSMUSG00000041199	0.76686	1.67994	9.94838	0.00343498	0.0319463	Rpusd1
ENSMUSG00000061273	-0.394565	4.62336	9.94413	0.00344105	0.0319806	Mmgt1
ENSMUSG00000029669	-0.411609	7.12332	9.93646	0.00345204	0.0320604	Tspan12
ENSMUSG00000041528	-0.283953	6.02482	9.93418	0.00345531	0.032062	Rnf123
ENSMUSG00000049287	-0.427741	3.80931	9.93301	0.00345698	0.032062	Iba57
ENSMUSG00000029501	-0.290736	5.27384	9.92959	0.0034619	0.0320632	Ankle2
ENSMUSG00000026504	-0.330594	3.67711	9.93029	0.0034609	0.0320632	Sdccag8
ENSMUSG00000028551	0.587107	2.93564	9.91892	0.00347729	0.0321731	Cdkn2c
ENSMUSG00000042167	-0.274521	4.44847	9.91804	0.00347856	0.0321731	Tent2
ENSMUSG00000020029	-0.498323	7.75809	9.91634	0.00348102	0.0321737	Nudt4
ENSMUSG00000097353	-0.806066	1.56184	9.91346	0.0034852	0.0321901
ENSMUSG00000028673	0.243596	6.0041	9.91086	0.00348897	0.0322026	Fuca1
ENSMUSG00000039715	-0.515629	2.92911	9.90775	0.00349349	0.0322026	Wdr34
ENSMUSG00000109093	-1.19666	3.38738	9.90756	0.00349376	0.0322026
ENSMUSG00000026856	0.348118	4.02653	9.90561	0.0034966	0.0322066	Dolpp1
ENSMUSG00000084915	1.09241	0.210254	9.9014	0.00350273	0.032241
ENSMUSG00000015846	-0.503348	8.57822	9.88995	0.00351945	0.0323727	Rxra
ENSMUSG00000052534	0.503448	4.61657	9.88787	0.00352249	0.0323766	Pbx1
ENSMUSG00000037798	-0.744075	11.2543	9.88636	0.00352471	0.0323766	Mat1a
ENSMUSG00000024927	-0.221809	6.38628	9.88206	0.00353102	0.0323903	Rela
ENSMUSG00000018765	-0.256095	5.7709	9.88348	0.00352894	0.0323903	Fxr2
ENSMUSG00000030327	-0.271997	5.40081	9.87536	0.00354088	0.0324363	Necap1
ENSMUSG00000050777	-1.08215	5.55084	9.87685	0.00353869	0.0324363	Tmem37
ENSMUSG00000097636	1.19666	1.67077	9.87154	0.00354652	0.0324658
ENSMUSG00000004814	2.99186	0.783054	9.86725	0.00355286	0.0324987	Ccl24
ENSMUSG00000021242	0.459078	7.21602	9.86256	0.00355981	0.0324987	Npc2
ENSMUSG00000022723	-0.657944	3.77054	9.86309	0.00355902	0.0324987	Crybg3
ENSMUSG00000090145	-0.722001	4.64404	9.86335	0.00355865	0.0324987	Ugt1a6b
ENSMUSG00000032806	-0.499878	3.14205	9.84842	0.00358084	0.0326684	Slc10a3
ENSMUSG00000021938	-0.500681	3.24392	9.84483	0.0035862	0.0326729	Pspc1
ENSMUSG00000079334	-0.568846	5.46017	9.84642	0.00358383	0.0326729	Naa80
ENSMUSG00000038503	0.246531	4.72004	9.84197	0.00359048	0.0326897	Mesd
ENSMUSG00000034105	0.301577	3.84911	9.83912	0.00359475	0.0327064	Meak7
ENSMUSG00000015647	0.821824	2.83426	9.83642	0.0035988	0.0327152	Lama5
ENSMUSG00000023232	0.788856	3.19557	9.81741	0.00362744	0.0327152	Serinc2
ENSMUSG00000034422	0.410568	7.4813	9.81887	0.00362522	0.0327152	Parp14
ENSMUSG00000019158	0.409922	3.24616	9.8243	0.00361703	0.0327152	Tmem160
ENSMUSG00000036188	0.409354	3.52359	9.82525	0.00361559	0.0327152	Ankmy2
ENSMUSG00000029422	0.308705	5.38499	9.81939	0.00362444	0.0327152	Rsrc2
ENSMUSG00000025451	-0.261336	5.85641	9.82642	0.00361383	0.0327152	Paip1
ENSMUSG00000023307	-0.282757	6.56943	9.82214	0.00362028	0.0327152	Marchf5
ENSMUSG00000004815	-0.330311	5.254	9.83265	0.00360446	0.0327152	Dgkq
ENSMUSG00000038412	-0.394108	5.42266	9.8291	0.00360979	0.0327152	Higd1a
ENSMUSG00000041012	-0.418876	5.40922	9.82486	0.00361619	0.0327152	Cmtm8
ENSMUSG00000085315	-1.32799	1.42093	9.83126	0.00360655	0.0327152
ENSMUSG00000055675	-1.45045	0.702058	9.81859	0.00362565	0.0327152	Kbtbd11
ENSMUSG00000034675	1.38952	1.73876	9.79912	0.00365522	0.0329437	Dbn1
ENSMUSG00000045730	-0.827836	2.9339	9.78963	0.00366972	0.0330521	Adrb2
ENSMUSG00000035596	0.29499	5.28107	9.78389	0.00367852	0.0331092	Mboat7
ENSMUSG00000029777	-0.492506	7.00035	9.77749	0.00368837	0.0331756	Gars
ENSMUSG00000025268	0.928922	4.26078	9.77349	0.00369454	0.0332087	Maged2
ENSMUSG00000028248	-0.358934	5.77517	9.76962	0.00370051	0.0332401	Pnisr
ENSMUSG00000031827	0.708697	4.54395	9.7616	0.00371292	0.0333293	Cotl1
ENSMUSG00000025422	1.74162	0.299585	9.75983	0.00371568	0.0333318	Agap2
ENSMUSG00000041293	-2.51939	2.60906	9.75717	0.00371981	0.0333465	Adgrf1
ENSMUSG00000037348	0.712238	5.26306	9.74597	0.00373726	0.0333691	Paqr7
ENSMUSG00000030691	0.6239	5.03425	9.74948	0.00373178	0.0333691	Fchsd2
ENSMUSG00000038910	0.492037	4.06759	9.74773	0.00373451	0.0333691	Plcl2
ENSMUSG00000024158	-0.493207	7.37264	9.74772	0.00373452	0.0333691	Hagh
ENSMUSG00000046811	-0.790811	5.13552	9.7464	0.00373658	0.0333691	Gltpd2
ENSMUSG00000030545	-0.826369	6.23475	9.75308	0.00372616	0.0333691	Pex11a
ENSMUSG00000106352	-1.24161	3.30505	9.73449	0.00375523	0.0335073	5033403H07Rik
ENSMUSG00000025228	0.210077	6.11716	9.73124	0.00376034	0.0335083	Actr1a
ENSMUSG00000020190	-0.909948	7.59485	9.73252	0.00375834	0.0335083	Mknk2
ENSMUSG00000030868	0.204334	5.11885	9.72753	0.00376617	0.033538	Dctn5
ENSMUSG00000030946	-0.805895	5.82314	9.71732	0.0037823	0.0336592	Lhpp
ENSMUSG00000024691	1.38242	1.99612	9.71431	0.00378706	0.0336792	Fam111a
ENSMUSG00000074336	-0.601781	8.11785	9.71016	0.00379365	0.0337008	Apoc4
ENSMUSG00000021335	-1.28025	3.09163	9.70962	0.00379451	0.0337008	Slc17a1
ENSMUSG00000022304	-1.26787	7.64232	9.6981	0.00381284	0.0338412	Dpys
ENSMUSG00000062376	-0.393526	3.28983	9.69023	0.00382541	0.0339303	Borcs7
ENSMUSG00000023104	0.273946	4.48433	9.68043	0.00384116	0.034025	Rfc2
ENSMUSG00000020258	-0.598049	7.70911	9.68198	0.00383866	0.034025	Glyctk
ENSMUSG00000061808	-0.505483	12.0537	9.67629	0.00384782	0.034039	Ttr
ENSMUSG00000064363	-0.664908	12.1972	9.67647	0.00384753	0.034039	ND4
ENSMUSG00000018830	2.83204	0.12723	9.67353	0.00385228	0.034056	Myh11
ENSMUSG00000023909	1.06319	1.14291	9.67095	0.00385643	0.0340702	Paqr4
ENSMUSG00000076281	2.48976	0.88686	9.66388	0.00386788	0.0341489
ENSMUSG00000005373	-0.517382	8.25065	9.66021	0.00387383	0.0341789	Mlxipl
ENSMUSG00000032307	-0.309337	4.65105	9.65638	0.00388005	0.0342113	Ube2q2
ENSMUSG00000059401	1.01951	0.882	9.65343	0.00388485	0.0342311	Mamld1
ENSMUSG00000035852	1.21265	1.02629	9.64782	0.00389401	0.0342892	Misp
ENSMUSG00000024222	-0.716429	6.64085	9.63579	0.00391369	0.0344173	Fkbp5
ENSMUSG00000030244	-1.30571	7.64787	9.63658	0.0039124	0.0344173	Gys2
ENSMUSG00000033860	-0.51472	11.8821	9.62967	0.00392376	0.0344833	Fgg
ENSMUSG00000046324	0.387697	5.1581	9.62111	0.00393787	0.0345846	Ermp1
ENSMUSG00000028639	0.297367	7.84067	9.61947	0.00394058	0.0345858	Ybx1
ENSMUSG00000074813	1.75501	-0.220201	9.6173	0.00394417	0.0345947	Morrbid
ENSMUSG00000041736	0.430103	5.98656	9.60559	0.0039636	0.0346839	Tspo
ENSMUSG00000020955	0.341221	2.8391	9.60543	0.00396386	0.0346839	Ap4s1
ENSMUSG00000008958	0.260325	4.2818	9.60863	0.00395855	0.0346839	Vps72
ENSMUSG00000067825	-0.495047	4.85713	9.60494	0.00396469	0.0346839	Pex26
ENSMUSG00000057421	0.350527	5.72538	9.6028	0.00396824	0.0346924	Las1l
ENSMUSG00000066842	1.64568	1.36566	9.59811	0.00397607	0.0347156	Hmcn1
ENSMUSG00000022414	0.397679	3.18302	9.59899	0.0039746	0.0347156	Tab1
ENSMUSG00000029291	-0.256386	5.76926	9.58152	0.00400387	0.0349355	Rufy3
ENSMUSG00000028583	3.04204	-0.662213	9.56797	0.00402672	0.035112	Pdpn
ENSMUSG00000023277	0.861276	2.49041	9.55579	0.00404739	0.0352693	Twf2
ENSMUSG00000032562	0.313631	6.94501	9.54897	0.00405902	0.0353248	Gnai2
ENSMUSG00000037339	-0.336367	4.4355	9.54936	0.00405836	0.0353248	Fam53a
ENSMUSG00000036805	1.63436	-0.597693	9.5472	0.00406204	0.0353282	Noxa1
ENSMUSG00000032000	0.490621	5.71337	9.54223	0.00407054	0.0353791	Birc3
ENSMUSG00000024712	-0.325029	6.14859	9.53834	0.0040772	0.035414	Rfk
ENSMUSG00000001750	0.435055	6.38477	9.53502	0.00408291	0.0354178	Tcirg1
ENSMUSG00000026578	-0.469941	2.9061	9.53558	0.00408194	0.0354178	Ccdc181
ENSMUSG00000002980	0.929048	2.48576	9.52338	0.00410294	0.0355227	Bcam
ENSMUSG00000042626	0.249804	6.06908	9.52452	0.00410097	0.0355227	Shc1
ENSMUSG00000043439	-1.33905	0.790102	9.52451	0.004101	0.0355227	Epop
ENSMUSG00000029014	-0.285398	4.65072	9.5157	0.00411623	0.035577	Dnajc2
ENSMUSG00000032803	-0.293158	6.69985	9.51762	0.00411291	0.035577	Cdv3
ENSMUSG00000040957	-1.05239	2.4903	9.51515	0.00411718	0.035577	Cables1
ENSMUSG00000014771	-0.310717	4.08723	9.49503	0.00415222	0.0358387	Pdcd2
ENSMUSG00000047443	-1.25432	0.875226	9.49468	0.00415282	0.0358387	Erfe
ENSMUSG00000021280	1.05115	1.1713	9.47055	0.00419526	0.0359966	Exoc3l4
ENSMUSG00000029095	0.863493	1.69829	9.47662	0.00418454	0.0359966	Ablim2
ENSMUSG00000019370	0.30998	6.0762	9.4739	0.00418934	0.0359966	Calm3
ENSMUSG00000040365	-0.318358	5.26439	9.47606	0.00418553	0.0359966	Trim41
ENSMUSG00000057672	-0.324253	5.5248	9.47919	0.00418002	0.0359966	Pkn1
ENSMUSG00000014554	-0.365853	3.6348	9.47147	0.00419363	0.0359966	Dguok
ENSMUSG00000053870	-0.378897	4.23667	9.4722	0.00419235	0.0359966	Fpgt
ENSMUSG00000037053	-0.390804	9.9862	9.47304	0.00419087	0.0359966	Azgp1
ENSMUSG00000089960	-0.637199	8.08066	9.4784	0.00418141	0.0359966	Ugt1a1
ENSMUSG00000066232	-0.295395	7.21666	9.46101	0.00421217	0.0361021	Ipo7
ENSMUSG00000087249	-0.900115	0.279011	9.46058	0.00421294	0.0361021	Gm16062
ENSMUSG00000020392	0.307853	4.7335	9.45721	0.00421893	0.0361303	Cdkn2aipnl
ENSMUSG00000028385	-0.475783	4.23235	9.44789	0.00423554	0.0362494	Snx30
ENSMUSG00000002768	0.293821	5.45941	9.44129	0.00424735	0.0362836	Mea1
ENSMUSG00000026788	-0.266137	5.18653	9.44386	0.00424276	0.0362836	Zbtb43
ENSMUSG00000041975	-0.404986	3.53202	9.44113	0.00424765	0.0362836	Mettl8
ENSMUSG00000002603	0.891059	3.06124	9.43776	0.00425368	0.0362906	Tgfb1
ENSMUSG00000062031	0.307764	5.55374	9.43765	0.00425388	0.0362906	Pgghg
ENSMUSG00000034738	0.49211	4.48578	9.42165	0.0042827	0.0364605	Nostrin
ENSMUSG00000070407	-0.529685	6.40848	9.42072	0.00428439	0.0364605	Hs3st3b1
ENSMUSG00000023829	-0.536941	8.09613	9.42056	0.00428467	0.0364605	Slc22a1
ENSMUSG00000038745	-1.15878	7.10596	9.42161	0.00428278	0.0364605	Nlrp6
ENSMUSG00000056498	0.892521	2.29316	9.41728	0.00429061	0.0364878	Tmem154
ENSMUSG00000024397	2.33849	2.06029	9.41053	0.00430286	0.0365629	Aif1
ENSMUSG00000051225	1.63423	2.39669	9.40747	0.00430842	0.0365629	Fam83a
ENSMUSG00000022537	1.57088	1.15173	9.40642	0.00431034	0.0365629	Tmem44
ENSMUSG00000034438	1.2945	1.89077	9.40801	0.00430744	0.0365629	Gbp8
ENSMUSG00000003865	-0.544744	3.30291	9.39744	0.00432672	0.0366786	Gys1
ENSMUSG00000031119	0.443127	5.69686	9.39311	0.00433464	0.0367004	Gpc4
ENSMUSG00000027249	-0.374307	10.8956	9.39305	0.00433476	0.0367004	F2
ENSMUSG00000031628	0.769733	5.52167	9.38899	0.00434219	0.0367401	Casp3
ENSMUSG00000024725	-0.289011	5.65382	9.38686	0.0043461	0.0367501	Ostf1
ENSMUSG00000028800	0.312211	4.46625	9.38364	0.00435203	0.0367769	Hdac1
ENSMUSG00000085396	-0.311916	5.79095	9.37595	0.00436619	0.036861	Firre
ENSMUSG00000024646	-0.595843	9.41461	9.37526	0.00436747	0.036861	Cyb5a
ENSMUSG00000023960	-0.409722	4.68111	9.37148	0.00437446	0.0368968	Enpp5
ENSMUSG00000029535	0.287037	3.84437	9.36772	0.00438142	0.0369322	Triap1
ENSMUSG00000016356	-1.0482	1.79415	9.36468	0.00438705	0.0369565	Col20a1
ENSMUSG00000035329	0.375733	3.46063	9.35768	0.00440005	0.0370428	Fbxo33
ENSMUSG00000021676	-0.337613	8.55475	9.35607	0.00440306	0.0370448	Iqgap2
ENSMUSG00000015597	-0.31596	5.02005	9.35419	0.00440655	0.037051	Zfp318
ENSMUSG00000020476	0.270261	5.57436	9.34478	0.00442414	0.0371756	Dbnl
ENSMUSG00000018654	1.58286	1.30376	9.33573	0.00444112	0.0372762	Ikzf1
ENSMUSG00000027692	0.547125	2.48422	9.33534	0.00444185	0.0372762	Tnik
ENSMUSG00000025577	-0.70016	3.42006	9.33396	0.00444446	0.0372762	Cbx2
ENSMUSG00000023992	3.20652	0.36368	9.32882	0.00445413	0.037334	Trem2
ENSMUSG00000024254	-0.866683	6.64975	9.3243	0.00446266	0.0373821	Abcg8
ENSMUSG00000024982	-0.232083	6.20927	9.30061	0.00450766	0.0377229	Zdhhc6
ENSMUSG00000021998	-0.479689	7.55189	9.29993	0.00450897	0.0377229	Lcp1
ENSMUSG00000078234	0.702673	5.49312	9.29414	0.00452006	0.0377685	Klhdc7a
ENSMUSG00000063838	-0.769115	2.44065	9.29435	0.00451964	0.0377685	Cdc42ep5
ENSMUSG00000017453	-0.583128	7.83938	9.29089	0.00452629	0.037797	Pipox
ENSMUSG00000020978	-0.30698	5.39908	9.28558	0.00453648	0.0378586	Klhdc2
ENSMUSG00000031134	-0.361907	4.20346	9.28302	0.00454141	0.0378761	Rbmx
ENSMUSG00000079014	1.10368	-0.0989988	9.28081	0.00454567	0.0378881	Serpina3i
ENSMUSG00000024029	-2.01337	3.30667	9.27655	0.00455388	0.037933	Tff3
ENSMUSG00000015340	1.61252	4.01984	9.26779	0.00457083	0.0380033	Cybb
[truncated: 11,854 more rows]

## Sheet: Liv_vs_CS_WT
ENSEMBL	logFC	logCPM	F	PValue	FDR	SYMBOL
[truncated: 13,471 more rows]

[truncated: 5 more sheets: Liv_vs_PH_WT, CS_vs_PH_WT, Liv_vs_CS_KO, Liv_vs_PH_KO, CS_vs_PH_KO]
