# Supplementary material for: Hepatocyte-specific perturbation of NAD+ biosynthetic pathways in mice induces reversible nonalcoholic steatohepatitis–like phenotypes
Source: J Biol Chem. 2021 Nov 8;297(6):101388. doi: 10.1016/j.jbc.2021.101388 (PMC8648833; doi:10.1016/j.jbc.2021.101388)
Supplement: File S7 [file mmc8.xlsx]

## Sheet: DIA windows
Liver_100min_DIA			Plasma_45min_DIA
Mass [m/z]	Isolation window [m/z]		Mass [m/z]	Isolation window [m/z]
369.85	39.7		375.6	51.2
400.45	23.5		413.95	27.5
420.2	18		438.65	23.9
436.5	16.6		460.45	21.7
451.8	16		480.85	20.9
466.3	15		500.8	21
480.3	15		520.8	21
494.25	14.9		540.95	21.3
508	14.6		560.95	20.7
521.65	14.7		581.45	22.3
535.4	14.8		602.95	22.7
549	14.4		625.35	24.1
562.6	14.8		648.9	25
576.8	15.6		673.9	27
591.3	15.4		701.25	29.7
606.15	16.3		731.25	32.3
621.8	17		765.4	38
637.8	17		804.15	41.5
654.1	17.6		848.9	50
671.3	18.8		905.65	65.5
689.75	20.1		989	103
709.25	20.9		1344.75	200
729.8	22.2
752.65	25.5
777.9	27
805.1	29.4
834.6	31.6
868.75	38.7
910.3	41.6
963.5	62
1040.8	94.6
1368.6	562.8

## Sheet: LC gradient
Plasma
Time	Duration	Flow [nl/min]	%B
0	0	450	3
38	38	450	35
43	5	450	98
45	2	450	98
Liver
Time	Duration	Flow [nl/min]	%B
0	0	350	3
82	82	350	23
90	8	350	40
96	6	350	98
100	4	350	98
