# Supplementary material for: Hepatocyte-specific perturbation of NAD+ biosynthetic pathways in mice induces reversible nonalcoholic steatohepatitis–like phenotypes
Source: J Biol Chem. 2021 Nov 8;297(6):101388. doi: 10.1016/j.jbc.2021.101388 (PMC8648833; doi:10.1016/j.jbc.2021.101388)
Supplement: File S8 [file mmc9.xlsx]

## Sheet: Info
		This supplemental dataset includes the following:
		Experimental design	Experimental design, contains key for matching sample ID and experimental groups
		Dataset 1	Batch1_Plasma (Spectronaut output raw data)
		Dataset 2	Batch1_Liver (Spectronaut ouput raw data)
		Dataset 3	Batch2_Liver (Spectronaut output raw data)
		Each dataset includes the following:
		Information	Columns
		Number of distinct peptide sequences assigned to a protein	PG.NrOfModifiedSequencesIdentified, PG.NrOfPrecursorsIdentified, PG.NrOfStrippedSequencesIdentified
		If identified by library searching, number of distinct peptides from this protein in the library	PG.NrOfModifiedSequencesMeasured, PG.NrOfPrecursorsMeasured, PG.NrOfStrippedSequencesMeasured
		Protein quantity	PG.Quantity

## Sheet: Experimental design
Sample ID	TP	Group	Batch	Experiment
438	3d	WT	1	Genotype/Time series
436	3d	HNKO	1	Genotype/Time series
440	3d	HNKO	1	Genotype/Time series
476	3d	HNKO	1	Genotype/Time series
482	3d	HNKO	1	Genotype/Time series
484	3d	HNKO	1	Genotype/Time series
520	3d	WT	1	Genotype/Time series
522	3d	WT	1	Genotype/Time series
524	3d	WT	1	Genotype/Time series
530	3d	WT	1	Genotype/Time series
432	6d	WT	1	Genotype/Time series
430	6d	WT	1	Genotype/Time series
434	6d	HNKO	1	Genotype/Time series
468	6d	HNKO	1	Genotype/Time series
470	6d	HNKO	1	Genotype/Time series
472	6d	HNKO	1	Genotype/Time series
474	6d	HNKO	1	Genotype/Time series
504	6d	WT	1	Genotype/Time series
512	6d	WT	1	Genotype/Time series
518	6d	WT	1	Genotype/Time series
412	12d	HNKO	1	Genotype/Time series
414	12d	HNKO	1	Genotype/Time series
454	12d	HNKO	1	Genotype/Time series
456	12d	HNKO	1	Genotype/Time series
478	12d	WT	1	Genotype/Time series
480	12d	WT	1	Genotype/Time series
486	12d	WT	1	Genotype/Time series
490	12d	WT	1	Genotype/Time series
488	12d	HNKO	1	Genotype/Time series
510	12d	WT	1	Genotype/Time series
410	12d	HNKO	1	Genotype/Time series
446	21d	HNKO	1	Genotype/Time series
452	21d	HNKO	1	Genotype/Time series
460	21d	WT	1	Genotype/Time series
462	21d	HNKO	1	Genotype/Time series
444	21d	HNKO	1	Genotype/Time series
442	21d	WT	1	Genotype/Time series
448	21d	WT	1	Genotype/Time series
450	21d	WT	1	Genotype/Time series
464	21d	HNKO	1	Genotype/Time series
466	21d	WT	1	Genotype/Time series
318		LFD WT	2	LFD NR Intervention
320		LFD KO	2	LFD NR Intervention
322		LFD KO	2	LFD NR Intervention
324		LFD KO + NR	2	LFD NR Intervention
326		LFD WT + NR	2	LFD NR Intervention
328		LFD KO	2	LFD NR Intervention
330		LFD WT + NR	2	LFD NR Intervention
332		LFD KO + NR	2	LFD NR Intervention
334		LFD KO + NR	2	LFD NR Intervention
336		LFD KO + NR	2	LFD NR Intervention
338		LFD WT	2	LFD NR Intervention
340		LFD KO + NR	2	LFD NR Intervention
342		LFD WT	2	LFD NR Intervention
344		LFD KO	2	LFD NR Intervention
346		LFD KO	2	LFD NR Intervention
348		LFD WT + NR	2	LFD NR Intervention
350		LFD KO + NR	2	LFD NR Intervention
352		LFD WT + NR	2	LFD NR Intervention
354		LFD WT	2	LFD NR Intervention
356		LFD WT	2	LFD NR Intervention
358		LFD WT + NR	2	LFD NR Intervention
360		LFD KO	2	LFD NR Intervention
362		LFD WT + NR	2	LFD NR Intervention
364		LFD KO + NR	2	LFD NR Intervention
366		LFD WT	2	LFD NR Intervention
368		LFD WT + NR	2	LFD NR Intervention

## Sheet: Batch1_Plasma
PG.Qvalue	PG.MolecularWeight	PG.ProteinAccessions	PG.Genes	PG.ProteinDescriptions	[1] 20190331_QE10_nLC13_NAMPT_LiNi_SA_plasma_430_D5.raw.PG.NrOfStrippedSequencesMeasured	[2] 20190331_QE10_nLC13_NAMPT_LiNi_SA_plasma_434_D4.raw.PG.NrOfStrippedSequencesMeasured	[3] 20190331_QE10_nLC13_NAMPT_LiNi_SA_plasma_442_D3.raw.PG.NrOfStrippedSequencesMeasured	[4] 20190331_QE10_nLC13_NAMPT_LiNi_SA_plasma_480_D2.raw.PG.NrOfStrippedSequencesMeasured	[5] 20190331_QE10_nLC13_NAMPT_LiNi_SA_plasma_490_D1.raw.PG.NrOfStrippedSequencesMeasured	[6] 20190331_QE10_nLC13_NAMPT_LiNi_SA_plasma_486_C12.raw.PG.NrOfStrippedSequencesMeasured	[7] 20190331_QE10_nLC13_NAMPT_LiNi_SA_plasma_462_C10.raw.PG.NrOfStrippedSequencesMeasured	[8] 20190331_QE10_nLC13_NAMPT_LiNi_SA_plasma_452_C11.raw.PG.NrOfStrippedSequencesMeasured	[9] 20190331_QE10_nLC13_NAMPT_LiNi_SA_plasma_504_C9.raw.PG.NrOfStrippedSequencesMeasured	[10] 20190331_QE10_nLC13_NAMPT_LiNi_SA_plasma_484_C8.raw.PG.NrOfStrippedSequencesMeasured	[11] 20190331_QE10_nLC13_NAMPT_LiNi_SA_plasma_432_C7.raw.PG.NrOfStrippedSequencesMeasured	[12] 20190331_QE10_nLC13_NAMPT_LiNi_SA_plasma_410_C6.raw.PG.NrOfStrippedSequencesMeasured	[13] 20190331_QE10_nLC13_NAMPT_LiNi_SA_plasma_464_C5.raw.PG.NrOfStrippedSequencesMeasured	[14] 20190331_QE10_nLC13_NAMPT_LiNi_SA_plasma_478_C4.raw.PG.NrOfStrippedSequencesMeasured	[15] 20190331_QE10_nLC13_NAMPT_LiNi_SA_plasma_438_C3.raw.PG.NrOfStrippedSequencesMeasured	[16] 20190331_QE10_nLC13_NAMPT_LiNi_SA_plasma_454_C2.raw.PG.NrOfStrippedSequencesMeasured	[17] 20190331_QE10_nLC13_NAMPT_LiNi_SA_plasma_466_C1.raw.PG.NrOfStrippedSequencesMeasured	[18] 20190331_QE10_nLC13_NAMPT_LiNi_SA_plasma_488_B12.raw.PG.NrOfStrippedSequencesMeasured	[19] 20190331_QE10_nLC13_NAMPT_LiNi_SA_plasma_436_B11.raw.PG.NrOfStrippedSequencesMeasured	[20] 20190331_QE10_nLC13_NAMPT_LiNi_SA_plasma_512_B10.raw.PG.NrOfStrippedSequencesMeasured	[21] 20190331_QE10_nLC13_NAMPT_LiNi_SA_plasma_518_B9.raw.PG.NrOfStrippedSequencesMeasured	[22] 20190331_QE10_nLC13_NAMPT_LiNi_SA_plasma_448_B8.raw.PG.NrOfStrippedSequencesMeasured	[23] 20190331_QE10_nLC13_NAMPT_LiNi_SA_plasma_450_B7.raw.PG.NrOfStrippedSequencesMeasured	[24] 20190331_QE10_nLC13_NAMPT_LiNi_SA_plasma_470_B6.raw.PG.NrOfStrippedSequencesMeasured	[25] 20190331_QE10_nLC13_NAMPT_LiNi_SA_plasma_520_B5.raw.PG.NrOfStrippedSequencesMeasured	[26] 20190331_QE10_nLC13_NAMPT_LiNi_SA_plasma_460_B4.raw.PG.NrOfStrippedSequencesMeasured	[27] 20190331_QE10_nLC13_NAMPT_LiNi_SA_plasma_474_B3.raw.PG.NrOfStrippedSequencesMeasured	[28] 20190331_QE10_nLC13_NAMPT_LiNi_SA_plasma_530_B2.raw.PG.NrOfStrippedSequencesMeasured	[29] 20190331_QE10_nLC13_NAMPT_LiNi_SA_plasma_524_B1.raw.PG.NrOfStrippedSequencesMeasured	[30] 20190331_QE10_nLC13_NAMPT_LiNi_SA_plasma_446_A11.raw.PG.NrOfStrippedSequencesMeasured	[31] 20190331_QE10_nLC13_NAMPT_LiNi_SA_plasma_456_A10.raw.PG.NrOfStrippedSequencesMeasured	[32] 20190331_QE10_nLC13_NAMPT_LiNi_SA_plasma_522_A9.raw.PG.NrOfStrippedSequencesMeasured	[33] 20190331_QE10_nLC13_NAMPT_LiNi_SA_plasma_444_A8.raw.PG.NrOfStrippedSequencesMeasured	[34] 20190331_QE10_nLC13_NAMPT_LiNi_SA_plasma_510_A7.raw.PG.NrOfStrippedSequencesMeasured	[35] 20190331_QE10_nLC13_NAMPT_LiNi_SA_plasma_414_A6.raw.PG.NrOfStrippedSequencesMeasured	[36] 20190331_QE10_nLC13_NAMPT_LiNi_SA_plasma_476_A5.raw.PG.NrOfStrippedSequencesMeasured	[37] 20190331_QE10_nLC13_NAMPT_LiNi_SA_plasma_468_A4.raw.PG.NrOfStrippedSequencesMeasured	[38] 20190331_QE10_nLC13_NAMPT_LiNi_SA_plasma_440_A3.raw.PG.NrOfStrippedSequencesMeasured	[39] 20190331_QE10_nLC13_NAMPT_LiNi_SA_plasma_412_A2.raw.PG.NrOfStrippedSequencesMeasured	[40] 20190331_QE10_nLC13_NAMPT_LiNi_SA_plasma_482_A1_20190401180341.raw.PG.NrOfStrippedSequencesMeasured	[1] 20190331_QE10_nLC13_NAMPT_LiNi_SA_plasma_430_D5.raw.PG.NrOfModifiedSequencesMeasured	[2] 20190331_QE10_nLC13_NAMPT_LiNi_SA_plasma_434_D4.raw.PG.NrOfModifiedSequencesMeasured	[3] 20190331_QE10_nLC13_NAMPT_LiNi_SA_plasma_442_D3.raw.PG.NrOfModifiedSequencesMeasured	[4] 20190331_QE10_nLC13_NAMPT_LiNi_SA_plasma_480_D2.raw.PG.NrOfModifiedSequencesMeasured	[5] 20190331_QE10_nLC13_NAMPT_LiNi_SA_plasma_490_D1.raw.PG.NrOfModifiedSequencesMeasured
0.00575967	13071.92;12220.78	A0A075B5J6;P01629	Gm20730;	Predicted gene, 20730;Ig kappa chain V-II region 2S1.3	Filtered	Filtered	1	Filtered	Filtered	Filtered	1	1	Filtered	Filtered	Filtered	Filtered	Filtered	Filtered	Filtered	1	Filtered	Filtered	Filtered	Filtered	Filtered	Filtered	Filtered	1	1	Filtered	Filtered	1	Filtered	1	1	Filtered	1	1	Filtered	Filtered	Filtered	Filtered	Filtered	Filtered	Filtered	Filtered	1	Filtered	Filtered
0.00112874	12329.94;12692.48;12759.38;12865.6	A0A075B5J9;A0A075B5K3;A0A0G2JDN5;A0A0G2JFA8	Igkv17-127;Igkv17-121;Igkv17-127;Igkv17-121	Isoform of A0A0G2JDN5, Immunoglobulin kappa variable 17-127;Isoform of A0A0G2JFA8, Immunoglobulin kappa variable 17-121;Immunoglobulin kappa variable 17-127 (Fragment);Immunoglobulin kappa variable 17-121 (Fragment)	Filtered	2	2	Filtered	Filtered	2	2	2	2	2	Filtered	2	2	Filtered	2	2	2	Filtered	2	2	2	2	2	Filtered	2	2	2	2	2	2	2	Filtered	Filtered	2	2	Filtered	2	Filtered	2	Filtered	Filtered	2	2	Filtered	Filtered
4.50608e-05	13057.8	A0A075B5K0	Igkv14-126	Immunoglobulin kappa variable 14-126 (Fragment)	2	2	2	Filtered	2	2	2	2	2	2	2	2	2	2	2	2	2	2	2	2	2	2	2	2	2	2	2	2	2	2	2	2	2	2	2	2	2	2	2	2	2	2	2	Filtered	2
0.00616168	12810.57;12867.62;11810.28	A0A075B5K1;A0A0G2JEK4;P01652	Igkv11-125;Igkv11-125;	Isoform of P01650, Immunoglobulin kappa variable 11-125;Isoform of P01650, Immunoglobulin kappa variable 11-125 (Fragment);Ig kappa chain V-V region J606	Filtered	Filtered	Filtered	Filtered	Filtered	1	Filtered	1	1	Filtered	1	Filtered	Filtered	Filtered	Filtered	1	Filtered	Filtered	1	Filtered	Filtered	Filtered	Filtered	Filtered	Filtered	Filtered	1	Filtered	1	Filtered	Filtered	1	Filtered	1	Filtered	1	1	Filtered	Filtered	Filtered	Filtered	Filtered	Filtered	Filtered	Filtered
3.88147e-05	10419.5	A0A075B5K2	Igkv9-124	Isoform of A0A0G2JDR3, Immunoglobulin kappa chain variable 9-124	3	3	3	3	3	3	3	3	3	3	3	3	3	3	3	3	3	3	3	3	3	3	3	3	3	3	3	3	3	3	3	3	3	3	3	3	3	3	3	3	3	3	3	3	3
0.000234986	13223.04;13280.09;12496.16	A0A075B5K5;P01627;P01628	Igkv2-112;Gm5153;	Isoform of P01627, Immunoglobulin kappa variable 2-112;Ig kappa chain V-II region VKappa167;Isoform of P01627, Ig kappa chain V-II region MOPC 511	1	Filtered	1	1	1	1	Filtered	Filtered	1	1	1	Filtered	Filtered	Filtered	1	Filtered	1	1	1	1	1	Filtered	1	Filtered	Filtered	Filtered	1	1	Filtered	Filtered	Filtered	1	1	Filtered	1	1	1	1	Filtered	1	1	Filtered	1	1	1
3.62172e-05	12650.32;12707.37	A0A075B5K7;A0A0G2JG36	Igkv14-100	Isoform of A0A0G2JG36, Immunoglobulin kappa chain variable 14-100;Immunoglobulin kappa chain variable 14-100 (Fragment)	1	1	1	1	1	1	1	1	1	1	1	1	1	1	1	1	1	1	1	1	1	1	1	1	1	1	1	1	1	1	1	1	1	1	1	1	1	1	1	1	1	1	1	1	1
3.62172e-05	12345.12;12402.18	A0A075B5K9;A0A0G2JGF9	Igkv12-98	Isoform of A0A0G2JGF9, Immunoglobulin kappa variable 12-98;Immunoglobulin kappa variable 12-98 (Fragment)	1	1	1	1	1	1	1	1	1	1	1	1	1	1	1	1	1	1	1	1	1	1	1	1	1	1	1	1	1	1	1	1	1	1	1	1	1	1	1	1	1	1	1	1	1
0.00532556	12609.3	A0A075B5L3	Igkv4-90	Immunoglobulin kappa chain variable 4-90 (Fragment)	Filtered	Filtered	1	Filtered	1	1	Filtered	1	1	Filtered	1	Filtered	Filtered	Filtered	Filtered	Filtered	Filtered	Filtered	Filtered	Filtered	Filtered	Filtered	Filtered	Filtered	Filtered	Filtered	1	Filtered	Filtered	1	Filtered	Filtered	Filtered	Filtered	1	Filtered	Filtered	1	Filtered	Filtered	Filtered	Filtered	1	Filtered	1
0.00051382	11967.56;12066.69	A0A075B5L4;A0A0G2JGW8	Igkv12-89	Isoform of A0A0G2JGW8, Immunoglobulin kappa chain variable 12-89;Immunoglobulin kappa chain variable 12-89 (Fragment)	Filtered	Filtered	Filtered	Filtered	1	Filtered	1	Filtered	1	Filtered	Filtered	1	1	1	1	1	Filtered	1	1	Filtered	1	Filtered	1	Filtered	1	1	1	1	1	1	1	1	1	1	1	1	Filtered	1	1	Filtered	Filtered	Filtered	Filtered	Filtered	1
3.67025e-05	12562.1	A0A075B5L7	Igkv4-80	Immunoglobulin kappa variable 4-80 (Fragment)	1	1	1	Filtered	1	1	1	1	1	1	1	1	Filtered	1	1	1	1	1	1	1	1	Filtered	1	Filtered	1	1	1	1	1	1	1	1	1	1	1	1	1	1	1	1	1	1	1	Filtered	1
3.62172e-05	10157.2	A0A075B5M1	Igkv4-63	Isoform of A0A0G2JFU6, Immunoglobulin kappa variable 4-63	1	1	1	1	1	1	1	1	1	1	1	1	1	1	1	1	1	1	1	1	1	1	1	1	1	1	1	1	1	1	1	1	1	1	1	1	1	1	1	1	1	1	1	1	1
4.61808e-05	10293.3	A0A075B5M3	Igkv4-58	Isoform of A0A0G2JGI6, Immunoglobulin kappa variable 4-58	2	2	2	2	2	2	2	2	2	2	2	2	2	2	2	2	2	2	2	2	2	2	2	2	2	2	2	2	2	2	2	2	2	2	2	2	2	2	2	2	2	2	2	2	2
6.02977e-05	12723.2	A0A075B5M4	Igkv4-57-1	Immunoglobulin kappa variable 4-57-1 (Fragment)	1	1	1	Filtered	1	1	1	1	1	1	1	1	1	1	1	1	1	1	1	1	1	Filtered	1	Filtered	1	1	1	1	1	1	1	1	1	1	1	1	1	1	1	1	1	1	1	Filtered	1
4.53068e-05	10345.4	A0A075B5M7	Igkv5-39	Isoform of A0A0G2JDV4, Immunoglobulin kappa variable 5-39	3	3	3	3	3	3	3	3	3	3	3	3	3	3	3	3	3	3	3	3	3	3	3	3	3	3	3	3	3	3	3	3	3	3	3	3	3	3	3	3	3	3	3	3	3
3.62172e-05	12428.06;12543.15	A0A075B5M8;A0A0G2JEI7	Igkv12-38	Isoform of A0A0G2JEI7, Immunoglobulin kappa chain variable 12-38;Immunoglobulin kappa chain variable 12-38 (Fragment)	2	2	2	2	2	2	2	2	2	2	2	2	2	2	2	2	2	2	2	2	2	2	2	2	2	2	2	2	2	2	2	2	2	2	2	2	2	2	2	2	2	2	2	2	2
0.000179473	12579.16;12636.22	A0A075B5N2;A0A0G2JEI6	Igkv6-29	Isoform of A0A0G2JEI6, Immunoglobulin kappa chain variable 6-29;Immunoglobulin kappa chain variable 6-29 (Fragment)	2	2	2	Filtered	2	2	2	2	2	2	2	2	2	Filtered	2	2	2	2	2	2	2	2	2	2	2	2	2	2	2	2	2	2	2	2	2	2	2	2	2	Filtered	2	2	2	Filtered	2
4.53068e-05	10903.1	A0A075B5N3	Igkv8-28	Isoform of A0A0G2JE47, Immunoglobulin kappa variable 8-28	4	4	4	4	4	4	4	4	4	4	4	4	4	4	4	4	4	4	4	4	4	4	4	4	4	4	4	4	4	4	4	4	4	4	4	4	4	4	4	4	4	4	4	4	4
3.67025e-05	10976.2	A0A075B5N4	Igkv8-27	Isoform of A0A0G2JF28, Immunoglobulin kappa chain variable 8-27	2	2	2	2	2	2	2	2	2	2	2	2	2	2	2	2	2	2	2	2	2	2	2	2	2	2	2	2	2	2	2	2	2	2	2	2	2	2	2	2	2	2	2	2	2
0.000615842	13395.3;13452.36;12725.53	A0A075B5N6;A0A0G2JDG9;A0A0G2JGT0	Igkv8-16;Igkv8-16;Gm43218	Isoform of A0A0G2JDG9, Immunoglobulin kappa variable 8-16;Immunoglobulin kappa variable 8-16 (Fragment);Predicted gene 43218 (Fragment)	2	2	2	Filtered	Filtered	Filtered	Filtered	Filtered	Filtered	Filtered	Filtered	Filtered	2	Filtered	Filtered	Filtered	2	Filtered	Filtered	Filtered	Filtered	Filtered	Filtered	Filtered	Filtered	Filtered	Filtered	Filtered	Filtered	Filtered	Filtered	Filtered	Filtered	Filtered	Filtered	2	Filtered	Filtered	Filtered	Filtered	2	2	2	Filtered	Filtered
0.000152942	10440.6	A0A075B5N7	Igkv6-13	Isoform of A0A0G2JGY3, Immunoglobulin kappa variable 6-13	1	1	1	1	1	1	1	1	1	1	1	1	1	1	1	1	1	1	1	1	1	1	1	1	1	1	1	1	1	1	1	1	1	1	1	1	1	1	1	1	1	1	1	1	1
3.62172e-05	10856	A0A075B5N9	Igkv3-7	Isoform of A0A0G2JE31, Immunoglobulin kappa variable 3-7	1	1	1	1	1	1	1	1	1	1	1	1	1	1	1	1	1	1	1	1	1	1	1	1	1	1	1	1	1	1	1	1	1	1	1	1	1	1	1	1	1	1	1	1	1
3.88147e-05	12971.7	A0A075B5P1	Igkv3-1	Immunoglobulin kappa variable 3-1 (Fragment)	1	1	1	Filtered	1	1	1	1	1	1	1	1	1	Filtered	1	1	1	1	1	1	1	1	1	1	1	1	Filtered	1	1	1	1	1	1	1	1	1	1	1	1	1	1	1	1	Filtered	1
3.96785e-05	NaN;NaN	A0A075B5P3;A0A0A6YVP0	Ighg2b	Isoform of P01867, Immunoglobulin heavy constant gamma 2B (Fragment);Isoform of P01867, Immunoglobulin heavy constant gamma 2B (Fragment)	10	10	10	10	10	10	10	10	10	10	10	10	10	10	10	10	10	10	10	10	10	10	10	10	10	10	10	10	10	10	10	10	10	10	10	10	10	10	10	10	11	11	11	11	11
3.62172e-05	NaN;NaN	A0A075B5P4;A0A0A6YWR2	Ighg1	Isoform of P01869, Ig gamma-1 chain C region secreted form (Fragment);Isoform of P01869, Ig gamma-1 chain C region secreted form (Fragment)	11	11	11	11	11	11	11	11	11	11	11	11	11	11	11	11	11	11	11	11	11	11	11	11	11	11	11	11	11	11	11	11	11	11	11	11	11	11	11	11	13	13	13	13	13
3.62565e-05	NaN;NaN;43929.12;43929.12-2	A0A075B5P5;A0A1Y7VJN6;P03987;P03987-2	Ighg3;Ighg3;;	Isoform of A0A1Y7VJN6, Immunoglobulin heavy constant gamma 3 (Fragment);Immunoglobulin heavy constant gamma 3 (Fragment);Ig gamma-3 chain C region;Isoform of P03987, Isoform 2 of Ig gamma-3 chain C region	9	9	9	9	9	9	9	9	9	9	9	9	9	9	9	9	9	9	9	9	9	9	9	9	9	9	9	9	9	9	9	9	9	9	9	9	9	9	9	9	11	11	11	11	11
3.62172e-05	NaN;NaN;49971.97;49971.97-2	A0A075B5P6;A0A075B6A0;P01872;P01872-2	Ighm	Isoform of P01872, Ig mu chain C region (Fragment);Isoform of P01872, Ig mu chain C region (Fragment);Immunoglobulin heavy constant mu;Isoform of P01872, Isoform 2 of Immunoglobulin heavy constant mu	16	16	16	16	16	16	16	16	16	16	16	16	16	16	16	16	16	16	16	16	16	16	16	16	16	16	16	16	16	16	16	16	16	16	16	16	16	16	16	16	18	18	18	18	18
3.62172e-05	12964.9	A0A075B5P9	Ighv5-4	Immunoglobulin heavy variable 5-4 (Fragment)	3	3	3	Filtered	3	3	3	3	3	3	3	3	3	3	3	3	3	3	3	3	3	3	3	3	3	3	3	3	3	3	3	3	3	3	3	3	3	3	3	3	4	4	4	Filtered	4
0.000531258	12794.8	A0A075B5Q2	Ighv5-9	Immunoglobulin heavy variable 5-9 (Fragment)	Filtered	1	1	Filtered	1	Filtered	1	1	1	1	Filtered	Filtered	Filtered	1	Filtered	Filtered	1	Filtered	1	1	1	Filtered	1	1	1	1	Filtered	1	1	1	1	1	1	1	1	Filtered	1	1	1	1	Filtered	1	1	Filtered	1
0.000970871	12556.53;12659.67	A0A075B5Q3;A0A0A6YY69	Ighv2-5	Isoform of A0A0A6YY69, Immunoglobulin heavy variable 2-5;Immunoglobulin heavy variable 2-5 (Fragment)	1	Filtered	1	Filtered	1	1	1	1	1	1	1	Filtered	Filtered	1	1	1	1	Filtered	1	Filtered	1	Filtered	1	Filtered	Filtered	Filtered	Filtered	Filtered	1	1	Filtered	1	Filtered	1	Filtered	Filtered	Filtered	Filtered	Filtered	Filtered	1	Filtered	1	Filtered	1
6.01003e-05	13075.07;12942.95;13000.01;12871.83	A0A075B5Q4;A0A075B5Q9;A0A0A6YWC7;P18525	Ighv5-12;Ighv5-15;Ighv5-15;	Immunoglobulin heavy variable 5-12 (Fragment);Isoform of A0A0A6YWC7, Immunoglobulin heavy variable 5-15;Immunoglobulin heavy variable 5-15 (Fragment);Ig heavy chain V region 5-84	1	1	1	1	1	1	1	1	1	1	1	1	1	1	1	1	1	1	1	1	1	1	1	1	1	1	1	1	1	1	1	1	1	1	1	1	1	1	1	1	1	1	1	1	1
3.67025e-05	13067.05;14177.3	A0A075B5Q6;A0A0A6YVS4	Ighv5-9-1	Isoform of A0A0A6YVS4, Immunoglobulin heavy variable 5-9-1;Immunoglobulin heavy variable 5-9-1 (Fragment)	2	2	2	2	2	2	2	2	2	2	2	2	2	2	2	2	2	2	2	2	2	2	2	2	2	2	2	2	2	2	2	2	2	2	2	2	2	2	2	2	2	2	2	2	2
3.62172e-05	13217.18;13274.23	A0A075B5R0;A0A0B4J1P4	Ighv5-16	Isoform of A0A0B4J1P4, Immunoglobulin heavy variable 5-16;Immunoglobulin heavy variable 5-16 (Fragment)	3	3	3	3	3	3	3	3	3	3	3	3	3	3	3	3	3	3	3	3	3	3	3	3	3	3	3	3	3	3	3	3	3	3	3	3	3	3	3	3	3	3	3	3	3
7.01283e-05	12904.82;15071.12	A0A075B5R1;P01783	Ighv5-17;	Immunoglobulin heavy variable 5-17 (Fragment);Ig heavy chain V region MOPC 21 (Fragment)	1	1	1	1	1	1	1	1	1	1	1	1	1	1	1	1	1	1	1	1	1	1	1	1	1	1	1	1	1	1	1	1	1	1	1	1	1	1	1	1	1	1	1	1	1
3.62172e-05	13457.4	A0A075B5R2	Ighv7-3	Immunoglobulin heavy variable 7-3 (Fragment)	4	4	4	4	4	4	4	4	4	4	4	4	4	4	4	4	4	4	4	4	4	4	4	4	4	4	4	4	4	4	4	4	4	4	4	4	4	4	4	4	4	4	4	4	4
7.13345e-05	12991.6	A0A075B5R4	Ighv14-1	Immunoglobulin heavy variable 14-1 (Fragment)	4	4	4	4	4	4	4	4	4	4	4	4	4	4	4	4	4	4	4	4	4	4	4	4	4	4	4	4	4	4	4	4	4	4	4	4	4	4	4	4	4	4	4	4	4
4.20602e-05	12873.9	A0A075B5R5	Ighv4-1	Immunoglobulin heavy variable 4-1 (Fragment)	5	5	5	5	5	5	5	5	5	5	5	5	5	5	5	5	5	5	5	5	5	5	5	5	5	5	5	5	5	5	5	5	5	5	5	5	5	5	5	5	5	5	5	5	5
0.00833879	13207.96;13166.91	A0A075B5R6;A0A075B5R8	Ighv11-1;Ighv11-2	Immunoglobulin heavy variable 11-1 (Fragment);Immunoglobulin heavy variable V11-2 (Fragment)	Filtered	2	2	2	2	2	Filtered	Filtered	2	Filtered	2	2	Filtered	Filtered	Filtered	Filtered	2	Filtered	Filtered	Filtered	Filtered	2	2	Filtered	Filtered	2	Filtered	2	Filtered	Filtered	Filtered	Filtered	Filtered	Filtered	2	2	Filtered	Filtered	Filtered	Filtered	Filtered	2	2	2	2
5.50142e-05	13001.7	A0A075B5R7	Ighv14-2	Immunoglobulin heavy variable 14-2 (Fragment)	3	3	3	3	3	3	3	3	3	3	3	3	3	3	3	3	3	3	3	3	3	3	3	3	3	3	3	3	3	3	3	3	3	3	3	3	3	3	3	3	3	3	3	3	3
3.66515e-05	13644.6	A0A075B5S2	Ighv7-1	Immunoglobulin heavy variable 7-1 (Fragment)	4	4	4	4	4	4	4	4	4	4	4	4	4	4	4	4	4	4	4	4	4	4	4	4	4	4	4	4	4	4	4	4	4	4	4	4	4	4	4	4	4	4	4	4	4
0.000984912	12134.39;12956.56	A0A075B5S3;A0A0A6YVR1	Ighv14-4	Isoform of A0A0A6YVR1, Immunoglobulin heavy variable 14-4;Immunoglobulin heavy variable 14-4 (Fragment)	Filtered	Filtered	2	2	2	2	2	2	2	Filtered	Filtered	Filtered	Filtered	Filtered	2	Filtered	Filtered	2	Filtered	Filtered	2	Filtered	Filtered	Filtered	Filtered	Filtered	Filtered	Filtered	Filtered	Filtered	2	Filtered	Filtered	Filtered	2	Filtered	Filtered	2	Filtered	Filtered	Filtered	Filtered	2	2	2
3.78033e-05	13452.56;13536.64	A0A075B5S5;A0A0A6YXL5	Ighv7-4	Isoform of A0A0A6YXL5, Immunoglobulin heavy variable 7-4;Immunoglobulin heavy variable 7-4 (Fragment)	4	4	4	4	4	4	4	4	4	4	4	4	4	4	4	4	4	4	4	4	4	4	4	4	4	4	Filtered	4	4	4	4	4	4	4	4	4	Filtered	4	4	4	4	4	4	4	4
0.00347508	13108.88;13094.88	A0A075B5S6;P18531	Ighv3-1;Ighv3-6	Immunoglobulin heavy variable 3-1 (Fragment);Ig heavy chain V region 3-6	Filtered	Filtered	1	Filtered	Filtered	1	1	1	1	1	1	1	Filtered	Filtered	Filtered	1	Filtered	Filtered	Filtered	Filtered	1	Filtered	Filtered	Filtered	Filtered	Filtered	1	Filtered	1	Filtered	1	Filtered	Filtered	Filtered	Filtered	Filtered	1	Filtered	1	Filtered	Filtered	Filtered	1	Filtered	Filtered
0.000440241	10934.4	A0A075B5S9	Ighv9-4	Isoform of A0A0A6YWH6, Immunoglobulin heavy variable 9-4	Filtered	Filtered	4	Filtered	4	Filtered	4	4	4	4	4	4	Filtered	Filtered	Filtered	4	Filtered	4	4	4	4	Filtered	4	Filtered	4	4	4	4	4	4	Filtered	Filtered	Filtered	Filtered	4	Filtered	Filtered	4	4	4	Filtered	Filtered	4	Filtered	4
4.37669e-05	13259.1	A0A075B5T2	Ighv6-3	Immunoglobulin heavy variable 6-3 (Fragment)	2	2	2	2	2	2	2	2	2	2	2	2	2	2	2	2	2	2	2	2	2	2	2	2	2	2	2	2	2	2	2	2	2	2	2	2	2	2	2	2	2	2	2	2	2
3.67025e-05	13293.1	A0A075B5T3	Ighv6-6	Immunoglobulin heavy variable 6-6 (Fragment)	4	4	4	4	4	4	4	4	4	4	4	4	4	4	4	4	4	4	4	4	4	4	4	4	4	4	4	4	4	4	4	4	4	4	4	4	4	4	4	4	4	4	4	4	4
0.000102669	10846.2	A0A075B5T5	Ighv1-5	Isoform of A0A0A6YWG2, Immunoglobulin heavy variable V1-5	Filtered	Filtered	2	Filtered	2	2	2	2	2	2	2	2	2	2	2	Filtered	2	2	2	Filtered	Filtered	Filtered	2	Filtered	2	2	Filtered	2	Filtered	Filtered	Filtered	2	Filtered	2	Filtered	Filtered	Filtered	Filtered	Filtered	Filtered	Filtered	Filtered	2	Filtered	2
4.61808e-05	13544.5	A0A075B5T6	Ighv10-3	Immunoglobulin heavy variable V10-3 (Fragment)	2	2	2	Filtered	2	2	2	2	2	2	2	2	2	2	2	2	2	2	2	2	2	Filtered	2	2	2	2	2	2	2	2	2	2	2	2	2	2	2	2	2	2	2	2	2	Filtered	2
0.00213483	12931.63;12988.69	A0A075B5T9;A0A0A6YW37	Ighv1-9	Isoform of A0A0A6YW37, Immunoglobulin heavy variable V1-9;Immunoglobulin heavy variable V1-9 (Fragment)	1	1	1	1	1	1	1	1	1	1	1	1	1	1	1	1	1	1	1	1	1	1	1	1	1	1	1	1	1	1	1	1	1	1	1	1	1	1	1	1	1	1	1	1	1
0.000203103	10778.09;12872.59	A0A075B5U0;A0A0A6YXJ9	Ighv1-12	Isoform of A0A0A6YXJ9, Immunoglobulin heavy variable V1-12;Immunoglobulin heavy variable V1-12 (Fragment)	2	2	2	2	2	2	2	2	2	2	2	2	Filtered	2	2	2	2	Filtered	2	2	2	2	2	2	2	2	2	2	2	2	2	2	2	2	2	2	2	Filtered	2	Filtered	2	2	2	2	2
9.75774e-05	12856.58;12913.63	A0A075B5U5;A0A0A6YWX0	Ighv1-19	Isoform of A0A0A6YWX0, Immunoglobulin heavy variable V1-19;Immunoglobulin heavy variable V1-19 (Fragment)	1	1	1	Filtered	1	Filtered	1	1	1	1	1	1	1	1	1	1	1	1	1	1	1	1	1	Filtered	Filtered	1	1	1	1	Filtered	Filtered	1	1	1	1	Filtered	1	Filtered	1	Filtered	1	1	1	Filtered	1
4.53068e-05	13070.85;13127.9	A0A075B5U6;A0A0A6YX66	Ighv1-20	Isoform of A0A0A6YX66, Immunoglobulin heavy variable V1-20;Immunoglobulin heavy variable V1-20 (Fragment)	2	2	2	2	2	2	2	2	2	2	2	2	2	2	2	2	2	2	2	2	2	2	2	2	2	2	2	2	2	2	2	2	2	2	2	2	2	2	2	2	2	2	2	2	2
0.00107572	13021.7	A0A075B5U7	Ighv1-22	Immunoglobulin heavy variable 1-22 (Fragment)	1	Filtered	1	Filtered	1	1	1	1	Filtered	Filtered	Filtered	Filtered	Filtered	Filtered	1	1	1	1	1	1	1	Filtered	Filtered	Filtered	Filtered	1	1	Filtered	Filtered	1	1	1	Filtered	1	Filtered	Filtered	Filtered	Filtered	Filtered	Filtered	1	Filtered	1	Filtered	1
5.87345e-05	12910.6	A0A075B5V0	Ighv1-26	Immunoglobulin heavy variable 1-26 (Fragment)	5	5	5	5	5	5	5	5	5	5	5	5	5	5	5	5	5	5	5	5	5	5	5	5	5	5	5	5	5	5	5	5	5	5	5	5	5	5	5	5	6	6	6	6	6
3.62172e-05	12930.5	A0A075B5V5	Ighv1-39	Immunoglobulin heavy variable 1-39 (Fragment)	2	2	2	Filtered	2	2	2	2	2	2	2	2	2	2	2	2	2	2	2	2	2	2	2	2	2	2	2	2	2	2	2	2	2	2	2	2	2	2	2	2	2	2	2	Filtered	2
3.88147e-05	10776.1	A0A075B5V6	Ighv1-42	Isoform of A0A0A6YY38, Immunoglobulin heavy variable V1-42	5	5	5	5	5	5	5	5	5	5	5	5	5	5	5	5	5	5	5	5	5	5	5	5	5	5	5	5	5	5	5	5	5	5	5	5	5	5	5	5	5	5	5	5	5
0.00562256	10869.08;13044.66	A0A075B5V9;A0A0A6YWX2	Ighv1-49	Isoform of A0A0A6YWX2, Immunoglobulin heavy variable 1-49;Immunoglobulin heavy variable 1-49 (Fragment)	Filtered	Filtered	Filtered	Filtered	Filtered	Filtered	Filtered	Filtered	2	Filtered	Filtered	Filtered	Filtered	Filtered	Filtered	Filtered	Filtered	Filtered	Filtered	2	2	Filtered	Filtered	Filtered	Filtered	Filtered	Filtered	2	2	Filtered	2	2	Filtered	Filtered	2	Filtered	Filtered	2	2	Filtered	Filtered	Filtered	Filtered	Filtered	Filtered
3.67025e-05	12988.7;13045.76	A0A075B5W2;A0A0A6YXC3	Ighv1-52	Isoform of A0A0A6YXC3, Immunoglobulin heavy variable 1-52;Immunoglobulin heavy variable 1-52 (Fragment)	1	1	1	1	1	1	1	1	1	1	1	1	1	1	1	1	1	1	1	1	1	1	1	1	1	1	1	1	1	1	1	1	1	1	1	1	1	1	1	1	1	1	1	1	1
0.000234597	12791.5	A0A075B5W3	Ighv1-53	Immunoglobulin heavy variable 1-53 (Fragment)	2	2	2	Filtered	2	2	2	2	2	2	2	2	2	2	2	2	2	2	2	2	2	2	2	2	2	2	2	2	2	2	2	2	2	2	2	2	2	2	2	2	2	2	2	Filtered	2
3.87626e-05	11278.69;11219.69;13081.88;11236.65;11009.39;13271.13;13172.05;13368.32	A0A075B5W4;A0A075B5X1;A0A075B5X4;A0A075B5Y0;A0A075B678;A0A0A6YXA3;A0A0A6YY60;A0A0G2JET1	Ighv8-6;Ighv8-9;Ighv8-11;Ighv8-13;Ighv8-13;Ighv8-6;Ighv8-5;Ighv8-9	Isoform of A0A0A6YXA3, Immunoglobulin heavy variable V8-6;Isoform of A0A0G2JET1, Immunoglobulin heavy variable V8-9;Immunoglobulin heavy variable V8-11 (Fragment);Immunoglobulin heavy variable 8-13;Isoform of A0A075B5Y0, Immunoglobulin heavy variable 8-13 (Fragment);Immunoglobulin heavy variable V8-6 (Fragment);Immunoglobulin heavy variable V8-5 (Fragment);Immunoglobulin heavy variable V8-9 (Frag…	1	1	1	1	1	1	1	1	1	1	1	1	1	1	1	1	1	1	1	1	1	1	1	1	1	1	1	1	1	1	1	1	1	1	1	1	1	1	1	1	1	1	1	1	1
0.000399982	12687.4	A0A075B5W6	Ighv1-55	Immunoglobulin heavy variable 1-55 (Fragment)	1	1	1	1	1	1	1	1	1	1	1	1	1	1	1	1	1	1	1	1	1	1	1	1	1	1	1	1	1	1	1	1	1	1	1	1	1	1	1	1	1	1	1	1	1
5.84656e-05	12994.7	A0A075B5W9	Ighv1-58	Immunoglobulin heavy variable 1-58 (Fragment)	1	1	1	Filtered	1	1	1	1	1	1	1	1	1	Filtered	1	1	1	1	1	1	1	Filtered	1	Filtered	1	1	1	1	1	1	1	1	1	1	1	1	1	1	1	1	1	1	1	Filtered	1
0.000392537	12825.53;12882.58	A0A075B5X0;A0A0A6YXE0	Ighv1-59	Isoform of A0A0A6YXE0, Immunoglobulin heavy variable V1-59;Immunoglobulin heavy variable V1-59 (Fragment)	1	1	1	Filtered	1	1	Filtered	1	1	1	1	1	1	Filtered	Filtered	1	1	1	Filtered	1	1	Filtered	1	1	1	1	Filtered	1	1	1	1	1	1	1	1	Filtered	1	1	1	Filtered	1	1	1	Filtered	1
0.00203532	12891.6;12948.65	A0A075B5X7;A0A0G2JFS5	Ighv1-69	Isoform of A0A0G2JFS5, Immunoglobulin heavy variable 1-69;Immunoglobulin heavy variable 1-69 (Fragment)	1	1	1	1	1	1	1	1	1	1	1	1	1	1	1	1	1	1	1	1	1	1	1	1	1	1	1	1	1	1	1	1	1	1	1	1	Filtered	1	1	1	1	1	1	1	1
4.53068e-05	12899.7;12956.75;12866.63	A0A075B5Y1;A0A0G2JGK2;P01750	Ighv1-74;Ighv1-74;	Isoform of A0A0G2JGK2, Immunoglobulin heavy variable V1-74;Immunoglobulin heavy variable V1-74 (Fragment);Ig heavy chain V region 102	1	1	1	1	1	1	1	1	1	1	1	1	1	1	1	1	1	1	1	1	1	1	1	1	1	1	1	1	1	1	1	1	1	1	1	1	1	1	1	1	1	1	1	1	1
0.000354227	12763.5	A0A075B5Y3	Ighv1-80	Immunoglobulin heavy variable 1-80 (Fragment)	2	2	2	2	2	2	2	2	2	2	2	Filtered	Filtered	2	2	2	2	2	2	2	2	2	2	2	2	2	2	2	2	2	2	2	2	2	2	Filtered	Filtered	2	2	Filtered	2	2	2	2	2
3.88147e-05	12988.7	A0A075B5Y4	Ighv1-81	Immunoglobulin heavy variable 1-81 (Fragment)	3	3	3	3	3	3	3	3	3	3	3	3	3	3	3	3	3	3	3	3	3	3	3	3	3	3	3	3	3	3	3	3	3	3	3	3	3	3	3	3	3	3	3	3	3
0.000669008	13011.7	A0A075B5Y6	Ighv1-85	Immunoglobulin heavy variable 1-85 (Fragment)	1	1	Filtered	Filtered	1	1	1	1	Filtered	1	1	Filtered	Filtered	Filtered	1	1	Filtered	Filtered	1	1	Filtered	Filtered	1	Filtered	1	Filtered	1	Filtered	1	1	1	1	1	1	1	Filtered	Filtered	Filtered	1	Filtered	1	1	Filtered	Filtered	1
0.000107175	12311.83;12221.71;13529.28	A0A075B663;P01723;P01727	Iglv1;;	Immunoglobulin lambda variable 1 (Fragment);Ig lambda-1 chain V region;Ig lambda-1 chain V region S43	4	4	4	4	4	4	4	4	4	4	4	4	4	4	4	4	4	4	4	4	4	4	4	4	4	4	4	4	4	4	4	4	4	4	4	4	4	4	4	4	4	4	4	4	4
0.000639509	12164.73;12221.79	A0A075B664;P01728	Iglv2;	Isoform of P01728, Immunoglobulin lambda variable 2;Ig lambda-2 chain V region	Filtered	2	2	2	2	2	2	2	2	2	2	2	Filtered	Filtered	Filtered	2	Filtered	2	2	Filtered	2	2	2	2	2	2	2	2	2	2	2	2	2	Filtered	2	Filtered	2	2	Filtered	Filtered	Filtered	2	2	2	2
3.88147e-05	11047.4	A0A075B674	Ighv1-78	Isoform of A0A0G2JGN3, Immunoglobulin heavy variable 1-78	3	3	3	Filtered	3	3	3	3	3	3	3	3	3	3	3	3	3	3	3	3	3	3	3	3	3	3	3	3	3	3	3	3	3	3	3	3	3	3	3	3	3	3	3	Filtered	3
9.27473e-05	10366.5	A0A075B677	Igkv4-53	Isoform of A0A0G2JFC6, Immunoglobulin kappa variable 4-53	2	2	2	2	2	2	2	2	2	2	2	2	2	2	2	2	2	2	2	2	2	2	2	2	2	2	2	2	2	2	2	2	2	2	2	2	2	2	2	2	2	2	2	2	2
0.00074951	12304.1	A0A075B696	Ighv2-3	Immunoglobulin heavy variable 2-3 (Fragment)	Filtered	Filtered	Filtered	Filtered	Filtered	Filtered	1	1	Filtered	1	1	1	Filtered	Filtered	Filtered	Filtered	Filtered	Filtered	Filtered	Filtered	Filtered	Filtered	Filtered	Filtered	1	1	Filtered	Filtered	1	1	1	Filtered	Filtered	Filtered	Filtered	Filtered	Filtered	Filtered	Filtered	Filtered	Filtered	Filtered	Filtered	Filtered	Filtered
3.62565e-05	12481.42;15758.88;12447.33	A0A075B697;P01819;P01820	Ighv2-9-1;;	Immunoglobulin heavy variable 2-9-1 (Fragment);Ig heavy chain V region MOPC 141;Ig heavy chain V region PJ14	1	1	1	1	1	1	1	1	1	1	1	1	1	1	1	1	1	1	1	1	1	1	1	1	1	1	1	1	1	1	1	1	1	1	1	1	1	1	1	1	2	2	2	2	2
3.62172e-05	NaN;NaN	A0A075B6A3;A0A0A6YXW6	Igha	Isoform of A0A0A6YXW6, Immunoglobulin heavy constant alpha (Fragment);Immunoglobulin heavy constant alpha (Fragment)	7	7	7	7	7	7	7	7	7	7	7	7	7	7	7	7	7	7	7	7	7	7	7	7	7	7	7	7	7	7	7	7	7	7	7	7	7	7	7	7	7	7	7	7	7
4.94774e-05	12734.53;12791.58	A0A075B6D5;A0A0G2JFZ3	Igkv19-93	Isoform of A0A0G2JFZ3, Immunoglobulin kappa chain variable 19-93;Immunoglobulin kappa chain variable 19-93 (Fragment)	4	4	4	4	4	4	4	4	4	4	4	4	4	4	4	4	4	4	4	4	4	4	4	4	4	4	4	4	4	4	4	4	4	4	4	4	4	4	4	4	4	4	4	4	4
0.000111276	11342.81;13417.33	A0A087WPN7;A0A0A6YWN3	Ighv13-2	Isoform of A0A0A6YWN3, Immunoglobulin heavy variable 13-2;Immunoglobulin heavy variable 13-2 (Fragment)	2	2	2	2	2	2	2	2	2	2	2	2	2	2	2	2	2	2	2	2	2	2	2	2	Filtered	2	2	2	2	2	2	2	2	Filtered	2	2	2	2	2	Filtered	2	2	2	2	2
0.00467398	24114.61;47357.15	A0A087WRA1;Q99JY9	Actr3	Isoform of Q99JY9, Actin-related protein 3 (Fragment);Actin-related protein 3	Filtered	2	2	2	2	Filtered	2	2	Filtered	2	Filtered	Filtered	2	2	Filtered	Filtered	2	Filtered	Filtered	2	2	2	Filtered	Filtered	2	2	Filtered	Filtered	2	Filtered	2	2	Filtered	2	Filtered	Filtered	2	Filtered	2	2	Filtered	2	2	2	2
3.62172e-05	253012	A0A087WSN6	Fn1	Isoform of P11276, Fibronectin	86	86	86	86	86	86	86	86	86	86	86	86	86	86	86	86	86	86	86	86	86	86	86	86	86	86	86	86	86	86	86	86	86	86	86	86	86	86	86	86	92	92	92	92	92
0.00877443	281537.08;281594.14;260639.45	A0A0A0MQ98;G3UZM1;Q69ZK6	Jmjd1c	Isoform of Q69ZK6, Probable JmjC domain-containing histone demethylation protein 2C;Isoform of Q69ZK6, Probable JmjC domain-containing histone demethylation protein 2C;Probable JmjC domain-containing histone demethylation protein 2C	1	1	Filtered	Filtered	1	Filtered	Filtered	Filtered	1	Filtered	1	1	Filtered	1	Filtered	1	1	1	1	1	1	Filtered	1	Filtered	1	1	1	Filtered	1	1	1	1	1	1	1	1	1	1	Filtered	1	1	1	Filtered	Filtered	1
3.62172e-05	48796.02;46002.58	A0A0A0MQA3;P07758	Serpina1a	Isoform of P07758, Alpha-1-antitrypsin 1-1;Alpha-1-antitrypsin 1-1	25	25	25	25	25	25	25	25	25	25	25	25	25	25	25	25	25	25	25	25	25	25	25	25	25	25	25	25	25	25	25	25	25	25	25	25	25	25	25	25	27	27	27	27	27
9.09883e-05	NaN;49924.4	A0A0A0MQA5;P68368	Tuba4a	Isoform of P68368, Tubulin alpha chain (Fragment);Tubulin alpha-4A chain	Filtered	11	11	11	11	Filtered	Filtered	Filtered	11	11	11	11	11	11	Filtered	11	11	11	Filtered	11	11	11	11	Filtered	Filtered	11	11	11	11	11	11	11	Filtered	11	11	11	11	Filtered	11	11	Filtered	11	11	11	11
7.5243e-05	11276.7	A0A0A0MQC1	Ighv3-5	Isoform of P18533, Immunoglobulin heavy variable 3-5	1	1	1	1	1	1	1	1	1	1	1	1	1	1	1	1	1	1	1	1	1	1	1	1	1	1	1	1	1	1	1	1	1	1	1	1	1	1	1	1	1	1	1	1	1
3.62172e-05	38653.44;35810.01;35811.94	A0A0A0MQF6;P16858;S4R1W1	Gapdh;Gapdh;Gm3839	Isoform of P16858, Glyceraldehyde-3-phosphate dehydrogenase;Glyceraldehyde-3-phosphate dehydrogenase;Glyceraldehyde-3-phosphate dehydrogenase	12	12	12	12	12	12	12	12	12	12	12	12	12	12	12	12	12	12	12	12	12	12	12	12	12	12	12	12	12	12	12	12	12	12	12	12	12	12	12	12	15	15	15	15	15
0.000938	16302.55;16832.25	A0A0A0MQM0;P63242	Eif5a	Isoform of P63242, Eukaryotic translation initiation factor 5A (Fragment);Eukaryotic translation initiation factor 5A-1	4	4	Filtered	4	4	Filtered	Filtered	Filtered	Filtered	4	4	4	4	Filtered	Filtered	4	4	4	Filtered	4	4	4	4	Filtered	4	Filtered	4	4	4	4	4	4	4	Filtered	4	4	4	Filtered	Filtered	4	5	5	Filtered	5	5
0.000100556	8728.02;22233.59;22592.03;10913.66;26856.24;34368.5;82550.11;17950.89;14728.31;26619.73	A0A0A6YW67;E9Q4P0;E9Q5F6;E9Q9J0;E9QNP0;P0CG49;P0CG50;P62983;P62984;Q5SX22	Gm8797;Kxd1;Ubc;Uba52;Kxd1;Ubb;Ubc;Rps27a;Uba52;Ubb	MCG23377, isoform CRA_b;Isoform of Q80XH1, KxDL motif-containing protein 1 (Fragment);Isoform of P0CG50, Polyubiquitin-C (Fragment);Isoform of P62984, Ubiquitin-60S ribosomal protein L40 (Fragment);Isoform of Q80XH1, KxDL motif-containing protein 1;Polyubiquitin-B;Polyubiquitin-C;Ubiquitin-40S ribosomal protein S27a;Ubiquitin-60S ribosomal protein L40;Isoform of P0CG49, Polyubiquitin-B (Fragment)	4	4	4	4	4	4	4	4	4	4	4	4	4	4	4	4	4	4	4	4	4	4	4	4	4	4	4	4	4	4	4	4	4	4	4	4	4	4	4	4	4	4	4	4	4
5.23664e-05	12864.6	A0A0A6YWI9	Ighv1-11	Immunoglobulin heavy variable V1-11 (Fragment)	3	3	3	3	3	3	3	3	3	3	3	3	3	3	3	3	3	3	3	3	3	3	3	3	3	3	3	3	3	3	3	3	3	3	3	3	3	3	3	3	3	3	3	3	3
0.00258731	14996.61;14462.86	A0A0A6YX26;P62900	Rpl31	Isoform of P62900, 60S ribosomal protein L31;60S ribosomal protein L31	Filtered	Filtered	Filtered	Filtered	Filtered	Filtered	Filtered	Filtered	Filtered	Filtered	Filtered	Filtered	Filtered	Filtered	Filtered	Filtered	Filtered	Filtered	Filtered	1	1	Filtered	Filtered	Filtered	Filtered	Filtered	Filtered	1	Filtered	Filtered	Filtered	1	Filtered	Filtered	Filtered	Filtered	Filtered	Filtered	Filtered	Filtered	Filtered	Filtered	Filtered	Filtered	Filtered
7.5243e-05	12952.6	A0A0A6YXA5	Ighv1-15	Immunoglobulin heavy variable 1-15 (Fragment)	3	3	3	3	3	3	3	3	3	3	3	3	3	3	3	3	3	3	3	3	3	3	3	3	3	3	3	3	3	3	3	3	3	3	3	3	3	3	3	3	3	3	3	3	3
9.8458e-05	12912.6	A0A0A6YXN4	Ighv1-18	Immunoglobulin heavy variable V1-18 (Fragment)	3	3	3	3	3	3	3	3	3	3	3	3	3	3	3	3	3	3	3	3	3	3	3	3	3	3	3	3	3	3	3	3	3	3	3	3	3	3	3	3	3	3	3	3	3
4.30892e-05	13107.9	A0A0A6YY41	Ighv1-47	Immunoglobulin heavy variable 1-47 (Fragment)	4	4	4	4	4	4	4	4	4	4	4	4	4	4	4	4	4	4	4	4	4	4	4	4	4	4	4	4	4	4	4	4	4	4	4	4	4	4	4	4	4	4	4	4	4
6.02175e-05	93492.05;80358.26;93620.22;119427.42;119427.42-2;119427.42-3	A0A0A6YY47;E9Q589;E9QB01;P13595;P13595-2;P13595-3	Ncam1	Isoform of P13595, Neural cell adhesion molecule 1;Isoform of P13595, Neural cell adhesion molecule 1;Isoform of P13595, Neural cell adhesion molecule 1;Neural cell adhesion molecule 1;Isoform of P13595, Isoform 2 of Neural cell adhesion molecule 1;Isoform of P13595, Isoform 3 of Neural cell adhesion molecule 1	13	13	13	13	13	13	13	13	13	13	13	13	13	13	13	13	13	13	13	13	13	13	13	13	13	13	13	13	13	13	13	13	13	13	13	13	13	13	13	13	13	13	13	13	13
3.62172e-05	NaN;NaN	A0A0A6YY53;F6TQW2	Ighg2c	Isoform of F6TQW2, Immunoglobulin heavy constant gamma 2C (Fragment);Immunoglobulin heavy constant gamma 2C (Fragment)	4	4	4	4	4	4	4	4	4	4	4	4	4	4	4	4	4	4	4	4	4	4	4	4	4	4	4	4	4	4	4	4	4	4	4	4	4	4	4	4	5	5	5	5	5
3.62172e-05	12689.4	A0A0A6YYE7	Igkv4-57	Immunoglobulin kappa variable 4-57 (Fragment)	3	3	3	Filtered	3	3	3	3	3	3	3	3	3	3	3	3	3	3	3	3	3	Filtered	3	3	3	3	3	3	3	3	3	3	3	3	3	3	3	3	3	3	3	3	3	Filtered	3
8.36637e-05	13131.1	A0A0B4J1H6	Igkv2-137	Immunoglobulin kappa chain variable 2-137 (Fragment)	3	3	3	3	3	3	3	3	3	3	3	3	3	3	3	3	3	3	3	3	3	3	3	3	3	3	3	3	3	3	3	3	3	3	3	3	3	3	3	3	3	3	3	3	3
4.42334e-05	13305.3	A0A0B4J1H7	Igkv1-135	Immunoglobulin kappa variable 1-135 (Fragment)	3	3	3	3	3	3	3	3	3	3	3	3	3	3	3	3	3	3	3	3	3	3	3	3	3	3	3	3	3	3	3	3	3	3	3	3	3	3	3	3	3	3	3	3	3
3.62172e-05	13079	A0A0B4J1I0	Igkv1-110	Immunoglobulin kappa variable 1-110 (Fragment)	1	1	1	Filtered	1	1	1	1	1	1	1	1	1	1	1	1	1	1	1	1	1	1	1	1	1	1	1	1	1	1	1	1	1	1	1	1	1	1	1	1	1	1	1	Filtered	1
6.57256e-05	12874.6	A0A0B4J1I1	Igkv16-104	Immunoglobulin kappa variable 16-104 (Fragment)	2	2	2	2	2	2	2	2	2	2	2	2	2	2	2	2	2	2	2	2	2	2	2	2	2	2	2	2	2	2	2	2	2	2	2	2	2	2	2	2	2	2	2	2	2
0.000847481	12641.2	A0A0B4J1I4	Igkv4-72	Immunoglobulin kappa chain variable 4-72 (Fragment)	2	2	2	Filtered	2	2	2	2	2	2	2	2	2	Filtered	2	2	Filtered	Filtered	2	2	2	Filtered	2	Filtered	2	2	2	Filtered	2	2	2	2	2	2	Filtered	Filtered	Filtered	Filtered	2	Filtered	2	2	2	Filtered	2
0.000123887	12752.4	A0A0B4J1I7	Igkv4-68	Immunoglobulin kappa variable 4-68 (Fragment)	Filtered	Filtered	Filtered	Filtered	Filtered	Filtered	1	1	1	Filtered	Filtered	1	Filtered	Filtered	1	Filtered	Filtered	Filtered	1	1	Filtered	Filtered	Filtered	Filtered	Filtered	1	Filtered	Filtered	1	1	1	Filtered	1	Filtered	1	Filtered	Filtered	1	Filtered	Filtered	Filtered	Filtered	Filtered	Filtered	Filtered
3.62172e-05	12736.4	A0A0B4J1I9	Igkv4-55	Isoform of P04945, Immunoglobulin kappa variable 4-55 (Fragment)	1	1	1	1	1	1	1	1	1	1	1	1	1	1	1	1	1	1	1	1	1	1	1	1	1	1	1	1	1	1	1	1	1	1	1	1	1	1	1	1	1	1	1	1	1
0.000154621	12808.4	A0A0B4J1J0	Igkv4-50	Immunoglobulin kappa variable 4-50 (Fragment)	Filtered	2	Filtered	Filtered	2	2	2	2	2	2	2	Filtered	Filtered	Filtered	2	2	Filtered	Filtered	Filtered	2	2	Filtered	2	Filtered	2	Filtered	2	2	2	2	Filtered	2	2	Filtered	2	Filtered	Filtered	2	2	Filtered	Filtered	2	Filtered	Filtered	2
4.61808e-05	12600.1	A0A0B4J1J2	Igkv5-43	Immunoglobulin kappa chain variable 5-43 (Fragment)	1	1	1	1	1	1	1	1	1	1	1	1	1	1	1	1	1	1	1	1	1	1	1	1	1	1	1	1	1	1	1	1	1	1	1	1	1	1	1	1	1	1	1	1	1
0.0081144	13354.2	A0A0B4J1J4	Ighv9-2	Immunoglobulin heavy variable V9-2 (Fragment)	Filtered	Filtered	Filtered	Filtered	Filtered	Filtered	Filtered	Filtered	Filtered	2	Filtered	Filtered	Filtered	Filtered	Filtered	Filtered	Filtered	Filtered	2	Filtered	Filtered	Filtered	Filtered	Filtered	Filtered	Filtered	2	Filtered	Filtered	2	Filtered	Filtered	Filtered	Filtered	2	Filtered	Filtered	Filtered	Filtered	Filtered	Filtered	Filtered	Filtered	Filtered	Filtered
0.000397739	12995.9	A0A0B4J1J5	Ighv9-3	Immunoglobulin heavy variable V9-3 (Fragment)	2	2	2	Filtered	2	2	2	2	2	2	2	2	Filtered	Filtered	2	2	Filtered	Filtered	2	2	2	Filtered	2	Filtered	2	2	2	2	2	2	2	2	2	Filtered	2	2	2	2	2	Filtered	2	2	2	Filtered	2
3.62172e-05	13549.5	A0A0B4J1J6	Ighv10-1	Immunoglobulin heavy variable 10-1 (Fragment)	2	2	2	Filtered	2	2	2	2	2	2	2	2	2	2	2	2	2	2	2	2	2	2	2	2	2	2	2	2	2	2	2	2	2	2	2	2	2	2	2	2	2	2	2	Filtered	2
4.61808e-05	10650	A0A0B4J1J7	Ighv1-82	Isoform of A0A0G2JEU7, Immunoglobulin heavy variable 1-82	4	4	4	4	4	4	4	4	4	4	4	4	4	4	4	4	4	4	4	4	4	4	4	4	4	4	4	4	4	4	4	4	4	4	4	4	4	4	4	4	4	4	4	4	4
3.62172e-05	13416	A0A0B4J1K5	Iglv3	Immunoglobulin lambda variable 3 (Fragment)	2	2	2	2	2	2	2	2	2	2	2	2	2	2	2	2	2	2	2	2	2	2	2	2	2	2	2	2	2	2	2	2	2	2	2	2	2	2	2	2	2	2	2	2	2
3.62172e-05	10662.01;12869.65	A0A0B4J1M0;A0A0G2JGS9	Ighv1-77	Isoform of A0A0G2JGS9, Immunoglobulin heavy variable 1-77;Immunoglobulin heavy variable 1-77 (Fragment)	1	1	1	Filtered	1	1	1	1	1	1	1	1	1	1	1	1	1	1	1	1	1	1	1	1	1	1	1	1	1	1	1	1	1	1	1	1	1	1	1	1	1	1	1	Filtered	1
9.72837e-05	10879.24;13020.78	A0A0B4J1N0;A0A0G2JFE9	Ighv1-76	Isoform of A0A0G2JFE9, Immunoglobulin heavy variable 1-76;Immunoglobulin heavy variable 1-76 (Fragment)	4	4	4	4	4	4	4	4	4	4	4	4	4	4	4	4	4	4	4	4	4	4	4	4	4	4	4	4	4	4	4	4	4	4	4	4	4	4	4	4	4	4	4	4	4
0.000564222	80418.25;90428.38;85642.1;80202.99;90413.37;90413.37-2;90413.37-3	A0A0D9SEG8;E9QJS7;E9QMJ5;Q9DC42;Q9Z0M6;Q9Z0M6-2;Q9Z0M6-3	Adgre5;Adgre5;Adgre5;Adgre5;Cd97;Cd97;Cd97	Isoform of Q9Z0M6, Adhesion G protein-coupled receptor E5;Isoform of Q9Z0M6, Adhesion G protein-coupled receptor E5;Isoform of Q9Z0M6, Adhesion G protein-coupled receptor E5;Isoform of Q9Z0M6, Adhesion G protein-coupled receptor E5;CD97 antigen;Isoform of Q9Z0M6, Isoform 2 of CD97 antigen;Isoform of Q9Z0M6, Isoform 3 of CD97 antigen	4	4	4	4	4	4	4	4	4	4	4	4	4	4	4	4	4	4	4	4	4	4	4	4	4	4	4	4	4	4	4	4	4	4	4	4	4	4	4	4	4	4	4	4	4
0.000891794	13425.69;17991.51;12370.05;20987.18;20824.78	A0A0G2JDL9;A0A0G2JE52;A0A0G2JED9;P62835;Q99JI6	Rap1a;Rap1a;Rap1a;Rap1a;Rap1b	Isoform of P62835, MCG10748, isoform CRA_b;Isoform of P62835, Ras-related protein Rap-1A;Isoform of P62835, Ras-related protein Rap-1A (Fragment);Ras-related protein Rap-1A;Ras-related protein Rap-1b	2	2	Filtered	2	2	Filtered	2	Filtered	2	Filtered	2	Filtered	2	2	Filtered	2	Filtered	2	Filtered	2	2	2	Filtered	2	Filtered	2	2	2	2	Filtered	2	2	2	2	2	2	Filtered	2	2	2	2	2	Filtered	2	2
0.000399982	56928.63;53184.27	A0A0G2JE26;Q6DFX2	Antxr2	Isoform of Q6DFX2, Anthrax toxin receptor 2;Anthrax toxin receptor 2	5	5	5	5	5	5	5	5	5	5	5	5	5	5	5	5	5	5	5	5	5	5	5	5	5	5	5	5	5	5	5	5	5	5	5	5	5	5	5	5	5	5	5	5	5
3.62172e-05	NaN;11574.83	A0A0G2JE99;P01843	Iglc1;	Immunoglobulin lambda constant 1 (Fragment);Ig lambda-1 chain C region	4	4	4	4	4	4	4	4	4	4	4	4	4	4	4	4	4	4	4	4	4	4	4	4	4	4	4	4	4	4	4	4	4	4	4	4	4	4	4	4	5	5	5	5	5
0.000778497	13581.66;8549.81	A0A0G2JEK2;P63254	Crip1	Isoform of P63254, Cysteine-rich protein 1;Cysteine-rich protein 1	2	2	2	2	2	2	2	2	2	2	2	2	2	2	2	2	2	2	2	2	2	2	2	2	2	2	2	2	2	2	2	2	2	2	2	2	2	2	2	Filtered	2	2	2	2	2
0.000843635	22810.8	A0A0G2JF64	Mccc1	Isoform of Q99MR8, Methylcrotonoyl-CoA carboxylase subunit alpha, mitochondrial (Fragment)	Filtered	1	1	1	1	Filtered	Filtered	Filtered	Filtered	Filtered	Filtered	Filtered	Filtered	1	Filtered	Filtered	Filtered	1	Filtered	Filtered	Filtered	Filtered	Filtered	Filtered	Filtered	Filtered	Filtered	Filtered	Filtered	Filtered	Filtered	Filtered	Filtered	Filtered	Filtered	Filtered	Filtered	Filtered	Filtered	Filtered	Filtered	1	1	1	1
0.00102657	9062.25;11721.42	A0A0G2JGD2;P07091	S100a4	Isoform of P07091, Protein S100-A4 (Fragment);Protein S100-A4	3	Filtered	3	3	3	Filtered	3	3	3	3	Filtered	3	Filtered	3	Filtered	3	3	3	3	3	3	3	3	3	3	3	3	3	Filtered	3	Filtered	Filtered	3	3	Filtered	3	3	Filtered	Filtered	3	3	Filtered	3	3	3
0.00284339	22346.58;20007.92;25570.25	A0A0G2JGJ1;D3YWR7;Q8BVI4	Qdpr	Isoform of Q8BVI4, Dihydropteridine reductase;Isoform of Q8BVI4, Dihydropteridine reductase;Dihydropteridine reductase	Filtered	Filtered	Filtered	2	2	Filtered	Filtered	Filtered	Filtered	Filtered	Filtered	Filtered	Filtered	Filtered	Filtered	Filtered	Filtered	Filtered	Filtered	2	2	Filtered	Filtered	Filtered	Filtered	Filtered	Filtered	2	Filtered	Filtered	Filtered	2	Filtered	Filtered	Filtered	2	Filtered	Filtered	Filtered	Filtered	Filtered	Filtered	Filtered	2	2
0.000170333	NaN;11370.64	A0A0G2JGQ8;P01845	Iglc3	Isoform of P01845, Ig lambda-3 chain C region (Fragment);Ig lambda-3 chain C region	2	2	2	Filtered	2	2	2	2	2	2	2	2	2	2	2	2	2	2	2	2	2	2	2	2	2	2	2	2	2	2	2	2	2	2	2	2	2	2	2	2	3	3	3	Filtered	3
0.000662755	8051.57;11243.47	A0A0J9YTR7;Q9Z126	Pf4	Isoform of Q9Z126, Chemokine (C-X-C motif) ligand 4, isoform CRA_a;Platelet factor 4	1	1	1	1	1	Filtered	1	1	1	1	1	1	1	1	1	1	1	1	Filtered	1	1	1	1	1	1	1	1	1	1	Filtered	1	1	Filtered	Filtered	1	Filtered	Filtered	Filtered	1	Filtered	1	1	1	1	1
0.000617891	5702.67	A0A0J9YUL5	Maea	Isoform of Q4VC33, Macrophage erythroblast attacher (Fragment)	1	1	1	1	1	1	1	1	1	Filtered	1	1	1	1	Filtered	1	1	1	1	1	1	1	1	1	1	1	1	1	Filtered	1	1	1	Filtered	1	1	1	1	1	1	Filtered	1	1	1	1	1
0.000638032	53928.1;122683.35;122683.35-2	A0A0J9YV87;P26618;P26618-2	Pdgfra	Isoform of P26618, Platelet-derived growth factor receptor alpha;Platelet-derived growth factor receptor alpha;Isoform of P26618, Isoform 2 of Platelet-derived growth factor receptor alpha	6	6	6	Filtered	6	6	6	6	6	6	6	6	6	6	6	6	6	6	6	6	6	6	6	6	6	6	6	6	6	6	6	Filtered	6	6	6	6	6	6	6	Filtered	6	6	6	Filtered	6
3.62172e-05	137697	A0A0J9YVE6	Mgam	Isoform of B5THE2, Maltase-glucoamylase	15	15	15	15	15	15	15	15	15	15	15	15	15	15	15	15	15	15	15	15	15	15	15	15	15	15	15	15	15	15	15	15	15	15	15	15	15	15	15	15	15	15	15	15	15
0.000148414	13659.94;14135.49;14135.49;14135.49;14135.49;14135.49;14135.49;14135.49;14135.49;14135.49;13988.37;14095.48;14121.46;14056.34;14161.53;13950.26;14149.52;14045.45	A0A0N4SV66;C0HKE1;C0HKE2;C0HKE3;C0HKE4;C0HKE5;C0HKE6;C0HKE7;C0HKE8;C0HKE9;Q64523;Q6GSS7;Q8BFU2;Q8CGP4;Q8CGP5;Q8CGP6;Q8CGP7;Q8R1M2	H2afj;Hist1h2ab;Hist1h2ac;Hist1h2ad;Hist1h2ae;Hist1h2ag;Hist1h2ai;Hist1h2an;Hist1h2ao;Hist1h2ap;Hist2h2ac;Hist2h2aa1;Hist3h2a;Hist1h2aa;Hist1h2af;Hist1h2ah;Hist1h2ak;H2afj	Isoform of Q8R1M2, Histone H2A;Histone H2A type 1-B;Histone H2A type 1-C;Histone H2A type 1-D;Histone H2A type 1-E;Histone H2A type 1-G;Histone H2A type 1-I;Histone H2A type 1-N;Histone H2A type 1-O;Histone H2A type 1-P;Histone H2A type 2-C;Histone H2A type 2-A;Histone H2A type 3;Histone H2A;Histone H2A type 1-F;Histone H2A type 1-H;Histone H2A type 1-K;Histone H2A.J	4	4	4	4	4	4	4	4	4	4	4	Filtered	4	4	Filtered	4	4	4	4	4	4	4	Filtered	4	4	4	4	4	Filtered	Filtered	4	4	4	4	Filtered	4	4	Filtered	4	4	4	4	4	4	4
0.000229547	NaN;NaN;46325.87	A0A0N4SVR0;A0A0N4SWD0;Q9CZC8	Scrn1	Isoform of Q9CZC8, Secernin-1 (Fragment);Isoform of Q9CZC8, Secernin-1 (Fragment);Secernin-1	1	1	1	1	1	1	1	1	1	1	1	1	1	1	1	1	1	1	1	1	1	1	1	1	1	1	1	1	1	1	1	1	1	1	1	1	1	1	1	1	1	1	1	1	1
0.000350455	165287	A0A0N4SVU1	Gm7298	Predicted gene 7298	1	1	1	1	1	1	1	1	1	1	1	1	1	1	1	1	1	1	1	1	1	1	1	1	1	1	1	1	1	1	1	1	1	1	1	1	1	1	1	1	1	1	1	1	1
0.00063537	18477.63;18349.5	A0A0N4SVV4;Q9DD06	Rarres2	Isoform of Q9DD06, Retinoic acid receptor responder protein 2;Retinoic acid receptor responder protein 2	3	3	3	3	3	3	3	3	3	3	3	3	3	3	3	3	3	3	3	3	3	3	3	3	3	3	3	3	3	3	3	3	3	3	3	3	3	3	3	3	3	3	3	3	3
0.000179473	98283.97;98255.87	A0A0R4IZW5;P09803	Cdh1	Isoform of P09803, Cadherin 1, isoform CRA_b;Cadherin-1	7	7	7	Filtered	7	7	7	7	7	7	7	7	7	7	7	7	7	7	7	7	7	7	7	7	7	7	7	7	7	7	7	7	7	7	7	7	7	7	7	7	7	7	7	Filtered	7
0.000203646	61254.69;61268.71	A0A0R4IZZ5;P70194	Clec4f	Isoform of P70194, C-type lectin domain family 4 member F;C-type lectin domain family 4 member F	6	6	6	Filtered	6	6	6	6	6	6	6	6	6	6	6	6	6	6	6	6	6	6	6	6	6	6	6	6	6	6	6	6	6	6	6	6	6	6	6	6	6	6	6	Filtered	6
3.62172e-05	63426.08;62002.33	A0A0R4J032;P06683	C9	Isoform of P06683, Complement component 9;Complement component C9	20	20	20	20	20	20	20	20	20	20	20	20	20	20	20	20	20	20	20	20	20	20	20	20	20	20	20	20	20	20	20	20	20	20	20	20	20	20	20	20	20	20	20	20	20
3.62172e-05	73101.2	A0A0R4J038	Kng1	Isoform of O08677, Kininogen-1	24	24	24	24	24	24	24	24	24	24	24	24	24	24	24	24	24	24	24	24	24	24	24	24	24	24	24	24	24	24	24	24	24	24	24	24	24	24	24	24	26	26	26	26	26
3.62172e-05	60439.13;59162.75	A0A0R4J039;Q9ESB3	Hrg	Isoform of Q9ESB3, Histidine-rich glycoprotein;Histidine-rich glycoprotein	16	16	16	16	16	16	16	16	16	16	16	16	16	16	16	16	16	16	16	16	16	16	16	16	16	16	16	16	16	16	16	16	16	16	16	16	16	16	16	16	16	16	16	16	16
0.000155996	28920.06;25999.84;34103.18;34084.13;34084.13-2	A0A0R4J052;E9PYA3;G5E8T9;Q99KB8;Q99KB8-2	Hagh	Isoform of Q99KB8, Hydroxyacylglutathione hydrolase, mitochondrial;Isoform of Q99KB8, Hydroxyacylglutathione hydrolase, mitochondrial (Fragment);Isoform of Q99KB8, Hydroxyacyl glutathione hydrolase;Hydroxyacylglutathione hydrolase, mitochondrial;Isoform of Q99KB8, Isoform 2 of Hydroxyacylglutathione hydrolase, mitochondrial	3	Filtered	Filtered	3	3	Filtered	3	Filtered	3	Filtered	3	3	3	Filtered	Filtered	Filtered	3	3	Filtered	3	3	Filtered	3	Filtered	Filtered	Filtered	Filtered	3	3	Filtered	Filtered	3	Filtered	Filtered	Filtered	3	Filtered	Filtered	3	Filtered	3	Filtered	Filtered	3	3
0.00974712	25714.73;22165.32	A0A0R4J093;Q9DBP5	Cmpk1	Isoform of Q9DBP5, UMP-CMP kinase;UMP-CMP kinase	Filtered	Filtered	Filtered	Filtered	Filtered	Filtered	Filtered	Filtered	Filtered	Filtered	Filtered	Filtered	Filtered	Filtered	Filtered	Filtered	Filtered	Filtered	Filtered	3	3	Filtered	Filtered	Filtered	Filtered	Filtered	Filtered	3	Filtered	Filtered	Filtered	3	Filtered	Filtered	Filtered	Filtered	Filtered	Filtered	Filtered	Filtered	Filtered	Filtered	Filtered	Filtered	Filtered
0.00997659	93782.53;93828.52	A0A0R4J097;O88393	Tgfbr3	Isoform of O88393, Transforming growth factor beta receptor type 3;Transforming growth factor beta receptor type 3	1	1	1	Filtered	Filtered	1	Filtered	1	Filtered	1	1	Filtered	Filtered	Filtered	Filtered	Filtered	Filtered	Filtered	Filtered	Filtered	Filtered	Filtered	Filtered	Filtered	Filtered	Filtered	Filtered	Filtered	Filtered	Filtered	Filtered	Filtered	Filtered	Filtered	Filtered	Filtered	Filtered	Filtered	Filtered	Filtered	1	1	1	Filtered	Filtered
5.15201e-05	36438.49;36439.48	A0A0R4J0E1;Q71KU9	Fgl1	Isoform of Q71KU9, Fibrinogen-like protein 1;Fibrinogen-like protein 1	7	7	7	7	7	7	7	7	7	7	7	7	7	7	7	7	7	7	7	7	7	7	7	7	7	7	7	7	7	7	7	7	7	7	7	7	7	7	7	7	7	7	7	7	7
0.00501936	34108.84;34890.75;34168.87;34168.87-2	A0A0R4J0H5;A0A140T8R4;Q6S5C2;Q6S5C2-2	Gnptg	Isoform of Q6S5C2, N-acetylglucosamine-1-phosphotransferase subunit gamma;Isoform of Q6S5C2, N-acetylglucosamine-1-phosphotransferase subunit gamma;N-acetylglucosamine-1-phosphotransferase subunit gamma;Isoform of Q6S5C2, Isoform 2 of N-acetylglucosamine-1-phosphotransferase subunit gamma	5	5	5	5	5	5	5	5	5	5	5	5	5	5	5	5	5	5	5	5	5	5	5	5	5	5	5	Filtered	Filtered	5	5	5	5	5	5	5	5	5	5	5	5	5	5	5	5
3.62172e-05	46672.7	A0A0R4J0I1	Serpina3k	Isoform of P07759, MCG1051009	24	24	24	24	24	24	24	24	24	24	24	24	24	24	24	24	24	24	24	24	24	24	24	24	24	24	24	24	24	24	24	24	24	24	24	24	24	24	24	24	28	28	28	28	28
5.32784e-05	504771.77;504741.74	A0A0R4J0I9;Q91ZX7	Lrp1	Isoform of Q91ZX7, Low density lipoprotein receptor-related protein 1;Prolow-density lipoprotein receptor-related protein 1	25	25	25	25	25	25	25	25	25	25	25	25	25	25	25	25	25	25	25	25	25	25	25	25	25	25	25	25	25	25	25	25	25	25	25	25	25	25	25	25	25	25	25	25	25
5.65784e-05	35425.55;34359.34	A0A0R4J0M4;Q91V80	Apof	Isoform of Q91V80, Apolipoprotein F;Apolipoprotein F	3	3	3	3	3	3	3	3	3	3	3	3	3	3	3	3	3	3	3	3	3	3	3	3	3	3	3	3	3	3	3	3	3	3	3	3	3	3	3	3	3	3	3	3	3
7.95334e-05	28974.9;29511.53;28988.93;28988.93-2	A0A0R4J0M6;A0A1Y7VKG6;Q3SXB8;Q3SXB8-2	Colec11	Isoform of Q3SXB8, Collectin-11;Isoform of Q3SXB8, Collectin-11;Collectin-11;Isoform of Q3SXB8, Isoform 2 of Collectin-11	4	4	4	4	4	4	4	4	4	4	4	4	4	4	4	4	4	4	4	4	4	4	4	4	4	4	4	4	4	4	4	4	4	4	4	4	4	4	4	4	4	4	4	4	4
0.000529771	66496.3	A0A0R4J0Q4	Loxl1	Isoform of P97873, Lysyl oxidase homolog 1	9	9	9	9	9	9	9	9	9	9	9	9	9	9	9	9	9	9	9	9	9	9	9	9	9	9	9	9	9	9	9	9	9	9	9	9	9	9	9	9	9	9	9	9	9
3.62172e-05	66989.99;66959.96	A0A0R4J0S2;P70389	Igfals	Isoform of P70389, Insulin-like growth factor-binding protein complex acid labile subunit;Insulin-like growth factor-binding protein complex acid labile subunit	16	16	16	16	16	16	16	16	16	16	16	16	16	16	16	16	16	16	16	16	16	16	16	16	16	16	16	16	16	16	16	16	16	16	16	16	16	16	16	16	16	16	16	16	16
0.000188712	45854.3	A0A0R4J0X5	Serpina1c	Isoform of Q00896, Alpha-1-antitrypsin 1-3	3	3	3	3	3	3	3	3	3	3	3	3	3	3	3	3	3	3	3	3	3	3	3	3	3	3	3	3	3	3	3	3	3	3	3	3	3	3	3	3	3	3	3	3	3
0.00498808	NaN;81580.86;81580.86-2	A0A0R4J107;Q8R146;Q8R146-2	Apeh	Isoform of Q8R146, Acylamino-acid-releasing enzyme (Fragment);Acylamino-acid-releasing enzyme;Isoform of Q8R146, Isoform 2 of Acylamino-acid-releasing enzyme	Filtered	Filtered	Filtered	10	10	Filtered	10	Filtered	Filtered	Filtered	Filtered	Filtered	Filtered	Filtered	Filtered	Filtered	10	Filtered	Filtered	10	10	Filtered	Filtered	Filtered	Filtered	10	Filtered	10	10	Filtered	Filtered	10	Filtered	Filtered	Filtered	10	Filtered	Filtered	Filtered	Filtered	Filtered	Filtered	Filtered	10	10
0.000194073	59278.77;58154.33	A0A0R4J131;Q8CIF4	Btd	Isoform of Q8CIF4, Biotinidase;Biotinidase	8	8	8	8	8	8	8	8	8	8	8	8	8	8	8	8	8	8	8	8	8	8	8	8	8	8	8	8	8	8	8	8	8	8	8	8	8	8	8	8	8	8	8	8	8
6.36482e-05	10922.26;15163.03;10982.36	A0A0R4J1N3;E9QP56;P33622	Apoc3	Isoform of P33622, Apolipoprotein C-III;Isoform of P33622, Apolipoprotein C-III;Apolipoprotein C-III	3	3	3	3	3	3	3	3	3	3	3	3	3	3	3	3	3	3	3	3	3	3	3	3	3	3	3	3	3	3	3	3	3	3	3	3	3	3	3	3	4	4	4	4	4
3.62565e-05	209518.24;202962.87;205852.94;206911.1;204197.15;202519.45;204260.07;204227.17;204227.17-2;204227.17-3;204227.17-4;204227.17-5;204227.17-6;206867.22	A0A0R4J1N7;B7ZW98;D3YTV8;D3Z5M4;E9QNT8;G5E8J2;G8JL84;Q02357;Q02357-2;Q02357-3;Q02357-4;Q02357-5;Q02357-6;Q0VGY9	Ank1	Isoform of Q02357, Ankyrin-1;Isoform of Q02357, Ank1 protein;Isoform of Q02357, Ankyrin-1;Isoform of Q02357, Ankyrin-1;Isoform of Q02357, Ankyrin-1;Isoform of Q02357, Ankyrin 1, erythroid;Isoform of Q02357, Ankyrin-1;Ankyrin-1;Isoform of Q02357, Isoform Br2 of Ankyrin-1;Isoform of Q02357, Isoform Er3 of Ankyrin-1;Isoform of Q02357, Isoform Br4 of Ankyrin-1;Isoform of Q02357, Isoform 5 of Ankyrin-…	Filtered	27	27	27	Filtered	Filtered	Filtered	Filtered	Filtered	Filtered	Filtered	27	Filtered	27	Filtered	Filtered	27	Filtered	Filtered	27	Filtered	Filtered	Filtered	Filtered	Filtered	Filtered	Filtered	Filtered	27	27	Filtered	27	Filtered	Filtered	Filtered	Filtered	Filtered	Filtered	Filtered	Filtered	Filtered	27	27	27	Filtered
0.00720824	153173.97;182090.33;185094.62;185094.62-2;185094.62-3;185094.62-4	A0A0R4J1Y6;E9PUC4;Q6NSW3;Q6NSW3-2;Q6NSW3-3;Q6NSW3-4	Sphkap	Isoform of Q6NSW3, A-kinase anchor protein SPHKAP (Fragment);Isoform of Q6NSW3, A-kinase anchor protein SPHKAP;A-kinase anchor protein SPHKAP;Isoform of Q6NSW3, Isoform 2 of A-kinase anchor protein SPHKAP;Isoform of Q6NSW3, Isoform 3 of A-kinase anchor protein SPHKAP;Isoform of Q6NSW3, Isoform 4 of A-kinase anchor protein SPHKAP	Filtered	Filtered	1	Filtered	Filtered	Filtered	Filtered	1	Filtered	Filtered	Filtered	Filtered	Filtered	Filtered	Filtered	1	Filtered	1	Filtered	Filtered	Filtered	Filtered	Filtered	Filtered	Filtered	Filtered	Filtered	Filtered	1	Filtered	1	Filtered	Filtered	Filtered	Filtered	1	Filtered	1	1	Filtered	Filtered	Filtered	1	Filtered	Filtered
0.000508962	48006.75;134578.96;111393.42;106520.03;115996.35;115996.35-2;115996.35-3;115996.35-4;115996.35-5	A0A0R4J207;E0CZ58;E9QQ17;E9QQ18;Q9JM99;Q9JM99-2;Q9JM99-3;Q9JM99-4;Q9JM99-5	Prg4	Isoform of Q9JM99, Proteoglycan 4;Isoform of Q9JM99, Proteoglycan 4;Isoform of Q9JM99, Proteoglycan 4;Isoform of Q9JM99, Proteoglycan 4;Proteoglycan 4;Isoform of Q9JM99, Isoform B of Proteoglycan 4;Isoform of Q9JM99, Isoform C of Proteoglycan 4;Isoform of Q9JM99, Isoform D of Proteoglycan 4;Isoform of Q9JM99, Isoform E of Proteoglycan 4	3	3	3	3	3	3	3	3	3	3	3	3	3	Filtered	3	3	Filtered	3	3	3	3	Filtered	3	3	3	3	3	3	3	3	3	3	3	Filtered	3	3	3	3	3	3	3	3	3	3	3
0.00472932	23325.42;6545.38;23396.53	A0A0R4J256;G3UYK5;P28076	Psmb9	Isoform of P28076, Proteasome subunit beta type;Isoform of P28076, Proteasome subunit beta type-9 (Fragment);Proteasome subunit beta type-9	1	1	1	Filtered	1	1	1	1	1	1	1	1	1	1	1	1	1	1	1	1	1	1	1	1	1	1	1	1	1	1	1	1	1	1	1	1	Filtered	1	1	1	1	1	1	Filtered	1
3.88285e-05	13117	A0A140T8M0	Igkv1-117	Immunoglobulin kappa variable 1-117 (Fragment)	1	1	1	1	1	1	1	1	1	1	1	1	1	1	1	1	1	1	1	1	1	1	1	1	1	1	1	1	1	1	1	1	1	1	1	1	1	1	1	1	1	1	1	1	1
3.774e-05	12557.2	A0A140T8M2	Igkv12-44	Immunoglobulin kappa variable 12-44 (Fragment)	4	4	4	4	4	4	4	4	4	4	4	4	4	4	4	4	4	4	4	4	4	4	4	4	4	4	4	4	4	4	4	4	4	4	4	4	4	4	4	4	4	4	4	4	4
3.88147e-05	13335.1	A0A140T8M3	Igkv8-30	Immunoglobulin kappa chain variable 8-30 (Fragment)	2	2	2	2	2	2	2	2	2	2	2	2	2	2	2	2	2	2	2	2	2	2	2	2	2	2	2	2	2	2	2	2	2	2	2	2	2	2	2	2	2	2	2	2	2
3.88147e-05	11116.3	A0A140T8M4	Igkv8-19	Isoform of A0A0G2JFN8, Immunoglobulin kappa variable 8-19	2	2	2	2	2	2	2	2	2	2	2	2	2	2	2	2	2	2	2	2	2	2	2	Filtered	2	2	2	2	2	2	2	2	2	2	2	2	2	2	2	2	2	2	2	2	2
4.53918e-05	12757.2	A0A140T8M5	Igkv6-15	Immunoglobulin kappa variable 6-15 (Fragment)	1	1	1	Filtered	1	1	1	1	1	1	1	1	1	1	1	1	1	1	1	1	1	1	1	1	1	1	1	1	1	1	1	1	1	1	1	1	1	1	1	1	1	1	1	Filtered	1
8.48438e-05	13030.6	A0A140T8M6	Igkv3-5	Immunoglobulin kappa chain variable 3-5 (Fragment)	1	1	1	1	1	1	1	1	1	1	1	1	1	1	1	1	1	1	1	1	1	1	1	1	1	1	1	1	1	1	1	1	1	1	1	1	1	1	1	1	1	1	1	1	1
0.00465402	13117	A0A140T8M9	Igkv1-122	Immunoglobulin kappa chain variable 1-122 (Fragment)	Filtered	Filtered	1	Filtered	Filtered	1	1	1	1	Filtered	Filtered	Filtered	Filtered	1	Filtered	1	1	1	Filtered	1	Filtered	Filtered	1	1	1	1	1	1	Filtered	1	Filtered	1	Filtered	Filtered	1	1	1	Filtered	1	1	Filtered	Filtered	1	Filtered	Filtered
3.96785e-05	12805.36;14311.1	A0A140T8N0;P01639	Igkv9-120;Gm5571	Isoform of P01639, Immunoglobulin kappa chain variable 9-120 (Fragment);Ig kappa chain V-V region MOPC 41	2	2	2	2	2	2	2	2	2	2	2	2	2	2	2	2	2	2	2	2	2	2	2	2	2	2	2	2	2	2	2	2	2	2	2	2	2	2	2	2	2	2	2	2	2
0.00468966	13167	A0A140T8N1	Igkv1-88	Immunoglobulin kappa chain variable 1-88 (Fragment)	Filtered	Filtered	2	Filtered	2	Filtered	2	2	Filtered	2	2	2	2	Filtered	Filtered	2	Filtered	Filtered	Filtered	Filtered	Filtered	Filtered	Filtered	Filtered	Filtered	Filtered	2	Filtered	Filtered	2	Filtered	Filtered	Filtered	Filtered	2	Filtered	Filtered	2	2	Filtered	Filtered	Filtered	2	Filtered	2
3.62172e-05	12615.11;12615.11	A0A140T8N2;P01642	Igkv5-48;Gm10881	Isoform of P01642, Protein Igkv5-48 (Fragment);Ig kappa chain V-V region L7 (Fragment)	3	3	3	3	3	3	3	3	3	3	3	3	3	3	3	3	3	3	3	3	3	3	3	3	3	3	3	3	3	3	3	3	3	3	3	3	3	3	3	3	3	3	3	3	3
3.65144e-05	12617.3	A0A140T8N3	Igkv13-84	Immunoglobulin kappa chain variable 13-84 (Fragment)	2	2	2	2	2	2	2	2	2	2	2	2	2	2	2	2	2	2	2	2	2	2	2	2	2	2	2	2	2	2	2	2	2	2	2	2	2	2	2	2	2	2	2	2	2
0.000136244	12787.3	A0A140T8N5	Igkv6-23	Immunoglobulin kappa variable 6-23 (Fragment)	1	1	1	Filtered	1	1	1	1	1	1	1	1	1	1	1	1	1	1	1	1	1	1	1	1	1	1	1	1	1	1	1	1	1	1	1	1	1	1	1	1	1	1	1	Filtered	1
3.62172e-05	12656.3	A0A140T8N9	Igkv6-32	Immunoglobulin kappa variable 6-32 (Fragment)	3	3	3	3	3	3	3	3	3	3	3	3	3	3	3	3	3	3	3	3	3	3	3	3	3	3	3	3	3	3	3	3	3	3	3	3	3	3	3	3	3	3	3	3	3
5.84487e-05	12848.5	A0A140T8P1	Igkv6-14	Immunoglobulin kappa variable 6-14 (Fragment)	2	2	2	2	2	2	2	2	2	2	2	2	2	2	2	2	2	2	2	2	2	2	2	2	2	2	2	2	2	2	2	2	2	2	2	2	2	2	2	2	2	2	2	2	2
4.20602e-05	12547.4	A0A140T8P3	Igkv15-103	Immunoglobulin kappa chain variable 15-103 (Fragment)	1	1	1	1	1	1	1	1	1	1	1	1	1	1	1	1	1	1	1	1	1	1	1	1	1	1	1	1	1	1	1	1	1	1	1	1	1	1	1	1	1	1	1	1	1
5.20919e-05	13264	A0A140T8P5	Igkv8-24	Immunoglobulin kappa chain variable 8-24 (Fragment)	2	2	2	2	2	2	2	2	2	2	2	2	2	2	2	2	2	2	2	2	2	2	2	2	2	2	2	2	2	2	2	2	2	2	2	2	2	2	2	2	2	2	2	2	2
5.05788e-05	12562.1	A0A140T8P6	Igkv12-46	Immunoglobulin kappa variable 12-46 (Fragment)	3	3	3	3	3	3	3	3	3	3	3	3	3	3	3	3	3	3	3	3	3	3	3	3	3	3	3	3	3	3	3	3	3	3	3	3	3	3	3	3	3	3	3	3	3
3.62172e-05	13232.12;12985.84	A0A140T8P9;P01638	Igkv14-111;	Immunoglobulin kappa variable 14-111 (Fragment);Ig kappa chain V-V region L6 (Fragment)	3	3	3	3	3	3	3	3	3	3	3	3	3	3	3	3	3	3	3	3	3	3	3	3	3	3	3	3	3	3	3	3	3	3	3	3	3	3	3	3	4	4	4	4	4
0.000102669	12581.26;12581.26	A0A140T8Q1;P01635	Igkv12-41;	Isoform of P01635, Protein Igkv12-41 (Fragment);Ig kappa chain V-V region K2 (Fragment)	2	2	2	2	2	2	2	2	2	2	2	2	2	2	2	2	2	2	2	2	2	Filtered	2	2	2	2	2	2	2	2	2	2	2	2	2	2	2	2	2	2	2	2	2	2	2
3.62565e-05	12760.3	A0A140T8Q3	Igkv6-17	Isoform of P01633, Immunoglobulin kappa variable 6-17 (Fragment)	4	4	4	4	4	4	4	4	4	4	4	4	4	4	4	4	4	4	4	4	4	4	4	4	4	4	4	4	4	4	4	4	4	4	4	4	4	4	4	4	4	4	4	4	4
3.67025e-05	12919.3	A0A140T8Q4	Igkv3-4	Immunoglobulin kappa variable 3-4 (Fragment)	2	2	2	2	2	2	2	2	2	2	2	2	2	2	2	2	2	2	2	2	2	2	2	2	2	2	2	2	2	2	2	2	2	2	2	2	2	2	2	2	2	2	2	2	2
0.00441338	42151.38;37386.94	A0A1B0GR11;Q93092	Taldo1	Isoform of Q93092, Transaldolase;Transaldolase	Filtered	4	4	4	4	4	4	4	4	4	4	4	Filtered	4	Filtered	4	4	4	4	4	4	4	Filtered	Filtered	Filtered	Filtered	4	4	Filtered	Filtered	Filtered	4	4	4	4	4	4	Filtered	4	Filtered	Filtered	4	4	4	4
3.88147e-05	17999.26;20772.36	A0A1B0GR60;Q9CPX4	Ftl1	Isoform of P29391, Ferritin;Isoform of P29391, Ferritin	6	6	6	6	6	6	6	6	6	6	6	6	6	6	Filtered	6	6	6	Filtered	6	6	6	Filtered	6	6	6	6	6	6	Filtered	6	6	6	Filtered	6	6	Filtered	Filtered	6	Filtered	6	6	6	6	6
0.00439148	NaN;NaN;30048.62	A0A1B0GRP7;A0A1B0GSP5;Q9Z2Y8	Plpbp	Isoform of Q9Z2Y8, Pyridoxal phosphate homeostasis protein (Fragment);Isoform of Q9Z2Y8, Pyridoxal phosphate homeostasis protein (Fragment);Pyridoxal phosphate homeostasis protein	Filtered	Filtered	Filtered	1	1	Filtered	Filtered	Filtered	Filtered	Filtered	Filtered	Filtered	Filtered	Filtered	Filtered	Filtered	Filtered	Filtered	Filtered	Filtered	Filtered	Filtered	Filtered	Filtered	Filtered	Filtered	Filtered	Filtered	Filtered	Filtered	Filtered	Filtered	Filtered	Filtered	Filtered	Filtered	Filtered	Filtered	Filtered	Filtered	Filtered	Filtered	Filtered	1	1
0.00896378	53926.28;49816.45	A0A1B0GSG5;Q91VI7	Rnh1	Isoform of Q91VI7, Ribonuclease inhibitor;Ribonuclease inhibitor	Filtered	7	Filtered	7	7	Filtered	Filtered	Filtered	Filtered	Filtered	Filtered	7	Filtered	Filtered	Filtered	Filtered	7	7	Filtered	7	7	Filtered	Filtered	Filtered	Filtered	Filtered	Filtered	7	Filtered	Filtered	7	7	Filtered	Filtered	7	7	Filtered	Filtered	Filtered	Filtered	Filtered	7	Filtered	7	7
3.62172e-05	39758.21;36498.53;36498.53	A0A1B0GSX0;P06151;Q564E2	Ldha	Isoform of P06151, L-lactate dehydrogenase;L-lactate dehydrogenase A chain;Isoform of P06151, L-lactate dehydrogenase	12	12	12	12	12	12	12	12	12	12	12	12	12	12	12	12	12	12	12	12	12	12	12	12	12	12	12	12	12	12	12	12	12	12	12	12	12	12	12	12	14	14	14	14	14
5.61003e-05	52997.16;53408.66	A0A1C7CYU3;Q02819	Nucb1	Isoform of Q02819, Nucleobindin 1, isoform CRA_b;Nucleobindin-1	10	10	10	10	10	10	10	10	10	10	10	10	10	10	10	10	10	10	10	10	10	10	10	10	10	10	10	10	10	10	10	10	10	10	10	10	10	10	10	10	10	10	10	10	10
0.00052847	10309.11;13742.13	A0A1L1SQA8;P62852	Rps25	Isoform of P62852, 40S ribosomal protein S25;40S ribosomal protein S25	Filtered	Filtered	Filtered	3	3	Filtered	Filtered	Filtered	Filtered	Filtered	Filtered	Filtered	Filtered	Filtered	Filtered	Filtered	3	Filtered	Filtered	3	3	Filtered	Filtered	Filtered	Filtered	Filtered	3	3	Filtered	Filtered	Filtered	3	Filtered	Filtered	Filtered	3	Filtered	Filtered	3	Filtered	Filtered	Filtered	Filtered	3	3
0.000217102	NaN;162920.02;163160.23;163160.23-2;163160.23-3;163160.23-4;163160.23-5;159967.86	A0A1L1SRD6;E9QK04;P97798;P97798-2;P97798-3;P97798-4;P97798-5;Q7TQG5	Neo1	Isoform of P97798, Neogenin (Fragment);Isoform of P97798, Neogenin;Neogenin;Isoform of P97798, Isoform 2 of Neogenin;Isoform of P97798, Isoform 3 of Neogenin;Isoform of P97798, Isoform 4 of Neogenin;Isoform of P97798, Isoform 5 of Neogenin;Isoform of P97798, Neogenin	Filtered	Filtered	Filtered	1	Filtered	Filtered	1	Filtered	Filtered	Filtered	Filtered	Filtered	Filtered	1	Filtered	1	1	Filtered	1	1	1	1	1	1	1	1	1	1	1	1	1	1	1	1	1	1	1	1	1	1	Filtered	Filtered	Filtered	1	Filtered
0.000173512	16401;45614.98	A0A1L1STF4;Q6GU68	Islr	Isoform of Q6GU68, Immunoglobulin superfamily-containing leucine-rich repeat protein (Fragment);Immunoglobulin superfamily containing leucine-rich repeat protein	3	3	3	Filtered	3	3	3	3	3	3	3	3	3	3	3	3	3	3	3	3	3	3	3	3	3	3	3	3	3	3	3	3	3	3	3	3	3	3	3	3	3	3	3	Filtered	3
0.00129676	107108.42;104977.08	A0A1L1SV25;P57780	Actn4	Isoform of P57780, Alpha-actinin-4;Alpha-actinin-4	Filtered	Filtered	Filtered	27	27	Filtered	Filtered	Filtered	27	Filtered	Filtered	Filtered	Filtered	Filtered	Filtered	Filtered	Filtered	Filtered	Filtered	27	27	Filtered	Filtered	Filtered	Filtered	Filtered	Filtered	27	27	Filtered	27	27	Filtered	27	Filtered	27	Filtered	Filtered	Filtered	Filtered	Filtered	Filtered	Filtered	28	28
0.00523964	75581.31;91430.15;66831.08	A0A1L1SVH6;H7BX48;Q0VF94	Nkpd1	Isoform of Q0VF94, NTPase KAP family P-loop domain-containing protein 1;Isoform of Q0VF94, NTPase KAP family P-loop domain-containing protein 1;NTPase KAP family P-loop domain-containing protein 1	1	Filtered	Filtered	1	1	1	1	1	1	1	1	1	1	1	1	1	1	1	1	1	1	1	1	1	1	1	1	1	1	1	1	1	1	1	Filtered	Filtered	1	1	1	Filtered	2	Filtered	Filtered	2	2
0.000233959	17005.02;15448.43;17672.83;16930.05;16930.05-2	A0A1W2P6F6;A0A1W2P6G5;A0A1W2P7Q9;Q60605;Q60605-2	Myl6	Isoform of Q60605, Myosin light polypeptide 6;Isoform of Q60605, Myosin light polypeptide 6;Isoform of Q60605, Myosin light polypeptide 6;Myosin light polypeptide 6;Isoform of Q60605, Isoform Smooth muscle of Myosin light polypeptide 6	4	4	Filtered	4	4	Filtered	Filtered	4	Filtered	4	Filtered	Filtered	4	Filtered	Filtered	Filtered	4	4	Filtered	4	4	Filtered	Filtered	Filtered	Filtered	Filtered	Filtered	4	4	Filtered	4	4	Filtered	Filtered	Filtered	4	Filtered	Filtered	Filtered	4	5	5	Filtered	5	5
0.000608287	NaN;35959.99;35959.99-2	A0A1W2P6Q2;Q9JHJ8;Q9JHJ8-2	Icosl;Icoslg;Icoslg	Isoform of Q9JHJ8, Icos ligand (Fragment);ICOS ligand;Isoform of Q9JHJ8, Isoform 2 of ICOS ligand	3	Filtered	3	3	3	3	3	3	3	3	3	3	3	3	3	3	3	3	3	3	3	3	3	3	3	Filtered	3	3	Filtered	3	Filtered	Filtered	3	Filtered	3	3	Filtered	3	3	3	3	Filtered	3	3	3
6.15942e-05	20246.69;13322.49;15198.79;15314.9;15404.08;15388.02;15327.91	A0A1W2P768;E0CZ27;F8WI35;P02301;P68433;P84228;P84244	Hist2h3c1;H3f3a;H3f3a;H3f3c;Hist1h3a;Hist1h3b;H3f3a	Isoform of P84228, Histone H3.2;Isoform of P84244, Histone H3 (Fragment);Isoform of P84244, Histone H3;Histone H3.3C;Histone H3.1;Histone H3.2;Histone H3.3	Filtered	Filtered	1	1	1	Filtered	1	1	1	1	1	1	1	1	1	1	1	1	1	1	1	1	1	1	1	1	1	1	1	1	1	1	1	1	Filtered	1	1	Filtered	1	1	Filtered	Filtered	1	1	1
3.62172e-05	82042.62;73275.79	A0A1W2P788;P45700	Man1a;Man1a1	Isoform of P45700, alpha-1,2-Mannosidase (Fragment);Mannosyl-oligosaccharide 1,2-alpha-mannosidase IA	16	16	16	16	16	16	16	16	16	16	16	16	16	16	16	16	16	16	16	16	16	16	16	16	16	16	16	16	16	16	16	16	16	16	16	16	16	16	16	16	16	16	16	16	16
0.00457635	12562.3;17922.38;18191.71;18191.71-2	A0A1W2P7X3;Q561M1;Q9D358;Q9D358-2	Acp1	Isoform of Q9D358, Low molecular weight phosphotyrosine protein phosphatase;Isoform of Q9D358, Acp1 protein;Low molecular weight phosphotyrosine protein phosphatase;Isoform of Q9D358, Isoform 2 of Low molecular weight phosphotyrosine protein phosphatase	1	1	1	Filtered	1	Filtered	Filtered	1	1	Filtered	1	1	1	Filtered	Filtered	1	1	Filtered	1	1	1	Filtered	1	Filtered	Filtered	1	1	1	1	1	1	1	1	Filtered	1	1	Filtered	Filtered	1	Filtered	1	1	1	Filtered	1
0.00365391	51769.18;50193.38	A0A1Y7VJW9;Q9WVH9	Fbln5	Isoform of Q9WVH9, Fibulin-5;Fibulin-5	2	2	2	Filtered	2	2	2	2	2	2	2	2	2	2	2	2	2	Filtered	2	2	2	Filtered	2	Filtered	2	2	2	2	2	2	2	2	2	Filtered	2	2	2	2	2	2	2	2	2	Filtered	2
0.0062831	17748.65;17671.57;17718.67;12483.5	A0A1Y7VKY1;F6YVP7;P62270;S4R1N6	Gm11361;Gm10260;Rps18;Rps18	MCG116671;Predicted gene 10260;40S ribosomal protein S18;Isoform of P62270, 40S ribosomal protein S18	Filtered	Filtered	Filtered	4	4	Filtered	Filtered	Filtered	Filtered	Filtered	Filtered	Filtered	Filtered	Filtered	Filtered	Filtered	Filtered	Filtered	Filtered	4	4	Filtered	Filtered	Filtered	Filtered	Filtered	Filtered	4	Filtered	Filtered	Filtered	4	Filtered	Filtered	Filtered	4	Filtered	Filtered	Filtered	Filtered	Filtered	Filtered	Filtered	4	4
0.000798445	166790.34;160615.61;160585.59;160585.59-2	A0A1Y7VMN0;F8VPK5;P70336;P70336-2	Rock2	Isoform of P70336, Rho-associated protein kinase 2 (Fragment);Isoform of P70336, Rho-associated protein kinase;Rho-associated protein kinase 2;Isoform of P70336, Isoform 2 of Rho-associated protein kinase 2	1	1	1	1	1	1	1	1	1	1	1	1	1	1	1	1	1	1	1	1	1	1	1	1	1	1	1	1	1	1	1	1	1	1	1	1	1	1	1	1	1	1	1	1	1
0.000713068	15703.87;15882.95	A0A286YDF0;P12399	;Ctla2a	Isoform of A0A286YD17, Uncharacterized protein;Protein CTLA-2-alpha	Filtered	Filtered	Filtered	Filtered	1	Filtered	1	1	1	1	Filtered	Filtered	1	1	Filtered	1	Filtered	1	1	1	1	Filtered	1	Filtered	Filtered	1	1	1	1	1	1	1	1	Filtered	1	1	1	Filtered	Filtered	1	Filtered	Filtered	Filtered	Filtered	1
0.000693796	126502.34;149386.87	A0A286YDT5;G5E8Q8	Adgrf5	Isoform of G5E8Q8, Adhesion G protein-coupled receptor F5 (Fragment);Adhesion G protein-coupled receptor F5	Filtered	5	Filtered	Filtered	5	5	5	5	5	5	5	5	Filtered	5	5	5	5	Filtered	5	5	5	5	5	5	5	5	5	5	5	5	5	Filtered	5	5	5	5	5	5	5	5	Filtered	5	Filtered	Filtered	5
0.00135005	NaN;NaN;11911.7;10071.6;16723.12;16748.32	A0A2I3BPS1;A0A2I3BR94;D3YY16;D3Z2F6;Q9CQI3;Q9ERL7	Gmfb;Gmfb;Gmfg;Gmfg;Gmfb;Gmfg	Isoform of Q9CQI3, Glia maturation factor beta (Fragment);Isoform of Q9CQI3, Glia maturation factor beta (Fragment);Isoform of Q9ERL7, Glia maturation factor gamma;Isoform of Q9ERL7, Glia maturation factor gamma (Fragment);Glia maturation factor beta;Glia maturation factor gamma	Filtered	Filtered	Filtered	Filtered	Filtered	Filtered	Filtered	Filtered	Filtered	Filtered	Filtered	1	1	Filtered	Filtered	Filtered	1	1	Filtered	Filtered	1	Filtered	1	Filtered	Filtered	Filtered	1	1	1	Filtered	1	1	1	Filtered	Filtered	1	Filtered	Filtered	1	Filtered	Filtered	Filtered	Filtered	Filtered	Filtered
3.62172e-05	39898.21;40054.39	A0A2I3BQE1;A0A2I3BRQ1	AI182371	Isoform of A2AS37, Expressed sequence AI182371;Isoform of A2AS37, Expressed sequence AI182371	9	9	9	9	9	9	9	9	9	9	9	9	9	9	9	9	9	9	9	9	9	9	9	9	9	9	9	9	9	9	9	9	9	9	9	9	9	9	9	9	9	9	9	9	9
3.62565e-05	100323	A0A2K6EDJ7	Itih4	Isoform of A6X935, Inter alpha-trypsin inhibitor, heavy chain 4	1	1	1	1	1	1	1	1	1	1	1	1	1	1	1	1	1	1	1	1	1	1	1	1	1	1	1	1	1	1	1	1	1	1	1	1	1	1	1	1	1	1	1	1	1
0.000432455	NaN;52664.31;52664.31-2	A0A2K6EDK8;Q8C255;Q8C255-2	Dpep2	Isoform of Q8C255, Dipeptidase (Fragment);Dipeptidase 2;Isoform of Q8C255, Isoform 2 of Dipeptidase 2	6	6	6	6	6	6	6	6	6	6	6	6	6	6	6	6	6	6	6	6	6	6	6	6	6	6	6	6	6	6	6	6	6	6	6	6	6	6	6	6	6	6	6	6	6
0.000853254	12839.6	A0N8I8	Igkv4-51	Immunoglobulin kappa chain variable 4-51 (Fragment)	Filtered	Filtered	Filtered	Filtered	Filtered	Filtered	Filtered	Filtered	Filtered	1	Filtered	Filtered	Filtered	Filtered	Filtered	Filtered	Filtered	Filtered	Filtered	Filtered	Filtered	Filtered	Filtered	Filtered	Filtered	Filtered	Filtered	Filtered	Filtered	Filtered	Filtered	Filtered	Filtered	Filtered	Filtered	Filtered	Filtered	Filtered	Filtered	Filtered	Filtered	Filtered	Filtered	Filtered	Filtered
0.00156001	102720.33;103068.49	A1BN54;Q7TPR4	Actn1	Isoform of Q7TPR4, Alpha actinin 1a;Alpha-actinin-1	Filtered	3	Filtered	3	3	Filtered	Filtered	Filtered	Filtered	3	Filtered	Filtered	3	Filtered	Filtered	Filtered	Filtered	3	Filtered	3	3	Filtered	Filtered	Filtered	3	3	3	3	3	3	3	3	Filtered	Filtered	3	3	Filtered	Filtered	Filtered	Filtered	Filtered	3	Filtered	3	3
0.000103145	57041.08;57769.84;57769.84-2;57769.84-3	A2A513;P02535;P02535-2;P02535-3	Krt10	Isoform of P02535, Keratin, type I cytoskeletal 10;Keratin, type I cytoskeletal 10;Isoform of P02535, Isoform 2 of Keratin, type I cytoskeletal 10;Isoform of P02535, Isoform 3 of Keratin, type I cytoskeletal 10	6	Filtered	Filtered	6	6	6	Filtered	Filtered	Filtered	Filtered	Filtered	Filtered	Filtered	Filtered	Filtered	Filtered	6	6	Filtered	Filtered	Filtered	6	Filtered	Filtered	Filtered	Filtered	6	Filtered	6	Filtered	Filtered	Filtered	Filtered	Filtered	Filtered	Filtered	Filtered	6	Filtered	6	6	Filtered	Filtered	6	6
0.000364793	89909.98;88927.76	A2A7A7;Q8CFX1	H6pd	Isoform of Q8CFX1, GDH/6PGL endoplasmic bifunctional protein;GDH/6PGL endoplasmic bifunctional protein	8	8	8	8	8	8	8	8	8	8	8	8	8	8	8	8	8	8	8	8	8	8	8	8	8	8	8	8	8	8	8	8	8	8	8	8	8	8	8	8	8	8	8	8	8
0.0072515	63001.75;59105.37	A2A7S7;Q91WQ3	Yars	Isoform of Q91WQ3, Tyrosine--tRNA ligase;Tyrosine--tRNA ligase, cytoplasmic	Filtered	Filtered	Filtered	3	Filtered	Filtered	Filtered	Filtered	Filtered	Filtered	Filtered	Filtered	Filtered	Filtered	Filtered	Filtered	Filtered	Filtered	Filtered	Filtered	Filtered	Filtered	Filtered	Filtered	Filtered	Filtered	Filtered	Filtered	Filtered	Filtered	Filtered	Filtered	Filtered	Filtered	Filtered	Filtered	Filtered	Filtered	Filtered	Filtered	Filtered	Filtered	Filtered	3	Filtered
0.00153573	18474.37;14242.72;20021.3	A2A813;A2A815;Q99LX0	Park7	Isoform of Q99LX0, Protein/nucleic acid deglycase DJ-1;Isoform of Q99LX0, Protein/nucleic acid deglycase DJ-1 (Fragment);Protein/nucleic acid deglycase DJ-1	Filtered	Filtered	Filtered	2	2	Filtered	Filtered	Filtered	Filtered	Filtered	Filtered	Filtered	Filtered	Filtered	Filtered	Filtered	2	Filtered	Filtered	Filtered	Filtered	Filtered	Filtered	Filtered	Filtered	Filtered	Filtered	Filtered	Filtered	Filtered	Filtered	2	Filtered	Filtered	Filtered	Filtered	Filtered	Filtered	Filtered	Filtered	Filtered	Filtered	Filtered	2	2
3.62172e-05	65393.33;61008.32;66080.26	A2A997;A2A998;Q8K182	C8a	Isoform of Q8K182, Complement component C8 alpha chain;Isoform of Q8K182, Complement component C8 alpha chain;Complement component C8 alpha chain	16	16	16	16	16	16	16	16	16	16	16	16	16	16	16	16	16	16	16	16	16	16	16	16	16	16	16	16	16	16	16	16	16	16	16	16	16	16	16	16	16	16	16	16	16
4.53068e-05	28556.12;25969.99	A2AE89;P10649	Gstm1	Isoform of P10649, Glutathione S-transferase Mu 1;Glutathione S-transferase Mu 1	5	5	5	5	5	5	5	5	5	5	Filtered	5	5	5	5	Filtered	5	5	Filtered	5	5	5	Filtered	5	5	5	5	5	5	5	5	5	5	Filtered	5	5	5	5	5	5	5	5	5	5	5
0.000305123	19394.1;19366.08	A2AEP0;A2BHD2	Obp1b;Gm14743	Odorant-binding protein 1b;Predicted gene 14743	Filtered	Filtered	Filtered	Filtered	8	8	Filtered	Filtered	8	Filtered	Filtered	8	8	Filtered	8	8	8	8	Filtered	Filtered	Filtered	Filtered	8	8	Filtered	Filtered	Filtered	8	8	Filtered	Filtered	Filtered	8	Filtered	8	Filtered	Filtered	Filtered	8	8	Filtered	Filtered	Filtered	Filtered	8
0.000648807	139822.3;140430.96;140916.5	A2AFG7;A2AFG8;Q6PGJ3	L1cam	Isoform of P11627, Neural cell adhesion molecule L1;Isoform of P11627, Neural cell adhesion molecule L1;Isoform of P11627, L1 cell adhesion molecule	6	6	6	6	6	6	6	6	6	6	6	6	6	6	6	6	6	6	6	6	6	6	6	6	6	6	6	Filtered	6	6	6	Filtered	6	6	6	6	Filtered	6	6	6	6	6	6	6	6
0.000595957	51898.17;18274.79;42241.34	A2AGH5;B0QZX1;P34902	Gm20489;Il2rg;Il2rg	Predicted gene 20489;Isoform of P34902, Cytokine receptor common subunit gamma (Fragment);Cytokine receptor common subunit gamma	1	1	1	1	1	1	1	1	1	1	1	1	1	1	1	1	1	Filtered	1	1	1	1	1	1	1	1	1	1	1	1	1	1	1	1	1	1	1	Filtered	1	1	1	1	1	1	1
3.62172e-05	20648.41;20762.55;20649.39;20762.55	A2AKN9;A2BIM8;P02762;P04938	Mup2;Mup18;Mup6;Mup11	Isoform of P11589, Major urinary protein 2;Major urinary protein 18;Major urinary protein 6;Major urinary protein 11	14	14	14	14	14	14	14	14	14	14	14	14	14	14	14	14	14	14	14	14	14	14	14	14	14	14	14	14	14	14	14	14	14	14	14	14	14	14	14	14	17	17	17	17	17
0.000354122	50535.78;49784.3;52227.15	A2AN84;B7ZCL8;P70290	Mpp1	Isoform of P70290, 55 kDa erythrocyte membrane protein;Isoform of P70290, 55 kDa erythrocyte membrane protein;55 kDa erythrocyte membrane protein	Filtered	2	Filtered	2	Filtered	Filtered	Filtered	Filtered	Filtered	Filtered	2	Filtered	Filtered	2	Filtered	Filtered	2	2	Filtered	Filtered	2	Filtered	Filtered	Filtered	Filtered	Filtered	Filtered	Filtered	2	Filtered	Filtered	Filtered	Filtered	Filtered	Filtered	Filtered	Filtered	2	Filtered	Filtered	Filtered	2	Filtered	2	Filtered
0.000474753	72087.78;85838.41;50707.13;54261.96;47417.74;63006.99;85617.14;85617.14-10;85617.14-11;85617.14-12;85617.14-13;85617.14-2;85617.14-3;85617.14-4;85617.14-5;85617.14-6;85617.14-7;85617.14-8;85617.14-9;40262.99;63264.39	A2APM1;A2APM2;A2APM3;A2APM4;A2APM5;E9QKM8;P15379;P15379-10;P15379-11;P15379-12;P15379-13;P15379-2;P15379-3;P15379-4;P15379-5;P15379-6;P15379-7;P15379-8;P15379-9;Q3U8S1;Q80X37	Cd44	Isoform of P15379, CD44 antigen;Isoform of P15379, CD44 antigen;Isoform of P15379, CD44 antigen;Isoform of P15379, CD44 antigen;Isoform of P15379, CD44 antigen;Isoform of P15379, CD44 antigen;CD44 antigen;Isoform of P15379, Isoform 8 of CD44 antigen;Isoform of P15379, Isoform 9 of CD44 antigen;Isoform of P15379, Isoform 10 of CD44 antigen;Isoform of P15379, Isoform 11 of CD44 antigen;Isoform of P…	Filtered	3	3	3	3	3	3	3	3	3	3	3	3	3	3	3	3	3	3	3	3	3	3	3	3	3	3	3	3	3	3	3	3	3	3	3	3	3	Filtered	3	Filtered	3	3	3	3
0.000107175	11140.68;15530.82	A2APX3;P21460	Cst3	Isoform of P21460, Cystatin (Fragment);Cystatin-C	4	4	4	4	4	4	4	4	4	4	4	4	4	4	4	4	4	4	4	4	4	4	4	4	4	4	4	4	4	4	4	4	4	4	4	4	4	4	4	4	4	4	4	4	4
0.00347276	17218.7;16791.47;15623.77;33524.51	A2ASB1;A2ASB7;A2ASB8;Q9CY64	Blvra	Isoform of Q9CY64, Biliverdin reductase A (Fragment);Isoform of Q9CY64, Biliverdin reductase A (Fragment);Isoform of Q9CY64, Biliverdin reductase A;Biliverdin reductase A	Filtered	Filtered	Filtered	Filtered	Filtered	Filtered	Filtered	Filtered	1	Filtered	Filtered	1	Filtered	Filtered	1	1	Filtered	1	Filtered	Filtered	Filtered	Filtered	1	Filtered	Filtered	Filtered	Filtered	1	1	Filtered	Filtered	1	Filtered	Filtered	Filtered	Filtered	Filtered	Filtered	Filtered	Filtered	Filtered	Filtered	Filtered	Filtered	Filtered
0.00782573	29542.9;31550.27;31461.17	A2AUR7;Q01730;Q9D031	Rsu1	Isoform of Q01730, Ras suppressor protein 1;Ras suppressor protein 1;Isoform of Q01730, Ras suppressor protein 1	Filtered	Filtered	Filtered	2	2	Filtered	2	Filtered	2	Filtered	Filtered	Filtered	Filtered	Filtered	Filtered	Filtered	Filtered	Filtered	Filtered	Filtered	Filtered	Filtered	Filtered	Filtered	Filtered	Filtered	Filtered	2	Filtered	Filtered	Filtered	2	Filtered	Filtered	Filtered	Filtered	Filtered	Filtered	Filtered	Filtered	Filtered	Filtered	Filtered	2	2
0.000398516	71528.3;80860.42;80860.42-2	A2AW05;Q08943;Q08943-2	Ssrp1	Isoform of Q08943, FACT complex subunit SSRP1 (Fragment);FACT complex subunit SSRP1;Isoform of Q08943, Isoform 2 of FACT complex subunit SSRP1	3	3	3	3	3	3	3	3	3	3	3	3	3	3	3	3	3	3	3	3	3	3	3	3	3	3	3	3	3	3	3	3	3	3	3	3	3	3	3	3	3	3	3	3	3
0.000392537	63747.49;61418.19	A2CEK3;Q9D0F9	Pgm2;Pgm1	Phosphoglucomutase-2;Phosphoglucomutase-1	Filtered	3	Filtered	3	3	Filtered	Filtered	Filtered	Filtered	Filtered	Filtered	3	Filtered	Filtered	3	Filtered	Filtered	3	Filtered	3	3	Filtered	Filtered	Filtered	Filtered	Filtered	3	3	3	Filtered	3	3	3	3	3	3	Filtered	3	3	Filtered	Filtered	3	Filtered	3	3
0.00596103	20634.42;20647.47;20648.45	A2CEL1;A9R9W0;P11588	Mup1;Mup15;Mup1	Isoform of P11588, Major urinary protein 1;Major urinary protein 15;Major urinary protein 1	1	Filtered	Filtered	Filtered	1	Filtered	Filtered	Filtered	1	Filtered	Filtered	Filtered	Filtered	Filtered	1	Filtered	1	Filtered	Filtered	1	1	1	Filtered	Filtered	1	Filtered	Filtered	Filtered	Filtered	Filtered	Filtered	Filtered	Filtered	Filtered	Filtered	Filtered	1	Filtered	Filtered	1	1	Filtered	Filtered	Filtered	1
0.000384106	51027.51;52703.69;55397.72;55397.72-3;55427.74	A3KGE4;G3X9Q7;O88998;O88998-3;Q8R357	Olfm1	Isoform of O88998, Noelin;Isoform of O88998, Noelin;Noelin;Isoform of O88998, Isoform 3 of Noelin;Isoform of O88998, Noelin	3	Filtered	3	3	3	3	Filtered	3	Filtered	3	3	3	3	3	Filtered	3	Filtered	3	3	3	3	3	3	3	3	3	3	3	3	3	3	3	3	3	3	3	3	3	Filtered	Filtered	3	Filtered	3	3	3
0.00179737	28059.6	A6PWS5	Gsn	Isoform of P13020, Gelsolin (Fragment)	1	1	1	1	1	1	1	1	1	1	1	1	1	1	1	1	1	1	1	1	1	1	1	1	1	1	1	1	1	1	1	1	1	1	1	Filtered	1	Filtered	Filtered	Filtered	1	1	1	1	1
3.62172e-05	104659	A6X935	Itih4	Inter alpha-trypsin inhibitor, heavy chain 4	44	44	44	44	44	44	44	44	44	44	44	44	44	44	44	44	44	44	44	44	44	44	44	44	44	44	44	44	44	44	44	44	44	44	44	44	44	44	44	44	48	48	48	48	48
0.000944542	26101.22;33522.26;33522.26-2	A6XA75;Q8K558;Q8K558-2	Treml1	Isoform of Q8K558, Trem-like transcript 1 protein;Trem-like transcript 1 protein;Isoform of Q8K558, Isoform 2 of Trem-like transcript 1 protein	Filtered	Filtered	Filtered	Filtered	1	Filtered	Filtered	1	1	1	Filtered	1	Filtered	Filtered	Filtered	1	Filtered	1	Filtered	Filtered	1	Filtered	Filtered	Filtered	Filtered	1	1	1	Filtered	Filtered	Filtered	1	Filtered	Filtered	1	Filtered	1	Filtered	1	Filtered	Filtered	Filtered	Filtered	Filtered	1
3.62172e-05	15748.1	A8DUK4	Hbb-bs	Beta-globin	18	18	18	18	18	18	18	18	18	18	18	18	18	18	18	18	18	18	18	18	18	18	18	18	18	18	18	18	18	18	18	18	18	18	18	18	18	18	18	18	21	21	21	21	21
7.46862e-05	18869.75;19483.44;22176.49	B1AXW5;B1AXW6;P35700	Prdx1	Isoform of P35700, Peroxiredoxin-1 (Fragment);Isoform of P35700, Peroxiredoxin-1 (Fragment);Peroxiredoxin-1	4	4	4	4	4	4	4	4	4	4	4	4	4	4	4	4	4	4	4	4	4	4	4	4	4	4	4	4	4	4	4	4	4	4	4	4	4	4	4	4	4	4	4	4	4
0.000102256	59388.94;59616.2	B1AY85;Q9DC11	Plxdc2	Isoform of Q9DC11, Plexin domain-containing protein 2;Plexin domain-containing protein 2	6	6	6	6	6	6	6	6	6	6	6	6	6	6	6	6	6	6	6	6	6	6	6	6	6	6	6	6	6	6	6	6	6	6	6	6	6	6	6	6	6	6	6	6	6
7.98631e-05	26390.9;31052.52	B1AZS9;O08807	Prdx4	Isoform of O08807, Peroxiredoxin-4 (Fragment);Peroxiredoxin-4	2	2	2	2	2	2	2	2	2	Filtered	2	2	2	2	2	2	2	2	2	2	2	2	Filtered	2	2	2	2	2	2	Filtered	2	2	2	2	2	2	2	2	2	2	2	2	2	2	2
0.00413941	469023.05;469784.79;398293.97	B1B0C7;E9PZ16;Q05793	Hspg2	Isoform of Q05793, Basement membrane-specific heparan sulfate proteoglycan core protein;Isoform of Q05793, Basement membrane-specific heparan sulfate proteoglycan core protein;Basement membrane-specific heparan sulfate proteoglycan core protein	4	Filtered	4	4	4	Filtered	4	4	4	4	4	4	4	4	4	4	4	4	Filtered	4	4	4	4	4	4	4	4	4	4	4	4	4	4	4	Filtered	4	4	4	4	4	4	Filtered	4	4	4
6.97588e-05	43584.6;42288.02;38462.84	B1B507;P18337;Q3TCF3	Sell	Isoform of P18337, L-selectin;L-selectin;Isoform of P18337, L-selectin	1	1	1	1	1	1	1	1	1	1	1	1	1	1	1	1	1	1	1	1	1	1	1	Filtered	1	1	1	1	1	1	1	1	1	1	1	1	1	1	1	1	1	1	1	1	1
9.60872e-05	48562.47;43240.69;50976.24;50976.24-2;50976.24-3	B2M1R6;H3BLL4;P61979;P61979-2;P61979-3	Hnrnpk	Isoform of P61979, Heterogeneous nuclear ribonucleoprotein K;Isoform of P61979, Heterogeneous nuclear ribonucleoprotein K;Heterogeneous nuclear ribonucleoprotein K;Isoform of P61979, Isoform 2 of Heterogeneous nuclear ribonucleoprotein K;Isoform of P61979, Isoform 3 of Heterogeneous nuclear ribonucleoprotein K	Filtered	Filtered	Filtered	4	4	Filtered	Filtered	Filtered	4	Filtered	Filtered	4	4	4	Filtered	Filtered	4	4	Filtered	4	4	Filtered	Filtered	Filtered	Filtered	Filtered	Filtered	4	4	Filtered	4	4	Filtered	Filtered	Filtered	4	Filtered	Filtered	4	4	Filtered	Filtered	Filtered	4	4
3.62172e-05	208549	B5THE2	Mgam	Maltase-glucoamylase	39	39	39	39	39	39	39	39	39	39	39	39	39	39	39	39	39	39	39	39	39	39	39	39	39	39	39	39	39	39	39	39	39	39	39	39	39	39	39	39	39	39	39	39	39
0.00083408	280500.73;274628.35;281221.55	B7FAU9;B7FAV1;Q8BTM8	Flna	Isoform of Q8BTM8, Filamin, alpha;Isoform of Q8BTM8, Filamin, alpha (Fragment);Filamin-A	20	20	Filtered	20	20	Filtered	20	Filtered	20	20	20	20	Filtered	20	Filtered	20	20	20	Filtered	Filtered	20	Filtered	Filtered	Filtered	Filtered	20	20	20	20	Filtered	20	20	Filtered	Filtered	20	20	20	Filtered	20	20	20	20	Filtered	20	20
0.000923185	19339.28;42096.31;16354.73;16366.73	B7ZBY7;E9PY39;Q9CZY3;Q9D2M8	Ube2v1;Gm20431;Ube2v1;Ube2v2	Isoform of Q9CZY3, Ubiquitin-conjugating enzyme E2 variant 1;Predicted gene 20431;Ubiquitin-conjugating enzyme E2 variant 1;Ubiquitin-conjugating enzyme E2 variant 2	3	3	Filtered	3	3	Filtered	3	3	3	3	3	3	3	Filtered	3	3	3	3	Filtered	3	3	3	3	Filtered	Filtered	3	Filtered	3	3	Filtered	3	3	3	3	3	3	Filtered	Filtered	Filtered	3	3	3	Filtered	3	3
6.95384e-05	22321.01;24752.87	B7ZCG3;P07743	Bpifa2	Isoform of P07743, BPI fold-containing family A member 2 (Fragment);BPI fold-containing family A member 2	2	2	2	2	2	2	Filtered	2	2	2	2	Filtered	2	2	2	2	2	2	2	2	2	2	2	2	2	2	Filtered	2	Filtered	2	2	2	2	2	2	Filtered	2	2	Filtered	2	2	2	2	2	2
3.67025e-05	16028.68;16208.93	B7ZNZ9;Q02596	Glycam1	Isoform of Q02596, Glycam1 protein;Glycosylation-dependent cell adhesion molecule 1	2	2	2	2	2	2	2	2	2	2	2	2	2	2	2	2	2	2	2	2	2	2	2	2	2	2	2	2	2	2	2	2	2	2	2	2	2	2	2	2	2	2	2	2	2
3.62172e-05	142325	B8JJN0	Gm20547	Predicted gene 20547	45	45	45	45	45	45	45	45	45	45	45	45	45	45	45	45	45	45	45	45	45	45	45	45	45	45	45	45	45	45	45	45	45	45	45	45	45	45	45	45	48	48	48	48	48
3.62565e-05	69685.38;84741.46	B8JJN2;P21180	C2	Isoform of P21180, Complement C2;Complement C2	5	5	5	5	5	5	5	5	5	5	5	5	5	5	5	5	5	5	5	5	5	5	5	5	5	5	5	5	5	5	5	5	5	5	5	5	5	5	5	5	5	5	5	5	5
4.30892e-05	33101.4	D3YV64	Ecm1	Isoform of Q61508, Extracellular matrix protein 1 (Fragment)	1	1	1	1	1	1	1	1	1	1	1	1	1	1	1	1	1	1	1	1	1	1	1	1	1	1	1	1	1	1	1	1	1	1	1	1	1	1	1	1	1	1	1	1	1
3.62172e-05	93337.5	D3YXF5	C7	Complement component 7	16	16	16	16	16	16	16	16	16	16	16	16	16	16	16	16	16	16	16	16	16	16	16	16	16	16	16	16	16	16	16	16	16	16	16	16	16	16	16	16	16	16	16	16	16
0.00544221	32512.86;34357.08	D3YXG6;Q9CVB6	Arpc2	Isoform of Q9CVB6, Arp2/3 complex 34 kDa subunit;Actin-related protein 2/3 complex subunit 2	Filtered	3	Filtered	Filtered	3	Filtered	Filtered	Filtered	3	Filtered	Filtered	Filtered	Filtered	Filtered	Filtered	Filtered	Filtered	Filtered	3	Filtered	3	Filtered	Filtered	Filtered	Filtered	Filtered	3	3	Filtered	Filtered	3	3	Filtered	Filtered	Filtered	3	Filtered	Filtered	Filtered	Filtered	Filtered	3	Filtered	Filtered	3
0.00745246	23477.45;34310.78;95833.27;93354.73	D3YYA5;D3Z4K7;P56399;Q3U4W8	Usp5	Isoform of P56399, Ubiquitin carboxyl-terminal hydrolase 5 (Fragment);Isoform of P56399, Ubiquitin carboxyl-terminal hydrolase 5 (Fragment);Ubiquitin carboxyl-terminal hydrolase 5;Isoform of P56399, Ubiquitinyl hydrolase 1	3	Filtered	Filtered	3	3	Filtered	Filtered	Filtered	Filtered	Filtered	3	Filtered	Filtered	Filtered	Filtered	Filtered	3	3	Filtered	3	3	Filtered	Filtered	Filtered	Filtered	Filtered	Filtered	3	3	Filtered	3	3	Filtered	Filtered	Filtered	3	Filtered	Filtered	3	Filtered	3	Filtered	Filtered	3	3
0.000173803	34984.2;26828.15	D3YZ61;Q9ES30	C1qtnf3	Isoform of Q9ES30, Complement C1q tumor necrosis factor-related protein 3;Complement C1q tumor necrosis factor-related protein 3	2	2	Filtered	Filtered	2	Filtered	2	Filtered	2	2	Filtered	2	2	Filtered	Filtered	2	Filtered	2	2	Filtered	2	2	Filtered	Filtered	2	2	2	2	2	2	2	2	2	2	2	2	2	2	2	Filtered	2	2	Filtered	Filtered	2
0.00337942	24536.61;52003.28	D3Z1S6;Q91XA9	Chia1;Chia	Isoform of Q91XA9, Chitinase, acidic 1 (Fragment);Acidic mammalian chitinase	1	Filtered	1	Filtered	Filtered	1	Filtered	Filtered	Filtered	Filtered	Filtered	1	Filtered	Filtered	1	1	Filtered	Filtered	1	1	1	Filtered	1	Filtered	1	1	1	1	1	1	1	1	1	Filtered	1	1	1	1	1	1	1	Filtered	1	Filtered	Filtered
5.84656e-05	29178.19;52376.38	D3Z220;P97821	Ctsc	Isoform of P97821, Dipeptidyl peptidase 1 (Fragment);Dipeptidyl peptidase 1	3	3	3	Filtered	3	3	Filtered	3	3	3	3	3	3	3	3	3	3	3	3	3	3	Filtered	3	Filtered	3	3	3	3	Filtered	3	Filtered	3	3	Filtered	3	3	3	3	3	3	3	3	3	Filtered	3
3.62172e-05	62197	D3Z5G7	Ces1b	Carboxylic ester hydrolase	12	12	12	12	12	12	12	12	12	12	12	12	12	12	12	12	12	12	12	12	12	12	12	12	12	12	12	12	12	12	12	12	12	12	12	12	12	12	12	12	12	12	12	12	12
0.000980967	54594.62;59752.59	D3Z6F5;Q03265	Atp5a1;Atp5f1a	Isoform of Q03265, ATP synthase subunit alpha;ATP synthase subunit alpha, mitochondrial	Filtered	8	Filtered	8	8	Filtered	8	8	Filtered	8	Filtered	8	8	8	Filtered	8	8	8	8	8	8	Filtered	Filtered	8	Filtered	Filtered	8	Filtered	Filtered	Filtered	Filtered	8	Filtered	Filtered	8	Filtered	8	8	8	Filtered	Filtered	8	Filtered	8	8
0.000537823	39247.45;42937.64	D3Z6T3;P70269	Ctse	Isoform of P70269, Cathepsin E;Cathepsin E	3	3	3	3	3	3	3	3	3	3	3	3	3	3	3	3	3	3	3	3	3	3	3	3	3	3	3	3	3	3	3	3	3	3	Filtered	Filtered	3	3	3	Filtered	3	3	3	3	3
3.88147e-05	29521.57;83963.08;83963.08-2	D6RFD9;Q9JJ59;Q9JJ59-2	Abcb9	Isoform of Q9JJ59, ATP-binding cassette sub-family B member 9;ATP-binding cassette sub-family B member 9;Isoform of Q9JJ59, Isoform 2 of ATP-binding cassette sub-family B member 9	1	1	1	1	1	1	1	1	1	1	1	1	1	1	1	1	1	1	1	1	1	1	1	1	1	1	1	1	1	1	1	1	1	1	1	1	1	1	1	1	1	1	1	1	1
3.62172e-05	79715.07;80619.15	E0CXN0;P26928	Mst1	Isoform of P26928, Hepatocyte growth factor-like protein;Hepatocyte growth factor-like protein	4	4	4	4	4	4	4	4	4	4	4	4	4	4	4	4	4	4	4	4	4	4	4	4	4	4	4	4	4	4	4	4	4	4	4	4	4	4	4	4	4	4	4	4	4
0.000430624	29477.74;51739.18	E0CY49;Q91YI0	Asl	Isoform of Q91YI0, Argininosuccinate lyase (Fragment);Argininosuccinate lyase	Filtered	2	Filtered	2	2	Filtered	2	2	Filtered	2	Filtered	2	Filtered	Filtered	Filtered	2	Filtered	2	2	2	2	Filtered	Filtered	2	2	Filtered	2	2	Filtered	2	2	2	2	Filtered	2	2	2	2	2	2	Filtered	2	Filtered	2	2
0.000398286	56413.91;55986.41	E0CYM8;Q6P6I8	Sirpa	Isoform of P97797, Tyrosine-protein phosphatase non-receptor type substrate 1;Isoform of P97797, Signal-regulatory protein alpha	3	3	3	3	3	3	3	3	3	3	3	3	3	3	3	3	3	3	3	3	3	3	3	3	3	3	3	3	3	3	3	3	3	3	3	3	3	3	3	3	3	3	3	3	3
0.000390468	87511.28;97286.3	E9PUM3;Q9WUB3	Pygm	Isoform of Q9WUB3, Alpha-1,4 glucan phosphorylase;Glycogen phosphorylase, muscle form	Filtered	12	12	12	12	Filtered	12	12	Filtered	12	12	12	12	12	Filtered	12	12	12	12	12	12	Filtered	Filtered	12	12	12	12	12	Filtered	Filtered	12	12	12	12	12	12	12	12	12	12	Filtered	12	12	12	12
3.62172e-05	91445.19;99438.22	E9PUM5;E9Q8B5	Gm4788	Isoform of E9Q8B5, Predicted gene 4788;Predicted gene 4788	5	5	5	5	5	5	5	5	5	5	5	5	5	5	5	5	5	5	5	5	5	5	5	5	5	5	5	5	5	5	5	5	5	5	5	5	5	5	5	5	5	5	5	5	5
3.62172e-05	87429.3	E9PV24	Fga	Fibrinogen alpha chain	39	39	39	39	39	39	39	39	39	39	39	39	39	39	39	39	39	39	39	39	39	39	39	39	39	39	39	39	39	39	39	39	39	39	39	39	39	39	39	39	42	42	42	42	42
0.00216405	333730.22;340214.13;340214.13-2;340214.13-5	E9PX70;Q60847;Q60847-2;Q60847-5	Col12a1	Isoform of Q60847, Collagen alpha-1(XII) chain;Collagen alpha-1(XII) chain;Isoform of Q60847, Isoform 2 of Collagen alpha-1(XII) chain;Isoform of Q60847, Isoform 5 of Collagen alpha-1(XII) chain	10	10	10	10	10	10	10	10	10	10	10	10	10	10	10	10	10	10	10	10	10	10	10	10	10	Filtered	10	10	10	10	10	10	Filtered	Filtered	Filtered	10	10	10	10	10	10	10	10	10	10
0.000310258	52318.75;56001.94	E9PYI8;Q9JMA1	Usp14	Isoform of Q9JMA1, Ubiquitin carboxyl-terminal hydrolase 14;Ubiquitin carboxyl-terminal hydrolase 14	Filtered	5	5	5	5	Filtered	5	Filtered	5	5	5	5	Filtered	5	Filtered	5	5	5	Filtered	5	5	5	Filtered	Filtered	5	5	5	5	5	Filtered	Filtered	5	Filtered	Filtered	5	5	Filtered	Filtered	5	5	Filtered	5	5	5	5
3.62172e-05	60672.27;61363.14;61292.06;61422.12;61050.77	E9PZ00;J3QPG5;K3W4L3;Q61207;Q8BFQ1	Psap	Isoform of Q61207, Prosaposin;Isoform of Q61207, Prosaposin;Isoform of Q61207, Prosaposin;Prosaposin;Isoform of Q61207, Prosaposin	6	6	6	6	6	6	6	6	6	6	6	6	6	6	6	6	6	6	6	6	6	6	6	6	6	6	6	6	6	6	6	6	6	6	6	6	6	6	6	6	6	6	6	6	6
3.62172e-05	124211.06;121151.34	E9PZD8;Q61147	Cp	Isoform of Q61147, Ceruloplasmin;Ceruloplasmin	58	58	58	58	58	58	58	58	58	58	58	58	58	58	58	58	58	58	58	58	58	58	58	58	58	58	58	58	58	58	58	58	58	58	58	58	58	58	58	58	61	61	61	61	61
0.000312557	30200	E9PZF0	Gm20390	Nucleoside diphosphate kinase	7	7	7	7	7	7	7	7	7	7	7	7	7	7	7	7	7	7	7	7	7	7	7	7	7	7	7	7	7	7	7	7	7	7	7	7	7	7	7	7	8	8	8	8	8
3.62172e-05	61298.33;61822.86;57326.39;62356.55;62356.55-2	E9Q092;E9QM92;Q3V1J8;Q8K0D2;Q8K0D2-2	Habp2	Isoform of Q8K0D2, Hyaluronan-binding protein 2;Isoform of Q8K0D2, Hyaluronan-binding protein 2;Isoform of Q8K0D2, Hyaluronan-binding protein 2;Hyaluronan-binding protein 2;Isoform of Q8K0D2, Isoform 2 of Hyaluronan-binding protein 2	8	8	8	8	8	8	8	8	8	8	8	8	8	8	8	8	8	8	8	8	8	8	8	8	8	8	8	8	8	8	8	8	8	8	8	8	8	8	8	8	8	8	8	8	8
6.57256e-05	275225.93;275240.94	E9Q0B5;E9Q9C6	Fcgbp	Fc fragment of IgG-binding protein;Isoform of E9Q0B5, Fc fragment of IgG-binding protein	17	17	17	17	17	17	17	17	17	17	17	17	17	17	17	17	17	17	17	17	17	17	17	17	17	17	17	17	17	17	17	17	17	17	17	17	17	17	17	17	17	17	17	17	17
0.000218463	112265	E9Q0F0	Krt78	Keratin 78	Filtered	Filtered	Filtered	1	1	Filtered	Filtered	Filtered	Filtered	Filtered	Filtered	Filtered	Filtered	Filtered	Filtered	Filtered	Filtered	Filtered	Filtered	Filtered	Filtered	Filtered	Filtered	Filtered	Filtered	Filtered	Filtered	Filtered	Filtered	Filtered	Filtered	Filtered	Filtered	Filtered	Filtered	Filtered	Filtered	Filtered	Filtered	Filtered	Filtered	Filtered	Filtered	1	1
0.00358323	339905.86;435478.57	E9Q2T3;O35452	Tnxb	Isoform of O35452, Tenascin XB;Tenascin X	6	6	6	Filtered	Filtered	6	6	Filtered	6	6	6	6	6	Filtered	6	6	Filtered	Filtered	6	6	Filtered	Filtered	Filtered	Filtered	6	6	6	Filtered	6	6	6	6	6	Filtered	6	Filtered	6	6	6	6	6	6	6	Filtered	Filtered
0.00383886	18977.66;18948.62	E9Q328;F6URP1	5430401F13Rik;Gm6619	RIKEN cDNA 5430401F13 gene;Predicted gene 6619	Filtered	Filtered	Filtered	Filtered	1	Filtered	Filtered	Filtered	1	Filtered	Filtered	1	Filtered	Filtered	Filtered	Filtered	Filtered	Filtered	Filtered	Filtered	Filtered	Filtered	1	Filtered	Filtered	Filtered	Filtered	Filtered	Filtered	Filtered	Filtered	Filtered	Filtered	Filtered	1	Filtered	Filtered	Filtered	1	Filtered	Filtered	Filtered	Filtered	Filtered	1
0.000210628	246261.51;268091.32	E9Q397;Q3UGX2	Sptb	Isoform of P15508, Spectrin beta chain;Isoform of P15508, Spectrin beta chain	Filtered	34	Filtered	34	34	Filtered	34	34	Filtered	Filtered	34	34	Filtered	34	Filtered	Filtered	34	34	Filtered	34	Filtered	Filtered	Filtered	Filtered	Filtered	Filtered	Filtered	34	34	Filtered	Filtered	34	Filtered	Filtered	Filtered	Filtered	Filtered	Filtered	34	Filtered	Filtered	34	Filtered	34	34
3.62172e-05	509432	E9Q414	Apob	Apolipoprotein B-100	187	187	187	187	187	187	187	187	187	187	187	187	187	187	187	187	187	187	187	187	187	187	187	187	187	187	187	187	187	187	187	187	187	187	187	187	187	187	187	187	190	190	190	190	190
0.00487612	58820.64;62227.52;62308.66	E9Q509;G3X925;P53657	Pklr	Isoform of P53657, Pyruvate kinase;Isoform of P53657, Pyruvate kinase;Pyruvate kinase PKLR	Filtered	Filtered	Filtered	7	7	Filtered	Filtered	Filtered	Filtered	Filtered	Filtered	Filtered	Filtered	7	Filtered	Filtered	7	Filtered	Filtered	7	7	Filtered	Filtered	Filtered	Filtered	Filtered	Filtered	7	Filtered	Filtered	Filtered	7	Filtered	Filtered	Filtered	7	Filtered	Filtered	Filtered	Filtered	Filtered	Filtered	Filtered	7	7
5.19232e-05	77500.2	E9Q6C2	C1s1	Isoform of Q8CG14, Complement component 1, s subcomponent 1	13	13	13	13	13	13	13	13	13	13	13	13	13	13	13	13	13	13	13	13	13	13	13	13	13	13	13	13	13	13	13	13	13	13	13	13	13	13	13	13	13	13	13	13	13
3.62565e-05	104624.17;86630.64	E9Q6D8;Q91X70	C6	Complement component 6;Isoform of E9Q6D8, Complement component 6	20	20	20	20	20	20	20	20	20	20	20	20	20	20	20	20	20	20	20	20	20	20	20	20	20	20	20	20	20	20	20	20	20	20	20	20	20	20	20	20	20	20	20	20	20
3.62172e-05	73517.05;65740.65;65740.65-2;65740.65-3	E9Q6I2;Q61730;Q61730-2;Q61730-3	Il1rap	Isoform of Q61730, Interleukin-1 receptor accessory protein;Interleukin-1 receptor accessory protein;Isoform of Q61730, Isoform 2 of Interleukin-1 receptor accessory protein;Isoform of Q61730, Isoform 3 of Interleukin-1 receptor accessory protein	12	12	12	12	12	12	12	12	12	12	12	12	12	12	12	12	12	12	12	12	12	12	12	12	12	12	12	12	12	12	12	12	12	12	12	12	12	12	12	12	13	13	13	13	13
0.00348937	516318.2;NaN	E9Q7N9;H3BLD7	Dnah11	Dynein, axonemal, heavy chain 11;Isoform of E9Q7N9, Dynein, axonemal, heavy chain 11 (Fragment)	1	1	1	1	1	1	1	1	1	1	1	1	Filtered	1	1	1	1	1	1	1	1	Filtered	Filtered	1	1	1	Filtered	1	1	1	1	1	1	1	1	1	1	1	1	1	1	1	1	1	1
3.62172e-05	141271.16;139137.57	E9Q8I0;P06909	Cfh	Isoform of P06909, Complement factor H;Complement factor H	32	32	32	32	32	32	32	32	32	32	32	32	32	32	32	32	32	32	32	32	32	32	32	32	32	32	32	32	32	32	32	32	32	32	32	32	32	32	32	32	32	32	32	32	32
7.5652e-05	95124.82;93902.93	E9Q9Z9;P97399	Dspp	Isoform of P97399, Dentin sialophosphoprotein;Dentin sialophosphoprotein	5	5	5	5	5	5	5	5	5	5	5	5	5	5	5	5	5	5	5	5	5	5	5	5	5	5	5	5	5	5	5	5	5	5	5	5	5	5	5	5	5	5	5	5	5
0.000605047	47296.68;47556.05	E9QK54;E9QLL8	Serpina11	Isoform of Q8CIE0, Serpin A11;Isoform of Q8CIE0, Serpin A11	2	2	2	2	2	2	2	2	2	2	2	2	2	2	2	2	2	2	2	2	2	Filtered	2	2	2	2	2	2	2	2	2	2	2	2	2	2	2	2	2	2	2	2	2	2	2
0.00473726	93854.2	E9QLK3	Brat1	Isoform of Q8C3R1, BRCA1-associated ATM activator 1	1	1	1	1	1	1	1	1	1	1	1	1	1	1	1	1	1	1	1	1	1	1	1	1	1	1	1	1	1	1	1	1	1	1	1	1	1	1	1	1	1	1	1	1	1
4.53068e-05	53649.88;52664.73	E9QNE5;Q9ET66	Pi16	Isoform of Q9ET66, Peptidase inhibitor 16;Peptidase inhibitor 16	6	6	6	6	6	6	6	6	6	6	6	6	6	6	6	6	6	6	6	6	6	6	6	6	6	6	6	6	6	6	6	6	6	6	6	6	6	6	6	6	6	6	6	6	6
0.000193829	70492.9	E9QPB2	Sbsn	Isoform of Q8CIT9, Suprabasin	14	14	14	14	14	14	14	14	14	14	14	14	14	14	14	14	14	14	14	14	14	14	14	14	14	14	14	14	14	14	14	14	14	14	14	14	14	14	14	14	14	14	14	14	14
0.000229128	35429.56;30847.41	E9QPK1;Q8R1U2	Cgref1	Isoform of Q8R1U2, Cell growth regulator with EF hand domain protein 1;Cell growth regulator with EF hand domain protein 1	7	7	7	7	7	7	7	7	7	7	7	7	7	7	7	7	7	7	7	7	7	7	7	7	7	7	7	7	7	7	7	7	7	7	7	7	7	7	7	7	7	7	7	7	7
3.95566e-05	309156.41;309268.53	E9QPU1;Q8CIZ8	Vwf	Isoform of Q8CIZ8, von Willebrand factor;von Willebrand factor	19	19	19	19	19	19	19	19	19	19	19	19	19	19	19	19	19	19	19	19	19	19	19	19	19	19	19	19	19	19	19	19	19	19	19	19	19	19	19	19	19	19	19	19	19
9.14522e-05	27947.3	F2Z405	Serpina3g	Isoform of Q5I2A0, Serine protease inhibitor A3G	1	1	1	1	1	1	1	1	1	1	1	1	1	1	1	1	1	1	1	1	1	1	Filtered	1	1	1	1	1	1	1	1	1	1	1	1	1	1	Filtered	1	1	1	1	1	1	1
0.000195215	34348.78;NaN;27778.27;27778.27-2	F6VW30;F6YY69;P68254;P68254-2	Ywhaq	Isoform of P68254, 14-3-3 protein theta (Fragment);Isoform of P68254, 14-3-3 protein theta (Fragment);14-3-3 protein theta;Isoform of P68254, Isoform 2 of 14-3-3 protein theta	5	5	5	5	5	5	5	5	5	5	5	5	5	5	5	5	5	5	Filtered	5	5	5	Filtered	5	5	5	5	5	5	Filtered	5	5	5	5	5	5	5	5	5	5	5	5	5	5	5
0.000831804	38630.72;38474.53	F6WR04;O70370	Ctss	Isoform of O70370, Cathepsin S;Cathepsin S	4	4	4	4	4	4	4	4	4	4	4	4	4	4	4	4	4	4	Filtered	4	4	4	4	4	4	4	4	4	4	4	4	4	4	4	4	4	4	4	4	4	4	4	4	4	4
0.000468969	186631	F6XLV1	Crocc2	Ciliary rootlet coiled-coil, rootletin family member 2	2	2	2	2	2	2	2	2	2	2	2	2	2	2	2	2	2	2	2	2	2	2	2	2	2	2	2	2	2	2	2	2	2	2	2	2	2	2	2	2	2	2	2	2	2
4.20939e-05	70173.5	F8VQ07	5830473C10Rik	RIKEN cDNA 5830473C10 gene	7	7	7	7	7	7	7	7	7	7	7	7	7	7	7	7	7	7	7	7	7	7	7	7	7	7	7	7	7	7	7	7	7	7	7	7	7	7	7	7	7	7	7	7	7
3.79004e-05	161292.57;161242.56	F8VQD7;Q05909	Ptprg	Isoform of Q05909, Receptor-type tyrosine-protein phosphatase gamma;Receptor-type tyrosine-protein phosphatase gamma	5	5	5	5	5	5	5	5	5	5	5	5	5	5	5	5	5	5	5	5	5	5	5	5	5	5	5	5	5	5	5	5	5	5	5	5	5	5	5	5	5	5	5	5	5
0.000126395	32587.66;32459.49	F8WIP8;P10923	Spp1	Isoform of P10923, Osteopontin;Osteopontin	2	2	2	2	2	2	2	2	Filtered	2	Filtered	2	2	Filtered	Filtered	2	2	2	2	Filtered	2	2	Filtered	2	Filtered	2	2	2	2	2	2	2	2	2	Filtered	2	2	2	2	2	2	2	2	2	2
5.50142e-05	44215.02;44953.84	F8WIR1;P18242	Ctsd	Isoform of P18242, Cathepsin D;Cathepsin D	6	6	6	6	6	6	6	6	6	6	6	6	6	6	6	6	6	6	6	6	6	6	6	6	6	6	6	6	6	6	6	6	6	6	6	6	6	6	6	6	6	6	6	6	6
0.0047652	23356.87;27883.03;27928.13	G3UXX3;Q64105;Q91XH5	Spr	Isoform of Q64105, Sepiapterin reductase;Sepiapterin reductase;Isoform of Q64105, Sepiapterin reductase	Filtered	Filtered	Filtered	3	3	Filtered	Filtered	Filtered	Filtered	Filtered	Filtered	Filtered	Filtered	Filtered	Filtered	Filtered	Filtered	Filtered	Filtered	3	3	Filtered	Filtered	Filtered	Filtered	Filtered	Filtered	3	Filtered	Filtered	Filtered	3	Filtered	Filtered	Filtered	3	Filtered	Filtered	Filtered	Filtered	Filtered	Filtered	Filtered	3	3
0.000187725	104635.1;98885.44;98885.44-2;98885.44-3	G3UXY9;Q9R1E6;Q9R1E6-2;Q9R1E6-3	Enpp2	Isoform of Q9R1E6, Ectonucleotide pyrophosphatase/phosphodiesterase family member 2;Ectonucleotide pyrophosphatase/phosphodiesterase family member 2;Isoform of Q9R1E6, Isoform 2 of Ectonucleotide pyrophosphatase/phosphodiesterase family member 2;Isoform of Q9R1E6, Isoform 3 of Ectonucleotide pyrophosphatase/phosphodiesterase family member 2	3	3	3	3	3	3	3	3	3	3	3	3	3	3	3	3	3	3	3	3	3	3	3	3	3	3	3	3	3	3	3	3	3	3	3	3	3	3	3	3	3	3	3	3	3
0.000601416	27411.43;28672.93	G3UXZ5;P97371	Psme1	Isoform of P97371, Proteasome activator complex subunit 1 (Fragment);Proteasome activator complex subunit 1	8	8	8	8	8	Filtered	Filtered	8	8	8	8	8	8	8	8	8	8	8	8	8	8	8	Filtered	8	Filtered	Filtered	8	8	8	Filtered	8	8	Filtered	8	8	8	8	Filtered	8	8	8	8	8	8	8
0.00587177	6344.23;7841.02	G3UYV7;P62858	Rps28	Isoform of P62858, 40S ribosomal protein S28 (Fragment);40S ribosomal protein S28	Filtered	Filtered	Filtered	Filtered	Filtered	Filtered	Filtered	Filtered	Filtered	Filtered	Filtered	Filtered	Filtered	Filtered	Filtered	Filtered	Filtered	Filtered	Filtered	2	2	Filtered	Filtered	Filtered	Filtered	Filtered	Filtered	2	Filtered	Filtered	Filtered	2	Filtered	Filtered	Filtered	2	Filtered	Filtered	Filtered	Filtered	Filtered	Filtered	Filtered	Filtered	Filtered
6.98547e-05	124139.98;121080.26	G3X8Q5;G3X9T8	Cp	Isoform of Q61147, Ceruloplasmin;Isoform of Q61147, Ceruloplasmin	1	1	1	1	1	1	1	1	1	1	1	1	1	1	1	1	1	1	1	1	1	1	1	1	1	1	1	1	1	1	1	1	1	1	1	1	1	1	1	1	1	1	1	1	1
6.25346e-05	55726.19;53844.11	G3X8T3;P16675	Ctsa	Isoform of P16675, Carboxypeptidase;Lysosomal protective protein	7	7	7	7	7	7	7	7	7	7	7	7	7	7	7	7	7	7	7	7	7	7	7	7	7	7	7	7	7	7	7	7	7	7	7	7	7	7	7	7	7	7	7	7	7
3.62172e-05	46766.1	G3X8T9	Serpina3n	Isoform of Q91WP6, Serine (Or cysteine) peptidase inhibitor, clade A, member 3N, isoform CRA_a	18	18	18	18	18	18	18	18	18	18	18	18	18	18	18	18	18	18	18	18	18	18	18	18	18	18	18	18	18	18	18	18	18	18	18	18	18	18	18	18	23	23	23	23	23
5.02266e-05	15060.71;11935.98	G3X8W2;Q9EP95	Retnla	Isoform of Q9EP95, Resistin-like alpha;Resistin-like alpha	1	1	1	1	1	1	1	1	1	1	1	1	1	1	1	1	1	1	1	1	1	1	1	1	1	1	1	1	1	Filtered	1	1	1	1	1	1	1	1	1	1	1	1	1	1	1
3.62172e-05	106361.42;105927.9	G3X977;Q61703	Itih2	Isoform of Q61703, Inter-alpha trypsin inhibitor, heavy chain 2;Inter-alpha-trypsin inhibitor heavy chain H2	26	26	26	26	26	26	26	26	26	26	26	26	26	26	26	26	26	26	26	26	26	26	26	26	26	26	26	26	26	26	26	26	26	26	26	26	26	26	26	26	27	27	27	27	27
0.000297138	27964.6	G3X9D6	Apon	Apolipoprotein N	3	3	3	3	3	3	3	3	3	3	3	3	3	3	3	3	3	3	3	3	3	3	3	3	3	3	3	3	3	3	3	3	Filtered	3	3	3	3	3	3	3	3	3	3	3	3
0.0002703	38147.17;41469.93;41297.72	G3XA25;Q80X81;Q8CAY6	Acat2;Acat3;Acat2	Isoform of Q8CAY6, Acetyl-CoA acetyltransferase, cytosolic;Acetyl-Coenzyme A acetyltransferase 3;Acetyl-CoA acetyltransferase, cytosolic	Filtered	3	Filtered	3	3	Filtered	3	3	Filtered	3	3	3	3	3	3	3	3	3	3	3	3	3	Filtered	3	Filtered	3	3	3	Filtered	Filtered	3	3	3	Filtered	3	3	3	3	3	3	Filtered	3	Filtered	3	3
0.00667776	54861.65;58066.36	G5E839;P80315	Cct4	Isoform of P80315, T-complex protein 1 subunit delta;T-complex protein 1 subunit delta	Filtered	Filtered	Filtered	2	2	Filtered	Filtered	Filtered	2	Filtered	Filtered	Filtered	Filtered	Filtered	Filtered	Filtered	Filtered	Filtered	Filtered	Filtered	2	Filtered	Filtered	Filtered	Filtered	Filtered	Filtered	2	2	Filtered	Filtered	2	Filtered	Filtered	Filtered	Filtered	Filtered	Filtered	Filtered	Filtered	Filtered	Filtered	Filtered	2	2
8.28271e-05	11142.24;15240.99	G5E850;P56395	Cyb5a	Isoform of P56395, Cytochrome b-5, isoform CRA_a;Cytochrome b5	Filtered	3	3	3	3	Filtered	3	3	Filtered	3	3	3	3	3	Filtered	3	3	3	3	3	3	3	3	3	3	3	3	3	3	3	3	3	3	3	3	3	3	3	3	3	Filtered	3	3	3	3
0.00693611	NaN;30534.81	H3BJA3;O09172	Gclm	Isoform of O09172, Glutamate--cysteine ligase regulatory subunit (Fragment);Glutamate--cysteine ligase regulatory subunit	Filtered	Filtered	Filtered	5	5	Filtered	Filtered	Filtered	Filtered	Filtered	5	5	Filtered	Filtered	Filtered	Filtered	5	Filtered	Filtered	5	Filtered	Filtered	Filtered	Filtered	Filtered	Filtered	Filtered	5	5	Filtered	Filtered	5	Filtered	Filtered	Filtered	5	Filtered	Filtered	Filtered	Filtered	Filtered	Filtered	Filtered	5	5
0.00355659	29347.49;27130.81;32829.41;28553.55;31319.58	H3BJL6;H3BJP2;H3BKH6;H3BLJ9;Q9R0P3	Esd	Isoform of Q9R0P3, S-formylglutathione hydrolase;Isoform of Q9R0P3, S-formylglutathione hydrolase (Fragment);Isoform of Q9R0P3, S-formylglutathione hydrolase;Isoform of Q9R0P3, S-formylglutathione hydrolase;S-formylglutathione hydrolase	Filtered	Filtered	Filtered	6	6	Filtered	Filtered	Filtered	Filtered	Filtered	Filtered	6	Filtered	Filtered	Filtered	Filtered	6	6	Filtered	6	6	Filtered	Filtered	Filtered	Filtered	Filtered	Filtered	6	Filtered	Filtered	Filtered	6	Filtered	Filtered	Filtered	Filtered	Filtered	Filtered	Filtered	Filtered	Filtered	Filtered	Filtered	6	6
6.27898e-05	28404.9;23206.07	H7BWY6;Q00724	Rbp4	Isoform of Q00724, Retinol-binding protein 4;Retinol-binding protein 4	8	8	8	8	8	8	8	8	8	8	8	8	8	8	8	8	8	8	8	8	8	8	8	8	8	8	8	8	8	8	8	8	8	8	8	8	8	8	8	8	9	9	9	9	9
3.88147e-05	70211.65;70268.7	H7BX99;P19221	F2	Isoform of P19221, Prothrombin;Prothrombin	19	19	19	19	19	19	19	19	19	19	19	19	19	19	19	19	19	19	19	19	19	19	19	19	19	19	19	19	19	19	19	19	19	19	19	19	19	19	19	19	20	20	20	20	20
3.67025e-05	71382.57;71382.57	H9H9R5;P26262	Klkb1	Isoform of P26262, Plasma kallikrein;Plasma kallikrein	18	18	18	18	18	18	18	18	18	18	18	18	18	18	18	18	18	18	18	18	18	18	18	18	18	18	18	18	18	18	18	18	18	18	18	18	18	18	18	18	19	19	19	19	19
0.000224549	21669.43;21266.65;21977.31;22099.52;21540.31	I7HFT9;P15864;P43274;P43277;Q07133	Hist1h1t;Hist1h1c;Hist1h1e;Hist1h1d;Hist1h1t	Isoform of Q07133, Histone H1t;Histone H1.2;Histone H1.4;Histone H1.3;Histone H1t	Filtered	Filtered	Filtered	2	2	Filtered	Filtered	Filtered	2	2	2	Filtered	Filtered	2	Filtered	Filtered	2	2	Filtered	2	2	2	Filtered	2	Filtered	Filtered	Filtered	2	Filtered	Filtered	Filtered	2	Filtered	2	Filtered	2	Filtered	Filtered	Filtered	2	Filtered	Filtered	Filtered	2	2
9.72837e-05	10423.5	J3QNZ9	Igkv4-62	Isoform of A0A0G2JDW9, Immunoglobulin kappa variable 4-62	Filtered	Filtered	2	Filtered	2	2	2	2	Filtered	2	Filtered	Filtered	Filtered	Filtered	2	2	2	2	Filtered	Filtered	2	Filtered	Filtered	Filtered	Filtered	Filtered	Filtered	2	2	Filtered	2	2	Filtered	Filtered	Filtered	Filtered	2	2	2	Filtered	Filtered	Filtered	2	Filtered	2
0.00641089	53042.54;85025.81;84893.61	M0QWA7;P11835;Q542I8	Itgb2	Isoform of P11835, Integrin beta;Integrin beta-2;Isoform of P11835, Integrin beta	5	Filtered	Filtered	Filtered	5	5	Filtered	Filtered	5	5	Filtered	5	5	Filtered	5	5	5	5	Filtered	Filtered	Filtered	Filtered	Filtered	5	Filtered	5	5	Filtered	Filtered	5	5	Filtered	Filtered	Filtered	5	Filtered	Filtered	Filtered	Filtered	Filtered	5	Filtered	Filtered	Filtered	5
0.00720824	42921.3	O08689	Mstn	Growth/differentiation factor 8	4	4	4	Filtered	4	4	4	4	4	4	4	4	4	Filtered	4	Filtered	4	Filtered	4	4	4	Filtered	Filtered	Filtered	Filtered	4	Filtered	4	Filtered	Filtered	Filtered	Filtered	Filtered	4	4	Filtered	Filtered	Filtered	4	4	4	4	4	Filtered	4
0.000320999	45544.4	O09043	Napsa	Napsin-A	3	3	3	3	3	3	3	3	3	3	3	3	3	3	3	3	3	3	3	3	3	3	3	3	3	3	3	3	3	3	3	3	3	3	3	Filtered	3	3	3	3	3	3	3	3	3
0.000304547	26372.2	O09061	Psmb1	Proteasome subunit beta type-1	6	6	6	6	6	6	6	6	6	6	6	6	6	6	6	6	6	6	6	6	6	6	6	6	6	6	6	6	6	6	6	6	6	6	6	6	6	6	6	6	6	6	6	6	6
0.00443547	27497.6	O09131	Gsto1	Glutathione S-transferase omega-1	Filtered	Filtered	10	10	10	Filtered	Filtered	Filtered	10	Filtered	Filtered	Filtered	Filtered	10	Filtered	Filtered	10	Filtered	Filtered	10	10	Filtered	Filtered	10	10	10	Filtered	10	Filtered	10	10	10	Filtered	Filtered	10	10	Filtered	Filtered	Filtered	Filtered	Filtered	Filtered	10	10	10
3.62172e-05	114648	O09159	Man2b1	Lysosomal alpha-mannosidase	17	17	17	17	17	17	17	17	17	17	17	17	17	17	17	17	17	17	17	17	17	17	17	17	17	17	17	17	17	17	17	17	17	17	17	17	17	17	17	17	17	17	17	17	17
5.60196e-05	27391.9	O09164	Sod3	Extracellular superoxide dismutase [Cu-Zn]	7	7	7	7	7	7	7	7	7	7	7	7	7	7	7	7	7	7	7	7	7	7	7	7	7	7	7	7	7	7	7	7	7	7	7	7	7	7	7	7	7	7	7	7	7
0.000161445	45020.5	O35490	Bhmt	Betaine--homocysteine S-methyltransferase 1	Filtered	2	2	2	2	2	2	2	Filtered	2	Filtered	2	Filtered	2	Filtered	2	2	2	2	2	2	Filtered	Filtered	2	Filtered	Filtered	2	2	Filtered	Filtered	2	2	2	Filtered	2	2	2	2	2	2	Filtered	2	2	2	2
0.000102197	56578.35;56578.35-2;56578.35-3	O35664;O35664-2;O35664-3	Ifnar2	Interferon alpha/beta receptor 2;Isoform of O35664, Isoform 2 of Interferon alpha/beta receptor 2;Isoform of O35664, Isoform 3 of Interferon alpha/beta receptor 2	2	2	2	2	2	2	2	2	2	2	2	2	2	2	2	2	2	2	2	2	2	2	2	2	2	2	2	2	2	2	2	2	2	2	2	2	2	2	2	2	2	2	2	2	2
0.00107874	44458.3	O35744	Chil3	Chitinase-like protein 3	3	3	3	3	3	3	3	3	Filtered	Filtered	3	3	3	3	3	3	Filtered	3	3	3	3	Filtered	3	3	3	3	3	3	3	Filtered	Filtered	3	Filtered	3	3	Filtered	3	Filtered	Filtered	3	3	3	3	3	3
3.62172e-05	80055.4	O35930	Gp1ba	Platelet glycoprotein Ib alpha chain	6	6	6	6	6	6	6	6	6	6	6	6	6	6	6	6	6	6	6	6	6	6	6	6	6	6	6	6	6	6	6	6	6	6	6	6	6	6	6	6	6	6	6	6	6
0.0056532	29063.2	O35955	Psmb10	Proteasome subunit beta type-10	1	1	1	Filtered	1	1	1	1	1	1	Filtered	1	Filtered	Filtered	Filtered	1	1	Filtered	Filtered	Filtered	1	Filtered	1	Filtered	1	1	1	Filtered	Filtered	1	Filtered	Filtered	1	1	1	Filtered	Filtered	Filtered	1	Filtered	1	1	1	Filtered	1
0.00237014	14485.22;14485.22-2	O55042;O55042-2	Snca	Alpha-synuclein;Isoform of O55042, Isoform 2 of Alpha-synuclein	5	5	Filtered	5	5	Filtered	Filtered	5	Filtered	Filtered	5	5	5	Filtered	5	5	5	Filtered	Filtered	5	Filtered	Filtered	5	Filtered	5	5	Filtered	5	5	Filtered	Filtered	5	Filtered	Filtered	Filtered	5	Filtered	Filtered	Filtered	Filtered	5	5	Filtered	5	5
0.000395558	122385	O55111	Dsg2	Desmoglein-2	6	6	6	Filtered	6	6	6	6	6	6	6	Filtered	6	Filtered	6	6	6	6	6	6	6	6	6	6	Filtered	Filtered	6	6	Filtered	6	6	6	6	Filtered	Filtered	Filtered	Filtered	6	Filtered	Filtered	6	6	6	Filtered	6
0.00290692	28532.4	O55234	Psmb5	Proteasome subunit beta type-5	7	7	7	7	7	7	7	7	7	7	7	7	7	7	7	7	7	7	7	7	7	7	7	7	Filtered	7	7	7	7	7	7	7	7	Filtered	7	7	7	7	7	7	7	7	7	7	7
3.62172e-05	36298.5	O70165	Fcn1	Ficolin-1	8	8	8	8	8	8	8	8	8	8	8	8	8	8	8	8	8	8	8	8	8	8	8	8	8	8	8	8	8	8	8	8	8	8	8	8	8	8	8	8	8	8	8	8	8
0.000222412	28827.1	O70250	Pgam2	Phosphoglycerate mutase 2	9	9	9	9	9	Filtered	Filtered	9	9	9	9	9	9	9	Filtered	9	9	9	9	9	9	9	Filtered	9	9	9	9	9	9	Filtered	Filtered	9	9	Filtered	Filtered	9	9	9	9	9	9	9	9	9	9
0.000160587	28405.2	O70435	Psma3	Proteasome subunit alpha type-3	6	6	6	6	6	6	6	6	6	6	6	6	6	6	6	6	6	6	6	6	6	6	6	6	6	6	6	6	6	6	6	6	6	6	6	6	6	6	6	6	6	6	6	6	6
0.000397739	27706	O70456	Sfn	14-3-3 protein sigma	8	8	8	8	8	8	8	8	8	8	8	Filtered	8	8	Filtered	Filtered	Filtered	8	Filtered	Filtered	8	Filtered	Filtered	Filtered	Filtered	Filtered	Filtered	8	8	Filtered	Filtered	8	Filtered	Filtered	Filtered	8	Filtered	Filtered	Filtered	Filtered	8	8	8	8	8
3.62172e-05	84998.8	O70570	Pigr	Polymeric immunoglobulin receptor	5	5	5	5	5	5	5	5	5	5	5	5	5	5	5	5	5	5	5	5	5	5	5	5	5	5	5	5	5	5	5	5	5	5	5	5	5	5	5	5	5	5	5	5	5
6.47382e-05	36451.4	O88200	Clec11a	C-type lectin domain family 11 member A	7	7	7	7	7	7	7	7	7	7	7	7	7	7	7	7	7	7	7	7	7	7	7	7	7	7	7	7	7	7	7	7	7	7	7	7	7	7	7	7	7	7	7	7	7
0.00735485	82596.5	O88325	Naglu	Alpha-N-acetylglucosaminidase	Filtered	Filtered	Filtered	Filtered	Filtered	Filtered	2	Filtered	Filtered	2	Filtered	2	2	2	2	2	Filtered	Filtered	Filtered	2	Filtered	Filtered	2	2	Filtered	2	Filtered	Filtered	Filtered	2	Filtered	2	Filtered	Filtered	2	2	Filtered	Filtered	Filtered	Filtered	Filtered	Filtered	Filtered	Filtered	Filtered
0.000164462	37402.67;37402.67-2;37402.67-3	O88569;O88569-2;O88569-3	Hnrnpa2b1	Heterogeneous nuclear ribonucleoproteins A2/B1;Isoform of O88569, Isoform 2 of Heterogeneous nuclear ribonucleoproteins A2/B1;Isoform of O88569, Isoform 3 of Heterogeneous nuclear ribonucleoproteins A2/B1	Filtered	10	10	10	10	10	10	Filtered	10	10	10	10	10	10	10	10	10	10	Filtered	10	10	10	10	10	Filtered	10	10	10	10	10	10	10	10	Filtered	10	10	Filtered	Filtered	10	Filtered	Filtered	13	13	13	13
3.62172e-05	247230	O88783	F5	Coagulation factor V	50	50	50	50	50	50	50	50	50	50	50	50	50	50	50	50	50	50	50	50	50	50	50	50	50	50	50	50	50	50	50	50	50	50	50	50	50	50	50	50	50	50	50	50	50
0.000137305	46674.4	O88844	Idh1	Isocitrate dehydrogenase [NADP] cytoplasmic	Filtered	2	Filtered	2	2	Filtered	2	2	2	2	Filtered	2	2	Filtered	Filtered	2	2	2	2	2	2	Filtered	Filtered	2	Filtered	Filtered	2	2	2	Filtered	2	2	2	Filtered	2	2	2	2	2	2	Filtered	2	Filtered	2	2
3.62172e-05	54017.96;55255.4	O88947;Q3U3V1	F10	Coagulation factor X;Isoform of O88947, Coagulation factor X	8	8	8	8	8	8	8	8	8	8	8	8	8	8	8	8	8	8	8	8	8	8	8	8	8	8	8	8	8	8	8	8	8	8	8	8	8	8	8	8	9	9	9	9	9
3.62172e-05	47585.8	O88968	Tcn2	Transcobalamin-2	13	13	13	13	13	13	13	13	13	13	13	13	13	13	13	13	13	13	13	13	13	13	13	13	13	13	13	13	13	13	13	13	13	13	13	13	13	13	13	13	13	13	13	13	13
3.62172e-05	69379.1	O89020	Afm	Afamin	16	16	16	16	16	16	16	16	16	16	16	16	16	16	16	16	16	16	16	16	16	16	16	16	16	16	16	16	16	16	16	16	16	16	16	16	16	16	16	16	17	17	17	17	17
0.00462372	50989.2	O89053	Coro1a	Coronin-1A	4	4	4	4	4	4	4	4	4	4	4	4	4	Filtered	4	4	4	4	Filtered	Filtered	4	4	Filtered	Filtered	Filtered	4	4	4	4	4	4	4	4	4	4	4	Filtered	Filtered	Filtered	4	4	4	4	4	4
0.000320486	69354.5	O89103	Cd93	Complement component C1q receptor	Filtered	Filtered	2	Filtered	Filtered	2	Filtered	2	2	2	Filtered	Filtered	2	2	2	2	2	2	2	2	2	2	2	2	2	2	2	2	2	Filtered	2	2	2	2	2	2	2	2	2	2	Filtered	Filtered	2	Filtered	Filtered
4.42334e-05	39771.4	P00329	Adh1	Alcohol dehydrogenase 1	7	7	7	7	7	7	7	7	7	7	7	7	7	7	7	7	7	7	7	7	7	7	7	7	7	7	7	7	7	7	7	7	7	7	7	7	7	7	7	7	7	7	7	7	7
3.62172e-05	57643.7	P00687	Amy1	Alpha-amylase 1	16	16	16	16	16	16	16	16	16	16	16	16	16	16	16	16	16	16	16	16	16	16	16	16	16	16	16	16	16	16	16	16	16	16	16	16	16	16	16	16	16	16	16	16	16
5.93949e-05	57318.3	P00688	Amy2	Pancreatic alpha-amylase	6	6	6	6	6	6	6	6	6	6	6	6	Filtered	6	6	Filtered	6	6	6	6	6	6	6	6	6	6	6	6	6	6	6	6	Filtered	6	6	6	6	Filtered	6	6	6	6	6	6	6
3.62565e-05	29032.5	P00920	Ca2	Carbonic anhydrase 2	14	14	14	14	14	14	14	14	14	14	14	14	14	14	14	14	14	14	14	14	14	14	14	14	14	14	14	14	14	14	14	14	14	14	14	14	14	14	14	14	15	15	15	15	15
3.62172e-05	186484	P01027	C3	Complement C3	104	104	104	104	104	104	104	104	104	104	104	104	104	104	104	104	104	104	104	104	104	104	104	104	104	104	104	104	104	104	104	104	104	104	104	104	104	104	104	104	115	115	115	115	115
3.62172e-05	192915	P01029	C4b	Complement C4-B	67	67	67	67	67	67	67	67	67	67	67	67	67	67	67	67	67	67	67	67	67	67	67	67	67	67	67	67	67	67	67	67	67	67	67	67	67	67	67	67	68	68	68	68	68
4.41123e-05	18013.5	P01592	Jchain	Immunoglobulin J chain	3	3	3	3	3	3	3	3	3	3	3	3	3	3	3	3	3	3	3	3	3	3	3	3	3	3	3	3	3	3	3	3	3	3	3	3	3	3	3	3	3	3	3	3	3
6.86831e-05	12272.9	P01631		Ig kappa chain V-II region 26-10	3	3	3	3	3	3	3	3	3	3	3	3	3	3	3	3	3	3	3	3	3	3	3	3	3	3	3	3	3	3	3	3	3	3	3	3	3	3	3	3	3	3	3	3	3
4.46662e-05	NaN	P01643		Ig kappa chain V-V region MOPC 173	1	1	1	Filtered	1	1	1	1	1	1	1	1	1	1	1	1	Filtered	1	1	1	1	Filtered	1	Filtered	1	1	1	1	1	1	1	1	Filtered	1	1	1	1	1	1	Filtered	1	1	1	Filtered	1
3.62565e-05	11910.2;11954.32	P01644;P01645		Ig kappa chain V-V region HP R16.7;Ig kappa chain V-V region HP 93G7	4	4	4	4	4	4	4	4	4	4	4	4	4	4	4	4	4	4	4	4	4	4	4	4	4	4	4	4	4	4	4	4	4	4	4	4	4	4	4	4	5	5	5	5	5
3.62172e-05	11980.4	P01654		Ig kappa chain V-III region PC 2880/PC 1229	4	4	4	4	4	4	4	4	4	4	4	4	4	4	4	4	4	4	4	4	4	4	4	4	4	4	4	4	4	4	4	4	4	4	4	4	4	4	4	4	4	4	4	4	4
3.62172e-05	12041.33;12005.34	P01662;P01663		Ig kappa chain V-III region ABPC 22/PC 9245;Ig kappa chain V-III region PC 4050	3	3	3	3	3	3	3	3	3	3	3	3	3	3	3	3	3	3	3	3	3	3	3	3	3	3	3	3	3	3	3	3	3	3	3	3	3	3	3	3	3	3	3	3	3
0.00113099	12071.3	P01667		Ig kappa chain V-III region PC 6308	Filtered	Filtered	Filtered	1	1	1	1	1	1	1	1	1	Filtered	Filtered	Filtered	1	Filtered	Filtered	1	Filtered	1	1	1	Filtered	Filtered	1	Filtered	1	1	1	1	Filtered	1	Filtered	1	Filtered	1	1	1	1	Filtered	Filtered	Filtered	1	1
7.72898e-05	12010.5	P01671		Ig kappa chain V-III region PC 7175	2	2	2	2	2	2	2	2	2	2	2	2	2	2	2	2	2	2	2	2	2	2	2	2	2	2	2	2	2	2	2	2	2	2	2	2	2	2	2	2	2	2	2	2	2
3.67025e-05	11627.1;11584.07;11568.07;11554.05;11502	P01675;P01676;P01677;P01678;P01679		Ig kappa chain V-VI region XRPC 44;Ig kappa chain V-VI region XRPC 24;Ig kappa chain V-VI region TEPC 601/TEPC 191;Ig kappa chain V-VI region SAPC 10;Ig kappa chain V-VI region J539	2	2	2	2	2	2	2	2	2	2	2	2	2	2	2	2	2	2	2	2	2	2	2	2	2	2	2	2	2	2	2	2	2	2	2	2	2	2	2	2	2	2	2	2	2
0.000581979	12554.9	P01741		Ig heavy chain V region	Filtered	Filtered	1	1	1	Filtered	1	Filtered	1	1	1	1	Filtered	Filtered	Filtered	Filtered	1	1	1	1	1	1	1	Filtered	1	1	1	1	1	1	1	1	Filtered	1	1	1	Filtered	1	1	1	Filtered	Filtered	1	1	1
0.000169952	12772.5	P01748		Ig heavy chain V region 23	Filtered	Filtered	Filtered	Filtered	Filtered	Filtered	1	1	Filtered	Filtered	Filtered	Filtered	Filtered	1	Filtered	1	Filtered	1	Filtered	Filtered	Filtered	Filtered	Filtered	Filtered	Filtered	Filtered	Filtered	1	Filtered	Filtered	Filtered	1	Filtered	Filtered	Filtered	Filtered	Filtered	1	Filtered	1	Filtered	Filtered	Filtered	Filtered	Filtered
9.72837e-05	13015.7	P01749	Ighv1-61	Ig heavy chain V region 3	1	1	1	1	1	1	1	1	1	1	1	1	1	1	1	1	1	1	1	1	1	1	1	Filtered	1	1	1	1	1	1	1	1	1	Filtered	1	1	1	1	1	1	1	1	1	1	1
0.000247521	12810.3	P01801		Ig heavy chain V-III region J606	2	2	2	Filtered	2	2	2	2	2	2	2	2	2	2	2	2	2	2	2	2	2	2	2	Filtered	2	2	2	2	2	2	2	2	2	2	2	2	2	2	2	2	3	3	3	Filtered	3
0.0052701	12691.3	P01803		Ig heavy chain V region AMPC1	1	1	1	Filtered	Filtered	1	1	1	1	Filtered	Filtered	1	1	Filtered	1	Filtered	1	1	Filtered	1	1	Filtered	Filtered	Filtered	Filtered	Filtered	Filtered	1	1	Filtered	1	Filtered	Filtered	Filtered	1	Filtered	Filtered	Filtered	1	Filtered	1	1	1	Filtered	Filtered
3.64896e-05	11934.1	P01837	Igkc	Immunoglobulin kappa constant	5	5	5	5	5	5	5	5	5	5	5	5	5	5	5	5	5	5	5	5	5	5	5	5	5	5	5	5	5	5	5	5	5	5	5	5	5	5	5	5	6	6	6	6	6
3.62172e-05	11254.55;11311.6	P01844;Q99JC1	Iglc2	Ig lambda-2 chain C region;Isoform of P01844, Ig lambda-2 chain C region (Fragment)	3	3	3	3	3	3	3	3	3	3	3	3	3	3	3	3	3	3	3	3	3	3	3	3	3	3	3	3	3	3	3	3	3	3	3	3	3	3	3	3	3	3	3	3	3
6.70492e-05	13779	P01887	B2m	Beta-2-microglobulin	3	3	3	3	3	3	3	3	3	3	3	3	3	3	3	3	3	3	3	3	3	3	3	3	3	3	3	3	3	3	3	3	3	3	3	3	3	3	3	3	5	5	5	5	5
3.67025e-05	37251	P01898	H2-Q10	H-2 class I histocompatibility antigen, Q10 alpha chain	12	12	12	12	12	12	12	12	12	12	12	12	12	12	12	12	12	12	12	12	12	12	12	12	12	12	12	12	12	12	12	12	12	12	12	12	12	12	12	12	12	12	12	12	12
0.000268208	40836.2	P01899	H2-D1	Isoform of P14427, H-2 class I histocompatibility antigen, D-B alpha chain	1	1	1	Filtered	1	1	1	1	1	1	1	1	1	Filtered	1	1	Filtered	Filtered	1	1	1	Filtered	1	Filtered	1	1	1	1	1	1	1	1	1	Filtered	1	1	1	1	1	1	1	1	1	Filtered	1
3.65144e-05	15085.2	P01942	Hba	Hemoglobin subunit alpha	13	13	13	13	13	13	13	13	13	13	13	13	13	13	13	13	13	13	13	13	13	13	13	13	13	13	13	13	13	13	13	13	13	13	13	13	13	13	13	13	14	14	14	14	14
3.95566e-05	16136.6	P02104	Hbb-y	Hemoglobin subunit epsilon-Y2	3	3	3	3	3	3	3	3	3	3	3	3	3	3	3	3	3	3	3	3	3	3	3	3	3	3	3	3	3	3	3	3	3	3	3	3	3	3	3	3	3	3	3	3	3
0.00941075	16823.4	P02816	Pip	Prolactin-inducible protein homolog	3	3	Filtered	Filtered	3	3	3	Filtered	3	Filtered	3	3	Filtered	Filtered	Filtered	Filtered	Filtered	Filtered	3	Filtered	Filtered	Filtered	Filtered	Filtered	3	3	3	3	3	3	3	Filtered	Filtered	Filtered	Filtered	3	Filtered	3	Filtered	3	3	3	Filtered	Filtered	3
3.62172e-05	28056.79;28056.79-2	P03953;P03953-2	Cfd	Complement factor D;Isoform of P03953, Isoform 2 of Complement factor D	7	7	7	7	7	7	7	7	7	7	7	7	7	7	7	7	7	7	7	7	7	7	7	7	7	7	7	7	7	7	7	7	7	7	7	7	7	7	7	7	7	7	7	7	7
7.13374e-05	12390	P03976		Ig kappa chain V-II region 17S29.1	3	3	3	Filtered	3	3	3	3	3	3	3	3	3	3	3	3	3	3	3	3	3	3	3	3	3	3	3	3	3	3	3	3	3	3	3	3	3	3	3	3	3	3	3	Filtered	3
3.62172e-05	65605.9	P04104	Krt1	Keratin, type II cytoskeletal 1	3	Filtered	Filtered	3	3	3	Filtered	Filtered	Filtered	Filtered	Filtered	Filtered	Filtered	Filtered	Filtered	Filtered	Filtered	3	Filtered	Filtered	Filtered	Filtered	Filtered	Filtered	Filtered	Filtered	Filtered	Filtered	3	Filtered	Filtered	Filtered	Filtered	Filtered	Filtered	Filtered	Filtered	3	Filtered	3	3	Filtered	Filtered	3	3
6.58069e-05	14649.9	P04117	Fabp4	Fatty acid-binding protein, adipocyte	6	6	6	6	6	6	6	6	6	6	6	6	6	6	6	6	6	6	6	6	6	6	6	6	6	6	6	6	6	6	6	6	6	6	6	6	6	6	6	6	6	6	6	6	6
3.64896e-05	17069.7	P04247	Mb	Myoglobin	4	4	4	4	4	4	4	4	4	4	4	4	4	4	4	4	4	4	4	4	4	4	4	4	4	4	4	4	4	4	4	4	4	4	4	4	4	4	4	4	4	4	4	4	4
4.33619e-05	103135.52;103135.52-2	P04919;P04919-2	Slc4a1	Band 3 anion transport protein;Isoform of P04919, Isoform 2 of Band 3 anion transport protein	11	11	11	11	11	11	11	11	11	11	11	11	11	11	11	11	11	11	11	11	11	11	11	11	11	11	11	11	11	11	11	11	11	11	11	11	11	11	11	11	11	11	11	11	11
3.96785e-05	21464.65;21416.57	P04939;Q3KQQ2	Mup3	Major urinary protein 3;Isoform of P04939, MCG15829, isoform CRA_a	7	7	7	7	7	7	7	7	7	7	7	7	7	7	7	7	7	7	7	7	7	7	7	7	7	7	7	7	7	7	7	7	7	7	7	7	7	7	7	7	7	7	7	7	7
0.000101438	39355.9	P05064	Aldoa	Fructose-bisphosphate aldolase A	22	22	22	22	22	22	22	22	22	22	22	22	22	22	22	22	22	22	22	22	22	22	22	22	22	22	22	22	22	22	22	22	22	22	22	22	22	22	22	22	23	23	23	23	23
6.46811e-05	46247.6	P05201	Got1	Aspartate aminotransferase, cytoplasmic	10	10	10	10	10	10	10	10	10	10	10	10	10	10	10	10	10	10	10	10	10	10	10	10	10	10	10	10	10	10	10	10	10	10	10	10	10	10	10	10	10	10	10	10	10
0.00743636	47411.4	P05202	Got2	Aspartate aminotransferase, mitochondrial	Filtered	Filtered	Filtered	3	Filtered	Filtered	Filtered	Filtered	Filtered	Filtered	Filtered	Filtered	Filtered	3	Filtered	Filtered	Filtered	3	Filtered	Filtered	Filtered	Filtered	Filtered	Filtered	Filtered	Filtered	3	Filtered	Filtered	Filtered	3	Filtered	Filtered	Filtered	3	Filtered	Filtered	3	3	Filtered	Filtered	Filtered	Filtered	3	Filtered
8.10555e-05	28913.7	P05208	Cela2a	Chymotrypsin-like elastase family member 2A	4	4	4	4	4	4	4	4	4	4	4	4	4	4	4	4	4	4	4	4	4	4	4	4	4	4	4	4	4	4	4	4	4	4	4	4	4	4	4	4	4	4	4	4	4
0.000120888	50151.63;50135.63;49909.35	P05213;P68369;P68373	Tuba1b;Tuba1a;Tuba1c	Tubulin alpha-1B chain;Tubulin alpha-1A chain;Tubulin alpha-1C chain	4	4	4	4	4	Filtered	4	4	4	4	4	4	4	4	4	4	4	4	Filtered	4	4	4	Filtered	4	Filtered	4	4	4	4	Filtered	4	4	Filtered	4	4	4	Filtered	Filtered	4	4	4	4	4	4	4
3.88147e-05	13770.3	P05366	Saa1	Serum amyloid A-1 protein	5	5	5	5	5	5	5	5	5	5	5	5	5	5	5	5	5	5	5	5	5	5	5	5	5	5	5	5	5	5	5	5	5	5	5	5	5	5	5	5	5	5	5	5	5
3.62172e-05	188878	P06684	C5	Complement C5	63	63	63	63	63	63	63	63	63	63	63	63	63	63	63	63	63	63	63	63	63	63	63	63	63	63	63	63	63	63	63	63	63	63	63	63	63	63	63	63	67	67	67	67	67
3.62172e-05	45029	P06728	Apoa4	Apolipoprotein A-IV	31	31	31	31	31	31	31	31	31	31	31	31	31	31	31	31	31	31	31	31	31	31	31	31	31	31	31	31	31	31	31	31	31	31	31	31	31	31	31	31	40	40	40	40	40
8.50488e-05	62766.9	P06745	Gpi	Glucose-6-phosphate isomerase	9	9	9	9	9	9	9	9	9	9	9	9	9	Filtered	9	9	9	9	9	9	9	Filtered	9	Filtered	9	9	9	9	9	9	9	9	9	Filtered	9	9	9	9	9	9	9	9	9	9	9
6.57256e-05	63953.75;61481	P06801;Q3TQP6	Me1	NADP-dependent malic enzyme;Isoform of P06801, Malic enzyme	11	11	11	11	11	11	11	11	11	11	11	11	11	11	11	11	11	11	11	11	11	11	11	11	11	11	11	11	11	11	11	11	11	11	11	11	11	11	11	11	11	11	11	11	11
5.85771e-05	26203.5	P07146	Prss2	Anionic trypsin-2	Filtered	Filtered	Filtered	1	1	Filtered	Filtered	Filtered	Filtered	Filtered	Filtered	Filtered	Filtered	1	Filtered	Filtered	1	1	Filtered	Filtered	Filtered	1	Filtered	1	Filtered	Filtered	Filtered	Filtered	Filtered	Filtered	Filtered	Filtered	Filtered	1	Filtered	Filtered	Filtered	Filtered	Filtered	Filtered	Filtered	Filtered	Filtered	1	1
3.66774e-05	15775.9	P07309	Ttr	Transthyretin	7	7	7	7	7	7	7	7	7	7	7	7	7	7	7	7	7	7	7	7	7	7	7	7	7	7	7	7	7	7	7	7	7	7	7	7	7	7	7	7	7	7	7	7	7
3.62172e-05	43045	P07310	Ckm	Creatine kinase M-type	16	16	16	16	16	16	16	16	16	16	16	16	16	16	16	16	16	16	16	16	16	16	16	16	16	16	16	16	16	16	16	16	16	16	16	16	16	16	16	16	17	17	17	17	17
0.000220905	38676.2	P07356	Anxa2	Annexin A2	Filtered	Filtered	Filtered	19	19	Filtered	Filtered	Filtered	19	Filtered	Filtered	19	Filtered	Filtered	Filtered	Filtered	19	19	Filtered	Filtered	Filtered	Filtered	Filtered	Filtered	Filtered	19	19	19	Filtered	Filtered	19	19	Filtered	19	Filtered	19	Filtered	Filtered	19	19	Filtered	Filtered	Filtered	19	19
3.62172e-05	23843.4	P07361	Orm2	Alpha-1-acid glycoprotein 2	4	4	4	4	4	4	4	4	4	4	4	4	4	4	4	4	4	4	4	4	4	4	4	4	4	4	4	4	4	4	4	4	4	4	4	4	4	4	4	4	5	5	5	5	5
3.62172e-05	68692.5	P07724	Alb	Serum albumin	62	62	62	62	62	62	62	62	62	62	62	62	62	62	62	62	62	62	62	62	62	62	62	62	62	62	62	62	62	62	62	62	62	62	62	62	62	62	62	62	66	66	66	66	66
0.000233824	84787.9	P07901	Hsp90aa1	Heat shock protein HSP 90-alpha	14	14	Filtered	14	14	Filtered	14	14	14	14	14	14	14	14	Filtered	14	14	14	14	14	14	14	14	14	14	14	14	14	14	Filtered	14	14	14	14	14	14	14	14	14	14	15	15	Filtered	15	15
0.000187411	279865	P08032	Spta1	Spectrin alpha chain, erythrocytic 1	Filtered	41	Filtered	Filtered	Filtered	Filtered	Filtered	Filtered	Filtered	Filtered	Filtered	41	Filtered	Filtered	Filtered	Filtered	Filtered	Filtered	Filtered	41	Filtered	Filtered	Filtered	Filtered	Filtered	Filtered	Filtered	Filtered	41	Filtered	Filtered	41	Filtered	Filtered	Filtered	Filtered	Filtered	Filtered	41	Filtered	Filtered	41	Filtered	Filtered	Filtered
6.97588e-05	77837.8	P08071	Ltf	Lactotransferrin	11	11	11	11	11	11	11	11	11	11	11	11	11	11	11	11	11	11	11	11	11	11	11	11	11	11	11	11	11	11	11	11	11	11	11	11	11	11	11	11	11	11	11	11	11
0.00051382	92475.8	P08113	Hsp90b1	Endoplasmin	15	15	15	15	15	15	15	15	15	15	15	15	15	15	15	15	15	15	15	15	15	15	Filtered	15	15	15	15	15	15	15	15	15	15	15	15	15	15	15	15	Filtered	15	15	15	15	15
0.00549324	138943	P08121	Col3a1	Collagen alpha-1(III) chain	4	4	4	4	Filtered	Filtered	4	4	Filtered	4	Filtered	Filtered	Filtered	4	Filtered	Filtered	4	Filtered	4	Filtered	Filtered	Filtered	Filtered	Filtered	Filtered	Filtered	Filtered	4	4	4	4	4	4	Filtered	Filtered	Filtered	4	Filtered	4	4	4	4	4	4	Filtered
3.62172e-05	35866.6	P08226	Apoe	Apolipoprotein E	21	21	21	21	21	21	21	21	21	21	21	21	21	21	21	21	21	21	21	21	21	21	21	21	21	21	21	21	21	21	21	21	21	21	21	21	21	21	21	21	26	26	26	26	26
3.88147e-05	15942.7	P08228	Sod1	Superoxide dismutase [Cu-Zn]	5	5	5	5	5	5	5	5	5	5	5	5	5	5	5	5	5	5	5	5	5	5	5	5	5	5	5	5	5	5	5	5	5	5	5	5	5	5	5	5	5	5	5	5	5
0.00441338	35611.4	P08249	Mdh2	Malate dehydrogenase, mitochondrial	Filtered	10	Filtered	10	10	Filtered	Filtered	Filtered	Filtered	Filtered	Filtered	Filtered	Filtered	Filtered	Filtered	Filtered	Filtered	10	Filtered	Filtered	Filtered	Filtered	Filtered	Filtered	Filtered	Filtered	10	10	Filtered	Filtered	Filtered	Filtered	Filtered	Filtered	Filtered	Filtered	Filtered	Filtered	Filtered	10	Filtered	10	Filtered	10	10
3.62172e-05	51523.7	P08607	C4bpa	C4b-binding protein	7	7	7	7	7	7	7	7	7	7	7	7	7	7	7	7	7	7	7	7	7	7	7	7	7	7	7	7	7	7	7	7	7	7	7	7	7	7	7	7	8	8	8	8	8
0.000729668	47754.1	P08730	Krt13	Keratin, type I cytoskeletal 13	2	2	2	2	2	2	2	2	2	2	2	2	2	2	2	2	2	2	2	2	2	2	2	2	2	2	2	2	2	2	2	2	2	2	Filtered	2	Filtered	2	2	2	2	2	2	2	2
0.000577155	16689	P08905	Lyz2	Lysozyme C-2	1	1	1	1	1	1	1	1	1	1	1	1	1	1	1	1	1	1	1	1	1	Filtered	1	1	Filtered	1	1	1	1	1	1	1	1	1	1	1	1	Filtered	1	1	1	1	1	1	1
0.0016092	88231.3;88231.3-2	P09055;P09055-2	Itgb1	Integrin beta-1;Isoform of P09055, Isoform 2 of Integrin beta-1	5	5	5	5	5	5	Filtered	Filtered	5	5	5	5	5	5	5	5	5	5	5	5	5	5	5	Filtered	5	5	5	5	5	5	5	5	5	5	5	5	5	5	5	5	5	5	5	5	5
0.000150202	57058.5	P09103	P4hb	Protein disulfide-isomerase	13	13	13	13	13	13	13	13	13	13	13	13	13	13	13	13	13	13	13	13	13	13	13	13	13	13	13	13	13	13	13	13	13	13	13	13	13	13	13	13	13	13	13	13	13
0.00377027	76723.1	P09405	Ncl	Nucleolin	Filtered	Filtered	Filtered	6	6	Filtered	Filtered	Filtered	Filtered	Filtered	Filtered	Filtered	Filtered	Filtered	Filtered	Filtered	Filtered	Filtered	Filtered	Filtered	6	Filtered	Filtered	Filtered	Filtered	Filtered	Filtered	Filtered	Filtered	Filtered	Filtered	6	Filtered	Filtered	Filtered	Filtered	Filtered	Filtered	Filtered	Filtered	Filtered	Filtered	Filtered	6	6
4.53068e-05	44550.5	P09411	Pgk1	Phosphoglycerate kinase 1	15	15	15	15	15	Filtered	15	15	15	15	15	15	15	15	15	Filtered	15	15	15	15	15	15	15	15	15	15	15	15	15	15	15	15	15	15	15	15	15	15	15	15	17	17	17	17	17
8.7715e-05	150918	P09470	Ace	Angiotensin-converting enzyme	18	18	18	18	18	18	18	18	18	18	18	18	18	18	18	18	18	18	18	18	18	18	18	18	18	18	18	18	18	18	18	18	18	18	18	18	18	18	18	18	18	18	18	18	18
0.000274715	21066.6	P09528	Fth1	Ferritin heavy chain	Filtered	4	4	4	4	4	4	4	4	4	4	4	Filtered	4	Filtered	4	4	4	Filtered	4	4	4	4	Filtered	4	4	4	4	Filtered	4	4	4	4	Filtered	4	4	4	4	4	4	Filtered	4	4	4	4
3.62172e-05	109179	P09581	Csf1r	Macrophage colony-stimulating factor 1 receptor	5	5	5	5	5	5	5	5	5	5	5	5	5	5	5	5	5	5	5	5	5	5	5	5	5	5	5	5	5	5	5	5	5	5	5	5	5	5	5	5	5	5	5	5	5
3.62172e-05	11309.1	P09813	Apoa2	Apolipoprotein A-II	8	8	8	8	8	8	8	8	8	8	8	8	8	8	8	8	8	8	8	8	8	8	8	8	8	8	8	8	8	8	8	8	8	8	8	8	8	8	8	8	12	12	12	12	12
0.00473684	13552.73;13508.68	P0C0S6;Q3THW5	H2afz;H2afv	Histone H2A.Z;Histone H2A.V	Filtered	Filtered	Filtered	Filtered	Filtered	Filtered	Filtered	Filtered	Filtered	Filtered	Filtered	Filtered	Filtered	Filtered	Filtered	Filtered	Filtered	Filtered	Filtered	Filtered	Filtered	Filtered	Filtered	Filtered	Filtered	Filtered	Filtered	3	Filtered	Filtered	Filtered	Filtered	Filtered	Filtered	Filtered	3	Filtered	Filtered	Filtered	Filtered	Filtered	Filtered	Filtered	Filtered	Filtered
0.000170333	16837.58;16837.58;16837.58;21559.81	P0DP26;P0DP27;P0DP28;Q3UKW2	Calm1;Calm2;Calm3;Calm1	Calmodulin-1;Calmodulin-2;Calmodulin-3;Isoform of P0DP26, Calmodulin-1	4	4	Filtered	4	4	Filtered	Filtered	Filtered	4	Filtered	Filtered	4	4	Filtered	Filtered	Filtered	4	4	Filtered	4	4	4	Filtered	4	Filtered	4	4	4	4	Filtered	4	4	Filtered	Filtered	4	4	Filtered	Filtered	4	4	4	4	Filtered	4	4
0.00957354	38734.3	P10107	Anxa1	Annexin A1	Filtered	Filtered	Filtered	5	Filtered	Filtered	Filtered	Filtered	Filtered	Filtered	Filtered	Filtered	Filtered	Filtered	Filtered	Filtered	Filtered	5	Filtered	5	Filtered	Filtered	Filtered	Filtered	Filtered	Filtered	Filtered	5	Filtered	Filtered	Filtered	Filtered	Filtered	Filtered	Filtered	Filtered	Filtered	Filtered	Filtered	5	Filtered	Filtered	Filtered	5	Filtered
3.62172e-05	50113.8	P10126	Eef1a1	Elongation factor 1-alpha 1	16	16	Filtered	16	16	Filtered	16	16	16	16	16	Filtered	16	16	Filtered	16	16	16	16	16	16	16	16	16	16	16	16	16	16	16	16	16	16	16	16	16	16	16	16	16	22	22	Filtered	22	22
0.000250152	136538	P10493	Nid1	Nidogen-1	6	6	6	Filtered	Filtered	6	6	6	6	6	6	6	6	6	6	6	6	6	6	6	6	6	6	6	6	6	6	6	6	6	6	6	6	6	6	6	6	6	6	6	6	6	6	Filtered	Filtered
4.53068e-05	37279.8	P10605	Ctsb	Cathepsin B	10	10	10	10	10	10	10	10	10	10	10	10	10	10	10	10	10	10	10	10	10	10	10	10	10	10	10	10	10	10	10	10	10	10	10	10	10	10	10	10	10	10	10	10	10
6.97588e-05	11675.4	P10639	Txn	Thioredoxin	3	3	3	3	3	Filtered	3	3	3	3	3	3	3	3	3	3	3	3	3	3	3	3	3	3	3	3	3	3	3	3	3	3	3	3	3	3	3	3	3	3	3	3	3	3	3
0.000262158	39203.9	P10810	Cd14	Monocyte differentiation antigen CD14	Filtered	3	Filtered	Filtered	Filtered	Filtered	3	3	3	3	Filtered	3	3	Filtered	Filtered	3	3	3	3	3	Filtered	Filtered	Filtered	3	Filtered	Filtered	3	3	Filtered	3	3	3	3	Filtered	3	Filtered	3	3	3	Filtered	Filtered	3	Filtered	Filtered	Filtered
0.00112712	58336.56;58336.56-2	P10852;P10852-2	Slc3a2	4F2 cell-surface antigen heavy chain;Isoform of P10852, Isoform 2 of 4F2 cell-surface antigen heavy chain	4	4	4	Filtered	4	4	4	4	Filtered	4	4	4	Filtered	Filtered	4	4	4	4	4	4	4	Filtered	4	4	Filtered	4	4	4	4	4	4	4	4	4	4	4	4	4	4	4	4	4	4	Filtered	4
3.62172e-05	13936.16;13920.16;13920.16;13906.13	P10854;Q64478;Q64525;Q6ZWY9	Hist1h2bm;Hist1h2bh;Hist2h2bb;Hist1h2bc	Histone H2B type 1-M;Histone H2B type 1-H;Histone H2B type 2-B;Histone H2B type 1-C/E/G	6	6	6	6	6	6	6	6	6	6	6	6	6	6	6	6	6	6	6	6	6	6	6	6	6	6	6	6	6	6	6	6	6	6	6	6	6	6	6	6	9	9	9	9	9
3.62565e-05	138032	P11087	Col1a1	Collagen alpha-1(I) chain	15	15	15	15	15	15	15	15	15	15	15	15	15	15	15	15	15	15	15	15	15	15	15	15	15	15	15	15	15	15	15	15	15	15	15	15	15	15	15	15	15	15	15	15	15
0.000392778	53109.4	P11152	Lpl	Lipoprotein lipase	4	4	Filtered	4	4	4	4	4	4	4	4	4	Filtered	4	4	4	4	4	Filtered	4	4	Filtered	4	4	4	Filtered	4	Filtered	4	4	Filtered	4	Filtered	Filtered	4	4	4	4	4	4	4	4	Filtered	4	4
8.91546e-05	22329.3	P11352	Gpx1	Glutathione peroxidase 1	11	11	11	11	11	11	11	11	11	11	11	11	11	11	11	11	11	11	11	11	11	11	11	11	11	11	11	11	11	11	11	11	11	11	11	11	11	11	11	11	11	11	11	11	11
7.86329e-05	14818.8	P11404	Fabp3	Fatty acid-binding protein, heart	4	4	4	4	4	4	4	4	4	4	4	4	4	4	4	4	4	4	4	4	4	Filtered	4	4	4	4	4	4	4	4	4	4	4	4	4	4	4	4	4	4	4	4	4	4	4
0.000312557	43865.1	P11438	Lamp1	Lysosome-associated membrane glycoprotein 1	3	3	3	3	3	3	3	3	3	3	3	3	3	3	3	3	3	3	3	3	3	3	3	3	3	3	3	3	3	3	3	3	3	3	Filtered	3	3	3	3	Filtered	3	3	3	3	3
7.5243e-05	83281.2	P11499	Hsp90ab1	Heat shock protein HSP 90-beta	33	33	33	33	33	33	33	33	33	33	33	33	33	33	33	33	33	33	33	33	33	33	33	33	33	33	33	33	33	33	33	33	33	33	33	33	33	33	33	33	35	35	35	35	35
7.13345e-05	20663.5	P11589	Mup2	Major urinary protein 2	2	2	2	2	2	2	2	2	2	2	2	2	2	2	2	2	2	2	2	2	2	2	2	2	2	2	2	2	2	2	2	2	2	2	2	2	2	2	2	2	2	2	2	2	2
0.000121035	50327.2	P11680	Cfp	Properdin	7	7	7	7	7	7	7	7	7	7	7	7	7	7	7	7	7	7	7	7	7	7	7	7	7	7	7	7	7	7	7	7	7	7	7	7	7	7	7	7	7	7	7	7	7
3.62172e-05	26247	P12246	Apcs	Serum amyloid P-component	6	6	6	6	6	6	6	6	6	6	6	6	6	6	6	6	6	6	6	6	6	6	6	6	6	6	6	6	6	6	6	6	6	6	6	6	6	6	6	6	6	6	6	6	6
4.53068e-05	21867.45;21867.45-2	P12815;P12815-2	Pdcd6	Programmed cell death protein 6;Isoform of P12815, Isoform 2 of Programmed cell death protein 6	2	2	2	2	2	2	2	2	2	2	2	2	2	2	2	2	2	2	2	2	2	2	2	2	2	2	2	2	2	2	2	2	2	2	2	2	2	2	2	2	2	2	2	2	2
3.62172e-05	85941.6	P13020	Gsn	Gelsolin	32	32	32	32	32	32	32	32	32	32	32	32	32	32	32	32	32	32	32	32	32	32	32	32	32	32	32	32	32	32	32	32	32	32	32	32	32	32	32	32	37	37	37	37	37
0.000189619	58844.2;58844.2-2	P13597;P13597-2	Icam1	Intercellular adhesion molecule 1;Isoform of P13597, Isoform 2 of Intercellular adhesion molecule 1	6	6	6	6	6	6	6	6	6	6	6	6	6	6	6	6	6	6	6	6	6	6	6	6	6	6	6	6	6	6	6	6	6	6	6	6	6	6	6	6	6	6	6	6	6
6.37472e-05	28330.5	P13634	Ca1	Carbonic anhydrase 1	14	14	14	14	14	14	14	14	14	14	14	14	14	14	14	14	14	14	14	14	14	14	14	14	14	14	14	14	14	14	14	14	14	14	14	14	14	14	14	14	14	14	14	14	14
4.66806e-05	26717.3	P14106	C1qb	Complement C1q subcomponent subunit B	4	4	4	4	4	4	4	4	4	4	4	4	4	4	4	4	4	4	4	4	4	4	4	4	4	4	4	4	4	4	4	4	4	4	4	4	4	4	4	4	4	4	4	4	4
0.00107578	16445.3	P14131	Rps16	40S ribosomal protein S16	Filtered	Filtered	Filtered	5	5	Filtered	Filtered	Filtered	Filtered	Filtered	Filtered	Filtered	Filtered	Filtered	Filtered	Filtered	Filtered	Filtered	Filtered	Filtered	5	Filtered	Filtered	5	Filtered	Filtered	Filtered	5	5	Filtered	Filtered	5	Filtered	Filtered	Filtered	5	Filtered	Filtered	Filtered	5	Filtered	Filtered	Filtered	5	5
0.000184959	31419.6	P14148	Rpl7	60S ribosomal protein L7	Filtered	Filtered	Filtered	4	4	Filtered	Filtered	Filtered	Filtered	Filtered	Filtered	Filtered	Filtered	Filtered	Filtered	Filtered	Filtered	4	Filtered	4	4	Filtered	Filtered	Filtered	Filtered	Filtered	Filtered	4	Filtered	Filtered	Filtered	4	Filtered	Filtered	Filtered	4	Filtered	Filtered	Filtered	Filtered	Filtered	Filtered	Filtered	4	4
3.62172e-05	36511.2	P14152	Mdh1	Malate dehydrogenase, cytoplasmic	9	9	9	9	9	9	9	9	9	9	9	9	9	9	9	9	9	9	9	9	9	9	9	9	9	9	9	9	9	9	9	9	9	9	9	9	9	9	9	9	9	9	9	9	9
0.00303424	47994.5	P14211	Calr	Calreticulin	Filtered	10	Filtered	10	10	Filtered	10	10	10	10	10	10	10	Filtered	Filtered	10	10	10	Filtered	10	Filtered	Filtered	Filtered	Filtered	Filtered	Filtered	10	10	Filtered	Filtered	Filtered	10	10	Filtered	Filtered	10	10	10	10	10	Filtered	10	Filtered	10	10
3.62172e-05	25359.9	P14847	Crp	C-reactive protein	5	5	5	5	5	5	5	5	5	5	5	5	5	5	5	5	5	5	5	5	5	5	5	5	5	5	5	5	5	5	5	5	5	5	5	5	5	5	5	5	5	5	5	5	5
0.00421223	34216.41;24078.03	P14869;S4R1N1	Rplp0	60S acidic ribosomal protein P0;Isoform of P14869, 60S acidic ribosomal protein P0 (Fragment)	Filtered	Filtered	Filtered	3	3	Filtered	Filtered	Filtered	Filtered	Filtered	Filtered	Filtered	Filtered	Filtered	Filtered	Filtered	Filtered	Filtered	Filtered	3	3	Filtered	Filtered	Filtered	Filtered	Filtered	Filtered	3	Filtered	Filtered	Filtered	3	Filtered	Filtered	Filtered	3	Filtered	Filtered	Filtered	Filtered	Filtered	Filtered	Filtered	3	3
7.75297e-05	42119.6	P15105	Glul	Glutamine synthetase	Filtered	Filtered	Filtered	2	2	Filtered	Filtered	Filtered	2	Filtered	2	2	2	2	Filtered	Filtered	2	2	Filtered	2	2	2	Filtered	2	2	2	2	2	2	Filtered	2	2	Filtered	2	Filtered	2	2	Filtered	2	2	Filtered	Filtered	Filtered	2	2
5.65499e-05	29978.2	P15327	Bpgm	Bisphosphoglycerate mutase	8	8	8	8	8	8	8	8	8	8	8	8	8	8	8	8	8	8	8	8	8	8	8	8	8	8	8	8	8	8	8	8	8	8	8	8	8	8	8	8	8	8	8	8	8
0.00682301	17207.8;14092.29	P15532;Q5NC80	Nme1	Nucleoside diphosphate kinase A;Isoform of P15532, Nucleoside diphosphate kinase (Fragment)	1	1	1	1	1	Filtered	1	1	1	1	1	1	1	1	1	1	1	1	1	1	Filtered	1	1	1	Filtered	Filtered	1	1	1	1	1	1	1	1	Filtered	1	1	1	1	1	1	1	1	1	1
0.000690701	44411.08;44411.08-2	P15535;P15535-2	B4galt1	Beta-1,4-galactosyltransferase 1;Isoform of P15535, Isoform Short of Beta-1,4-galactosyltransferase 1	3	3	3	3	3	3	3	3	3	3	3	3	3	3	3	3	3	3	3	3	3	3	3	3	3	3	3	3	3	3	3	3	3	3	3	3	3	3	3	3	3	3	3	3	3
0.000275485	28774.8	P15947	Klk1	Kallikrein-1	Filtered	2	2	2	2	2	Filtered	Filtered	2	2	2	2	2	2	2	2	Filtered	2	Filtered	Filtered	2	2	2	2	2	2	2	2	2	Filtered	2	2	2	2	Filtered	2	2	2	2	Filtered	Filtered	2	2	2	2
3.62172e-05	29366.3	P16015	Ca3	Carbonic anhydrase 3	2	2	2	2	2	2	2	2	2	2	2	2	2	2	2	2	2	2	2	2	2	2	2	2	2	2	2	2	2	2	2	2	2	2	2	2	2	2	2	2	2	2	2	2	2
0.000275189	14865.9	P16045	Lgals1	Galectin-1	4	4	4	4	4	4	4	4	4	4	4	4	4	4	4	4	4	4	4	4	4	4	4	4	4	4	4	4	4	4	4	4	4	4	4	4	4	4	4	4	4	4	4	4	4
5.33773e-05	36572.3	P16125	Ldhb	L-lactate dehydrogenase B chain	10	10	10	10	10	10	10	10	10	10	10	10	10	10	10	10	10	10	10	10	10	10	10	10	10	10	10	10	10	10	10	10	10	10	10	10	10	10	10	10	12	12	12	12	12
6.36482e-05	52977.8	P16294	F9	Coagulation factor IX	7	7	7	7	7	7	7	7	7	7	7	7	7	7	7	7	7	7	7	7	7	7	7	7	7	7	7	7	7	7	7	7	7	7	7	7	7	7	7	7	7	7	7	7	7
3.62172e-05	49746.9	P16301	Lcat	Phosphatidylcholine-sterol acyltransferase	12	12	12	12	12	12	12	12	12	12	12	12	12	12	12	12	12	12	12	12	12	12	12	12	12	12	12	12	12	12	12	12	12	12	12	12	12	12	12	12	13	13	13	13	13
0.0057418	107956	P16406	Enpep	Glutamyl aminopeptidase	Filtered	Filtered	3	Filtered	3	Filtered	3	Filtered	Filtered	Filtered	3	Filtered	Filtered	3	Filtered	3	Filtered	Filtered	3	Filtered	Filtered	3	3	Filtered	3	3	3	3	3	3	3	Filtered	3	Filtered	3	3	3	3	3	Filtered	Filtered	Filtered	3	Filtered	3
0.000160587	46584.5	P16460	Ass1	Argininosuccinate synthase	Filtered	Filtered	Filtered	1	1	Filtered	Filtered	Filtered	Filtered	Filtered	1	Filtered	Filtered	1	Filtered	Filtered	1	1	Filtered	1	1	Filtered	Filtered	Filtered	Filtered	Filtered	Filtered	1	Filtered	Filtered	1	1	Filtered	Filtered	Filtered	1	Filtered	Filtered	Filtered	Filtered	Filtered	Filtered	Filtered	1	1
0.00083408	34104.6	P16882-2	Ghr	Isoform of P16882, Isoform 2 of Growth hormone receptor	5	5	5	Filtered	5	5	5	5	5	5	5	5	5	5	5	5	5	5	5	5	5	Filtered	5	5	5	Filtered	Filtered	5	5	Filtered	Filtered	5	5	5	5	5	5	5	5	5	5	5	5	Filtered	5
0.000105493	47140.8	P17182	Eno1	Alpha-enolase	18	18	18	18	18	18	18	18	18	18	18	18	18	18	18	18	18	18	18	18	18	18	18	18	18	18	18	18	18	18	18	18	18	18	18	18	18	18	18	18	18	18	18	18	18
0.00657588	56478.13;56891.83;52631.05;59321.61	P17225;Q8BGJ5;Q8CB58;Q922I7	Ptbp1	Polypyrimidine tract-binding protein 1;Isoform of P17225, MCG13402, isoform CRA_a;Isoform of P17225, MCG13402, isoform CRA_d;Isoform of P17225, MCG13402, isoform CRA_c	6	Filtered	6	6	6	6	Filtered	Filtered	Filtered	6	6	Filtered	Filtered	Filtered	6	Filtered	Filtered	6	6	Filtered	6	Filtered	Filtered	Filtered	6	Filtered	Filtered	Filtered	6	Filtered	Filtered	6	Filtered	Filtered	Filtered	6	Filtered	Filtered	Filtered	Filtered	6	Filtered	6	6	6
0.000399796	52514	P17563	Selenbp1	Methanethiol oxidase	Filtered	7	Filtered	7	7	Filtered	Filtered	Filtered	Filtered	7	7	Filtered	Filtered	7	Filtered	Filtered	7	7	7	7	7	7	Filtered	7	Filtered	Filtered	7	7	7	Filtered	7	7	7	7	7	7	7	7	7	7	Filtered	7	Filtered	7	7
6.01003e-05	17971.3	P17742	Ppia	Peptidyl-prolyl cis-trans isomerase A	6	6	6	6	6	6	6	6	6	6	6	6	6	6	6	6	6	6	6	6	6	6	6	6	6	6	6	6	6	6	6	6	6	6	6	6	6	6	6	6	8	8	8	8	8
4.61334e-05	32191.8	P17751	Tpi1	Triosephosphate isomerase	14	14	14	14	14	14	14	14	14	14	14	14	14	14	14	14	14	14	14	14	14	14	14	14	14	14	14	14	14	14	14	14	14	14	14	14	14	14	14	14	14	14	14	14	14
3.62172e-05	11007.4	P18528		Ig heavy chain V region 6.96	2	2	2	2	2	2	2	2	2	2	2	2	2	2	2	2	2	2	2	2	2	2	2	2	2	2	2	2	2	2	2	2	2	2	2	2	2	2	2	2	2	2	2	2	2
8.30892e-05	18559.5	P18760	Cfl1	Cofilin-1	Filtered	10	10	10	10	10	10	10	10	10	10	10	10	10	10	10	10	10	10	10	10	10	10	10	10	Filtered	10	10	10	10	10	10	Filtered	Filtered	10	10	Filtered	Filtered	10	Filtered	Filtered	10	10	10	10
5.14141e-05	272428	P19096	Fasn	Fatty acid synthase	35	35	35	35	35	Filtered	35	35	35	35	35	35	35	35	Filtered	35	35	35	35	35	35	35	Filtered	35	35	35	35	35	35	35	35	35	35	35	35	35	35	35	35	35	35	35	35	35	35
0.000117567	23609.2	P19157	Gstp1	Glutathione S-transferase P 1	5	5	5	5	5	5	5	5	5	5	5	Filtered	5	Filtered	Filtered	5	5	5	Filtered	5	5	Filtered	Filtered	Filtered	Filtered	5	5	5	5	Filtered	5	5	5	Filtered	Filtered	5	5	Filtered	5	5	5	5	5	5	5
5.05788e-05	72422.1	P20029	Hspa5	Endoplasmic reticulum chaperone BiP	20	20	20	20	20	20	20	20	20	20	20	20	20	20	20	20	20	20	20	20	20	20	20	20	20	20	20	20	20	20	20	20	20	20	20	20	20	20	20	20	20	20	20	20	20
0.000253002	5052.65	P20065-2	Tmsb4x	Isoform of P20065, Isoform Short of Thymosin beta-4	4	4	4	4	4	4	4	4	4	4	4	4	4	4	4	4	4	4	4	4	4	4	4	4	4	4	4	4	4	4	4	4	4	4	4	4	4	4	4	4	5	5	5	5	5
0.000178667	53687.7	P20152	Vim	Vimentin	Filtered	22	22	22	22	22	22	Filtered	22	22	22	Filtered	22	22	22	22	22	22	Filtered	22	22	22	Filtered	22	22	22	22	22	22	22	22	22	22	22	22	22	22	Filtered	22	22	Filtered	23	23	23	23
3.62565e-05	90807.9	P20918	Plg	Plasminogen	27	27	27	27	27	27	27	27	27	27	27	27	27	27	27	27	27	27	27	27	27	27	27	27	27	27	27	27	27	27	27	27	27	27	27	27	27	27	27	27	27	27	27	27	27
0.000261872	29020.6	P21107-2	Tpm3	Isoform of P21107, Isoform 2 of Tropomyosin alpha-3 chain	Filtered	9	9	9	9	9	Filtered	Filtered	9	Filtered	Filtered	Filtered	Filtered	Filtered	Filtered	Filtered	9	9	Filtered	9	9	9	Filtered	Filtered	Filtered	9	9	9	9	Filtered	9	9	9	Filtered	Filtered	9	Filtered	Filtered	Filtered	9	Filtered	9	9	9	9
6.01003e-05	47024.9	P21550	Eno3	Beta-enolase	Filtered	Filtered	9	9	9	Filtered	9	9	Filtered	9	9	Filtered	Filtered	Filtered	Filtered	Filtered	9	9	Filtered	9	9	Filtered	Filtered	Filtered	9	9	9	9	Filtered	Filtered	9	9	Filtered	Filtered	Filtered	9	9	Filtered	9	9	Filtered	Filtered	9	9	9
3.76129e-05	53600.3	P21614	Gc	Vitamin D-binding protein	20	20	20	20	20	20	20	20	20	20	20	20	20	20	20	20	20	20	20	20	20	20	20	20	20	20	20	20	20	20	20	20	20	20	20	20	20	20	20	20	21	21	21	21	21
4.62572e-05	45974.6	P22599	Serpina1b	Alpha-1-antitrypsin 1-2	12	12	12	12	12	12	12	12	12	12	12	12	12	12	12	12	12	12	12	12	12	12	12	12	12	12	12	12	12	12	12	12	12	12	12	12	12	12	12	12	13	13	13	13	13
0.000430624	32277.05;32263.03	P23492;Q543K9	Pnp	Purine nucleoside phosphorylase;Isoform of P23492, Purine nucleoside phosphorylase	11	11	11	11	11	11	11	11	11	11	11	11	11	11	11	11	11	11	11	11	11	11	11	Filtered	11	11	11	11	11	11	11	11	11	11	11	11	11	11	11	11	11	11	11	11	11
0.000676686	20068.8	P23927	Cryab	Alpha-crystallin B chain	2	Filtered	Filtered	2	2	Filtered	Filtered	Filtered	Filtered	Filtered	Filtered	Filtered	Filtered	Filtered	Filtered	Filtered	Filtered	Filtered	Filtered	Filtered	Filtered	Filtered	Filtered	Filtered	Filtered	Filtered	Filtered	2	Filtered	Filtered	Filtered	Filtered	Filtered	Filtered	Filtered	Filtered	Filtered	Filtered	Filtered	Filtered	2	Filtered	Filtered	2	2
3.62172e-05	61055.8	P23953	Ces1c	Carboxylesterase 1C	30	30	30	30	30	30	30	30	30	30	30	30	30	30	30	30	30	30	30	30	30	30	30	30	30	30	30	30	30	30	30	30	30	30	30	30	30	30	30	30	33	33	33	33	33
5.65784e-05	59795.3	P24270	Cat	Catalase	20	20	20	20	20	20	20	20	20	20	20	20	20	20	20	20	20	20	20	20	20	20	20	20	20	20	20	20	20	20	20	20	20	20	20	20	20	20	20	20	21	21	21	21	21
0.00446447	23713.5	P24369	Ppib	Peptidyl-prolyl cis-trans isomerase B	Filtered	Filtered	Filtered	5	5	Filtered	Filtered	5	Filtered	Filtered	Filtered	Filtered	Filtered	Filtered	Filtered	Filtered	Filtered	Filtered	Filtered	5	5	Filtered	Filtered	Filtered	Filtered	Filtered	Filtered	5	Filtered	Filtered	Filtered	5	Filtered	Filtered	Filtered	5	Filtered	Filtered	Filtered	Filtered	Filtered	Filtered	Filtered	5	5
0.00666422	39240.4;38768.88	P24452;Q99LB4	Capg	Macrophage-capping protein;Isoform of P24452, Capping protein (Actin filament), gelsolin-like	Filtered	Filtered	Filtered	2	2	Filtered	Filtered	Filtered	2	Filtered	Filtered	Filtered	Filtered	Filtered	Filtered	Filtered	Filtered	2	Filtered	Filtered	Filtered	Filtered	Filtered	Filtered	Filtered	Filtered	Filtered	2	Filtered	Filtered	Filtered	Filtered	Filtered	Filtered	Filtered	Filtered	Filtered	Filtered	Filtered	Filtered	Filtered	Filtered	Filtered	2	2
9.05301e-05	25563.9	P24472	Gsta4	Glutathione S-transferase A4	Filtered	4	Filtered	4	4	Filtered	4	4	4	4	4	4	4	4	Filtered	4	4	4	4	4	4	4	Filtered	4	4	4	4	4	4	4	4	4	4	4	4	4	4	4	4	4	Filtered	4	Filtered	4	4
0.00014224	69050.9	P24527	Lta4h	Leukotriene A-4 hydrolase	7	7	Filtered	7	7	Filtered	Filtered	7	7	7	7	7	7	Filtered	7	7	7	7	7	7	7	7	Filtered	7	Filtered	7	7	7	7	Filtered	Filtered	7	7	7	Filtered	7	7	Filtered	7	Filtered	7	7	Filtered	7	7
0.000130885	54467.8	P24549	Aldh1a1	Retinal dehydrogenase 1	Filtered	13	Filtered	13	13	Filtered	13	13	13	13	13	13	13	13	Filtered	13	13	13	13	13	13	13	Filtered	13	13	13	13	13	13	13	13	13	13	13	13	13	13	13	13	13	Filtered	13	Filtered	13	13
0.00142978	269821	P26039	Tln1	Talin-1	58	58	58	58	58	58	58	58	58	58	58	Filtered	Filtered	58	58	58	58	58	58	58	58	58	58	58	58	58	58	58	58	58	58	58	Filtered	58	58	58	58	58	58	58	58	58	58	58	58
0.00451492	69406.8	P26040	Ezr	Ezrin	Filtered	Filtered	Filtered	5	5	Filtered	Filtered	Filtered	Filtered	Filtered	Filtered	Filtered	Filtered	Filtered	Filtered	Filtered	Filtered	5	Filtered	Filtered	Filtered	Filtered	Filtered	Filtered	Filtered	Filtered	Filtered	Filtered	Filtered	Filtered	Filtered	Filtered	Filtered	Filtered	Filtered	Filtered	Filtered	Filtered	Filtered	Filtered	Filtered	Filtered	Filtered	6	6
0.00639362	67767	P26041	Msn	Moesin	9	9	9	9	9	9	9	9	9	9	9	9	9	Filtered	Filtered	Filtered	9	9	9	9	9	Filtered	9	9	Filtered	Filtered	9	9	9	9	9	9	9	Filtered	9	9	Filtered	9	9	9	10	10	10	10	10
4.56833e-05	68542.8	P26043	Rdx	Radixin	8	8	8	8	8	8	8	8	8	8	8	8	8	8	8	8	8	8	8	8	8	8	8	8	8	8	8	8	8	8	8	8	8	8	8	8	8	8	8	8	8	8	8	8	8
7.11061e-05	29661.3	P26645	Marcks	Myristoylated alanine-rich C-kinase substrate	8	8	8	8	8	8	8	8	8	8	8	8	8	8	8	8	8	8	8	8	8	8	8	8	8	8	8	8	8	8	8	8	8	8	8	8	8	8	8	8	8	8	8	8	8
0.00520435	10294.6	P27005	S100a8	Protein S100-A8	Filtered	Filtered	Filtered	Filtered	Filtered	Filtered	2	Filtered	Filtered	Filtered	Filtered	Filtered	Filtered	Filtered	Filtered	Filtered	Filtered	Filtered	Filtered	Filtered	Filtered	Filtered	Filtered	Filtered	Filtered	Filtered	Filtered	2	Filtered	Filtered	Filtered	Filtered	Filtered	Filtered	Filtered	Filtered	Filtered	Filtered	Filtered	Filtered	Filtered	Filtered	Filtered	Filtered	Filtered
3.65144e-05	57388.9	P27656	Lipc	Hepatic triacylglycerol lipase	8	8	8	8	8	8	8	8	8	8	8	8	8	8	8	8	8	8	8	8	8	8	8	8	8	8	8	8	8	8	8	8	8	8	8	8	8	8	8	8	8	8	8	8	8
0.00969442	46109.9	P27659	Rpl3	60S ribosomal protein L3	Filtered	Filtered	Filtered	7	Filtered	Filtered	Filtered	Filtered	Filtered	Filtered	Filtered	Filtered	Filtered	Filtered	Filtered	Filtered	Filtered	Filtered	Filtered	Filtered	7	Filtered	Filtered	Filtered	Filtered	Filtered	Filtered	7	Filtered	Filtered	Filtered	7	Filtered	Filtered	Filtered	Filtered	Filtered	Filtered	Filtered	Filtered	Filtered	Filtered	Filtered	8	Filtered
0.000123887	56678.4	P27773	Pdia3	Protein disulfide-isomerase A3	Filtered	14	Filtered	14	14	Filtered	14	14	14	14	14	Filtered	Filtered	Filtered	Filtered	14	14	14	Filtered	14	14	14	Filtered	14	Filtered	Filtered	14	14	14	14	14	14	14	14	Filtered	14	14	Filtered	14	14	Filtered	14	Filtered	14	14
3.64896e-05	45645.1	P27931	Il1r2	Interleukin-1 receptor type 2	5	5	5	5	5	5	5	5	5	5	5	5	5	5	5	5	5	5	5	5	5	5	5	5	5	5	5	5	5	5	5	5	5	5	5	5	5	5	5	5	5	5	5	5	5
0.000403978	30260.2	P28063	Psmb8	Proteasome subunit beta type-8	6	6	6	6	6	6	6	6	6	6	6	6	6	6	6	6	6	6	6	6	6	Filtered	6	6	6	6	6	6	6	6	6	6	6	6	6	6	6	6	6	6	6	6	6	6	6
0.00859883	39809	P28654	Dcn	Decorin	Filtered	Filtered	Filtered	4	4	Filtered	Filtered	Filtered	Filtered	Filtered	4	Filtered	Filtered	Filtered	Filtered	Filtered	Filtered	4	Filtered	Filtered	Filtered	Filtered	Filtered	Filtered	Filtered	Filtered	Filtered	Filtered	Filtered	4	Filtered	Filtered	4	Filtered	Filtered	Filtered	Filtered	4	Filtered	Filtered	Filtered	Filtered	Filtered	4	4
3.62172e-05	165298	P28665	Mug1	Murinoglobulin-1	74	74	74	74	74	74	74	74	74	74	74	74	74	74	74	74	74	74	74	74	74	74	74	74	74	74	74	74	74	74	74	74	74	74	74	74	74	74	74	74	94	94	94	94	94
0.000392537	162382	P28666	Mug2	Murinoglobulin-2	7	7	7	7	Filtered	7	7	7	7	7	7	7	7	Filtered	7	7	Filtered	7	7	7	7	7	Filtered	7	7	Filtered	7	7	Filtered	7	Filtered	Filtered	7	7	Filtered	7	7	7	7	7	7	7	7	7	Filtered
0.000621062	87436.8	P28843	Dpp4	Dipeptidyl peptidase 4	6	6	Filtered	6	6	Filtered	6	6	6	6	Filtered	6	6	6	6	6	6	6	6	6	6	6	6	6	6	6	6	6	Filtered	6	6	6	6	6	6	6	6	6	6	6	6	6	Filtered	6	6
6.2826e-05	81317.43;81316.44	P29533;Q3UPN1	Vcam1	Vascular cell adhesion protein 1;Isoform of P29533, Vascular cell adhesion protein 1	15	15	15	15	15	15	15	15	15	15	15	15	15	15	15	15	15	15	15	15	15	15	15	15	15	15	15	15	15	15	15	15	15	15	15	15	15	15	15	15	15	15	15	15	15
0.00108534	46766.1	P29621	Serpina3c	Serine protease inhibitor A3C	9	9	9	9	9	9	9	9	9	9	9	9	9	9	9	9	9	9	9	9	9	9	9	9	9	9	9	9	9	9	9	9	9	9	9	9	9	9	9	9	9	9	9	9	9
5.33773e-05	37325.6	P29699	Ahsg	Alpha-2-HS-glycoprotein	10	10	10	10	10	10	10	10	10	10	10	10	10	10	10	10	10	10	10	10	10	10	10	10	10	10	10	10	10	10	10	10	10	10	10	10	10	10	10	10	11	11	11	11	11
3.62172e-05	54849	P29788	Vtn	Vitronectin	12	12	12	12	12	12	12	12	12	12	12	12	12	12	12	12	12	12	12	12	12	12	12	12	12	12	12	12	12	12	12	12	12	12	12	12	12	12	12	12	12	12	12	12	12
0.00799092	22794.2	P30412	Ppic	Peptidyl-prolyl cis-trans isomerase C	3	3	3	3	3	Filtered	3	3	3	3	3	3	3	3	3	3	3	3	3	3	3	3	3	3	Filtered	Filtered	3	3	3	Filtered	3	3	3	3	3	3	3	Filtered	3	3	3	3	3	3	3
0.00633541	51572.4	P30416	Fkbp4	Peptidyl-prolyl cis-trans isomerase FKBP4	Filtered	Filtered	Filtered	3	3	Filtered	Filtered	Filtered	Filtered	Filtered	Filtered	Filtered	Filtered	Filtered	Filtered	Filtered	Filtered	Filtered	Filtered	3	3	Filtered	Filtered	Filtered	Filtered	Filtered	Filtered	3	Filtered	Filtered	Filtered	3	Filtered	Filtered	Filtered	Filtered	Filtered	Filtered	Filtered	Filtered	Filtered	Filtered	Filtered	3	3
3.62172e-05	15087.9	P31532	Saa4	Serum amyloid A-4 protein	7	7	7	7	7	7	7	7	7	7	7	7	7	7	7	7	7	7	7	7	7	7	7	7	7	7	7	7	7	7	7	7	7	7	7	7	7	7	7	7	7	7	7	7	7
0.000268863	13048.9	P31725	S100a9	Protein S100-A9	4	4	4	4	4	4	4	4	4	4	4	4	4	4	4	4	4	4	4	4	4	4	4	4	Filtered	4	4	4	4	4	4	4	4	4	4	4	4	4	4	4	4	4	4	4	4
0.000123896	10000.43;15228.54	P31786;Q4VWZ5	Dbi	Acyl-CoA-binding protein;Isoform of P31786, Acyl-CoA-binding protein	2	2	2	2	2	2	2	2	2	2	2	2	2	2	2	2	2	2	2	2	2	2	2	2	2	2	2	2	2	2	2	2	2	2	2	2	2	2	2	Filtered	3	3	3	3	3
0.00893801	57015.85;57015.85-2;49967.24;26091.32;57202.39;56985.83	P31809;P31809-2;Q3LFS5;Q3LFS7;Q925P2;Q925P3	Ceacam1;Ceacam1;Ceacam1;Ceacam1;Ceacam2;Ceacam1	Carcinoembryonic antigen-related cell adhesion molecule 1;Isoform of P31809, Isoform 2 of Carcinoembryonic antigen-related cell adhesion molecule 1;Isoform of P31809, Carcinoembryonic antigen-related cell adhesion molecule 1;Isoform of P31809, Carcinoembryonic antigen-related cell adhesion molecule 1;Carcinoembryonic antigen-related cell adhesion molecule 2;Isoform of P31809, CEA-related cell adh…	1	Filtered	Filtered	1	1	Filtered	1	Filtered	1	1	1	1	1	1	1	1	1	1	Filtered	Filtered	1	Filtered	1	1	1	1	1	Filtered	1	1	1	Filtered	Filtered	1	1	Filtered	Filtered	Filtered	1	1	1	Filtered	Filtered	1	1
3.62172e-05	52003.6	P32261	Serpinc1	Antithrombin-III	28	28	28	28	28	28	28	28	28	28	28	28	28	28	28	28	28	28	28	28	28	28	28	28	28	28	28	28	28	28	28	28	28	28	28	28	28	28	28	28	32	32	32	32	32
3.62172e-05	11930.5	P32848	Pvalb	Parvalbumin alpha	6	Filtered	6	6	6	6	6	6	6	6	6	6	6	6	6	6	6	6	6	6	6	6	6	6	6	6	6	6	6	6	6	6	6	6	6	6	6	6	6	6	6	Filtered	6	6	6
0.000510493	54357.89;54357.89-2	P32921;P32921-2	Wars	Tryptophan--tRNA ligase, cytoplasmic;Isoform of P32921, Isoform 2 of Tryptophan--tRNA ligase, cytoplasmic	2	2	2	2	2	Filtered	2	2	2	2	2	2	2	Filtered	Filtered	2	2	2	Filtered	2	2	Filtered	Filtered	Filtered	Filtered	2	Filtered	2	2	Filtered	2	2	Filtered	Filtered	Filtered	Filtered	Filtered	Filtered	Filtered	Filtered	2	2	2	2	2
0.000365697	74102.41;74102.41-2	P33434;P33434-2	Mmp2	72 kDa type IV collagenase;Isoform of P33434, Isoform 2 of 72 kDa type IV collagenase	6	Filtered	6	6	6	6	6	6	Filtered	6	6	6	Filtered	6	6	Filtered	6	6	6	6	6	6	6	6	6	6	6	6	6	6	6	6	6	6	6	6	6	6	Filtered	6	6	Filtered	6	6	6
3.62172e-05	51818.1	P33587	Proc	Vitamin K-dependent protein C	5	5	5	5	5	5	5	5	5	5	5	5	5	5	5	5	5	5	5	5	5	5	5	5	5	5	5	5	5	5	5	5	5	5	5	5	5	5	5	5	5	5	5	5	5
0.0062943	23596.4	P34022	Ranbp1	Ran-specific GTPase-activating protein	3	Filtered	3	3	3	Filtered	Filtered	Filtered	Filtered	Filtered	3	3	Filtered	Filtered	Filtered	Filtered	3	3	Filtered	3	Filtered	Filtered	Filtered	Filtered	Filtered	Filtered	Filtered	Filtered	3	Filtered	Filtered	Filtered	Filtered	Filtered	Filtered	Filtered	Filtered	Filtered	Filtered	Filtered	3	Filtered	3	3	3
3.62172e-05	12504.3	P34884	Mif	Macrophage migration inhibitory factor	5	Filtered	Filtered	5	5	5	5	Filtered	5	Filtered	5	5	5	5	5	Filtered	5	5	5	5	5	5	5	5	5	5	5	5	5	5	5	5	5	5	5	5	5	5	5	5	7	Filtered	Filtered	7	7
6.06107e-05	9696.41	P34928	Apoc1	Apolipoprotein C-I	3	3	3	3	3	3	3	3	3	3	3	3	3	3	3	3	3	3	3	3	3	3	3	3	3	3	3	3	3	3	3	3	3	3	3	3	3	3	3	3	3	3	3	3	3
0.00501744	23412.5;25351.84	P35278;Q8C266	Rab5c	Ras-related protein Rab-5C;Isoform of P35278, Ras-related protein Rab-5C	Filtered	Filtered	Filtered	5	Filtered	Filtered	Filtered	Filtered	Filtered	Filtered	Filtered	Filtered	Filtered	Filtered	Filtered	5	Filtered	Filtered	Filtered	5	Filtered	Filtered	Filtered	Filtered	Filtered	Filtered	5	5	Filtered	Filtered	Filtered	5	Filtered	Filtered	Filtered	Filtered	Filtered	Filtered	Filtered	Filtered	Filtered	Filtered	Filtered	5	Filtered
9.72632e-05	153016	P35917	Flt4	Vascular endothelial growth factor receptor 3	14	14	14	14	14	14	14	14	14	14	14	14	14	14	14	14	14	14	14	14	14	14	14	14	14	14	14	14	14	14	14	14	14	14	14	14	14	14	14	14	14	14	14	14	14
0.00761437	17804.6	P35979	Rpl12	60S ribosomal protein L12	Filtered	Filtered	Filtered	Filtered	Filtered	Filtered	Filtered	Filtered	Filtered	Filtered	Filtered	Filtered	Filtered	Filtered	Filtered	Filtered	Filtered	Filtered	Filtered	Filtered	Filtered	Filtered	Filtered	Filtered	Filtered	Filtered	Filtered	Filtered	Filtered	Filtered	Filtered	3	Filtered	Filtered	Filtered	Filtered	Filtered	Filtered	Filtered	Filtered	Filtered	Filtered	Filtered	Filtered	Filtered
5.14141e-05	25396	P39039	Mbl1	Mannose-binding protein A	5	5	5	5	5	5	5	5	5	5	5	5	5	5	5	5	5	5	5	5	5	5	5	5	5	5	5	5	5	5	5	5	5	5	5	5	5	5	5	5	6	6	6	6	6
0.00415085	51564.8	P40124	Cap1	Adenylyl cyclase-associated protein 1	Filtered	Filtered	Filtered	7	7	Filtered	Filtered	Filtered	Filtered	Filtered	Filtered	Filtered	Filtered	Filtered	Filtered	Filtered	Filtered	Filtered	Filtered	7	7	Filtered	Filtered	Filtered	Filtered	Filtered	7	7	7	Filtered	Filtered	7	Filtered	Filtered	Filtered	Filtered	Filtered	Filtered	Filtered	Filtered	Filtered	Filtered	Filtered	7	7
9.31792e-05	67630.5	P40142	Tkt	Transketolase	21	21	21	21	21	21	21	21	21	21	21	21	21	21	21	21	21	21	21	21	21	21	21	21	21	21	21	21	21	21	21	21	21	21	21	21	21	21	21	21	22	22	22	22	22
0.00154377	15733.5	P41105	Rpl28	60S ribosomal protein L28	Filtered	Filtered	Filtered	Filtered	1	Filtered	Filtered	Filtered	Filtered	Filtered	Filtered	Filtered	Filtered	Filtered	Filtered	Filtered	Filtered	1	Filtered	1	1	Filtered	Filtered	Filtered	Filtered	Filtered	Filtered	1	Filtered	Filtered	Filtered	1	Filtered	Filtered	Filtered	Filtered	Filtered	Filtered	Filtered	Filtered	Filtered	Filtered	Filtered	Filtered	1
3.62565e-05	25957.1	P41317	Mbl2	Mannose-binding protein C	7	7	7	7	7	7	7	7	7	7	7	7	7	7	7	7	7	7	7	7	7	7	7	7	7	7	7	7	7	7	7	7	7	7	7	7	7	7	7	7	7	7	7	7	7
3.62172e-05	122574	P42703	Lifr	Leukemia inhibitory factor receptor	21	21	21	21	21	21	21	21	21	21	21	21	21	21	21	21	21	21	21	21	21	21	21	21	21	21	21	21	21	21	21	21	21	21	21	21	21	21	21	21	21	21	21	21	21
5.85771e-05	22257.47;22255.5	P43025;Q8CFZ6	Clec3b	Tetranectin;Isoform of P43025, C-type lectin domain family 3, member b	3	3	3	3	3	3	3	3	3	3	3	3	3	3	3	3	3	3	3	3	3	3	3	3	3	3	3	3	3	3	3	3	3	3	3	3	3	3	3	3	3	3	3	3	3
0.000305123	35732.2	P45376	Akr1b1	Aldose reductase	6	Filtered	6	6	6	Filtered	Filtered	Filtered	6	Filtered	6	6	Filtered	6	Filtered	6	6	6	Filtered	6	6	6	Filtered	6	Filtered	6	Filtered	6	6	6	6	6	6	6	Filtered	6	6	Filtered	6	6	6	Filtered	6	6	6
5.20919e-05	25424.1	P46412	Gpx3	Glutathione peroxidase 3	9	9	9	9	9	9	9	9	9	9	9	9	9	9	9	9	9	9	9	9	9	9	9	9	9	9	9	9	9	9	9	9	9	9	9	9	9	9	9	9	11	11	11	11	11
0.000793104	53662.67;53662.67-2	P47791;P47791-2	Gsr	Glutathione reductase, mitochondrial;Isoform of P47791, Isoform Cytoplasmic of Glutathione reductase, mitochondrial	6	6	6	6	6	6	6	6	6	6	Filtered	6	Filtered	6	Filtered	6	6	6	6	Filtered	6	Filtered	Filtered	Filtered	Filtered	6	6	Filtered	6	Filtered	6	6	Filtered	Filtered	6	6	Filtered	Filtered	6	6	6	6	6	6	6
0.00677545	85268.65;85268.65-2;85268.65-3	P47857;P47857-2;P47857-3	Pfkm	ATP-dependent 6-phosphofructokinase, muscle type;Isoform of P47857, Isoform 2 of ATP-dependent 6-phosphofructokinase, muscle type;Isoform of P47857, Isoform 3 of ATP-dependent 6-phosphofructokinase, muscle type	Filtered	Filtered	Filtered	Filtered	3	Filtered	Filtered	Filtered	Filtered	Filtered	Filtered	Filtered	Filtered	Filtered	Filtered	Filtered	Filtered	3	Filtered	Filtered	Filtered	Filtered	Filtered	Filtered	Filtered	Filtered	Filtered	Filtered	Filtered	Filtered	Filtered	Filtered	Filtered	Filtered	Filtered	Filtered	Filtered	Filtered	Filtered	Filtered	Filtered	Filtered	Filtered	Filtered	3
0.000402697	31686.9	P47878	Igfbp3	Insulin-like growth factor-binding protein 3	6	6	6	6	6	6	6	6	6	6	6	6	6	6	6	6	6	6	6	6	6	6	6	6	6	6	6	6	6	6	6	6	6	6	6	6	6	6	6	6	6	6	6	6	6
8.50488e-05	25346.5	P47880	Igfbp6	Insulin-like growth factor-binding protein 6	1	1	1	1	1	1	1	1	1	1	1	1	Filtered	1	1	1	1	1	1	1	1	1	1	1	Filtered	Filtered	1	1	Filtered	Filtered	1	1	1	1	Filtered	1	Filtered	Filtered	Filtered	1	1	1	1	1	1
0.000620717	24305.5	P47963	Rpl13	60S ribosomal protein L13	Filtered	Filtered	Filtered	4	4	Filtered	Filtered	Filtered	Filtered	Filtered	Filtered	Filtered	Filtered	Filtered	Filtered	Filtered	Filtered	4	Filtered	4	4	Filtered	Filtered	Filtered	Filtered	Filtered	Filtered	4	Filtered	Filtered	4	4	Filtered	Filtered	Filtered	4	Filtered	Filtered	Filtered	Filtered	Filtered	Filtered	Filtered	4	4
0.000712812	35752.4	P48036	Anxa5	Annexin A5	7	Filtered	Filtered	7	7	Filtered	7	Filtered	7	Filtered	Filtered	Filtered	Filtered	7	Filtered	Filtered	7	7	Filtered	7	7	Filtered	Filtered	Filtered	Filtered	Filtered	Filtered	7	Filtered	Filtered	7	7	Filtered	Filtered	Filtered	7	Filtered	Filtered	Filtered	Filtered	7	Filtered	Filtered	7	7
3.62172e-05	54496.7	P49182	Serpind1	Heparin cofactor 2	18	18	18	18	18	18	18	18	18	18	18	18	18	18	18	18	18	18	18	18	18	18	18	18	18	18	18	18	18	18	18	18	18	18	18	18	18	18	18	18	19	19	19	19	19
0.00677374	34196.19;34196.19-2;38833.72	P49312;P49312-2;Q5EBP8	Hnrnpa1	Heterogeneous nuclear ribonucleoprotein A1;Isoform of P49312, Isoform Short of Heterogeneous nuclear ribonucleoprotein A1;Isoform of P49312, Heterogeneous nuclear ribonucleoprotein A1	Filtered	Filtered	Filtered	3	3	Filtered	Filtered	Filtered	3	Filtered	Filtered	Filtered	Filtered	Filtered	Filtered	Filtered	Filtered	Filtered	Filtered	Filtered	Filtered	Filtered	Filtered	Filtered	Filtered	Filtered	Filtered	3	Filtered	Filtered	3	3	Filtered	Filtered	Filtered	3	Filtered	Filtered	Filtered	Filtered	Filtered	Filtered	Filtered	3	3
3.62172e-05	25926.6	P49722	Psma2	Proteasome subunit alpha type-2	6	6	6	6	6	6	6	6	6	6	6	6	6	6	6	6	6	6	6	6	6	6	6	6	6	6	6	6	6	6	6	6	6	6	6	6	6	6	6	6	6	6	6	6	6
0.000113048	47688.2	P50247	Ahcy	Adenosylhomocysteinase	Filtered	7	Filtered	7	7	Filtered	7	Filtered	7	7	7	7	7	7	7	7	7	7	Filtered	7	7	7	Filtered	7	7	7	7	7	7	7	7	7	7	7	7	7	7	7	7	7	Filtered	7	Filtered	7	7
0.000325991	11082.7	P50543	S100a11	Protein S100-A11	3	3	Filtered	3	3	3	3	Filtered	3	3	3	Filtered	Filtered	Filtered	3	3	3	3	Filtered	3	3	Filtered	Filtered	Filtered	Filtered	3	3	3	3	Filtered	3	3	3	3	Filtered	3	3	3	3	Filtered	4	4	Filtered	4	4
0.00794979	43698.84;43698.84-2;43698.84	P50580;P50580-2;Q3TGU7	Pa2g4	Proliferation-associated protein 2G4;Isoform of P50580, Isoform 2 of Proliferation-associated protein 2G4;Isoform of P50580, Proliferation-associated 2G4	Filtered	Filtered	Filtered	2	2	Filtered	Filtered	Filtered	Filtered	Filtered	Filtered	Filtered	Filtered	Filtered	Filtered	Filtered	2	2	Filtered	Filtered	2	Filtered	Filtered	Filtered	Filtered	Filtered	Filtered	2	Filtered	Filtered	Filtered	2	Filtered	Filtered	Filtered	Filtered	Filtered	Filtered	Filtered	Filtered	Filtered	Filtered	Filtered	2	2
0.000560867	19453.4	P51437	Camp	Cathelicidin antimicrobial peptide	2	2	2	2	2	2	2	2	2	2	2	2	Filtered	2	2	2	2	Filtered	2	2	2	Filtered	2	Filtered	Filtered	2	Filtered	2	Filtered	2	Filtered	2	Filtered	Filtered	2	Filtered	Filtered	Filtered	2	Filtered	2	2	2	2	2
3.88147e-05	38265	P51885	Lum	Lumican	10	10	10	10	10	10	10	10	10	10	10	10	10	10	10	10	10	10	10	10	10	10	10	10	10	10	10	10	10	10	10	10	10	10	10	10	10	10	10	10	10	10	10	10	10
4.42334e-05	21529.8	P51910	Apod	Apolipoprotein D	5	5	5	5	5	5	5	5	5	5	5	5	5	5	5	5	5	5	5	5	5	5	5	5	5	5	5	5	5	5	5	5	5	5	5	5	5	5	5	5	5	5	5	5	5
3.62172e-05	39565.2	P52430	Pon1	Serum paraoxonase/arylesterase 1	12	12	12	12	12	12	12	12	12	12	12	12	12	12	12	12	12	12	12	12	12	12	12	12	12	12	12	12	12	12	12	12	12	12	12	12	12	12	12	12	12	12	12	12	12
4.61808e-05	57844.9	P52480	Pkm	Pyruvate kinase PKM	31	31	31	31	31	31	31	31	31	31	31	31	31	31	31	31	31	31	31	31	31	31	31	31	31	31	31	31	31	31	31	31	31	31	31	31	31	31	31	31	36	36	36	36	36
0.00650984	57985.1	P52480-2	Pkm	Isoform of P52480, Isoform M1 of Pyruvate kinase PKM	2	Filtered	2	2	2	2	Filtered	Filtered	Filtered	2	Filtered	Filtered	Filtered	Filtered	Filtered	Filtered	Filtered	Filtered	Filtered	Filtered	2	Filtered	Filtered	Filtered	Filtered	Filtered	Filtered	Filtered	Filtered	Filtered	Filtered	Filtered	Filtered	Filtered	Filtered	Filtered	Filtered	Filtered	Filtered	Filtered	2	Filtered	2	2	2
3.62172e-05	54453.1	P55065	Pltp	Phospholipid transfer protein	15	15	15	15	15	15	15	15	15	15	15	15	15	15	15	15	15	15	15	15	15	15	15	15	15	15	15	15	15	15	15	15	15	15	15	15	15	15	15	15	15	15	15	15	15
3.96785e-05	87903	P55284	Cdh5	Cadherin-5	12	12	12	12	12	12	12	12	12	12	12	12	12	12	12	12	12	12	12	12	12	12	12	12	12	12	12	12	12	12	12	12	12	12	12	12	12	12	12	12	12	12	12	12	12
0.000224381	56300.5	P56480	Atp5f1b	ATP synthase subunit beta, mitochondrial	Filtered	17	Filtered	17	17	Filtered	17	Filtered	Filtered	Filtered	17	17	Filtered	Filtered	Filtered	17	Filtered	17	17	Filtered	Filtered	17	Filtered	17	Filtered	Filtered	17	17	Filtered	Filtered	Filtered	17	17	Filtered	17	17	17	17	17	17	Filtered	20	Filtered	20	20
0.0052701	95314	P58252	Eef2	Elongation factor 2	25	25	Filtered	25	25	Filtered	Filtered	Filtered	25	25	25	Filtered	Filtered	25	Filtered	25	25	25	Filtered	25	25	25	Filtered	Filtered	Filtered	Filtered	25	25	Filtered	25	25	25	Filtered	Filtered	25	25	Filtered	Filtered	Filtered	Filtered	28	28	Filtered	28	28
0.00523554	19667	P59999	Arpc4	Actin-related protein 2/3 complex subunit 4	Filtered	4	Filtered	4	4	Filtered	4	4	4	4	Filtered	4	Filtered	Filtered	4	Filtered	Filtered	4	4	4	4	Filtered	Filtered	4	Filtered	Filtered	4	4	Filtered	4	4	4	4	Filtered	Filtered	4	4	Filtered	4	Filtered	Filtered	4	Filtered	4	4
3.65144e-05	41736.73;41792.84	P60710;P63260	Actb;Actg1	Actin, cytoplasmic 1;Actin, cytoplasmic 2	19	19	19	19	19	19	19	19	19	19	19	19	19	19	19	19	19	19	19	19	19	19	19	19	19	19	19	19	19	19	19	19	19	19	19	19	19	19	19	19	27	27	27	27	27
0.000602257	13372.7	P60867	Rps20	40S ribosomal protein S20	Filtered	Filtered	Filtered	3	3	Filtered	Filtered	Filtered	Filtered	Filtered	Filtered	Filtered	Filtered	Filtered	Filtered	Filtered	Filtered	Filtered	Filtered	3	3	Filtered	Filtered	Filtered	Filtered	Filtered	Filtered	3	Filtered	Filtered	Filtered	3	Filtered	Filtered	Filtered	3	Filtered	Filtered	Filtered	Filtered	Filtered	Filtered	Filtered	3	3
0.000540828	17137.8	P61089	Ube2n	Ubiquitin-conjugating enzyme E2 N	3	3	3	3	3	Filtered	3	Filtered	Filtered	Filtered	3	3	Filtered	Filtered	Filtered	Filtered	3	3	Filtered	Filtered	3	3	Filtered	Filtered	Filtered	3	Filtered	3	3	Filtered	3	3	3	3	3	3	3	Filtered	3	3	3	3	3	3	3
0.000818854	20600.76;20696.76	P61205;P84078	Arf3;Arf1	ADP-ribosylation factor 3;ADP-ribosylation factor 1	Filtered	Filtered	6	Filtered	6	6	Filtered	Filtered	6	6	6	6	Filtered	6	Filtered	Filtered	6	Filtered	Filtered	Filtered	6	Filtered	Filtered	6	6	Filtered	6	6	6	Filtered	6	6	Filtered	6	6	6	Filtered	Filtered	Filtered	Filtered	Filtered	Filtered	7	Filtered	7
3.774e-05	47052.23;48080.45;32676.76	P61939;Q3UEL9;Q8BII9	Serpina7	Thyroxine-binding globulin;Isoform of P61939, Thyroxine-binding globulin;Isoform of P61939, Thyroxine-binding globulin	5	5	5	5	5	5	5	5	5	5	5	5	5	5	5	5	5	5	5	5	5	5	5	5	5	5	5	5	5	5	5	5	5	5	5	5	5	5	5	5	5	5	5	5	5
0.000160587	28302.6	P61982	Ywhag	14-3-3 protein gamma	Filtered	6	Filtered	6	6	Filtered	Filtered	Filtered	6	Filtered	Filtered	6	Filtered	6	Filtered	6	6	6	Filtered	6	6	Filtered	6	6	Filtered	Filtered	6	6	6	Filtered	Filtered	6	Filtered	6	Filtered	6	Filtered	Filtered	Filtered	Filtered	Filtered	6	Filtered	6	6
5.46002e-05	29173.9	P62259	Ywhae	14-3-3 protein epsilon	10	10	10	10	10	Filtered	10	Filtered	10	Filtered	Filtered	Filtered	Filtered	Filtered	Filtered	Filtered	10	10	Filtered	10	10	Filtered	Filtered	Filtered	10	Filtered	10	10	10	Filtered	10	10	10	Filtered	Filtered	10	10	Filtered	10	Filtered	10	10	10	10	10
0.000150202	17222.3;16142.14	P62301;Q921R2	Rps13	40S ribosomal protein S13;Isoform of P62301, 40S ribosomal protein S13	Filtered	Filtered	Filtered	4	Filtered	Filtered	Filtered	Filtered	Filtered	Filtered	Filtered	Filtered	Filtered	Filtered	Filtered	Filtered	4	Filtered	Filtered	4	4	Filtered	Filtered	Filtered	Filtered	Filtered	Filtered	4	4	Filtered	Filtered	4	Filtered	Filtered	Filtered	4	Filtered	Filtered	4	Filtered	Filtered	Filtered	Filtered	4	Filtered
0.00593943	29597.72;29939.16	P62702;V9GWY0	Rps4x;Gm15013	40S ribosomal protein S4, X isoform;40S ribosomal protein S4	Filtered	Filtered	Filtered	Filtered	2	Filtered	Filtered	Filtered	2	Filtered	Filtered	Filtered	Filtered	Filtered	Filtered	Filtered	Filtered	Filtered	Filtered	2	2	Filtered	Filtered	2	Filtered	Filtered	Filtered	2	Filtered	Filtered	Filtered	2	Filtered	Filtered	Filtered	2	Filtered	Filtered	Filtered	Filtered	Filtered	Filtered	Filtered	Filtered	2
0.00998777	35575.1;35608.22	P62715;P63330	Ppp2cb;Ppp2ca	Serine/threonine-protein phosphatase 2A catalytic subunit beta isoform;Serine/threonine-protein phosphatase 2A catalytic subunit alpha isoform	Filtered	Filtered	Filtered	2	2	Filtered	Filtered	Filtered	Filtered	Filtered	Filtered	Filtered	Filtered	Filtered	Filtered	Filtered	Filtered	Filtered	Filtered	Filtered	Filtered	Filtered	Filtered	Filtered	Filtered	Filtered	Filtered	2	Filtered	Filtered	Filtered	2	Filtered	Filtered	Filtered	Filtered	Filtered	Filtered	Filtered	Filtered	Filtered	Filtered	Filtered	2	2
0.000199113	42008.9	P62737	Acta2	Actin, aortic smooth muscle	4	4	4	4	4	4	4	4	4	4	4	4	4	4	4	4	4	4	4	4	4	4	4	4	4	4	4	4	4	4	4	4	4	4	4	4	4	4	4	4	5	5	5	5	5
0.00666422	17695.1	P62751	Rpl23a	60S ribosomal protein L23a	Filtered	Filtered	Filtered	Filtered	Filtered	Filtered	Filtered	Filtered	Filtered	Filtered	Filtered	Filtered	Filtered	Filtered	Filtered	Filtered	Filtered	Filtered	Filtered	Filtered	3	Filtered	Filtered	Filtered	Filtered	Filtered	Filtered	Filtered	Filtered	Filtered	Filtered	3	Filtered	Filtered	Filtered	Filtered	Filtered	Filtered	Filtered	Filtered	Filtered	Filtered	Filtered	Filtered	Filtered
0.00677524	12860.8	P62774	Mtpn	Myotrophin	Filtered	Filtered	Filtered	Filtered	5	Filtered	Filtered	Filtered	Filtered	Filtered	Filtered	Filtered	Filtered	Filtered	Filtered	Filtered	5	Filtered	Filtered	Filtered	Filtered	Filtered	Filtered	Filtered	Filtered	Filtered	Filtered	5	Filtered	Filtered	5	5	Filtered	5	Filtered	5	Filtered	Filtered	Filtered	Filtered	Filtered	Filtered	Filtered	Filtered	5
7.65221e-05	11367.3	P62806	Hist1h4a	Histone H4	10	10	10	10	10	10	10	10	10	10	10	10	10	10	10	10	10	10	10	10	10	10	10	10	10	10	10	10	10	10	10	10	10	10	10	10	10	10	10	10	11	11	11	11	11
0.00179737	22677.75;13597.61;15025.22;22372.4	P62821;Q5SW86;Q5SW87;Q5SW88	Rab1A;Rab1a;Rab1a;Rab1a	Ras-related protein Rab-1A;Isoform of P62821, RAB1A, member RAS oncogene family;Isoform of P62821, RAB1A, member RAS oncogene family;Isoform of P62821, RAB1A, member RAS oncogene family	Filtered	Filtered	Filtered	Filtered	1	Filtered	Filtered	Filtered	Filtered	Filtered	Filtered	Filtered	Filtered	Filtered	Filtered	Filtered	Filtered	Filtered	Filtered	Filtered	1	Filtered	Filtered	Filtered	Filtered	Filtered	Filtered	1	1	Filtered	Filtered	1	Filtered	Filtered	1	1	Filtered	Filtered	1	Filtered	Filtered	Filtered	Filtered	Filtered	1
0.000122216	24423.1	P62827	Ran	GTP-binding nuclear protein Ran	10	10	10	10	10	10	10	10	10	10	10	10	10	10	10	10	10	10	10	10	10	10	10	10	10	10	10	10	10	Filtered	10	10	10	10	10	10	10	Filtered	10	Filtered	10	10	10	10	10
0.000618263	11605.4	P62897	Cycs	Cytochrome c, somatic	3	3	3	3	Filtered	3	3	3	3	3	3	Filtered	Filtered	3	3	3	Filtered	Filtered	3	3	3	3	3	3	3	Filtered	3	Filtered	3	3	3	3	3	3	3	3	3	3	3	3	3	3	3	3	Filtered
3.62172e-05	14957.2	P62962	Pfn1	Profilin-1	7	7	7	7	7	7	7	7	7	7	7	7	7	7	7	7	7	7	7	7	7	7	7	7	7	7	7	7	7	7	7	7	7	7	7	7	7	7	7	7	7	7	7	7	7
3.62172e-05	70871.1	P63017	Hspa8	Heat shock cognate 71 kDa protein	24	24	24	24	24	24	24	24	24	24	24	24	24	24	24	24	24	24	24	24	24	24	24	24	24	24	24	24	24	24	24	24	24	24	24	24	24	24	24	24	25	25	25	25	25
0.000395558	19462.2	P63028	Tpt1	Translationally-controlled tumor protein	4	4	4	4	4	Filtered	4	Filtered	4	4	4	4	Filtered	Filtered	Filtered	Filtered	4	4	Filtered	4	4	4	Filtered	Filtered	Filtered	Filtered	Filtered	4	4	Filtered	4	4	Filtered	Filtered	Filtered	4	Filtered	Filtered	Filtered	Filtered	4	4	4	4	4
0.000385056	60955.5	P63038	Hspd1	60 kDa heat shock protein, mitochondrial	Filtered	19	19	19	19	Filtered	19	19	Filtered	19	19	19	19	19	Filtered	19	19	19	19	19	19	19	19	19	19	19	19	19	19	19	19	19	19	19	19	19	19	19	19	19	Filtered	25	25	25	25
3.88147e-05	27771.1	P63101	Ywhaz	14-3-3 protein zeta/delta	12	12	12	12	12	12	12	12	12	12	12	12	12	12	12	12	12	12	12	12	12	12	12	12	12	12	12	12	12	12	12	12	12	12	12	12	12	12	12	12	13	13	13	13	13
0.000345929	18915.74;18371.36	P63325;Q3UW83	Rps10	40S ribosomal protein S10;Isoform of P63325, 40S ribosomal protein S10	Filtered	Filtered	Filtered	5	5	Filtered	Filtered	Filtered	5	Filtered	Filtered	Filtered	Filtered	Filtered	Filtered	Filtered	Filtered	5	Filtered	5	5	Filtered	Filtered	Filtered	Filtered	Filtered	Filtered	5	Filtered	Filtered	Filtered	5	Filtered	Filtered	Filtered	5	Filtered	Filtered	Filtered	Filtered	Filtered	Filtered	Filtered	5	5
0.000510493	17861.6	P68037	Ube2l3	Ubiquitin-conjugating enzyme E2 L3	4	Filtered	Filtered	4	4	Filtered	Filtered	Filtered	4	4	Filtered	Filtered	4	Filtered	Filtered	Filtered	4	4	Filtered	4	4	Filtered	Filtered	Filtered	Filtered	Filtered	Filtered	4	Filtered	Filtered	Filtered	4	Filtered	Filtered	Filtered	4	Filtered	Filtered	Filtered	Filtered	4	Filtered	Filtered	4	4
0.000137418	49831	P68372	Tubb4b	Tubulin beta-4B chain	Filtered	22	22	22	22	Filtered	Filtered	22	22	22	22	22	22	22	22	22	22	22	Filtered	22	22	22	Filtered	22	22	22	22	22	22	22	22	22	Filtered	22	Filtered	22	22	22	22	22	Filtered	27	27	27	27
0.00106947	29891.4	P70195	Psmb7	Proteasome subunit beta type-7	3	3	3	Filtered	Filtered	3	3	3	3	3	Filtered	3	3	3	3	3	3	Filtered	3	3	3	Filtered	Filtered	3	Filtered	Filtered	3	3	3	3	3	3	3	3	3	3	3	3	3	3	3	3	3	Filtered	Filtered
3.62172e-05	42705.6	P70274	Selenop	Selenoprotein P	8	8	8	8	8	8	8	8	8	8	8	8	8	8	8	8	8	8	8	8	8	8	8	8	8	8	8	8	8	8	8	8	8	8	8	8	8	8	8	8	8	8	8	8	8
0.000348684	20830.4	P70296	Pebp1	Phosphatidylethanolamine-binding protein 1	5	5	5	5	5	5	5	5	5	5	5	5	Filtered	5	5	Filtered	5	5	Filtered	5	5	5	Filtered	5	Filtered	5	5	5	5	5	Filtered	5	Filtered	Filtered	Filtered	5	Filtered	Filtered	5	Filtered	5	5	5	5	5
0.000745657	13776.9	P70349	Hint1	Histidine triad nucleotide-binding protein 1	3	Filtered	Filtered	3	3	Filtered	Filtered	Filtered	Filtered	Filtered	Filtered	Filtered	Filtered	Filtered	Filtered	Filtered	3	Filtered	Filtered	3	3	Filtered	Filtered	Filtered	Filtered	Filtered	Filtered	3	3	Filtered	Filtered	3	Filtered	3	Filtered	3	Filtered	Filtered	Filtered	Filtered	3	Filtered	Filtered	3	3
4.67355e-05	50276.3	P70375	F7	Coagulation factor VII	6	6	6	6	6	6	6	6	6	6	6	6	6	6	6	6	6	6	6	6	6	6	6	6	6	6	6	6	6	6	6	6	6	6	6	6	6	6	6	6	6	6	6	6	6
3.62172e-05	72287.2	P70663	Sparcl1	SPARC-like protein 1	15	15	15	15	15	15	15	15	15	15	15	15	15	15	15	15	15	15	15	15	15	15	15	15	15	15	15	15	15	15	15	15	15	15	15	15	15	15	15	15	15	15	15	15	15
0.00648092	60630	P80318	Cct3	T-complex protein 1 subunit gamma	Filtered	8	Filtered	8	8	Filtered	8	Filtered	Filtered	Filtered	Filtered	Filtered	Filtered	8	Filtered	Filtered	8	8	Filtered	8	8	Filtered	Filtered	Filtered	Filtered	Filtered	Filtered	8	Filtered	Filtered	Filtered	8	Filtered	Filtered	Filtered	8	Filtered	Filtered	Filtered	Filtered	Filtered	8	Filtered	8	8
0.000610973	74597	P82198	Tgfbi	Transforming growth factor-beta-induced protein ig-h3	9	9	9	9	9	9	9	9	9	9	9	9	9	9	9	9	9	9	9	9	9	9	9	9	9	9	9	9	9	9	9	9	9	9	9	9	9	9	9	9	9	9	9	9	9
4.61334e-05	55584.5	P97290	Serping1	Plasma protease C1 inhibitor	14	14	14	14	14	14	14	14	14	14	14	14	14	14	14	14	14	14	14	14	14	14	14	14	14	14	14	14	14	14	14	14	14	14	14	14	14	14	14	14	16	16	16	16	16
3.62172e-05	46234.1	P97298	Serpinf1	Pigment epithelium-derived factor	16	16	16	16	16	16	16	16	16	16	16	16	16	16	16	16	16	16	16	16	16	16	16	16	16	16	16	16	16	16	16	16	16	16	16	16	16	16	16	16	16	16	16	16	16
0.00379559	87944.69;87944.69-2;87944.69-3	P97321;P97321-2;P97321-3	Fap	Prolyl endopeptidase FAP;Isoform of P97321, Isoform 2 of Prolyl endopeptidase FAP;Isoform of P97321, Isoform 3 of Prolyl endopeptidase FAP	9	9	9	9	9	9	9	9	9	9	9	9	Filtered	9	9	9	9	9	9	9	9	9	9	9	9	9	9	9	9	9	9	9	9	9	9	9	9	9	9	9	9	9	9	9	9
0.00628324	103000	P97333	Nrp1	Neuropilin-1	4	4	4	Filtered	4	4	4	4	Filtered	4	Filtered	4	4	4	4	4	Filtered	Filtered	4	4	4	4	Filtered	4	4	4	4	Filtered	4	4	4	4	4	4	4	Filtered	4	4	4	4	4	4	4	Filtered	4
0.000211186	62981.6	P97363	Sptlc2	Serine palmitoyltransferase 2	1	1	1	1	1	1	1	1	1	1	1	1	1	1	1	1	1	1	1	1	1	1	1	1	1	1	1	1	1	1	1	1	1	1	1	1	1	1	1	1	1	1	1	1	1
7.5243e-05	109651	P97449	Anpep	Aminopeptidase N	14	14	14	14	14	14	14	14	14	14	14	14	14	14	14	14	14	14	14	14	14	14	14	14	14	14	14	14	14	14	14	14	14	14	14	14	14	14	14	14	14	14	14	14	14
0.00498406	54356.73;54356.73-2	P97807;P97807-2	Fh	Fumarate hydratase, mitochondrial;Isoform of P97807, Isoform Cytoplasmic of Fumarate hydratase, mitochondrial	Filtered	8	8	8	8	Filtered	8	8	Filtered	Filtered	Filtered	8	8	Filtered	Filtered	8	8	Filtered	8	Filtered	8	Filtered	Filtered	8	Filtered	Filtered	8	Filtered	8	Filtered	8	8	8	Filtered	8	8	8	8	8	8	Filtered	8	8	8	8
0.00538869	111666	P98063	Bmp1	Bone morphogenetic protein 1	5	5	5	Filtered	5	5	5	5	5	5	5	5	5	5	5	5	5	5	5	5	5	Filtered	5	5	5	5	Filtered	5	5	5	Filtered	5	5	Filtered	5	5	5	5	Filtered	5	5	5	5	Filtered	5
8.97634e-05	79968.3	P98064	Masp1	Mannan-binding lectin serine protease 1	7	7	7	7	7	7	7	7	7	7	7	7	7	7	7	7	7	7	7	7	7	7	7	7	7	7	7	7	7	7	7	7	7	7	7	7	7	7	7	7	7	7	7	7	7
3.62172e-05	82445.9	P98064-2	Masp1	Isoform of P98064, Isoform 2 of Mannan-binding lectin serine protease 1	9	9	9	9	9	9	9	9	9	9	9	9	9	9	9	9	9	9	9	9	9	9	9	9	9	9	9	9	9	9	9	9	9	9	9	9	9	9	9	9	9	9	9	9	9
8.97634e-05	25974.4	P98086	C1qa	Complement C1q subcomponent subunit A	4	4	4	4	4	4	4	4	4	4	4	4	4	4	4	4	4	4	4	4	4	4	4	4	4	4	4	4	4	4	4	4	4	4	4	4	4	4	4	4	4	4	4	4	4
0.00589841	49670.8	P99024	Tubb5	Tubulin beta-5 chain	Filtered	Filtered	Filtered	5	5	Filtered	Filtered	Filtered	Filtered	Filtered	5	Filtered	Filtered	Filtered	Filtered	Filtered	Filtered	5	Filtered	Filtered	Filtered	Filtered	Filtered	Filtered	Filtered	Filtered	Filtered	5	Filtered	Filtered	Filtered	5	5	Filtered	Filtered	Filtered	Filtered	Filtered	Filtered	Filtered	Filtered	Filtered	Filtered	6	6
0.00030356	29116.1	P99026	Psmb4	Proteasome subunit beta type-4	6	6	6	6	6	6	6	6	6	6	6	6	6	6	6	6	6	6	6	6	6	6	6	6	6	6	6	6	6	6	6	6	6	6	6	6	6	6	6	6	6	6	6	6	6
0.000143176	11650.9	P99027	Rplp2	60S acidic ribosomal protein P2	Filtered	Filtered	Filtered	6	6	Filtered	Filtered	Filtered	6	Filtered	Filtered	Filtered	Filtered	Filtered	Filtered	Filtered	6	6	Filtered	6	6	Filtered	Filtered	Filtered	Filtered	Filtered	Filtered	6	6	Filtered	6	6	Filtered	Filtered	Filtered	6	Filtered	6	Filtered	Filtered	Filtered	Filtered	Filtered	6	6
0.000179473	21897.46;21897.46-2	P99029;P99029-2	Prdx5	Peroxiredoxin-5, mitochondrial;Isoform of P99029, Isoform Cytoplasmic+peroxisomal of Peroxiredoxin-5, mitochondrial	5	5	5	5	5	5	5	5	5	5	5	5	5	5	5	5	5	5	Filtered	5	5	5	5	5	5	5	5	5	5	Filtered	5	5	5	Filtered	5	5	5	5	5	5	5	5	5	5	5
6.02175e-05	146562	Q00519	Xdh	Xanthine dehydrogenase/oxidase	12	12	12	12	12	12	12	12	12	12	12	12	12	12	12	12	12	12	12	12	12	12	12	12	12	12	12	12	12	12	12	12	12	12	12	12	12	12	12	12	12	12	12	12	12
3.62172e-05	30615.5	Q00623	Apoa1	Apolipoprotein A-I	31	31	31	31	31	31	31	31	31	31	31	31	31	31	31	31	31	31	31	31	31	31	31	31	31	31	31	31	31	31	31	31	31	31	31	31	31	31	31	31	35	35	35	35	35
3.88147e-05	45998.3	Q00897	Serpina1d	Alpha-1-antitrypsin 1-4	8	8	8	8	8	8	8	8	8	8	8	8	8	8	8	8	8	8	8	8	8	8	8	8	8	8	8	8	8	8	8	8	8	8	8	8	8	8	8	8	9	9	9	9	9
3.62172e-05	45891.4	Q00898	Serpina1e	Alpha-1-antitrypsin 1-5	8	8	8	8	8	8	8	8	8	8	8	8	8	8	8	8	8	8	8	8	8	8	8	8	8	8	8	8	8	8	8	8	8	8	8	8	8	8	8	8	9	9	9	9	9
0.000233959	129557	Q01149	Col1a2	Collagen alpha-2(I) chain	9	9	9	9	9	9	9	9	9	9	9	9	9	9	9	9	9	9	9	9	9	9	9	9	9	9	9	9	9	9	9	9	9	9	9	9	9	9	9	9	9	9	9	9	9
3.62172e-05	134853.31;72906.47	Q01279;Q9WVF5	Egfr	Epidermal growth factor receptor;Isoform of Q01279, Epidermal growth factor receptor	15	15	15	15	15	15	15	15	15	15	15	15	15	15	15	15	15	15	15	15	15	15	15	15	15	15	15	15	15	15	15	15	15	15	15	15	15	15	15	15	15	15	15	15	15
3.62172e-05	38618.8	Q01339	Apoh	Beta-2-glycoprotein 1	13	13	13	13	13	13	13	13	13	13	13	13	13	13	13	13	13	13	13	13	13	13	13	13	13	13	13	13	13	13	13	13	13	13	13	13	13	13	13	13	13	13	13	13	13
0.00207096	89321.8	Q01853	Vcp	Transitional endoplasmic reticulum ATPase	28	28	28	28	28	Filtered	Filtered	Filtered	28	28	28	28	28	28	Filtered	Filtered	28	28	Filtered	28	28	Filtered	28	Filtered	Filtered	28	28	28	28	Filtered	28	28	Filtered	28	28	28	28	28	28	28	28	28	28	28	28
0.00507166	117809	Q02053	Uba1	Ubiquitin-like modifier-activating enzyme 1	17	17	17	17	17	Filtered	Filtered	Filtered	17	Filtered	17	Filtered	17	17	Filtered	17	Filtered	17	Filtered	17	17	Filtered	Filtered	Filtered	Filtered	Filtered	Filtered	17	17	Filtered	17	17	17	17	Filtered	17	Filtered	Filtered	Filtered	Filtered	17	17	17	17	17
5.33773e-05	25991.6	Q02105	C1qc	Complement C1q subcomponent subunit C	4	4	4	4	4	4	4	4	4	4	4	4	4	4	4	4	4	4	4	4	4	4	4	4	4	4	4	4	4	4	4	4	4	4	4	4	4	4	4	4	4	4	4	4	4
5.07796e-05	68462.3	Q03311	Bche	Cholinesterase	9	9	9	9	9	9	9	9	9	9	9	9	9	9	9	9	9	9	9	9	9	9	9	9	9	9	9	9	9	9	9	9	9	9	9	9	9	9	9	9	9	9	9	9	9
4.78678e-05	47064.2	Q03734	Serpina3m	Serine protease inhibitor A3M	10	10	10	10	10	10	10	10	10	10	10	10	10	10	10	10	10	10	10	10	10	10	10	10	10	10	10	10	10	10	10	10	10	10	10	10	10	10	10	10	10	10	10	10	10
5.16262e-05	10741.3	Q05020	Apoc2	Apolipoprotein C-II	3	3	3	3	3	3	3	3	3	3	3	3	3	3	3	3	3	3	3	3	3	3	3	3	3	3	3	3	3	3	3	3	3	3	3	3	3	3	3	3	3	3	3	3	3
0.00014224	15137.4	Q05816	Fabp5	Fatty acid-binding protein, epidermal	5	5	5	5	5	5	5	5	5	5	5	5	5	5	5	5	5	5	5	5	5	Filtered	5	5	5	5	5	5	5	Filtered	5	5	5	Filtered	5	5	5	Filtered	5	5	5	5	5	5	5
0.00227707	10519.4	Q06318	Scgb1a1	Uteroglobin	2	2	2	2	2	Filtered	2	2	Filtered	Filtered	2	2	Filtered	2	2	Filtered	2	2	Filtered	Filtered	2	Filtered	2	Filtered	2	Filtered	Filtered	2	2	Filtered	Filtered	2	Filtered	Filtered	Filtered	Filtered	Filtered	Filtered	2	2	2	2	2	2	2
3.62172e-05	44769.2	Q06770	Serpina6	Corticosteroid-binding globulin	16	16	16	16	16	16	16	16	16	16	16	16	16	16	16	16	16	16	16	16	16	16	16	16	16	16	16	16	16	16	16	16	16	16	16	16	16	16	16	16	16	16	16	16	16
3.66774e-05	51655.6	Q06890	Clu	Clusterin	20	20	20	20	20	20	20	20	20	20	20	20	20	20	20	20	20	20	20	20	20	20	20	20	20	20	20	20	20	20	20	20	20	20	20	20	20	20	20	20	22	22	22	22	22
0.000179473	30372	Q07079	Igfbp5	Insulin-like growth factor-binding protein 5	3	3	3	3	3	3	3	3	3	3	3	Filtered	3	3	3	3	3	3	3	3	3	3	3	3	3	3	Filtered	Filtered	3	3	3	3	3	Filtered	Filtered	3	Filtered	Filtered	Filtered	3	3	3	3	3	3
0.00107054	44207.3	Q07235	Serpine2	Glia-derived nexin	Filtered	Filtered	Filtered	Filtered	Filtered	Filtered	Filtered	Filtered	Filtered	Filtered	Filtered	Filtered	Filtered	Filtered	Filtered	Filtered	Filtered	10	Filtered	Filtered	Filtered	Filtered	Filtered	Filtered	10	10	Filtered	10	Filtered	Filtered	Filtered	Filtered	Filtered	Filtered	Filtered	Filtered	Filtered	Filtered	Filtered	Filtered	Filtered	Filtered	Filtered	Filtered	Filtered
3.62172e-05	39029.2	Q07456	Ambp	Protein AMBP	8	8	8	8	8	8	8	8	8	8	8	8	8	8	8	8	8	8	8	8	8	8	8	8	8	8	8	8	8	8	8	8	8	8	8	8	8	8	8	8	8	8	8	8	8
3.62172e-05	76195.3	Q07968	F13b	Coagulation factor XIII B chain	12	12	12	12	12	12	12	12	12	12	12	12	12	12	12	12	12	12	12	12	12	12	12	12	12	12	12	12	12	12	12	12	12	12	12	12	12	12	12	12	12	12	12	12	12
7.10896e-05	74934.4	Q08761	Pros1	Vitamin K-dependent protein S	6	6	6	6	6	6	6	6	6	6	6	6	6	6	6	6	6	6	6	6	6	6	6	6	6	6	6	6	6	6	6	6	6	6	6	6	6	6	6	6	6	6	6	6	6
3.62172e-05	78032.8	Q08879	Fbln1	Fibulin-1	12	12	12	12	12	12	12	12	12	12	12	12	12	12	12	12	12	12	12	12	12	12	12	12	12	12	12	12	12	12	12	12	12	12	12	12	12	12	12	12	12	12	12	12	12
4.99283e-05	75283.7	Q08879-2	Fbln1	Isoform of Q08879, Isoform C of Fibulin-1	2	2	2	2	2	2	2	2	2	2	2	2	2	2	2	2	2	2	2	2	2	2	2	2	2	2	2	2	2	2	2	2	2	2	2	2	2	2	2	2	2	2	2	2	2
0.00229783	59211.9	Q09200	B4galnt1	Beta-1,4 N-acetylgalactosaminyltransferase 1	3	3	Filtered	Filtered	3	3	3	3	Filtered	3	3	3	3	3	3	3	3	3	3	Filtered	Filtered	Filtered	3	Filtered	3	Filtered	3	Filtered	Filtered	Filtered	3	Filtered	Filtered	Filtered	3	Filtered	Filtered	Filtered	Filtered	Filtered	3	3	Filtered	Filtered	3
0.000536052	55028.8	Q11136	Pepd	Xaa-Pro dipeptidase	5	5	5	5	5	5	5	5	5	5	5	5	5	5	5	5	5	5	5	5	5	5	5	5	5	5	5	5	5	Filtered	5	5	5	5	5	5	5	5	5	5	5	5	5	5	5
4.06123e-05	56554	Q19LI2	A1bg	Alpha-1B-glycoprotein	20	20	20	20	20	20	20	20	20	20	20	20	20	20	20	20	20	20	20	20	20	20	20	20	20	20	20	20	20	20	20	20	20	20	20	20	20	20	20	20	20	20	20	20	20
0.00675523	19779.15;19895.29	Q3THE2;Q6ZWQ9	Myl12b;Myl12a	Myosin regulatory light chain 12B;MCG5400	Filtered	Filtered	Filtered	2	2	Filtered	Filtered	Filtered	Filtered	Filtered	Filtered	Filtered	Filtered	Filtered	Filtered	Filtered	Filtered	Filtered	Filtered	Filtered	Filtered	Filtered	Filtered	Filtered	Filtered	Filtered	Filtered	2	2	Filtered	Filtered	2	Filtered	Filtered	Filtered	Filtered	Filtered	Filtered	Filtered	Filtered	Filtered	Filtered	Filtered	2	2
0.000540828	70922.7	Q3TTY5	Krt2	Keratin, type II cytoskeletal 2 epidermal	Filtered	Filtered	Filtered	4	Filtered	Filtered	Filtered	Filtered	Filtered	Filtered	Filtered	Filtered	Filtered	Filtered	Filtered	Filtered	Filtered	Filtered	Filtered	Filtered	Filtered	Filtered	Filtered	Filtered	Filtered	Filtered	Filtered	Filtered	Filtered	Filtered	Filtered	Filtered	Filtered	Filtered	Filtered	Filtered	Filtered	Filtered	Filtered	Filtered	Filtered	Filtered	Filtered	4	Filtered
0.000525409	52466.19;52206.86	Q3TVK3;Q9Z2W0	Dnpep	Isoform of Q9Z2W0, Aspartyl aminopeptidase;Aspartyl aminopeptidase	6	6	6	6	6	6	6	6	6	6	6	6	6	6	6	6	6	6	6	6	6	6	Filtered	6	6	6	6	6	6	6	6	6	6	6	6	6	6	6	6	6	6	6	6	6	6
0.00544221	15779	Q3U0A6	Hbq1b	Globin d1	Filtered	Filtered	Filtered	Filtered	Filtered	Filtered	Filtered	Filtered	Filtered	Filtered	Filtered	Filtered	Filtered	Filtered	Filtered	Filtered	1	Filtered	Filtered	Filtered	Filtered	Filtered	Filtered	Filtered	Filtered	Filtered	Filtered	1	1	Filtered	Filtered	1	Filtered	Filtered	Filtered	1	Filtered	Filtered	Filtered	Filtered	Filtered	Filtered	Filtered	Filtered	Filtered
0.00352198	28274.2	Q3U0B3	Dhrs11	Dehydrogenase/reductase SDR family member 11	Filtered	Filtered	Filtered	7	7	Filtered	Filtered	Filtered	Filtered	Filtered	Filtered	Filtered	Filtered	Filtered	Filtered	Filtered	7	Filtered	Filtered	Filtered	Filtered	Filtered	Filtered	Filtered	Filtered	7	Filtered	7	7	Filtered	Filtered	7	Filtered	Filtered	Filtered	Filtered	Filtered	Filtered	Filtered	Filtered	Filtered	Filtered	Filtered	7	7
0.000615842	94208.72;94132.63	Q3U2G2;Q61316	Hspa4	Isoform of Q61316, Heat shock 70 kDa protein 4;Heat shock 70 kDa protein 4	11	11	11	11	11	11	11	11	11	11	11	11	11	Filtered	11	11	11	11	11	11	11	11	Filtered	11	11	11	11	11	11	11	11	11	11	11	11	11	11	11	11	11	11	11	11	11	11
0.000246513	55887.62;53514.72	Q3U367;Q9JLJ2	Aldh9a1	Isoform of Q9JLJ2, 4-trimethylaminobutyraldehyde dehydrogenase;4-trimethylaminobutyraldehyde dehydrogenase	Filtered	4	Filtered	4	4	Filtered	4	Filtered	Filtered	Filtered	Filtered	4	Filtered	Filtered	Filtered	4	Filtered	Filtered	Filtered	4	4	Filtered	Filtered	4	Filtered	Filtered	4	4	4	Filtered	4	4	4	Filtered	Filtered	4	4	4	4	Filtered	Filtered	4	Filtered	4	4
3.62172e-05	50349.5	Q3UER8	Fgg	Isoform of Q8VCM7, Fibrinogen gamma chain	27	27	27	27	27	27	27	27	27	27	27	27	27	27	27	27	27	27	27	27	27	27	27	27	27	27	27	27	27	27	27	27	27	27	27	27	27	27	27	27	33	33	33	33	33
3.62172e-05	52670.2	Q3UTR7	Agt	Isoform of P11859, Angiotensinogen	15	15	15	15	15	15	15	15	15	15	15	15	15	15	15	15	15	15	15	15	15	15	15	15	15	15	15	15	15	15	15	15	15	15	15	15	15	15	15	15	15	15	15	15	15
0.000671604	120795.17;119728	Q3V117;Q91V92	Acly	Isoform of Q91V92, ATP-citrate synthase;ATP-citrate synthase	Filtered	23	Filtered	23	23	Filtered	23	Filtered	Filtered	23	23	23	Filtered	23	Filtered	Filtered	23	23	Filtered	23	23	Filtered	Filtered	Filtered	Filtered	Filtered	23	23	Filtered	Filtered	23	23	23	Filtered	23	23	23	23	23	Filtered	Filtered	23	Filtered	23	23
6.02175e-05	20929.9	Q5FW60	Mup20	Major urinary protein 20	Filtered	6	Filtered	Filtered	Filtered	Filtered	6	6	Filtered	6	Filtered	6	6	Filtered	Filtered	6	Filtered	6	6	Filtered	6	Filtered	Filtered	Filtered	Filtered	Filtered	6	Filtered	Filtered	6	6	Filtered	6	Filtered	6	Filtered	Filtered	6	6	6	Filtered	6	Filtered	Filtered	Filtered
4.61808e-05	65765.9	Q5MJS3	Fam20c	Extracellular serine/threonine protein kinase FAM20C	10	10	10	10	10	10	10	10	10	10	10	10	10	10	10	10	10	10	10	10	10	10	10	10	10	10	10	10	10	10	10	10	10	10	10	10	10	10	10	10	10	10	10	10	10
0.00767493	89829.6	Q5SWY7	Fam83g	Protein FAM83G	1	1	1	Filtered	Filtered	1	1	1	1	1	1	1	1	1	1	Filtered	1	Filtered	1	1	1	1	1	1	1	1	1	1	1	1	Filtered	Filtered	1	1	1	1	1	1	1	1	1	1	1	Filtered	Filtered
0.0034032	191986.06;191556.59	Q5SXR6;Q68FD5	Cltc	Isoform of Q68FD5, Clathrin heavy chain;Clathrin heavy chain 1	20	Filtered	20	20	20	Filtered	Filtered	Filtered	20	Filtered	Filtered	Filtered	20	Filtered	20	20	Filtered	20	Filtered	20	20	Filtered	Filtered	20	20	Filtered	20	20	20	Filtered	20	20	20	20	20	20	20	Filtered	20	Filtered	21	Filtered	21	21	21
3.62172e-05	23895.3	Q60590	Orm1	Alpha-1-acid glycoprotein 1	6	6	6	6	6	6	6	6	6	6	6	6	6	6	6	6	6	6	6	6	6	6	6	6	6	6	6	6	6	6	6	6	6	6	6	6	6	6	6	6	7	7	7	7	7
0.000108614	25378.7	Q60692	Psmb6	Proteasome subunit beta type-6	3	3	3	3	3	3	3	3	3	3	3	3	3	3	3	3	3	3	3	3	3	3	3	3	3	3	3	3	3	3	3	3	3	3	3	3	3	3	3	3	3	3	3	3	3
0.00844427	110157	Q60805	Mertk	Tyrosine-protein kinase Mer	4	4	4	4	4	4	4	4	4	4	4	4	4	4	4	4	4	4	4	4	4	4	4	4	4	4	4	4	4	4	4	4	4	4	4	4	4	4	4	4	4	4	4	4	4
3.62172e-05	49258.3	Q60963	Pla2g7	Platelet-activating factor acetylhydrolase	14	14	14	14	14	14	14	14	14	14	14	14	14	14	14	14	14	14	14	14	14	14	14	14	14	14	14	14	14	14	14	14	14	14	14	14	14	14	14	14	14	14	14	14	14
3.62172e-05	26809	Q60994	Adipoq	Adiponectin	5	5	5	5	5	5	5	5	5	5	5	5	5	5	5	5	5	5	5	5	5	5	5	5	5	5	5	5	5	5	5	5	5	5	5	5	5	5	5	5	5	5	5	5	5
3.88147e-05	67260.5	Q61129	Cfi	Complement factor I	17	17	17	17	17	17	17	17	17	17	17	17	17	17	17	17	17	17	17	17	17	17	17	17	17	17	17	17	17	17	17	17	17	17	17	17	17	17	17	17	18	18	18	18	18
3.62172e-05	21778.7	Q61171	Prdx2	Peroxiredoxin-2	13	13	13	13	13	13	13	13	13	13	13	13	13	13	13	13	13	13	13	13	13	13	13	13	13	13	13	13	13	13	13	13	13	13	13	13	13	13	13	13	13	13	13	13	13
0.000161445	34807.9	Q61176	Arg1	Arginase-1	Filtered	3	Filtered	3	3	Filtered	3	3	Filtered	Filtered	Filtered	3	3	3	Filtered	3	3	3	Filtered	3	3	3	Filtered	3	Filtered	Filtered	3	3	Filtered	Filtered	3	3	Filtered	Filtered	3	3	Filtered	Filtered	3	Filtered	Filtered	3	Filtered	3	3
4.61808e-05	70149.3	Q61233	Lcp1	Plastin-2	18	18	18	18	18	18	18	18	18	18	18	18	18	18	18	18	18	18	18	18	18	18	18	18	18	18	18	18	18	18	18	18	18	18	18	18	18	18	18	18	18	18	18	18	18
3.62172e-05	54971.9	Q61247	Serpinf2	Alpha-2-antiplasmin	16	16	16	16	16	16	16	16	16	16	16	16	16	16	16	16	16	16	16	16	16	16	16	16	16	16	16	16	16	16	16	16	16	16	16	16	16	16	16	16	18	18	18	18	18
3.67025e-05	14288.5	Q61268	Apoc4	Apolipoprotein C-IV	2	2	2	2	2	2	2	2	2	2	2	2	2	2	2	2	2	2	2	2	2	2	2	2	2	2	2	2	2	2	2	2	2	2	2	2	2	2	2	2	2	2	2	2	2
8.06687e-05	38442.9	Q61406	Cfhr1	Complement factor H-related 1	3	3	3	3	3	3	3	3	3	3	3	3	3	3	3	3	3	3	3	3	3	3	3	3	3	3	3	3	3	3	3	3	3	3	3	3	3	3	3	3	3	3	3	3	3
0.000114709	69423.3	Q61468	Msln	Mesothelin	2	2	2	2	2	2	2	2	2	2	2	Filtered	2	2	Filtered	2	Filtered	2	2	2	2	Filtered	2	2	2	2	2	2	2	2	2	2	2	2	2	2	2	2	2	Filtered	2	2	2	2	2
3.62172e-05	62832.2	Q61508	Ecm1	Extracellular matrix protein 1	18	18	18	18	18	18	18	18	18	18	18	18	18	18	18	18	18	18	18	18	18	18	18	18	18	18	18	18	18	18	18	18	18	18	18	18	18	18	18	18	18	18	18	18	18
0.000199615	50537.12;50537.12-2	Q61598;Q61598-2	Gdi2	Rab GDP dissociation inhibitor beta;Isoform of Q61598, Isoform 2 of Rab GDP dissociation inhibitor beta	Filtered	6	Filtered	6	6	Filtered	Filtered	Filtered	6	Filtered	6	6	6	6	Filtered	6	6	6	Filtered	6	6	6	Filtered	6	6	6	6	6	6	Filtered	6	6	6	6	Filtered	6	6	Filtered	6	6	Filtered	6	Filtered	6	6
0.000275189	22850.9	Q61599	Arhgdib	Rho GDP-dissociation inhibitor 2	Filtered	Filtered	Filtered	1	1	Filtered	Filtered	Filtered	1	Filtered	1	Filtered	1	1	Filtered	Filtered	1	1	1	Filtered	1	1	Filtered	1	Filtered	Filtered	1	1	Filtered	Filtered	1	1	1	1	Filtered	1	Filtered	Filtered	Filtered	Filtered	Filtered	Filtered	Filtered	1	1
3.62172e-05	38752.3	Q61646	Hp	Haptoglobin	11	11	11	11	11	11	11	11	11	11	11	11	11	11	11	11	11	11	11	11	11	11	11	11	11	11	11	11	11	11	11	11	11	11	11	11	11	11	11	11	11	11	11	11	11
3.62172e-05	101067	Q61702	Itih1	Inter-alpha-trypsin inhibitor heavy chain H1	36	36	36	36	36	36	36	36	36	36	36	36	36	36	36	36	36	36	36	36	36	36	36	36	36	36	36	36	36	36	36	36	36	36	36	36	36	36	36	36	37	37	37	37	37
3.62172e-05	99357.8	Q61704	Itih3	Inter-alpha-trypsin inhibitor heavy chain H3	28	28	28	28	28	28	28	28	28	28	28	28	28	28	28	28	28	28	28	28	28	28	28	28	28	28	28	28	28	28	28	28	28	28	28	28	28	28	28	28	30	30	30	30	30
6.36482e-05	53055.5	Q61805	Lbp	Lipopolysaccharide-binding protein	9	9	9	9	9	9	9	9	9	9	9	9	9	9	9	9	9	9	9	9	9	9	9	9	9	9	9	9	9	9	9	9	9	9	9	9	9	9	9	9	9	9	9	9	9
3.62172e-05	165853	Q61838	Pzp	Pregnancy zone protein	78	78	78	78	78	78	78	78	78	78	78	78	78	78	78	78	78	78	78	78	78	78	78	78	78	78	78	78	78	78	78	78	78	78	78	78	78	78	78	78	89	89	89	89	89
3.62172e-05	93143.58;93143.58-2;93143.58-3;93143.58-5	Q62009;Q62009-2;Q62009-3;Q62009-5	Postn	Periostin;Isoform of Q62009, Isoform 2 of Periostin;Isoform of Q62009, Isoform 3 of Periostin;Isoform of Q62009, Isoform 5 of Periostin	14	14	14	14	14	14	14	14	14	14	14	14	14	14	14	14	14	14	14	14	14	14	14	14	14	14	14	14	14	14	14	14	14	14	14	14	14	14	14	14	14	14	14	14	14
3.62172e-05	85731.4	Q62351	Tfrc	Transferrin receptor protein 1	22	22	22	22	22	22	22	22	22	22	22	22	22	22	22	22	22	22	22	22	22	22	22	22	22	22	22	22	22	22	22	22	22	22	22	22	22	22	22	22	22	22	22	22	22
0.00830031	11045.6	Q62426	Cstb	Cystatin-B	Filtered	Filtered	Filtered	3	3	Filtered	Filtered	Filtered	Filtered	Filtered	Filtered	Filtered	Filtered	Filtered	Filtered	Filtered	3	Filtered	Filtered	Filtered	3	Filtered	Filtered	Filtered	Filtered	Filtered	Filtered	3	3	Filtered	Filtered	3	Filtered	Filtered	Filtered	3	Filtered	Filtered	3	Filtered	Filtered	Filtered	Filtered	3	3
0.0082193	128955	Q62469	Itga2	Integrin alpha-2	Filtered	3	3	Filtered	Filtered	3	3	3	3	3	3	Filtered	3	Filtered	3	3	Filtered	3	3	3	Filtered	Filtered	3	Filtered	3	Filtered	3	Filtered	Filtered	3	Filtered	Filtered	3	3	3	3	Filtered	Filtered	3	Filtered	Filtered	3	3	Filtered	Filtered
0.000140144	60545.89;57026.89	Q62523;Q7TQE2	Zyx	Zyxin;Isoform of Q62523, Zyx protein	4	4	4	4	4	4	4	4	4	4	4	4	4	4	4	4	4	4	4	4	4	4	4	4	4	4	4	4	4	4	4	4	4	4	4	4	4	4	4	4	4	4	4	4	4
4.53918e-05	63317.72;63317.72-2	Q63880;Q63880-2	Ces3a	Carboxylesterase 3A;Isoform of Q63880, Isoform 2 of Carboxylesterase 3A	4	4	4	4	4	4	4	4	4	4	4	4	4	4	4	4	4	4	4	4	4	4	4	4	4	4	4	4	4	4	4	4	4	4	4	4	4	Filtered	4	4	4	4	4	4	4
5.32784e-05	17897.6	Q64339	Isg15	Ubiquitin-like protein ISG15	4	4	4	4	4	4	4	4	4	Filtered	4	4	4	4	4	Filtered	4	4	4	4	4	4	4	4	Filtered	4	4	4	4	4	4	4	4	4	4	4	4	Filtered	4	Filtered	4	4	4	4	4
5.25529e-05	38249.4	Q64442	Sord	Sorbitol dehydrogenase	7	7	7	7	7	7	7	7	7	7	7	7	7	7	7	7	7	7	7	7	7	7	7	7	7	7	7	7	7	7	7	7	7	7	7	7	7	7	7	7	7	7	7	7	7
3.62172e-05	35331.9	Q64726	Azgp1	Zinc-alpha-2-glycoprotein	16	16	16	16	16	16	16	16	16	16	16	16	16	16	16	16	16	16	16	16	16	16	16	16	16	16	16	16	16	16	16	16	16	16	16	16	16	16	16	16	16	16	16	16	16
3.65144e-05	116717	Q64727	Vcl	Vinculin	34	34	34	34	34	34	34	34	34	34	34	34	34	34	34	34	34	34	34	34	34	34	34	34	34	34	34	34	34	34	34	34	34	34	34	34	34	34	34	34	34	34	34	34	34
4.00381e-05	164353	Q6GQT1	A2m	Alpha-2-macroglobulin-P	27	27	27	27	27	27	27	27	27	27	27	27	27	27	27	27	27	27	27	27	27	27	27	27	27	27	27	27	27	27	27	27	27	27	27	27	27	27	27	27	27	27	27	27	27
4.45861e-05	24826.6	Q6GT24	Prdx6	Isoform of O08709, Peroxiredoxin-6	14	14	14	14	14	14	14	14	14	14	14	14	14	14	14	14	14	14	14	14	14	14	14	14	14	14	14	14	14	14	14	14	14	14	14	14	14	14	14	14	14	14	14	14	14
0.00635004	28467.7	Q6IRU2	Tpm4	Tropomyosin alpha-4 chain	Filtered	5	Filtered	5	5	Filtered	Filtered	Filtered	Filtered	Filtered	Filtered	Filtered	Filtered	5	Filtered	Filtered	5	5	Filtered	Filtered	Filtered	Filtered	Filtered	Filtered	Filtered	Filtered	5	Filtered	5	Filtered	Filtered	5	Filtered	Filtered	Filtered	Filtered	Filtered	Filtered	Filtered	Filtered	Filtered	5	Filtered	5	5
0.00083408	21627.26;21627.26-2	Q6P069;Q6P069-2	Sri	Sorcin;Isoform of Q6P069, Isoform 2 of Sorcin	3	3	3	3	3	3	3	3	3	3	3	3	3	3	3	3	3	3	3	3	3	3	Filtered	3	3	3	3	3	3	3	3	3	3	Filtered	3	3	3	3	3	3	3	3	3	3	3
3.62172e-05	47887.2	Q6S9I0	Kng2	Isoform of Q6S9I3, Kininogen 2	10	10	10	10	10	10	10	10	10	10	10	10	10	10	10	10	10	10	10	10	10	10	10	10	10	10	10	10	10	10	10	10	10	10	10	10	10	10	10	10	10	10	10	10	10
0.000359998	136332	Q6ZQ38	Cand1	Cullin-associated NEDD8-dissociated protein 1	11	11	11	11	11	Filtered	11	11	11	11	11	11	11	11	Filtered	Filtered	11	11	Filtered	11	11	11	Filtered	11	Filtered	Filtered	Filtered	11	11	11	11	11	11	Filtered	11	11	11	11	11	Filtered	11	11	11	11	11
0.000937917	22591.4	Q6ZWN5	Rps9	40S ribosomal protein S9	7	Filtered	Filtered	Filtered	7	7	Filtered	Filtered	7	Filtered	7	7	Filtered	Filtered	Filtered	Filtered	7	Filtered	Filtered	7	7	7	Filtered	Filtered	Filtered	Filtered	Filtered	7	Filtered	Filtered	7	7	Filtered	Filtered	Filtered	7	Filtered	Filtered	Filtered	7	7	Filtered	Filtered	Filtered	7
0.00414529	36108.2	Q6ZWX6	Eif2s1	Eukaryotic translation initiation factor 2 subunit 1	Filtered	Filtered	Filtered	3	3	Filtered	Filtered	Filtered	Filtered	Filtered	Filtered	Filtered	Filtered	Filtered	Filtered	Filtered	Filtered	Filtered	Filtered	3	3	Filtered	Filtered	Filtered	Filtered	Filtered	Filtered	3	3	Filtered	Filtered	3	Filtered	Filtered	Filtered	3	Filtered	Filtered	Filtered	Filtered	Filtered	Filtered	Filtered	3	3
0.00634738	21397.06;21423.1	Q6ZWZ7;Q9CPR4	Rpl17	Isoform of Q9CPR4, 60S ribosomal protein L17;60S ribosomal protein L17	Filtered	Filtered	Filtered	2	Filtered	Filtered	Filtered	Filtered	Filtered	Filtered	Filtered	Filtered	Filtered	Filtered	Filtered	Filtered	Filtered	Filtered	Filtered	Filtered	Filtered	Filtered	Filtered	Filtered	Filtered	Filtered	Filtered	Filtered	Filtered	Filtered	Filtered	Filtered	Filtered	Filtered	Filtered	Filtered	Filtered	Filtered	Filtered	Filtered	Filtered	Filtered	Filtered	2	Filtered
0.000214867	158955.87;158955.87-2	Q7M6Z4;Q7M6Z4-2	Kif27	Kinesin-like protein KIF27;Isoform of Q7M6Z4, Isoform 2 of Kinesin-like protein KIF27	1	1	1	1	1	1	1	1	1	1	1	1	1	1	1	1	1	1	1	1	1	1	1	1	1	1	1	1	1	1	1	1	1	1	1	1	1	1	1	1	1	1	1	1	1
3.62172e-05	65701.3	Q80YC5	F12	Coagulation factor XII	7	7	7	7	7	7	7	7	7	7	7	7	7	7	7	7	7	7	7	7	7	7	7	7	7	7	7	7	7	7	7	7	7	7	7	7	7	7	7	7	7	7	7	7	7
6.47484e-05	129690	Q80YQ1	Thbs1	Isoform of P35441, Thrombospondin-1	25	25	25	25	25	Filtered	25	25	25	25	25	25	25	25	25	25	25	25	25	25	25	25	25	25	25	25	25	25	25	25	25	25	Filtered	25	25	25	25	Filtered	25	25	25	25	25	25	25
0.000267364	231807.04;231807.04-2;231807.04-3;231807.04-4;231807.04-5	Q80YX1;Q80YX1-2;Q80YX1-3;Q80YX1-4;Q80YX1-5	Tnc	Tenascin;Isoform of Q80YX1, Isoform 2 of Tenascin;Isoform of Q80YX1, Isoform 3 of Tenascin;Isoform of Q80YX1, Isoform 4 of Tenascin;Isoform of Q80YX1, Isoform 5 of Tenascin	9	9	9	9	9	9	9	9	9	9	9	9	9	9	9	9	9	9	9	9	9	9	9	9	9	9	9	9	9	9	9	9	9	9	9	9	9	9	9	9	9	9	9	9	9
3.62172e-05	66229.3	Q8BH35	C8b	Complement component C8 beta chain	16	16	16	16	16	16	16	16	16	16	16	16	16	16	16	16	16	16	16	16	16	16	16	16	16	16	16	16	16	16	16	16	16	16	16	16	16	16	16	16	17	17	17	17	17
3.62172e-05	83207.3	Q8BH61	F13a1	Coagulation factor XIII A chain	25	25	25	25	25	25	25	25	25	25	25	25	25	25	25	25	25	25	25	25	25	25	25	25	25	25	25	25	25	25	25	25	25	25	25	25	25	25	25	25	25	25	25	25	25
0.000527448	106911.11;106911.11-2	Q8BHN3;Q8BHN3-2	Ganab	Neutral alpha-glucosidase AB;Isoform of Q8BHN3, Isoform 2 of Neutral alpha-glucosidase AB	10	10	10	10	10	10	10	10	10	10	10	10	10	10	10	10	10	10	10	10	10	10	10	10	10	10	10	10	Filtered	10	10	10	10	10	10	10	10	10	10	10	10	10	10	10	10
0.00885425	55972.1	Q8BJY1	Psmd5	26S proteasome non-ATPase regulatory subunit 5	Filtered	Filtered	Filtered	4	4	Filtered	Filtered	Filtered	Filtered	Filtered	4	Filtered	Filtered	Filtered	Filtered	Filtered	4	Filtered	Filtered	4	Filtered	Filtered	Filtered	Filtered	Filtered	Filtered	Filtered	4	4	Filtered	Filtered	4	Filtered	Filtered	Filtered	Filtered	Filtered	Filtered	Filtered	Filtered	Filtered	Filtered	Filtered	4	4
0.00012485	62317.7	Q8BK48	Ces2e	Pyrethroid hydrolase Ces2e	10	10	10	10	10	10	10	10	10	10	10	10	10	10	10	10	10	10	10	10	10	10	10	10	10	10	10	10	10	10	10	10	10	10	10	10	10	10	10	10	10	10	10	10	10
3.62172e-05	82785.3	Q8BND5	Qsox1	Sulfhydryl oxidase 1	27	27	27	27	27	27	27	27	27	27	27	27	27	27	27	27	27	27	27	27	27	27	27	27	27	27	27	27	27	27	27	27	27	27	27	27	27	27	27	27	28	28	28	28	28
3.62172e-05	54952.8	Q8BPB5	Efemp1	EGF-containing fibulin-like extracellular matrix protein 1	5	5	5	5	5	5	5	5	5	5	5	5	5	5	5	5	5	5	5	5	5	5	5	5	5	5	5	5	5	5	5	5	5	5	5	5	5	5	5	5	5	5	5	5	5
0.000475626	123370.24;123370.24-2;123370.24-3	Q8BPM0;Q8BPM0-2;Q8BPM0-3	Daam1	Disheveled-associated activator of morphogenesis 1;Isoform of Q8BPM0, Isoform 2 of Disheveled-associated activator of morphogenesis 1;Isoform of Q8BPM0, Isoform 3 of Disheveled-associated activator of morphogenesis 1	1	1	1	1	1	1	1	1	1	1	1	1	1	1	1	1	1	1	1	1	1	1	1	1	1	1	1	1	1	1	1	1	1	1	1	1	1	1	1	1	1	1	1	1	1
7.65221e-05	26835.6	Q8BSB7	Tfpi	Isoform of O54819, Tissue factor pathway inhibitor	1	1	1	Filtered	1	1	1	1	1	1	1	1	1	1	1	1	1	1	1	1	1	Filtered	1	Filtered	1	1	1	1	1	1	1	1	1	1	1	1	1	1	1	1	1	1	1	Filtered	1
0.000363719	55663.1	Q8C165	Pm20d1	N-fatty-acyl-amino acid synthase/hydrolase PM20D1	8	8	8	8	8	8	8	8	8	8	8	8	8	8	8	8	8	8	8	8	8	8	8	8	8	8	8	8	8	8	8	8	8	8	8	8	8	8	8	8	8	8	8	8	8
3.62172e-05	164618	Q8C196	Cps1	Carbamoyl-phosphate synthase [ammonia], mitochondrial	Filtered	13	Filtered	13	13	Filtered	13	13	Filtered	13	Filtered	13	13	13	Filtered	13	13	13	13	13	13	13	Filtered	13	13	Filtered	13	13	Filtered	13	13	13	13	Filtered	13	13	13	13	13	13	Filtered	13	Filtered	13	13
3.62172e-05	17052.69;17024.63	Q8C7E4;Q9JJH1	Rnase4	Isoform of Q9JJH1, Ribonuclease 4;Ribonuclease 4	2	2	2	2	2	2	2	2	2	2	2	2	2	2	2	2	2	2	2	2	2	2	2	2	2	2	2	2	2	2	2	2	2	2	2	2	2	2	2	2	2	2	2	2	2
0.000300369	41262.2	Q8C7G5	Apoa5	Apolipoprotein A-V	Filtered	10	10	Filtered	10	10	10	10	10	10	10	10	10	10	10	10	10	10	10	10	10	10	10	10	Filtered	10	10	10	10	10	Filtered	10	10	10	10	10	10	10	10	10	Filtered	10	10	Filtered	10
0.00676055	58265.3	Q8CC86	Naprt	Nicotinate phosphoribosyltransferase	Filtered	2	Filtered	Filtered	2	Filtered	2	Filtered	2	Filtered	Filtered	2	Filtered	Filtered	Filtered	2	Filtered	Filtered	Filtered	Filtered	2	Filtered	Filtered	Filtered	Filtered	Filtered	2	Filtered	Filtered	Filtered	Filtered	2	Filtered	Filtered	Filtered	Filtered	Filtered	Filtered	2	Filtered	Filtered	2	Filtered	Filtered	2
0.000268863	30523.8	Q8CF98	Colec10	Collectin-10	2	2	2	2	2	2	2	2	2	2	2	2	2	2	2	2	2	2	2	2	2	2	2	2	2	2	2	2	2	2	2	2	2	2	2	2	2	2	2	2	2	2	2	2	2
5.76006e-05	80073.3	Q8CG16	C1ra	Complement C1r-A subcomponent	13	13	13	13	13	13	13	13	13	13	13	13	13	13	13	13	13	13	13	13	13	13	13	13	13	13	13	13	13	13	13	13	13	13	13	13	13	13	13	13	13	13	13	13	13
0.00524142	126768	Q8CHC8	Adnp2	Activity-dependent neuroprotector homeobox protein 2	1	1	1	Filtered	Filtered	Filtered	1	1	1	1	1	1	1	1	1	1	1	1	Filtered	1	1	1	1	1	1	Filtered	1	1	Filtered	1	1	1	1	Filtered	1	1	1	Filtered	1	1	1	1	1	Filtered	Filtered
0.00813916	337179.59;337179.59-2;337179.59-3;337179.59-4;337179.59-5	Q8CHI8;Q8CHI8-2;Q8CHI8-3;Q8CHI8-4;Q8CHI8-5	Ep400	E1A-binding protein p400;Isoform of Q8CHI8, Isoform 2 of E1A-binding protein p400;Isoform of Q8CHI8, Isoform 3 of E1A-binding protein p400;Isoform of Q8CHI8, Isoform 4 of E1A-binding protein p400;Isoform of Q8CHI8, Isoform 5 of E1A-binding protein p400	Filtered	Filtered	Filtered	Filtered	Filtered	Filtered	Filtered	Filtered	Filtered	Filtered	Filtered	Filtered	Filtered	Filtered	Filtered	Filtered	Filtered	Filtered	Filtered	Filtered	Filtered	Filtered	Filtered	Filtered	Filtered	Filtered	Filtered	Filtered	Filtered	Filtered	Filtered	Filtered	Filtered	Filtered	Filtered	Filtered	Filtered	Filtered	1	Filtered	Filtered	Filtered	Filtered	Filtered	Filtered
0.00730453	34540.7	Q8CHP8	Pgp	Glycerol-3-phosphate phosphatase	Filtered	Filtered	Filtered	Filtered	2	Filtered	Filtered	Filtered	Filtered	Filtered	Filtered	Filtered	Filtered	Filtered	Filtered	Filtered	Filtered	Filtered	Filtered	Filtered	Filtered	Filtered	Filtered	Filtered	Filtered	Filtered	Filtered	2	Filtered	Filtered	2	2	Filtered	Filtered	Filtered	Filtered	Filtered	Filtered	2	Filtered	Filtered	Filtered	Filtered	Filtered	2
3.62172e-05	39617.9	Q8HWB2	H2-Q4	Histocompatibility 2, Q region locus 4	9	9	9	9	9	9	9	9	9	9	9	9	9	9	9	9	9	9	9	9	9	9	9	9	9	9	9	9	9	9	9	9	9	9	9	9	9	9	9	9	9	9	9	9	9
3.62172e-05	54752.7	Q8K0E8	Fgb	Fibrinogen beta chain	29	29	29	29	29	29	29	29	29	29	29	29	29	29	29	29	29	29	29	29	29	29	29	29	29	29	29	29	29	29	29	29	29	29	29	29	29	29	29	29	35	35	35	35	35
0.00481409	19996.1	Q8K1H9	Obp2a	Odorant-binding protein 2a	Filtered	Filtered	Filtered	Filtered	Filtered	Filtered	Filtered	Filtered	Filtered	Filtered	Filtered	Filtered	Filtered	Filtered	Filtered	Filtered	Filtered	Filtered	Filtered	Filtered	Filtered	Filtered	Filtered	Filtered	Filtered	Filtered	Filtered	2	Filtered	Filtered	Filtered	Filtered	Filtered	Filtered	Filtered	Filtered	Filtered	Filtered	Filtered	Filtered	Filtered	Filtered	Filtered	Filtered	Filtered
4.56833e-05	23136.1	Q8K1I3	Spp2	Secreted phosphoprotein 24	4	4	4	4	4	4	4	4	4	4	4	4	4	4	4	4	4	4	4	4	4	4	4	4	4	4	4	4	4	4	4	4	4	4	4	4	4	4	4	4	4	4	4	4	4
0.00361283	31524.3	Q8QZR4	Oaf	Out at first protein homolog	Filtered	5	Filtered	5	5	Filtered	Filtered	5	5	5	5	5	5	Filtered	5	5	5	5	5	5	5	Filtered	5	5	5	Filtered	5	5	5	5	5	5	5	5	5	5	5	5	5	5	Filtered	5	Filtered	5	5
5.61003e-05	52511.1	Q8R016	Blmh	Bleomycin hydrolase	9	9	9	Filtered	9	9	9	9	9	9	9	9	9	9	9	9	9	9	9	9	9	9	9	9	9	9	9	9	9	9	9	9	9	9	9	9	9	9	9	9	9	9	9	Filtered	9
0.000602257	51095.4	Q8R0Z6	Angptl6	Angiopoietin-related protein 6	6	6	6	Filtered	6	6	6	6	6	6	6	6	6	6	6	Filtered	6	6	6	6	6	6	6	6	6	6	Filtered	6	6	6	6	6	6	6	6	6	6	6	6	6	6	6	6	Filtered	6
3.67025e-05	51797.4	Q8R121	Serpina10	Protein Z-dependent protease inhibitor	15	15	15	15	15	15	15	15	15	15	15	15	15	15	15	15	15	15	15	15	15	15	15	15	15	15	15	15	15	15	15	15	15	15	15	15	15	15	15	15	15	15	15	15	15
4.16909e-05	41295.1	Q8R242	Ctbs	Di-N-acetylchitobiase	5	5	5	5	5	5	5	5	5	5	5	5	5	5	5	5	5	5	5	5	5	5	5	5	5	5	5	5	5	5	5	5	5	5	5	5	5	5	5	5	5	5	5	5	5
0.000905682	71545.44;71545.44-2	Q8R2Y2;Q8R2Y2-2	Mcam	Cell surface glycoprotein MUC18;Isoform of Q8R2Y2, Isoform 2 of Cell surface glycoprotein MUC18	6	6	6	Filtered	6	6	6	6	6	6	6	6	6	6	6	6	6	6	6	6	6	Filtered	6	6	6	6	6	6	6	6	6	6	6	6	6	Filtered	6	Filtered	6	Filtered	6	6	6	Filtered	6
0.00908334	27772.5	Q8VC49	Ifi27l2b	Interferon alpha-inducible protein 27-like protein 2B	Filtered	Filtered	Filtered	Filtered	3	Filtered	Filtered	Filtered	Filtered	Filtered	3	3	3	3	3	Filtered	3	Filtered	3	Filtered	Filtered	Filtered	3	Filtered	3	3	3	3	3	3	Filtered	3	Filtered	Filtered	3	3	3	3	Filtered	3	Filtered	Filtered	Filtered	Filtered	3
3.62172e-05	22507.92;18945.76	Q8VCG4;Q9DAC2	C8g	Complement component C8 gamma chain;Isoform of Q8VCG4, Complement component 8, gamma subunit, isoform CRA_b	7	7	7	7	7	7	7	7	7	7	7	7	7	7	7	7	7	7	7	7	7	7	7	7	7	7	7	7	7	7	7	7	7	7	7	7	7	7	7	7	8	8	8	8	8
3.62172e-05	57706.8	Q8VCS0	Pglyrp2	N-acetylmuramoyl-L-alanine amidase	15	15	15	15	15	15	15	15	15	15	15	15	15	15	15	15	15	15	15	15	15	15	15	15	15	15	15	15	15	15	15	15	15	15	15	15	15	15	15	15	15	15	15	15	15
3.62172e-05	93623.6	Q8VCU2	Gpld1	Isoform of O70362, Glycosylphosphatidylinositol specific phospholipase D1	29	29	29	29	29	29	29	29	29	29	29	29	29	29	29	29	29	29	29	29	29	29	29	29	29	29	29	29	29	29	29	29	29	29	29	29	29	29	29	29	29	29	29	29	29
0.00150474	226372	Q8VDD5	Myh9	Myosin-9	65	65	65	65	65	Filtered	65	65	65	65	Filtered	65	Filtered	65	Filtered	65	65	65	Filtered	65	65	65	Filtered	65	Filtered	Filtered	65	65	65	65	Filtered	65	Filtered	65	65	65	Filtered	Filtered	Filtered	Filtered	66	66	66	66	66
0.00056852	57552.3	Q8VED5	Krt79	Keratin, type II cytoskeletal 79	Filtered	Filtered	Filtered	1	1	Filtered	Filtered	Filtered	Filtered	Filtered	Filtered	Filtered	Filtered	Filtered	Filtered	Filtered	Filtered	1	Filtered	Filtered	Filtered	Filtered	Filtered	Filtered	Filtered	Filtered	Filtered	Filtered	Filtered	Filtered	Filtered	Filtered	Filtered	Filtered	Filtered	Filtered	Filtered	Filtered	Filtered	Filtered	Filtered	Filtered	Filtered	1	1
7.01575e-05	15112.2	Q91VB8	Hba-a1	Isoform of P01942, Alpha globin 1	3	3	3	3	3	3	3	3	3	3	3	3	3	3	3	3	3	3	3	3	3	3	3	3	3	3	3	3	3	3	3	3	3	3	3	3	3	3	3	3	3	3	3	3	3
0.00512822	10476.8	Q91VW3	Sh3bgrl3	SH3 domain-binding glutamic acid-rich-like protein 3	2	2	2	2	2	2	2	2	2	2	2	Filtered	2	Filtered	2	2	2	2	2	Filtered	2	Filtered	2	2	Filtered	2	2	2	2	2	2	2	2	2	Filtered	Filtered	Filtered	Filtered	Filtered	2	2	2	2	2	2
3.62172e-05	62469.6	Q91WG0	Ces2c	Acylcarnitine hydrolase	10	10	10	10	10	10	10	10	10	10	10	10	10	10	10	10	10	10	10	10	10	10	10	10	10	10	10	10	10	10	10	10	10	10	10	10	10	10	10	10	10	10	10	10	10
3.62172e-05	75516.6	Q91WP0	Masp2	Mannan-binding lectin serine protease 2	17	17	17	17	17	17	17	17	17	17	17	17	17	17	17	17	17	17	17	17	17	17	17	17	17	17	17	17	17	17	17	17	17	17	17	17	17	17	17	17	17	17	17	17	17
0.00113937	70844.9	Q91X17	Umod	Uromodulin	Filtered	Filtered	Filtered	Filtered	Filtered	Filtered	Filtered	Filtered	1	Filtered	Filtered	Filtered	1	Filtered	1	1	Filtered	1	1	1	Filtered	1	Filtered	Filtered	Filtered	1	Filtered	Filtered	Filtered	Filtered	Filtered	Filtered	Filtered	Filtered	1	Filtered	Filtered	Filtered	Filtered	Filtered	Filtered	Filtered	Filtered	Filtered	Filtered
3.65144e-05	51317.7	Q91X72	Hpx	Hemopexin	19	19	19	19	19	19	19	19	19	19	19	19	19	19	19	19	19	19	19	19	19	19	19	19	19	19	19	19	19	19	19	19	19	19	19	19	19	19	19	19	19	19	19	19	19
5.15227e-05	28900.6	Q91X79	Cela1	Chymotrypsin-like elastase family member 1	3	3	3	3	3	3	3	3	3	3	3	3	3	3	3	3	3	3	3	3	3	3	3	3	3	3	3	3	3	3	3	3	3	3	3	3	3	3	3	3	3	3	3	3	3
3.62172e-05	37430.9	Q91XL1	Lrg1	Leucine-rich HEV glycoprotein	6	6	6	6	6	6	6	6	6	6	6	6	6	6	6	6	6	6	6	6	6	6	6	6	6	6	6	6	6	6	6	6	6	6	6	6	6	6	6	6	6	6	6	6	6
0.000262267	541238.15;541238.15-2	Q91XQ0;Q91XQ0-2	Dnah8	Dynein heavy chain 8, axonemal;Isoform of Q91XQ0, Isoform 2 of Dynein heavy chain 8, axonemal	2	2	2	2	2	2	2	2	2	2	2	2	2	2	2	2	2	2	2	2	2	2	2	2	2	2	2	2	2	2	2	2	2	2	2	2	2	2	2	2	2	2	2	2	2
4.42334e-05	69788.7	Q91Y47	F11	Coagulation factor XI	5	5	5	5	5	5	5	5	5	5	5	5	5	5	5	5	5	5	5	5	5	5	5	5	5	5	5	5	5	5	5	5	5	5	5	5	5	5	5	5	5	5	5	5	5
7.5243e-05	39507	Q91Y97	Aldob	Fructose-bisphosphate aldolase B	7	7	7	7	7	7	7	7	7	7	7	7	7	7	7	7	7	7	7	7	7	7	7	7	7	7	7	7	7	7	7	7	7	7	7	7	7	7	7	7	7	7	7	7	7
3.62172e-05	76723.8	Q921I1	Tf	Serotransferrin	54	54	54	54	54	54	54	54	54	54	54	54	54	54	54	54	54	54	54	54	54	54	54	54	54	54	54	54	54	54	54	54	54	54	54	54	54	54	54	54	60	60	60	60	60
0.00469082	101200	Q922D8	Mthfd1	C-1-tetrahydrofolate synthase, cytoplasmic	Filtered	13	Filtered	13	13	Filtered	13	Filtered	Filtered	Filtered	Filtered	Filtered	Filtered	Filtered	Filtered	13	Filtered	Filtered	Filtered	13	13	Filtered	Filtered	Filtered	13	Filtered	Filtered	13	Filtered	Filtered	Filtered	13	Filtered	Filtered	Filtered	13	Filtered	13	13	Filtered	Filtered	13	Filtered	13	13
0.000181815	61766.7	Q922U2	Krt5	Keratin, type II cytoskeletal 5	8	Filtered	Filtered	8	8	Filtered	Filtered	Filtered	Filtered	Filtered	8	Filtered	Filtered	Filtered	Filtered	Filtered	8	8	Filtered	Filtered	Filtered	8	Filtered	Filtered	Filtered	Filtered	Filtered	8	8	Filtered	Filtered	Filtered	Filtered	Filtered	Filtered	Filtered	Filtered	8	Filtered	8	8	Filtered	Filtered	8	8
3.62565e-05	22197.3	Q923D2	Blvrb	Flavin reductase (NADPH)	7	7	7	7	7	7	7	7	7	7	7	7	7	7	7	7	7	7	7	7	7	7	7	7	7	7	7	7	7	7	7	7	7	7	7	7	7	7	7	7	7	7	7	7	7
0.0002048	46300.3	Q99J08	Sec14l2	SEC14-like protein 2	Filtered	Filtered	Filtered	1	1	Filtered	Filtered	Filtered	Filtered	Filtered	Filtered	Filtered	Filtered	Filtered	Filtered	Filtered	Filtered	Filtered	Filtered	1	1	Filtered	Filtered	Filtered	Filtered	Filtered	Filtered	Filtered	Filtered	Filtered	Filtered	1	Filtered	Filtered	Filtered	1	Filtered	Filtered	Filtered	Filtered	Filtered	Filtered	Filtered	1	1
0.00666818	35009.4	Q99LC5	Etfa	Electron transfer flavoprotein subunit alpha, mitochondrial	Filtered	2	Filtered	2	2	Filtered	2	Filtered	Filtered	Filtered	Filtered	2	Filtered	Filtered	Filtered	Filtered	Filtered	2	Filtered	Filtered	Filtered	Filtered	Filtered	Filtered	Filtered	Filtered	Filtered	Filtered	Filtered	Filtered	Filtered	Filtered	Filtered	Filtered	Filtered	Filtered	Filtered	Filtered	Filtered	Filtered	Filtered	2	Filtered	2	2
0.00666422	23407.4	Q99PT1	Arhgdia	Rho GDP-dissociation inhibitor 1	Filtered	Filtered	7	7	7	Filtered	Filtered	Filtered	7	Filtered	7	Filtered	Filtered	Filtered	Filtered	7	7	7	Filtered	7	Filtered	7	Filtered	Filtered	Filtered	Filtered	Filtered	7	7	Filtered	Filtered	7	Filtered	7	Filtered	7	Filtered	Filtered	Filtered	Filtered	Filtered	Filtered	7	7	7
9.22351e-05	26422	Q9CPN9	2210010C04Rik	RIKEN cDNA 2210010C04 gene	1	Filtered	Filtered	1	1	1	Filtered	1	1	Filtered	1	1	Filtered	1	1	Filtered	1	1	Filtered	1	1	1	Filtered	1	Filtered	1	Filtered	1	1	Filtered	Filtered	1	Filtered	1	1	1	Filtered	Filtered	Filtered	1	1	Filtered	Filtered	1	1
0.000271641	20809.6	Q9CPU0	Glo1	Lactoylglutathione lyase	4	4	Filtered	4	4	Filtered	Filtered	Filtered	4	Filtered	4	Filtered	4	4	4	Filtered	4	4	4	4	4	4	4	Filtered	Filtered	4	4	4	4	4	4	4	4	4	4	4	4	4	4	4	4	4	Filtered	4	4
3.62172e-05	56141.31;56141.31-2	Q9CPY7;Q9CPY7-2	Lap3	Cytosol aminopeptidase;Isoform of Q9CPY7, Isoform 2 of Cytosol aminopeptidase	12	12	12	12	12	12	12	12	12	12	12	12	12	12	12	12	12	12	12	12	12	12	12	12	12	12	12	12	12	12	12	12	12	12	12	12	12	12	12	12	12	12	12	12	12
0.000313997	28904.7	Q9CQ52	Cela3b	Chymotrypsin-like elastase family member 3B	Filtered	Filtered	Filtered	2	2	Filtered	Filtered	Filtered	Filtered	Filtered	Filtered	Filtered	Filtered	2	Filtered	Filtered	2	2	Filtered	Filtered	Filtered	2	Filtered	2	Filtered	Filtered	Filtered	Filtered	Filtered	Filtered	Filtered	Filtered	Filtered	2	Filtered	Filtered	Filtered	Filtered	Filtered	Filtered	Filtered	Filtered	Filtered	2	2
9.96551e-05	56494.7	Q9CQF9	Pcyox1	Prenylcysteine oxidase	8	8	8	8	8	8	8	8	8	8	8	8	8	8	8	8	8	8	8	8	8	8	8	8	8	8	8	8	8	8	8	8	8	8	8	8	8	8	8	8	8	8	8	8	8
0.00787237	15943.9	Q9CQI6	Cotl1	Coactosin-like protein	Filtered	Filtered	Filtered	2	2	Filtered	Filtered	Filtered	2	2	2	2	2	Filtered	2	2	Filtered	2	2	2	2	Filtered	Filtered	Filtered	2	2	2	2	2	2	2	2	2	2	Filtered	2	Filtered	Filtered	Filtered	Filtered	Filtered	Filtered	Filtered	2	2
0.000430995	28086.42;28086.42-2	Q9CQV8;Q9CQV8-2	Ywhab	14-3-3 protein beta/alpha;Isoform of Q9CQV8, Isoform Short of 14-3-3 protein beta/alpha	5	5	5	5	5	Filtered	5	5	5	5	5	5	5	5	5	5	5	5	5	5	5	5	5	5	Filtered	5	5	5	5	Filtered	5	5	Filtered	5	Filtered	5	Filtered	Filtered	Filtered	Filtered	5	5	5	5	5
0.000176173	44304.4	Q9CQW3	Proz	Vitamin K-dependent protein Z	2	2	2	2	2	2	2	2	2	2	2	2	2	2	2	2	2	2	2	2	2	2	2	2	2	2	2	2	2	2	2	2	2	2	2	2	2	2	2	2	2	2	2	2	2
4.53918e-05	27821.9	Q9CR35	Ctrb1	Chymotrypsinogen B	3	Filtered	Filtered	3	3	3	Filtered	3	3	Filtered	3	3	3	3	3	Filtered	3	3	Filtered	3	3	3	3	3	3	3	3	3	Filtered	3	Filtered	3	Filtered	3	Filtered	3	3	Filtered	Filtered	3	3	Filtered	Filtered	3	3
0.00284339	18965.5	Q9CRB6	Tppp3	Tubulin polymerization-promoting protein family member 3	Filtered	Filtered	Filtered	1	1	1	Filtered	Filtered	Filtered	1	1	Filtered	Filtered	Filtered	Filtered	Filtered	Filtered	1	Filtered	Filtered	Filtered	Filtered	Filtered	Filtered	Filtered	Filtered	Filtered	1	Filtered	Filtered	Filtered	Filtered	Filtered	Filtered	Filtered	Filtered	Filtered	Filtered	Filtered	Filtered	Filtered	Filtered	Filtered	1	1
0.0027003	64217.4	Q9CWJ9	Atic	Bifunctional purine biosynthesis protein PURH	Filtered	15	Filtered	15	15	Filtered	15	Filtered	15	Filtered	Filtered	Filtered	Filtered	Filtered	Filtered	15	15	Filtered	Filtered	15	15	Filtered	Filtered	Filtered	Filtered	Filtered	15	15	15	Filtered	Filtered	15	Filtered	Filtered	Filtered	15	Filtered	Filtered	15	Filtered	Filtered	15	Filtered	15	15
0.000602257	11832.3	Q9CY02	Ahsp	Alpha-hemoglobin-stabilizing protein	Filtered	Filtered	Filtered	2	Filtered	Filtered	Filtered	Filtered	Filtered	Filtered	Filtered	Filtered	Filtered	Filtered	Filtered	Filtered	2	2	Filtered	Filtered	Filtered	Filtered	2	Filtered	Filtered	Filtered	2	2	2	Filtered	Filtered	Filtered	Filtered	Filtered	Filtered	Filtered	Filtered	Filtered	Filtered	Filtered	Filtered	Filtered	Filtered	2	Filtered
0.00284339	66301.2	Q9CZB2	Pmel	Isoform of Q60696, Melanocyte protein PMEL	Filtered	Filtered	2	Filtered	Filtered	Filtered	Filtered	2	Filtered	Filtered	Filtered	Filtered	Filtered	Filtered	Filtered	Filtered	Filtered	Filtered	Filtered	Filtered	Filtered	Filtered	Filtered	Filtered	Filtered	Filtered	Filtered	2	Filtered	Filtered	2	Filtered	2	2	2	Filtered	Filtered	Filtered	2	Filtered	Filtered	Filtered	2	Filtered	Filtered
0.00394277	24146.1	Q9CZM2	Rpl15	60S ribosomal protein L15	Filtered	Filtered	Filtered	Filtered	4	Filtered	Filtered	Filtered	Filtered	Filtered	Filtered	Filtered	Filtered	Filtered	Filtered	Filtered	Filtered	Filtered	Filtered	4	4	Filtered	Filtered	Filtered	Filtered	Filtered	Filtered	Filtered	Filtered	Filtered	Filtered	4	Filtered	Filtered	Filtered	4	Filtered	Filtered	Filtered	Filtered	Filtered	Filtered	Filtered	Filtered	4
0.000409326	72261.2	Q9CZT5	Vasn	Vasorin	4	4	4	4	4	4	4	4	4	4	4	4	4	4	4	4	4	4	4	4	4	4	4	4	4	Filtered	4	4	4	4	4	4	4	4	4	Filtered	4	4	4	4	4	4	4	4	4
0.00124418	11429.8	Q9D0J8	Ptms	Parathymosin	Filtered	1	1	1	1	1	Filtered	Filtered	1	1	Filtered	Filtered	1	1	1	Filtered	Filtered	1	1	1	1	Filtered	Filtered	1	1	Filtered	Filtered	1	1	Filtered	1	1	1	1	Filtered	1	Filtered	Filtered	1	1	Filtered	1	1	1	1
0.000699957	52767.3	Q9D1A2	Cndp2	Cytosolic non-specific dipeptidase	Filtered	Filtered	Filtered	4	4	Filtered	Filtered	Filtered	Filtered	Filtered	Filtered	Filtered	Filtered	Filtered	Filtered	Filtered	Filtered	4	Filtered	Filtered	Filtered	Filtered	Filtered	4	Filtered	Filtered	Filtered	4	Filtered	Filtered	Filtered	4	4	Filtered	Filtered	4	Filtered	Filtered	4	Filtered	Filtered	Filtered	Filtered	4	4
3.88147e-05	16796.3	Q9D1B1	Cst6	Cystatin	3	3	3	3	3	3	3	3	3	3	3	3	3	3	3	3	3	3	3	3	3	3	3	3	3	3	3	3	3	3	3	3	3	3	3	3	3	3	3	3	3	3	3	3	3
0.0063901	28937.6	Q9D1H9	Mfap4	Microfibril-associated glycoprotein 4	Filtered	Filtered	1	Filtered	1	Filtered	1	1	1	1	1	Filtered	1	1	1	Filtered	Filtered	1	1	1	Filtered	Filtered	1	Filtered	1	1	1	1	1	Filtered	1	1	1	1	1	1	1	1	1	1	Filtered	Filtered	1	Filtered	1
0.00509024	51111.65;51111.65-2	Q9D7Q1;Q9D7Q1-2	Chit1	Chitotriosidase-1;Isoform of Q9D7Q1, Isoform 2 of Chitotriosidase-1	5	Filtered	5	Filtered	5	5	Filtered	5	5	5	Filtered	Filtered	5	5	5	5	5	5	5	5	5	Filtered	Filtered	5	Filtered	5	Filtered	5	5	5	5	5	5	5	5	Filtered	5	5	5	5	5	Filtered	5	Filtered	5
0.000292794	32667.1	Q9D819	Ppa1	Inorganic pyrophosphatase	Filtered	Filtered	Filtered	2	2	Filtered	Filtered	Filtered	Filtered	2	Filtered	Filtered	Filtered	Filtered	Filtered	Filtered	2	2	Filtered	2	2	2	Filtered	Filtered	Filtered	Filtered	Filtered	Filtered	Filtered	Filtered	Filtered	2	Filtered	Filtered	Filtered	2	Filtered	Filtered	Filtered	Filtered	Filtered	Filtered	Filtered	2	2
3.62172e-05	60479.2	Q9DBB9	Cpn2	Carboxypeptidase N subunit 2	15	15	15	15	15	15	15	15	15	15	15	15	15	15	15	15	15	15	15	15	15	15	15	15	15	15	15	15	15	15	15	15	15	15	15	15	15	15	15	15	15	15	15	15	15
3.62172e-05	76765.7	Q9DBD0	Ica	Inhibitor of carbonic anhydrase	29	29	29	29	29	29	29	29	29	29	29	29	29	29	29	29	29	29	29	29	29	29	29	29	29	29	29	29	29	29	29	29	29	29	29	29	29	29	29	29	34	34	34	34	34
0.00593943	28832	Q9DBJ1	Pgam1	Phosphoglycerate mutase 1	Filtered	8	Filtered	8	8	Filtered	Filtered	8	Filtered	Filtered	Filtered	Filtered	Filtered	Filtered	Filtered	Filtered	Filtered	8	Filtered	Filtered	8	Filtered	Filtered	Filtered	Filtered	Filtered	Filtered	8	Filtered	Filtered	Filtered	8	Filtered	Filtered	Filtered	Filtered	8	Filtered	8	Filtered	Filtered	8	Filtered	8	8
0.00284339	53247.2	Q9DCD0	Pgd	6-phosphogluconate dehydrogenase, decarboxylating	7	7	7	7	7	7	7	7	Filtered	7	7	7	Filtered	Filtered	Filtered	7	7	7	7	7	7	Filtered	Filtered	Filtered	Filtered	Filtered	Filtered	7	7	Filtered	7	7	7	Filtered	7	7	Filtered	Filtered	7	Filtered	7	7	7	7	7
0.000889957	106599	Q9EQH2	Erap1	Endoplasmic reticulum aminopeptidase 1	5	5	5	5	5	5	5	5	5	5	5	5	5	5	Filtered	5	5	Filtered	5	5	Filtered	Filtered	5	5	5	Filtered	5	5	5	5	5	Filtered	5	5	5	5	5	5	5	5	5	5	5	5	5
0.000432852	12251.6	Q9EQI5	Ppbp	Chemokine (C-X-C motif) ligand 7, isoform CRA_b	Filtered	Filtered	Filtered	3	3	Filtered	Filtered	3	Filtered	Filtered	Filtered	Filtered	Filtered	Filtered	Filtered	Filtered	3	3	Filtered	Filtered	Filtered	Filtered	Filtered	Filtered	Filtered	Filtered	Filtered	3	Filtered	Filtered	Filtered	3	Filtered	Filtered	Filtered	Filtered	Filtered	Filtered	Filtered	Filtered	Filtered	Filtered	Filtered	3	3
0.000943432	28135.2	Q9ER05	Ctrl	Chymopasin	Filtered	Filtered	Filtered	3	3	Filtered	Filtered	Filtered	Filtered	Filtered	Filtered	Filtered	Filtered	3	Filtered	Filtered	3	3	3	3	3	3	3	3	3	3	3	Filtered	3	3	Filtered	Filtered	3	3	3	Filtered	3	Filtered	3	3	Filtered	Filtered	Filtered	3	3
3.62172e-05	48870.6	Q9JHH6	Cpb2	Carboxypeptidase B2	10	10	10	10	10	10	10	10	10	10	10	10	10	10	10	10	10	10	10	10	10	10	10	10	10	10	10	10	10	10	10	10	10	10	10	10	10	10	10	10	10	10	10	10	10
0.00452126	59122.1	Q9JHI0	Mmp19	Matrix metalloproteinase-19	5	5	5	5	5	Filtered	5	Filtered	5	Filtered	5	5	5	5	5	Filtered	5	5	5	5	Filtered	5	5	5	5	5	Filtered	5	5	5	Filtered	5	5	Filtered	5	5	5	5	5	5	5	5	5	5	5
3.62172e-05	36586.9	Q9JII6	Akr1a1	Alcohol dehydrogenase [NADP(+)]	Filtered	Filtered	Filtered	4	4	Filtered	4	Filtered	Filtered	Filtered	Filtered	Filtered	Filtered	Filtered	Filtered	Filtered	4	4	Filtered	4	4	4	Filtered	4	Filtered	Filtered	Filtered	4	4	Filtered	4	4	4	4	Filtered	4	4	Filtered	4	4	Filtered	Filtered	Filtered	4	4
3.62172e-05	51845.4	Q9JJN5	Cpn1	Carboxypeptidase N catalytic chain	15	15	15	15	15	15	15	15	15	15	15	15	15	15	15	15	15	15	15	15	15	15	15	15	15	15	15	15	15	15	15	15	15	15	15	15	15	15	15	15	16	16	16	16	16
0.00499309	17981.7	Q9JKK7-3	Tmod2	Isoform of Q9JKK7, Isoform 3 of Tropomodulin-2	1	1	1	1	1	1	1	1	1	1	1	1	1	1	1	1	1	1	1	1	1	1	1	1	1	1	1	1	1	1	1	1	1	1	1	1	1	1	1	1	1	1	1	1	1
7.27841e-05	26276.84;26273.89	Q9QUK9;Q9R0T7	Try5;Try4	MCG15083;MCG15085	Filtered	Filtered	Filtered	1	Filtered	Filtered	Filtered	Filtered	Filtered	Filtered	Filtered	Filtered	Filtered	1	Filtered	Filtered	1	1	Filtered	Filtered	Filtered	1	Filtered	1	Filtered	Filtered	Filtered	Filtered	Filtered	Filtered	Filtered	Filtered	Filtered	1	Filtered	Filtered	Filtered	Filtered	Filtered	Filtered	Filtered	Filtered	Filtered	1	Filtered
8.10555e-05	27372.4	Q9QUM9	Psma6	Proteasome subunit alpha type-6	8	8	8	8	8	8	8	8	8	8	8	8	8	8	8	8	8	8	8	8	8	8	8	8	8	8	8	8	8	8	8	8	8	8	8	8	8	8	8	8	8	8	8	8	8
3.62172e-05	38862.7	Q9QWK4	Cd5l	CD5 antigen-like	8	8	8	8	8	8	8	8	8	8	8	8	8	8	8	8	8	8	8	8	8	8	8	8	8	8	8	8	8	8	8	8	8	8	8	8	8	8	8	8	8	8	8	8	8
0.000262158	48161.8	Q9QWL7	Krt17	Keratin, type I cytoskeletal 17	13	Filtered	Filtered	13	13	13	Filtered	Filtered	Filtered	Filtered	Filtered	Filtered	Filtered	Filtered	Filtered	13	13	13	Filtered	Filtered	13	13	Filtered	Filtered	Filtered	Filtered	13	Filtered	13	13	Filtered	13	Filtered	Filtered	Filtered	Filtered	Filtered	13	13	13	16	Filtered	Filtered	16	16
3.88147e-05	42712.8	Q9QXC1	Fetub	Fetuin-B	10	10	10	10	10	10	10	10	10	10	10	10	10	10	10	10	10	10	10	10	10	10	10	10	10	10	10	10	10	10	10	10	10	10	10	10	10	10	10	10	10	10	10	10	10
0.00240741	28729	Q9QYB1	Clic4	Chloride intracellular channel protein 4	Filtered	Filtered	Filtered	Filtered	Filtered	Filtered	Filtered	6	6	Filtered	Filtered	Filtered	Filtered	Filtered	Filtered	Filtered	Filtered	Filtered	Filtered	Filtered	6	Filtered	Filtered	Filtered	Filtered	Filtered	6	6	6	Filtered	Filtered	6	Filtered	Filtered	Filtered	Filtered	Filtered	Filtered	Filtered	Filtered	Filtered	Filtered	Filtered	Filtered	Filtered
0.00107578	63381.8	Q9QZU3	Gp5	Isoform of O08742, Platelet glycoprotein V (Fragment)	Filtered	Filtered	6	6	6	6	Filtered	6	6	6	6	6	6	6	6	6	6	6	6	6	6	Filtered	6	Filtered	6	6	6	6	6	6	6	6	6	6	6	6	6	6	6	6	Filtered	Filtered	6	6	6
3.67025e-05	70567.8	Q9R098	Hgfac	Hepatocyte growth factor activator	8	8	8	8	8	8	8	8	8	8	8	8	8	8	8	8	8	8	8	8	8	8	8	8	8	8	8	8	8	8	8	8	8	8	8	8	8	8	8	8	8	8	8	8	8
0.00473467	83595.1	Q9R0E2	Plod1	Procollagen-lysine,2-oxoglutarate 5-dioxygenase 1	9	9	9	Filtered	9	9	9	9	Filtered	9	9	9	9	9	9	9	9	9	9	9	9	9	9	9	9	9	9	9	9	9	9	9	9	9	9	9	9	9	9	9	9	9	9	Filtered	9
0.00014224	18521.6	Q9R0P5	Dstn	Destrin	3	3	3	3	3	3	Filtered	3	3	3	3	3	3	3	Filtered	3	3	3	Filtered	3	3	3	Filtered	3	Filtered	Filtered	3	3	3	Filtered	3	3	3	Filtered	Filtered	3	Filtered	Filtered	3	3	3	3	3	3	3
0.000177728	21539.6;21539.6-2	Q9R0Y5;Q9R0Y5-2	Ak1	Adenylate kinase isoenzyme 1;Isoform of Q9R0Y5, Isoform 2 of Adenylate kinase isoenzyme 1	Filtered	Filtered	Filtered	5	5	Filtered	Filtered	5	5	5	5	Filtered	5	5	5	5	5	5	5	5	5	Filtered	Filtered	5	Filtered	5	5	5	5	Filtered	5	5	Filtered	Filtered	Filtered	5	5	Filtered	5	5	Filtered	Filtered	Filtered	5	5
3.64896e-05	51013.1	Q9R111	Gda	Guanine deaminase	11	11	11	11	11	11	11	11	11	11	11	11	11	11	11	11	11	11	11	11	11	11	11	11	11	11	11	11	11	11	11	11	11	11	11	11	11	11	11	11	11	11	11	11	11
9.05301e-05	52543	Q9R182	Angptl3	Angiopoietin-related protein 3	10	10	10	10	10	10	10	10	10	10	10	10	10	10	10	10	10	10	10	10	10	10	10	10	10	10	10	10	10	10	10	10	10	10	10	10	10	10	10	10	10	10	10	10	10
4.94722e-05	29470.8	Q9R1P0	Psma4	Proteasome subunit alpha type-4	6	6	6	6	6	6	6	6	6	6	6	6	6	6	6	6	6	6	6	6	6	6	6	6	6	6	6	6	6	6	6	6	6	6	6	6	6	6	6	6	6	6	6	6	6
0.00111431	22964.9	Q9R1P1	Psmb3	Proteasome subunit beta type-3	5	5	5	5	5	5	5	5	5	5	5	5	5	5	5	5	5	5	5	5	5	5	5	5	5	5	5	5	5	5	Filtered	5	5	5	5	5	5	5	5	5	5	5	5	5	5
4.61808e-05	22906.4	Q9R1P3	Psmb2	Proteasome subunit beta type-2	6	6	6	6	6	6	6	6	6	6	6	6	6	6	6	6	6	6	6	6	6	6	6	6	6	6	6	6	6	6	6	6	6	6	6	6	6	6	6	6	6	6	6	6	6
7.71083e-05	29546.5	Q9R1P4	Psma1	Proteasome subunit alpha type-1	10	10	10	10	10	10	10	10	10	10	10	10	10	10	10	10	10	10	10	10	10	10	10	10	10	10	10	10	10	10	10	10	10	10	10	10	10	10	10	10	10	10	10	10	10
0.00394277	78185.6	Q9WTR5	Cdh13	Cadherin-13	9	Filtered	9	Filtered	Filtered	9	9	9	9	Filtered	9	9	9	9	9	9	9	9	9	9	9	9	9	9	9	9	9	9	9	9	9	Filtered	Filtered	Filtered	Filtered	9	9	9	9	Filtered	9	Filtered	9	Filtered	Filtered
0.000123434	33996.2	Q9WUU7	Ctsz	Cathepsin Z	2	2	2	2	2	2	2	2	2	2	2	2	2	2	2	2	2	2	2	2	2	2	2	2	2	2	2	2	2	2	2	2	2	2	2	2	2	2	2	2	2	2	2	2	2
0.000102655	22395.4	Q9WVA4	Tagln2	Transgelin-2	Filtered	8	8	8	8	8	8	8	8	8	8	8	8	8	8	8	8	8	Filtered	Filtered	8	8	8	8	Filtered	Filtered	8	8	8	Filtered	8	8	8	8	Filtered	8	Filtered	Filtered	Filtered	8	Filtered	9	9	9	9
8.96404e-05	51813.3	Q9WVJ3	Cpq	Carboxypeptidase Q	13	13	13	13	13	13	13	13	13	13	13	13	13	13	13	13	13	13	13	13	13	13	13	13	13	13	13	13	13	13	13	13	13	13	13	13	13	13	13	13	13	13	13	13	13
0.00898181	60602.8	Q9WVK4	Ehd1	EH domain-containing protein 1	Filtered	Filtered	Filtered	6	6	Filtered	Filtered	Filtered	Filtered	Filtered	Filtered	Filtered	Filtered	Filtered	Filtered	Filtered	Filtered	Filtered	Filtered	Filtered	Filtered	Filtered	Filtered	Filtered	Filtered	Filtered	Filtered	6	Filtered	Filtered	Filtered	Filtered	Filtered	Filtered	Filtered	Filtered	Filtered	Filtered	Filtered	Filtered	Filtered	Filtered	Filtered	6	6
0.000684121	57091.3	Q9Z0K8	Vnn1	Pantetheinase	3	3	3	3	3	3	3	3	3	3	3	3	3	3	3	3	3	Filtered	Filtered	3	Filtered	3	3	Filtered	Filtered	3	3	3	Filtered	Filtered	Filtered	Filtered	3	3	Filtered	3	3	Filtered	Filtered	Filtered	3	3	3	3	3
8.41054e-05	35469.52;35469.52-2	Q9Z0L8;Q9Z0L8-2	Ggh	Gamma-glutamyl hydrolase;Isoform of Q9Z0L8, Isoform II of Gamma-glutamyl hydrolase	4	4	4	4	4	4	4	4	4	4	4	4	4	4	4	4	4	4	4	4	4	4	4	4	4	4	4	4	4	4	4	4	4	4	4	4	4	4	4	4	4	4	4	4	4
0.000601416	129666.22;129666.22-2	Q9Z0Z4;Q9Z0Z4-2	Heph	Hephaestin;Isoform of Q9Z0Z4, Isoform 2 of Hephaestin	5	5	5	5	Filtered	5	Filtered	Filtered	5	Filtered	5	5	Filtered	5	Filtered	Filtered	5	Filtered	Filtered	5	Filtered	5	5	Filtered	Filtered	5	5	Filtered	5	5	5	5	5	5	5	Filtered	Filtered	Filtered	Filtered	Filtered	5	5	5	5	Filtered
0.00628324	27012.8	Q9Z1Q5	Clic1	Chloride intracellular channel protein 1	5	Filtered	Filtered	5	5	Filtered	Filtered	Filtered	Filtered	Filtered	Filtered	5	Filtered	Filtered	Filtered	Filtered	Filtered	5	Filtered	Filtered	Filtered	Filtered	Filtered	Filtered	Filtered	Filtered	Filtered	5	Filtered	Filtered	Filtered	5	Filtered	Filtered	Filtered	Filtered	Filtered	Filtered	Filtered	Filtered	5	Filtered	Filtered	5	5
3.62172e-05	21273.3	Q9Z1R3	Apom	Apolipoprotein M	5	5	5	5	5	5	5	5	5	5	5	5	5	5	5	5	5	5	5	5	5	5	5	5	5	5	5	5	5	5	5	5	5	5	5	5	5	5	5	5	5	5	5	5	5
3.96172e-05	106366	Q9Z1T2	Thbs4	Thrombospondin-4	7	7	7	7	7	7	7	7	7	7	7	7	7	7	7	7	7	7	7	7	7	7	7	7	7	7	7	7	7	7	7	7	7	7	7	7	7	7	7	7	7	7	7	7	7
0.000602257	45883	Q9Z222	B3GNT2	N-acetyllactosaminide beta-1,3-N-acetylglucosaminyltransferase 2	1	1	1	Filtered	1	1	1	1	1	1	1	1	1	1	1	1	1	1	1	Filtered	1	1	1	1	1	Filtered	1	1	1	1	1	1	1	1	1	Filtered	1	1	1	1	1	1	1	Filtered	1
3.88147e-05	54537.4	Q9Z2L6	Minpp1	Multiple inositol polyphosphate phosphatase 1	4	4	4	4	4	4	4	4	4	4	4	4	4	4	4	4	4	4	4	4	4	4	4	4	4	4	4	4	4	4	4	4	4	4	4	4	4	4	4	4	4	4	4	4	4
0.000676686	27854.8	Q9Z2U0	Psma7	Proteasome subunit alpha type-7	6	6	6	6	6	6	6	6	6	6	6	6	6	6	6	6	6	6	6	6	6	6	6	6	6	6	6	6	6	6	6	6	6	6	6	6	6	6	6	6	6	6	6	6	6
0.000235647	26411	Q9Z2U1	Psma5	Proteasome subunit alpha type-5	8	8	8	8	8	8	8	8	8	8	8	8	8	8	8	8	8	8	8	8	8	8	8	8	8	8	8	8	8	8	8	8	8	8	8	8	8	8	8	8	8	8	8	8	8
[truncated: 315 more columns]

## Sheet: Batch1_Liver
PG.Qvalue	PG.MolecularWeight	PG.ProteinAccessions	PG.Genes	PG.ProteinDescriptions	[1] 20190425_QE9_nLC0_NAMPT_LiNi_SA_liver_410_C6.raw.PG.NrOfStrippedSequencesMeasured	[2] 20190425_QE9_nLC0_NAMPT_LiNi_SA_liver_412_A2.raw.PG.NrOfStrippedSequencesMeasured	[3] 20190425_QE9_nLC0_NAMPT_LiNi_SA_liver_414_A6.raw.PG.NrOfStrippedSequencesMeasured	[4] 20190425_QE9_nLC0_NAMPT_LiNi_SA_liver_430_D5.raw.PG.NrOfStrippedSequencesMeasured	[5] 20190425_QE9_nLC0_NAMPT_LiNi_SA_liver_432_C7.raw.PG.NrOfStrippedSequencesMeasured	[6] 20190425_QE9_nLC0_NAMPT_LiNi_SA_liver_434_D4.raw.PG.NrOfStrippedSequencesMeasured	[7] 20190425_QE9_nLC0_NAMPT_LiNi_SA_liver_436_B11.raw.PG.NrOfStrippedSequencesMeasured	[8] 20190425_QE9_nLC0_NAMPT_LiNi_SA_liver_438_C3.raw.PG.NrOfStrippedSequencesMeasured	[9] 20190425_QE9_nLC0_NAMPT_LiNi_SA_liver_440_A3.raw.PG.NrOfStrippedSequencesMeasured	[10] 20190425_QE9_nLC0_NAMPT_LiNi_SA_liver_444_A8.raw.PG.NrOfStrippedSequencesMeasured	[11] 20190425_QE9_nLC0_NAMPT_LiNi_SA_liver_446_A11.raw.PG.NrOfStrippedSequencesMeasured	[12] 20190425_QE9_nLC0_NAMPT_LiNi_SA_liver_448_B8.raw.PG.NrOfStrippedSequencesMeasured	[13] 20190425_QE9_nLC0_NAMPT_LiNi_SA_liver_450_B7.raw.PG.NrOfStrippedSequencesMeasured	[14] 20190425_QE9_nLC0_NAMPT_LiNi_SA_liver_452_C11.raw.PG.NrOfStrippedSequencesMeasured	[15] 20190425_QE9_nLC0_NAMPT_LiNi_SA_liver_454_C2.raw.PG.NrOfStrippedSequencesMeasured	[16] 20190425_QE9_nLC0_NAMPT_LiNi_SA_liver_456_A10.raw.PG.NrOfStrippedSequencesMeasured	[17] 20190425_QE9_nLC0_NAMPT_LiNi_SA_liver_460_B4.raw.PG.NrOfStrippedSequencesMeasured	[18] 20190425_QE9_nLC0_NAMPT_LiNi_SA_liver_462_C10.raw.PG.NrOfStrippedSequencesMeasured	[19] 20190425_QE9_nLC0_NAMPT_LiNi_SA_liver_464_C5.raw.PG.NrOfStrippedSequencesMeasured	[20] 20190425_QE9_nLC0_NAMPT_LiNi_SA_liver_466_C1.raw.PG.NrOfStrippedSequencesMeasured	[21] 20190425_QE9_nLC0_NAMPT_LiNi_SA_liver_468_A4.raw.PG.NrOfStrippedSequencesMeasured	[22] 20190425_QE9_nLC0_NAMPT_LiNi_SA_liver_470_B6.raw.PG.NrOfStrippedSequencesMeasured	[23] 20190425_QE9_nLC0_NAMPT_LiNi_SA_liver_472_A12.raw.PG.NrOfStrippedSequencesMeasured	[24] 20190425_QE9_nLC0_NAMPT_LiNi_SA_liver_474_B3.raw.PG.NrOfStrippedSequencesMeasured	[25] 20190425_QE9_nLC0_NAMPT_LiNi_SA_liver_476_A5.raw.PG.NrOfStrippedSequencesMeasured	[26] 20190425_QE9_nLC0_NAMPT_LiNi_SA_liver_478_C4.raw.PG.NrOfStrippedSequencesMeasured	[27] 20190425_QE9_nLC0_NAMPT_LiNi_SA_liver_480_D2.raw.PG.NrOfStrippedSequencesMeasured	[28] 20190425_QE9_nLC0_NAMPT_LiNi_SA_liver_484_C8.raw.PG.NrOfStrippedSequencesMeasured	[29] 20190425_QE9_nLC0_NAMPT_LiNi_SA_liver_486_C12.raw.PG.NrOfStrippedSequencesMeasured	[30] 20190425_QE9_nLC0_NAMPT_LiNi_SA_liver_488_B12.raw.PG.NrOfStrippedSequencesMeasured	[31] 20190425_QE9_nLC0_NAMPT_LiNi_SA_liver_490_D1.raw.PG.NrOfStrippedSequencesMeasured	[32] 20190425_QE9_nLC0_NAMPT_LiNi_SA_liver_504_C9.raw.PG.NrOfStrippedSequencesMeasured	[33] 20190425_QE9_nLC0_NAMPT_LiNi_SA_liver_510_A7.raw.PG.NrOfStrippedSequencesMeasured	[34] 20190425_QE9_nLC0_NAMPT_LiNi_SA_liver_512_B10.raw.PG.NrOfStrippedSequencesMeasured	[35] 20190425_QE9_nLC0_NAMPT_LiNi_SA_liver_520_B5.raw.PG.NrOfStrippedSequencesMeasured	[36] 20190425_QE9_nLC0_NAMPT_LiNi_SA_liver_522_A9.raw.PG.NrOfStrippedSequencesMeasured	[37] 20190425_QE9_nLC0_NAMPT_LiNi_SA_liver_524_B1.raw.PG.NrOfStrippedSequencesMeasured	[38] 20190425_QE9_nLC0_NAMPT_LiNi_SA_liver_530_B2.raw.PG.NrOfStrippedSequencesMeasured	[1] 20190425_QE9_nLC0_NAMPT_LiNi_SA_liver_410_C6.raw.PG.NrOfModifiedSequencesMeasured	[2] 20190425_QE9_nLC0_NAMPT_LiNi_SA_liver_412_A2.raw.PG.NrOfModifiedSequencesMeasured	[3] 20190425_QE9_nLC0_NAMPT_LiNi_SA_liver_414_A6.raw.PG.NrOfModifiedSequencesMeasured	[4] 20190425_QE9_nLC0_NAMPT_LiNi_SA_liver_430_D5.raw.PG.NrOfModifiedSequencesMeasured	[5] 20190425_QE9_nLC0_NAMPT_LiNi_SA_liver_432_C7.raw.PG.NrOfModifiedSequencesMeasured	[6] 20190425_QE9_nLC0_NAMPT_LiNi_SA_liver_434_D4.raw.PG.NrOfModifiedSequencesMeasured	[7] 20190425_QE9_nLC0_NAMPT_LiNi_SA_liver_436_B11.raw.PG.NrOfModifiedSequencesMeasured
1.5209e-05	17309.82;17163.62;17091.55	A0A023T778;P61327;Q9CQL1	Magohb;Magoh;Magohb	Isoform of Q9CQL1, Mago nashi protein;Protein mago nashi homolog;Protein mago nashi homolog 2	4	4	4	4	4	4	4	4	4	4	4	4	4	4	4	4	4	4	4	4	4	4	4	4	4	4	4	4	4	4	4	4	4	4	4	4	4	4	5	5	5	5	5	5	5
1.65266e-05	99227.29;105108.7;105108.7-3;105108.7-4;105108.7-5	A0A067XG53;O70589;O70589-3;O70589-4;O70589-5	Cask	Isoform of O70589, Peripheral plasma membrane protein CASK (Fragment);Peripheral plasma membrane protein CASK;Isoform of O70589, Isoform 3 of Peripheral plasma membrane protein CASK;Isoform of O70589, Isoform 4 of Peripheral plasma membrane protein CASK;Isoform of O70589, Isoform 5 of Peripheral plasma membrane protein CASK	22	22	22	22	22	22	22	22	22	22	22	22	22	22	22	22	22	22	22	22	22	22	22	22	22	22	22	22	22	22	22	22	22	22	22	22	22	22	24	24	24	24	24	24	24
7.37234e-06	10345.4;12541.02	A0A075B5M7;A0A0G2JDV4	Igkv5-39	Isoform of A0A0G2JDV4, Immunoglobulin kappa variable 5-39;Immunoglobulin kappa variable 5-39 (Fragment)	2	2	2	2	2	2	2	2	2	2	2	2	2	2	2	2	2	2	2	2	2	2	2	2	2	2	Filtered	2	2	2	2	2	2	2	2	2	2	2	2	2	2	2	2	2	2
4.87664e-10	NaN;NaN	A0A075B5P3;A0A0A6YVP0	Ighg2b	Isoform of P01867, Immunoglobulin heavy constant gamma 2B (Fragment);Isoform of P01867, Immunoglobulin heavy constant gamma 2B (Fragment)	9	9	9	9	9	9	9	9	9	9	9	9	9	9	9	9	9	9	9	9	9	9	9	9	9	9	9	9	9	9	9	9	9	9	9	9	9	9	10	10	10	10	10	10	10
0.00331496	NaN;NaN	A0A075B5P4;A0A0A6YWR2	Ighg1	Isoform of P01869, Ig gamma-1 chain C region secreted form (Fragment);Isoform of P01869, Ig gamma-1 chain C region secreted form (Fragment)	8	8	8	8	8	8	8	Filtered	8	8	8	8	8	8	8	8	8	8	8	8	8	8	8	8	8	8	8	8	8	8	8	Filtered	8	8	8	8	8	8	10	10	10	10	10	10	10
3.41989e-06	NaN;NaN;43929.12;43929.12-2	A0A075B5P5;A0A1Y7VJN6;P03987;P03987-2	Ighg3;Ighg3;;	Isoform of A0A1Y7VJN6, Immunoglobulin heavy constant gamma 3 (Fragment);Immunoglobulin heavy constant gamma 3 (Fragment);Ig gamma-3 chain C region;Isoform of P03987, Isoform 2 of Ig gamma-3 chain C region	7	7	7	7	7	7	Filtered	7	7	7	7	7	7	7	7	7	7	7	7	7	7	7	Filtered	7	7	7	7	7	7	7	7	7	Filtered	7	Filtered	7	7	7	9	9	9	9	9	9	Filtered
1.05287e-07	NaN;NaN;49971.97;49971.97-2	A0A075B5P6;A0A075B6A0;P01872;P01872-2	Ighm	Isoform of P01872, Ig mu chain C region (Fragment);Isoform of P01872, Ig mu chain C region (Fragment);Immunoglobulin heavy constant mu;Isoform of P01872, Isoform 2 of Immunoglobulin heavy constant mu	15	15	15	15	15	15	15	15	15	15	15	15	15	15	15	15	15	15	15	15	15	15	15	15	15	15	15	15	15	15	15	15	15	15	15	15	15	15	17	17	17	17	17	17	17
0.00691441	12873.9	A0A075B5R5	Ighv4-1	Immunoglobulin heavy variable 4-1 (Fragment)	Filtered	Filtered	Filtered	Filtered	Filtered	Filtered	Filtered	Filtered	Filtered	Filtered	Filtered	Filtered	Filtered	2	Filtered	Filtered	Filtered	Filtered	Filtered	Filtered	Filtered	Filtered	Filtered	Filtered	Filtered	Filtered	Filtered	Filtered	Filtered	2	2	Filtered	Filtered	Filtered	Filtered	Filtered	Filtered	Filtered	Filtered	Filtered	Filtered	Filtered	Filtered	Filtered	Filtered
0.00850313	10934.43;13153.09;13354.23;12995.87	A0A075B5S9;A0A0A6YWH6;A0A0B4J1J4;A0A0B4J1J5	Ighv9-4;Ighv9-4;Ighv9-2;Ighv9-3	Isoform of A0A0A6YWH6, Immunoglobulin heavy variable 9-4;Immunoglobulin heavy variable 9-4 (Fragment);Immunoglobulin heavy variable V9-2 (Fragment);Immunoglobulin heavy variable V9-3 (Fragment)	Filtered	Filtered	1	Filtered	Filtered	Filtered	Filtered	Filtered	Filtered	Filtered	Filtered	Filtered	Filtered	Filtered	Filtered	Filtered	Filtered	1	Filtered	Filtered	Filtered	Filtered	Filtered	1	Filtered	Filtered	Filtered	1	Filtered	1	Filtered	Filtered	Filtered	Filtered	Filtered	Filtered	Filtered	Filtered	Filtered	Filtered	1	Filtered	Filtered	Filtered	Filtered
0.00333619	10966.34;10776.13;12934.31	A0A075B5V1;A0A075B5V6;P06330	Ighv1-31;Ighv1-42;	Isoform of A0A0A6YWK5, Immunoglobulin heavy variable 1-31;Isoform of A0A0A6YY38, Immunoglobulin heavy variable V1-42;Ig heavy chain V region AC38 205.12	Filtered	3	Filtered	3	3	3	Filtered	Filtered	Filtered	3	3	3	3	3	3	Filtered	3	3	Filtered	Filtered	Filtered	Filtered	3	3	Filtered	Filtered	Filtered	3	3	3	3	3	Filtered	3	3	Filtered	Filtered	3	Filtered	3	Filtered	3	3	3	Filtered
0.00559641	12481.42;15758.88;12447.33	A0A075B697;P01819;P01820	Ighv2-9-1;;	Immunoglobulin heavy variable 2-9-1 (Fragment);Ig heavy chain V region MOPC 141;Ig heavy chain V region PJ14	Filtered	Filtered	Filtered	Filtered	Filtered	Filtered	Filtered	Filtered	Filtered	Filtered	1	Filtered	Filtered	1	Filtered	Filtered	Filtered	1	Filtered	Filtered	Filtered	Filtered	1	Filtered	Filtered	Filtered	Filtered	Filtered	Filtered	1	1	Filtered	Filtered	Filtered	1	Filtered	Filtered	Filtered	Filtered	Filtered	Filtered	Filtered	Filtered	Filtered	Filtered
8.74417e-09	NaN;NaN	A0A075B6A3;A0A0A6YXW6	Igha	Isoform of A0A0A6YXW6, Immunoglobulin heavy constant alpha (Fragment);Immunoglobulin heavy constant alpha (Fragment)	10	10	10	10	10	10	10	10	10	10	10	10	10	10	10	10	10	10	10	10	10	10	10	10	10	10	10	10	10	10	10	10	10	10	10	10	10	10	12	12	12	12	12	12	12
4.18652e-05	12734.53;12791.58	A0A075B6D5;A0A0G2JFZ3	Igkv19-93	Isoform of A0A0G2JFZ3, Immunoglobulin kappa chain variable 19-93;Immunoglobulin kappa chain variable 19-93 (Fragment)	2	2	2	Filtered	Filtered	2	2	2	2	Filtered	2	2	Filtered	2	2	2	Filtered	2	Filtered	Filtered	Filtered	Filtered	2	2	2	Filtered	Filtered	Filtered	2	2	Filtered	Filtered	Filtered	Filtered	Filtered	2	Filtered	2	2	2	2	Filtered	Filtered	2	2
0.00450757	19953.14;18877.89;17311.1;32051.27;27172.27;28978.92	A0A087WNM2;A0A087WQ57;A0A087WR08;A2AP82;Q6NZA9;Q8VI33	Taf9;Taf9;Taf9;Taf9b;Taf9b;Taf9	Isoform of Q8VI33, Transcription initiation factor TFIID subunit 9 (Fragment);Isoform of Q8VI33, Transcription initiation factor TFIID subunit 9 (Fragment);Isoform of Q8VI33, Transcription initiation factor TFIID subunit 9 (Fragment);Isoform of Q6NZA9, Transcription initiation factor TFIID subunit 9B;Transcription initiation factor TFIID subunit 9B;Transcription initiation factor TFIID subunit 9	Filtered	2	2	2	2	2	Filtered	2	Filtered	2	2	2	2	2	2	Filtered	Filtered	2	2	Filtered	2	Filtered	Filtered	2	2	Filtered	Filtered	2	2	2	Filtered	2	2	2	2	Filtered	Filtered	2	Filtered	2	2	2	2	2	Filtered
3.78824e-10	24195.97;29729.02;29729.02-2	A0A087WNP6;Q4VAA2;Q4VAA2-2	Cdv3	Isoform of Q4VAA2, Protein CDV3;Protein CDV3;Isoform of Q4VAA2, Isoform 2 of Protein CDV3	8	8	8	8	8	8	8	8	8	8	8	8	8	8	8	8	8	8	8	8	8	8	8	8	8	8	8	8	8	8	8	8	8	8	8	8	8	8	9	9	9	9	9	9	9
1.14745e-09	14939.68;10657;12473.16	A0A087WNT1;A0A087WQE6;P83940	Eloc	Isoform of P83940, Elongin-C;Isoform of P83940, Elongin-C (Fragment);Elongin-C	6	6	6	6	6	6	6	6	6	6	6	6	6	6	6	6	6	6	6	6	6	6	6	6	6	6	6	6	6	6	6	6	6	6	6	6	6	6	8	8	8	8	8	8	8
4.39317e-07	53974.67;NaN;55679.6;58042.84;58042.84-1;58042.84-3	A0A087WNV1;A0A087WR52;A0A087WSR7;Q8K2K6;Q8K2K6-1;Q8K2K6-3	Agfg1	Isoform of Q8K2K6, Arf-GAP domain and FG repeat-containing protein 1;Isoform of Q8K2K6, Arf-GAP domain and FG repeat-containing protein 1 (Fragment);Isoform of Q8K2K6, Arf-GAP domain and FG repeat-containing protein 1;Arf-GAP domain and FG repeat-containing protein 1;Isoform of Q8K2K6, Isoform 1 of Arf-GAP domain and FG repeat-containing protein 1;Isoform of Q8K2K6, Isoform 3 of Arf-GAP domain an…	10	10	10	10	10	10	10	10	10	10	10	10	10	10	10	10	10	10	10	10	10	10	10	10	10	10	10	10	10	10	10	10	10	10	10	10	10	10	10	10	10	10	10	10	10
8.21043e-08	147031.23;146537.54;149942.4;146435.61;140923.48;152543.35	A0A087WP14;A0A087WP85;A0A087WPX0;A0A087WQQ5;A0A087WS29;F8VQC7	Ktn1	Isoform of Q61595, Kinectin;Isoform of Q61595, Kinectin;Isoform of Q61595, Kinectin;Isoform of Q61595, Kinectin;Isoform of Q61595, Kinectin;Isoform of Q61595, Kinectin	38	38	38	38	38	38	38	38	38	38	38	38	38	38	38	38	38	38	38	38	38	38	38	38	38	38	38	38	38	38	38	38	38	38	38	38	38	38	39	39	39	39	39	39	39
0.000410096	102559.74;105899.73;102219.27;104199.61	A0A087WQK5;A0A087WR24;B7ZNP0;Q2HXL6	Edem3	Isoform of Q2HXL6, alpha-1,2-Mannosidase;Isoform of Q2HXL6, alpha-1,2-Mannosidase;Isoform of Q2HXL6, alpha-1,2-Mannosidase;ER degradation-enhancing alpha-mannosidase-like protein 3	8	8	8	8	8	8	8	8	8	8	8	8	8	8	8	8	8	8	8	8	8	8	8	8	8	8	8	8	8	8	8	8	8	8	8	8	8	8	8	8	8	8	8	8	8
1.47263e-06	194699.08;198978.89	A0A087WQM0;A0A087WQS0	Tns1	Isoform of E9Q0S6, Tensin 1;Isoform of E9Q0S6, Tensin 1	51	51	51	51	51	51	51	51	51	51	51	51	51	51	51	51	51	51	51	51	51	51	51	51	51	51	51	51	51	51	51	51	51	51	51	51	51	51	56	56	56	56	56	56	56
1.33779e-05	51209.83;48043.22	A0A087WQS2;Q9CQC6	Bzw1	Isoform of Q9CQC6, Basic leucine zipper and W2 domain-containing protein 1;Basic leucine zipper and W2 domain-containing protein 1	15	15	15	15	15	15	15	15	15	15	15	15	15	15	15	15	15	15	15	15	15	15	15	15	15	15	15	15	15	15	15	15	15	15	15	15	15	15	19	19	19	19	19	19	19
3.6875e-06	57820.94;55356.87	A0A087WQT6;O89110	Casp8	Isoform of O89110, Caspase-8;Caspase-8	21	21	21	21	21	21	21	21	21	21	21	21	21	21	21	21	21	21	21	21	21	21	21	21	21	21	21	21	21	21	21	21	21	21	21	21	21	21	24	24	24	24	24	24	24
3.73547e-11	262842.3;253011.52	A0A087WR50;A0A087WSN6	Fn1	Isoform of P11276, Fibronectin;Isoform of P11276, Fibronectin	62	62	62	62	62	62	62	62	62	62	62	62	62	62	62	62	62	62	62	62	62	62	62	62	62	62	62	62	62	62	62	62	62	62	62	62	62	62	68	68	68	68	68	68	68
0.00956123	117098.16;119332.59;131427.28	A0A087WRB7;E9PX43;Q7TQG1	Plekha6	Isoform of Q7TQG1, Pleckstrin homology domain-containing family A member 6;Isoform of Q7TQG1, Pleckstrin homology domain-containing family A member 6;Pleckstrin homology domain-containing family A member 6	Filtered	3	3	Filtered	Filtered	3	Filtered	Filtered	Filtered	3	3	3	Filtered	Filtered	3	Filtered	3	3	3	3	3	Filtered	3	3	3	3	Filtered	3	3	3	Filtered	Filtered	3	3	3	3	3	Filtered	Filtered	3	3	Filtered	Filtered	3	Filtered
9.59687e-07	NaN;21825.21	A0A087WRE5;Q6P3D0	Nudt16	Isoform of Q6P3D0, U8 snoRNA-decapping enzyme (Fragment);U8 snoRNA-decapping enzyme	8	8	8	8	8	8	8	8	8	8	8	8	8	8	8	8	8	8	8	8	8	8	8	8	8	8	8	8	8	8	8	8	8	8	8	8	8	8	8	8	8	8	8	8	8
3.94945e-10	NaN;49937.25;49937.25-2	A0A087WRE7;Q8R0N6;Q8R0N6-2	Adhfe1	Isoform of Q8R0N6, Hydroxyacid-oxoacid transhydrogenase, mitochondrial (Fragment);Hydroxyacid-oxoacid transhydrogenase, mitochondrial;Isoform of Q8R0N6, Isoform 2 of Hydroxyacid-oxoacid transhydrogenase, mitochondrial	14	14	14	14	14	14	14	14	14	14	14	14	14	14	14	14	14	14	14	14	14	14	14	14	14	14	14	14	14	14	14	14	14	14	14	14	14	14	20	20	20	20	20	20	20
0.00383576	26184.16;26313.32	A0A087WRY3;Q80XU3	Nucks1	Isoform of Q80XU3, Nuclear ubiquitous casein and cyclin-dependent kinase substrate 1;Nuclear ubiquitous casein and cyclin-dependent kinase substrate 1	Filtered	Filtered	4	Filtered	Filtered	4	Filtered	Filtered	4	4	Filtered	4	4	Filtered	4	Filtered	4	4	4	4	4	4	4	4	4	4	4	4	4	4	4	Filtered	4	4	4	Filtered	4	4	Filtered	Filtered	4	Filtered	Filtered	4	Filtered
2.56927e-09	32177.57;34156.84;34197.09;33596.27;33328;44547.71	A0A087WRZ5;Q6VYI4;Q6VYI5;Q8BLD4;Q8R0B4;Q921F2	Tardbp	Isoform of Q921F2, TAR DNA-binding protein 43;Isoform of Q921F2, TAR DNA-binding protein 43;Isoform of Q921F2, TAR DNA-binding protein 43;Isoform of Q921F2, MCG16669, isoform CRA_f;Isoform of Q921F2, MCG16669, isoform CRA_a;TAR DNA-binding protein 43	12	12	12	12	12	12	12	12	12	12	12	12	12	12	12	12	12	12	12	12	12	12	12	12	12	12	12	12	12	12	12	12	12	12	12	12	12	12	14	14	14	14	14	14	14
1.91645e-09	288693.44;288695.41	A0A087WS16;J3QQ16	Col6a3	Isoform of E9PWQ3, Collagen, type VI, alpha 3;Isoform of E9PWQ3, Collagen, type VI, alpha 3	Filtered	Filtered	1	Filtered	Filtered	Filtered	1	1	Filtered	1	1	1	Filtered	1	1	1	1	1	1	1	1	1	Filtered	1	1	1	Filtered	1	Filtered	1	Filtered	Filtered	1	1	1	1	1	1	Filtered	Filtered	1	Filtered	Filtered	Filtered	1
5.23968e-07	25715;17355.37	A0A087WSK7;Q921I0	Gm28778;Ormdl1	Predicted gene 28778 (Fragment);ORM1-like protein 1	2	2	2	2	2	2	2	2	2	2	2	2	2	2	2	2	2	2	2	2	2	2	2	2	2	2	2	2	2	2	2	2	2	2	2	2	2	2	3	3	3	3	3	3	3
1.57138e-09	88032.49;87314.62	A0A087WSP5;Q8C3V4	Stat1	Isoform of P42225, Signal transducer and activator of transcription;Isoform of P42225, Signal transducer and activator of transcription	28	28	28	28	28	28	28	28	28	28	28	28	28	28	28	28	28	28	28	28	28	28	28	28	28	28	28	28	28	28	28	28	28	28	28	28	28	28	36	36	36	36	36	36	36
2.87574e-10	49570.03;48605.82	A0A0A0MQ68;Q60759	Gcdh	Isoform of Q60759, Glutaryl-CoA dehydrogenase, mitochondrial;Glutaryl-CoA dehydrogenase, mitochondrial	14	14	14	14	14	14	14	14	14	14	14	14	14	14	14	14	14	14	14	14	14	14	14	14	14	14	14	14	14	14	14	14	14	14	14	14	14	14	27	27	27	27	27	27	27
0.00175065	310722.03;310892.24;310892.24-5;302435.33	A0A0A0MQ79;Q3TLH4;Q3TLH4-5;S4R2J9	Prrc2c	Isoform of Q3TLH4, Protein PRRC2C;Protein PRRC2C;Isoform of Q3TLH4, Isoform 5 of Protein PRRC2C;Isoform of Q3TLH4, Protein PRRC2C	40	40	40	40	40	40	40	40	40	40	40	40	40	40	40	40	40	40	40	40	40	40	40	40	40	40	40	40	40	40	40	40	40	40	40	40	40	40	41	41	41	41	41	41	41
1.06013e-06	97156.66;91287.7;97255.79	A0A0A0MQ80;A0A0G2JFY0;Q3UMC0	Spata5	Isoform of Q3UMC0, Spermatogenesis-associated protein 5;Isoform of Q3UMC0, Spermatogenesis-associated protein 5;Spermatogenesis-associated protein 5	4	4	4	4	4	4	4	4	4	4	4	4	4	4	4	4	4	4	4	4	4	4	4	4	4	4	4	4	4	4	4	4	4	4	4	4	4	4	4	4	4	4	4	4	4
1.09299e-09	17744.42;11157.79	A0A0A0MQ90;P97352	S100a13	Isoform of P97352, Protein S100-A13;Protein S100-A13	4	4	4	4	4	4	4	4	4	4	4	4	4	4	4	4	4	4	4	4	4	4	4	4	4	4	4	4	4	4	4	4	4	4	4	4	4	4	4	4	4	4	4	4	4
0.00907434	90470.36;95808.96	A0A0A0MQ95;S4R221	Arhgap12	Isoform of Q8C0D4, Rho GTPase-activating protein 12;Isoform of Q8C0D4, Rho GTPase-activating protein 12	4	4	4	4	4	4	4	Filtered	4	Filtered	4	4	4	4	Filtered	4	Filtered	4	Filtered	4	4	4	4	Filtered	4	Filtered	4	4	4	4	Filtered	Filtered	Filtered	4	Filtered	4	4	4	4	4	4	4	4	4	4
0.00711292	15175.19;10260.62;10260.62-2;16097.37	A0A0A0MQ99;Q8K3D3;Q8K3D3-2;V9GXX7	Swi5	Isoform of Q8K3D3, DNA repair protein SWI5 homolog;DNA repair protein SWI5 homolog;Isoform of Q8K3D3, Isoform 2 of DNA repair protein SWI5 homolog;Isoform of Q8K3D3, DNA repair protein SWI5 homolog (Fragment)	3	3	3	Filtered	Filtered	3	3	3	3	3	Filtered	Filtered	3	3	3	3	3	3	Filtered	Filtered	Filtered	3	3	3	3	Filtered	Filtered	3	Filtered	Filtered	Filtered	3	3	3	3	Filtered	Filtered	3	4	4	4	Filtered	Filtered	4	4
2.82415e-11	48796.02;45854.35;46002.58	A0A0A0MQA3;A0A0R4J0X5;P07758	Serpina1a;Serpina1c;Serpina1a	Isoform of P07758, Alpha-1-antitrypsin 1-1;Isoform of Q00896, Alpha-1-antitrypsin 1-3;Alpha-1-antitrypsin 1-1	17	17	17	17	17	17	17	17	17	17	17	17	17	17	17	17	17	17	17	17	17	17	17	17	17	17	17	17	17	17	17	17	17	17	17	17	17	17	19	19	19	19	19	19	19
2.11397e-11	NaN;49924.4	A0A0A0MQA5;P68368	Tuba4a	Isoform of P68368, Tubulin alpha chain (Fragment);Tubulin alpha-4A chain	21	21	21	21	21	21	21	21	21	21	21	21	21	21	21	21	21	21	21	21	21	21	21	21	21	21	21	21	21	21	21	21	21	21	21	21	21	21	26	26	26	26	26	26	26
0.00313632	125837.26;122174.17	A0A0A0MQD1;Q8K1H1	Tdrd7	Isoform of Q8K1H1, Tudor domain-containing protein 7;Tudor domain-containing protein 7	16	16	16	16	16	16	16	16	16	16	16	16	16	16	16	16	16	16	16	16	16	16	16	16	16	16	16	16	16	16	16	16	16	16	16	16	16	16	16	16	16	16	16	16	16
0.00843893	192217.82;185397.14	A0A0A0MQD5;Q4ACU6	Shank3	Isoform of Q4ACU6, SH3 and multiple ankyrin repeat domains protein 3;SH3 and multiple ankyrin repeat domains protein 3	17	Filtered	Filtered	Filtered	Filtered	17	17	Filtered	Filtered	17	17	Filtered	Filtered	Filtered	17	17	Filtered	Filtered	17	Filtered	Filtered	Filtered	17	Filtered	Filtered	17	17	17	17	17	Filtered	17	Filtered	17	Filtered	Filtered	Filtered	Filtered	17	Filtered	Filtered	Filtered	Filtered	17	17
0.00937039	176016.4;175887.28	A0A0A0MQE5;A2AHC3	Camsap1	Isoform of A2AHC3, Calmodulin-regulated spectrin-associated protein 1;Calmodulin-regulated spectrin-associated protein 1	6	6	6	6	6	6	6	6	6	6	6	6	6	6	6	6	6	6	6	Filtered	Filtered	6	6	6	6	6	6	6	6	6	Filtered	6	6	6	6	6	6	6	6	6	6	6	6	6	6
0.00273322	37187.3;33758.19	A0A0A0MQF5;Q8K2H2	Otud6b	Isoform of Q8K2H2, OTU domain-containing protein 6B;OTU domain-containing protein 6B	5	5	Filtered	5	5	5	5	5	5	5	5	5	5	5	5	5	5	5	5	5	5	5	5	5	5	Filtered	5	5	5	5	5	5	5	5	5	Filtered	Filtered	5	5	5	Filtered	5	5	5	5
5.85881e-11	38653.44;35810.01	A0A0A0MQF6;P16858	Gapdh	Isoform of P16858, Glyceraldehyde-3-phosphate dehydrogenase;Glyceraldehyde-3-phosphate dehydrogenase	22	22	22	22	22	22	22	22	22	22	22	22	22	22	22	22	22	22	22	22	22	22	22	22	22	22	22	22	22	22	22	22	22	22	22	22	22	22	35	35	35	35	35	35	35
6.30918e-10	16302.55;16832.25	A0A0A0MQM0;P63242	Eif5a	Isoform of P63242, Eukaryotic translation initiation factor 5A (Fragment);Eukaryotic translation initiation factor 5A-1	9	9	9	9	9	9	9	9	9	9	9	9	9	9	9	9	9	9	9	9	9	9	9	9	9	9	9	9	9	9	9	9	9	9	9	9	9	9	13	13	13	13	13	13	13
0.00118619	12541.93;14674.52	A0A0A0MQN1;Q5RL79	Krtcap2	Isoform of Q5RL79, Keratinocyte associated protein 2, isoform CRA_c;Keratinocyte-associated protein 2	Filtered	Filtered	1	1	1	1	1	1	1	1	Filtered	1	1	1	1	Filtered	1	1	1	1	1	1	1	1	1	1	Filtered	1	1	1	1	1	1	1	1	1	1	1	Filtered	Filtered	1	1	1	1	1
0.000377999	82276.81;77520.16	A0A0A0MQN4;Q9D906	Atg7	Isoform of Q9D906, Ubiquitin-like modifier-activating enzyme ATG7;Ubiquitin-like modifier-activating enzyme ATG7	26	26	26	26	26	26	26	26	26	26	26	26	26	26	26	26	26	26	26	26	26	26	26	26	26	26	26	26	26	26	26	26	26	26	26	26	26	26	29	29	29	29	29	29	29
1.61032e-05	27146.27;34798.37;NaN	A0A0A6YVR9;P09925;V9GXE6	Surf1	Isoform of P09925, SURF1-like protein (Fragment);Surfeit locus protein 1;Isoform of P09925, SURF1-like protein (Fragment)	6	6	6	6	6	6	6	6	6	6	6	6	6	6	6	6	6	6	6	6	6	6	6	6	6	6	6	6	6	6	6	6	6	6	6	6	6	6	6	6	6	6	6	6	6
9.10936e-07	NaN;21174.96	A0A0A6YVS2;Q921L3	Tmco1	Isoform of Q921L3, Calcium load-activated calcium channel (Fragment);Calcium load-activated calcium channel	4	4	4	4	4	4	4	4	4	4	4	4	4	4	4	4	4	4	4	4	4	4	4	4	4	4	4	4	4	4	4	4	4	4	4	4	4	4	4	4	4	4	4	4	4
2.28409e-11	42147.16;42060.14	A0A0A6YVU8;Q9JKV1	Gm9774;Adrm1	MCG119397;Proteasomal ubiquitin receptor ADRM1	6	6	6	6	6	6	6	6	6	6	6	6	6	6	6	6	6	6	6	6	6	6	6	6	6	6	6	6	6	6	6	6	6	6	6	6	6	6	7	7	7	7	7	7	7
5.86988e-06	41719.11;37800.54;33049.99;40894.2;36975.64	A0A0A6YVV8;A0A0A6YWB0;A0A0A6YXE3;G3X9Q0;Q9JKP5	Mbnl1	Isoform of Q9JKP5, Muscleblind-like protein 1;Isoform of Q9JKP5, Muscleblind-like protein 1;Isoform of Q9JKP5, Muscleblind-like protein 1;Isoform of Q9JKP5, Muscleblind-like 1 (Drosophila), isoform CRA_a;Muscleblind-like protein 1	7	7	7	7	7	7	7	7	7	7	7	7	7	7	7	7	7	7	7	7	7	7	7	7	7	7	7	7	7	7	7	7	7	7	7	7	7	7	9	9	9	9	9	9	9
0.000229238	103722.87;108342.84	A0A0A6YW28;P35123	Usp4	Isoform of P35123, Ubiquitin carboxyl-terminal hydrolase 4;Ubiquitin carboxyl-terminal hydrolase 4	25	25	25	25	25	25	25	25	25	25	25	25	25	25	25	25	25	25	25	25	25	25	25	25	25	25	25	25	25	25	25	25	25	25	25	25	25	25	32	32	32	32	32	32	32
0.00100984	9220.12;16089.36	A0A0A6YW87;Q9CX13	Cnih4	Isoform of Q9CX13, Cornichon homolog 4 (Drosophila), isoform CRA_a;Protein cornichon homolog 4	1	1	1	1	1	1	1	1	1	1	1	1	1	1	1	1	1	1	1	1	1	1	1	1	1	1	1	1	1	1	1	1	1	1	1	1	1	1	3	3	3	3	3	3	3
2.02436e-08	15061.15;14656.51	A0A0A6YWI4;D3Z1T2	2310009B15Rik	RIKEN cDNA 2310009B15 gene;Isoform of A0A0A6YWI4, MCG15614	1	1	1	1	1	1	1	1	1	1	1	1	1	1	1	1	1	1	1	1	1	1	1	1	1	1	1	1	1	1	1	1	1	1	1	1	1	1	1	1	1	1	1	1	1
0.00337383	152542.82;154640.18;152534.85	A0A0A6YWM5;E9QKE4;Q8BMG7	Rab3gap2	Isoform of Q8BMG7, Rab3 GTPase-activating protein non-catalytic subunit;Isoform of Q8BMG7, Rab3 GTPase-activating protein non-catalytic subunit;Rab3 GTPase-activating protein non-catalytic subunit	20	20	20	20	Filtered	20	20	20	20	20	20	20	20	20	20	20	20	20	20	20	20	Filtered	20	20	20	20	20	20	20	20	20	20	20	20	20	20	20	20	21	21	21	21	Filtered	21	21
0.00571697	146282.55;143452.2;146410.68;146282.51	A0A0A6YWX1;E9Q9M5;J3KMM1;Q3UJD6-2	Usp19	Isoform of Q3UJD6, Ubiquitin carboxyl-terminal hydrolase 19;Isoform of Q3UJD6, Ubiquitin carboxyl-terminal hydrolase 19;Isoform of Q3UJD6, Ubiquitin carboxyl-terminal hydrolase 19;Isoform of Q3UJD6, Isoform 2 of Ubiquitin carboxyl-terminal hydrolase 19	1	1	Filtered	1	1	1	1	1	1	Filtered	1	1	1	1	1	1	1	1	1	Filtered	Filtered	1	1	1	Filtered	1	1	1	1	1	1	1	Filtered	1	1	Filtered	1	1	1	1	Filtered	1	1	1	1
0.00926495	NaN;22460.41	A0A0A6YWY5;Q8BGN2	D3Ertd751e	Isoform of Q8BGN2, UPF0462 protein C4orf33 homolog (Fragment);UPF0462 protein C4orf33 homolog	Filtered	Filtered	Filtered	1	Filtered	1	Filtered	Filtered	Filtered	1	Filtered	Filtered	Filtered	1	Filtered	1	Filtered	Filtered	Filtered	Filtered	Filtered	Filtered	Filtered	Filtered	Filtered	Filtered	1	Filtered	1	Filtered	Filtered	1	Filtered	Filtered	Filtered	Filtered	Filtered	Filtered	Filtered	Filtered	Filtered	1	Filtered	1	Filtered
0.00068749	15738.4;17748.81	A0A0A6YX02;Q9CQ22	Lamtor1	Isoform of Q9CQ22, Ragulator complex protein LAMTOR1;Ragulator complex protein LAMTOR1	4	4	4	4	4	4	4	4	4	4	4	4	4	4	4	4	4	4	4	4	4	4	4	4	4	4	Filtered	4	4	4	4	4	4	4	4	4	4	4	6	6	6	6	6	6	6
0.000470969	54109.07;55854.98	A0A0A6YX18;Q8BVE3	Atp6v1h	Isoform of Q8BVE3, V-type proton ATPase subunit H;V-type proton ATPase subunit H	17	17	17	17	17	17	17	17	17	17	17	17	17	17	17	17	17	17	17	17	17	17	17	17	17	17	17	17	17	17	17	17	17	17	17	17	17	17	20	20	20	20	20	20	20
0.00153491	6933.97;12192.52;17499.14	A0A0A6YX21;A0A0A6YY20;Q8VD57	Sft2d2	Isoform of Q8VD57, Vesicle transport protein;Isoform of Q8VD57, Vesicle transport protein;Vesicle transport protein SFT2B	Filtered	1	1	1	1	Filtered	Filtered	1	1	1	1	1	1	1	1	1	1	1	1	1	1	1	1	1	1	1	1	1	1	1	1	1	1	1	1	1	1	1	Filtered	1	1	1	1	Filtered	Filtered
4.43754e-11	19521.73;55591.56	A0A0A6YX60;Q9DCP2	Slc38a3	Isoform of Q9DCP2, Sodium-coupled neutral amino acid transporter 3 (Fragment);Sodium-coupled neutral amino acid transporter 3	7	7	7	7	7	7	7	7	7	7	7	7	7	7	7	7	7	7	7	7	7	7	7	7	7	7	7	7	7	7	7	7	7	7	7	7	7	7	8	8	8	8	8	8	8
1.79025e-07	43165.62;45589.37	A0A0A6YX73;Q8K1M3	Prkar2a	Isoform of P12367, cAMP-dependent protein kinase type II-alpha regulatory subunit;Isoform of P12367, Protein kinase, cAMP dependent regulatory, type II alpha	15	15	15	15	15	15	15	15	15	15	15	15	15	15	15	15	15	15	15	15	15	15	15	15	15	15	15	15	15	15	15	15	15	15	15	15	15	15	20	20	20	20	20	20	20
8.54275e-07	84197.95;83109.47;83109.47-2;81730.06;73904.29;81091.02;70148.03	A0A0A6YXH3;A2A8Z1;A2A8Z1-2;E9PXZ2;E9Q6C1;F6UHR6;Q5FWX7	Osbpl9	Isoform of A2A8Z1, Oxysterol-binding protein;Oxysterol-binding protein-related protein 9;Isoform of A2A8Z1, Isoform 2 of Oxysterol-binding protein-related protein 9;Isoform of A2A8Z1, Oxysterol-binding protein;Isoform of A2A8Z1, Oxysterol-binding protein;Isoform of A2A8Z1, Oxysterol-binding protein;Isoform of A2A8Z1, Oxysterol-binding protein	9	9	9	9	9	9	9	9	9	9	9	9	9	9	9	9	9	9	9	9	9	9	9	9	9	9	9	9	9	9	9	9	9	9	9	9	9	9	9	9	9	9	9	9	9
0.00209327	NaN;38766.12;33320.18	A0A0A6YXJ7;F6U5V1;Q3TQS1	Larp1b	La ribonucleoprotein domain family, member 1B (Fragment);Isoform of A0A0A6YXJ7, La ribonucleoprotein domain family, member 1B;Isoform of A0A0A6YXJ7, La ribonucleoprotein domain family, member 1B	7	7	7	7	7	7	7	7	7	7	7	7	7	7	7	7	7	7	7	7	7	7	7	7	7	7	7	7	7	7	7	7	7	7	7	7	7	7	8	8	8	8	8	8	8
8.19152e-08	309374.7;316815.05	A0A0A6YXL6;E9Q3Y4	Lrba	Isoform of Q9ESE1, Lipopolysaccharide-responsive and beige-like anchor protein;Isoform of Q9ESE1, Lipopolysaccharide-responsive and beige-like anchor protein	49	49	49	49	49	49	49	49	49	49	49	49	49	49	49	49	49	49	49	49	49	49	49	49	49	49	49	49	49	49	49	49	49	49	49	49	49	49	51	51	51	51	51	51	51
2.05852e-06	27005.58;19761.81;6742.65;46434.43;46434.43-2	A0A0A6YXR0;D3YX12;D3Z5Y5;Q8BGS7;Q8BGS7-2	Cept1	Isoform of Q8BGS7, Choline/ethanolaminephosphotransferase 1 (Fragment);Isoform of Q8BGS7, Choline/ethanolaminephosphotransferase 1 (Fragment);Isoform of Q8BGS7, Choline/ethanolaminephosphotransferase 1 (Fragment);Choline/ethanolaminephosphotransferase 1;Isoform of Q8BGS7, Isoform 2 of Choline/ethanolaminephosphotransferase 1	2	2	2	2	2	2	2	2	2	2	2	2	2	2	2	2	2	2	2	2	2	2	2	2	2	2	2	2	2	2	2	2	2	2	2	2	2	2	3	3	3	3	3	3	3
0.00452204	14786.47;18342.49	A0A0A6YXW4;Q9D7N6	Mrpl30	Isoform of Q9D7N6, 39S ribosomal protein L30, mitochondrial (Fragment);39S ribosomal protein L30, mitochondrial	2	2	2	2	2	2	2	2	2	2	2	2	2	2	2	2	2	2	2	2	2	2	2	2	2	2	2	2	2	2	2	2	2	2	2	2	2	2	2	2	2	2	2	2	2
6.11696e-05	NaN;NaN	A0A0A6YY53;F6TQW2	Ighg2c	Isoform of F6TQW2, Immunoglobulin heavy constant gamma 2C (Fragment);Immunoglobulin heavy constant gamma 2C (Fragment)	8	8	8	8	8	8	8	8	8	8	8	8	8	8	8	8	8	8	8	8	8	8	8	8	8	8	8	8	8	8	8	8	8	8	8	8	8	8	11	11	11	11	11	11	11
0.000716522	61461.43;61475.46	A0A0B4J1E2;Q9CSN1	Snw1	Isoform of Q9CSN1, SNW domain-containing protein 1;SNW domain-containing protein 1	Filtered	9	9	9	9	9	9	9	9	9	9	9	9	9	9	9	9	9	9	9	9	9	9	9	9	9	9	9	9	9	9	Filtered	9	9	9	9	9	9	Filtered	10	10	10	10	10	10
0.000135948	68031.21;57922.78	A0A0B4J1E7;O35343	Kpna4	Isoform of O35343, Importin subunit alpha-3;Importin subunit alpha-3	11	11	11	11	11	11	11	11	11	11	11	11	11	11	11	11	11	11	11	11	11	11	11	11	11	11	11	11	11	11	11	11	11	11	11	11	11	11	11	11	11	11	11	11	11
0.000504973	32976.64;31881.19	A0A0B4J1G1;P08101-2	Fcgr2b;Fcgr2	Isoform of P08101, Fc receptor, IgG, low affinity IIb;Isoform of P08101, Isoform IIB2 of Low affinity immunoglobulin gamma Fc region receptor II	7	7	7	7	7	7	7	7	7	7	7	7	7	7	7	7	7	7	7	7	7	7	7	7	7	7	7	7	7	7	7	7	7	7	7	7	7	7	7	7	7	7	7	7	7
0.00184381	13305.26;13237.22	A0A0B4J1H7;A0A0B4J1H8	Igkv1-135;Igkv1-133	Immunoglobulin kappa variable 1-135 (Fragment);Immunoglobulin kappa variable 1-133 (Fragment)	Filtered	Filtered	Filtered	Filtered	Filtered	1	Filtered	Filtered	Filtered	Filtered	1	Filtered	Filtered	Filtered	Filtered	Filtered	Filtered	Filtered	Filtered	Filtered	Filtered	Filtered	1	1	Filtered	Filtered	Filtered	Filtered	Filtered	1	1	Filtered	Filtered	Filtered	Filtered	Filtered	Filtered	1	Filtered	Filtered	Filtered	Filtered	Filtered	1	Filtered
0.00326526	37357.9	A0A0F6AIX5	Ldah	Isoform of Q8BVA5, Lipid droplet-associated hydrolase	11	11	11	11	11	11	11	11	11	11	11	11	11	11	11	11	11	11	11	11	11	11	11	11	11	11	11	11	11	11	11	11	11	11	11	11	11	11	11	11	11	11	11	11	11
0.000910687	18725.13;23676.95;35976.36	A0A0G2JDH8;D3YXZ7;Q8R1T4	Slc35a3	Isoform of Q8R1T4, UDP-N-acetylglucosamine transporter (Fragment);Isoform of Q8R1T4, UDP-N-acetylglucosamine transporter (Fragment);UDP-N-acetylglucosamine transporter	2	2	2	2	2	2	2	2	2	2	2	2	2	2	Filtered	2	2	2	2	2	2	2	2	2	2	2	2	2	2	2	2	2	2	2	2	2	2	2	3	3	3	3	3	3	3
0.00117787	NaN;18642.55;22764.9;NaN;37803.35;36884.26;14804;17226.7	A0A0G2JDK3;A0A0G2JF29;A0A0G2JG79;A0A0G2JGU4;P53612;Q3TVF4;Q6PFA1;Q9JIF6	Rabggtb	Isoform of P53612, Geranylgeranyl transferase type-2 subunit beta (Fragment);Isoform of P53612, Geranylgeranyl transferase type-2 subunit beta;Isoform of P53612, Geranylgeranyl transferase type-2 subunit beta;Isoform of P53612, Geranylgeranyl transferase type-2 subunit beta (Fragment);Geranylgeranyl transferase type-2 subunit beta;Isoform of P53612, Geranylgeranyl transferase type-2 subunit beta;…	1	1	1	1	1	1	1	1	1	1	1	1	1	1	1	1	1	1	1	1	1	1	1	1	1	1	1	1	1	1	1	1	1	1	1	1	1	1	1	1	1	1	1	1	1
6.40715e-06	31315;31654.39	A0A0G2JDP0;O35387	Hax1	Isoform of O35387, HCLS1-associated protein X-1;HCLS1-associated protein X-1	13	13	13	13	13	13	13	13	13	13	13	13	13	13	13	13	13	13	13	13	13	13	13	13	13	13	13	13	13	13	13	13	13	13	13	13	13	13	13	13	13	13	13	13	13
3.99245e-07	70451.71;70437.68;70400.8	A0A0G2JDV3;L7N1X8;Q000W5	Gbp6;Gm43302;Gbp10	Guanylate-binding protein 6;Predicted gene 43302;Guanylate-binding protein 10	12	12	12	12	12	12	12	12	12	12	12	12	12	12	12	12	12	12	12	12	12	12	12	12	12	12	12	12	12	12	12	12	12	12	12	12	12	12	14	14	14	14	14	14	14
4.33791e-10	9232.81;9461.12	A0A0G2JDW7;Q6ZWU9	Rps27	Isoform of Q6ZWU9, 40S ribosomal protein S27 (Fragment);40S ribosomal protein S27	2	2	2	2	2	2	2	2	2	2	2	2	2	2	2	2	2	2	2	2	2	2	2	2	2	2	2	2	2	2	2	2	2	2	2	2	2	2	2	2	2	2	2	2	2
0.00813978	16835.07;20586.29;21199.07;21243.19	A0A0G2JE25;A0A0G2JGP4;P08556;Q9D091	Nras	Isoform of P08556, GTPase NRas (Fragment);Isoform of P08556, GTPase NRas (Fragment);GTPase NRas;Isoform of P08556, GTPase NRas	Filtered	2	2	2	Filtered	Filtered	2	2	2	2	2	2	2	2	2	2	2	2	2	2	Filtered	2	2	2	2	Filtered	Filtered	2	2	2	Filtered	Filtered	Filtered	2	2	2	Filtered	2	Filtered	2	2	2	Filtered	Filtered	2
9.90492e-09	14730.91;16785.3;16687.16	A0A0G2JE32;A0A0G2JGL0;P61079	Ube2d3	Isoform of P61079, Ubiquitin-conjugating enzyme E2 D3 (Fragment);Isoform of P61079, Ubiquitin-conjugating enzyme E2 D3;Ubiquitin-conjugating enzyme E2 D3	3	3	3	3	3	3	3	3	3	3	3	3	3	3	3	3	3	3	3	3	3	3	3	3	3	3	3	3	3	3	3	3	3	3	3	3	3	3	3	3	3	3	3	3	3
0.00524304	NaN;11574.83	A0A0G2JE99;P01843	Iglc1;	Immunoglobulin lambda constant 1 (Fragment);Ig lambda-1 chain C region	Filtered	1	Filtered	Filtered	Filtered	1	Filtered	1	1	Filtered	Filtered	1	1	1	1	1	Filtered	1	Filtered	1	1	Filtered	1	Filtered	Filtered	Filtered	Filtered	1	1	1	1	Filtered	Filtered	Filtered	1	1	1	1	Filtered	2	Filtered	Filtered	Filtered	2	Filtered
0.000962716	44303.32;40855.3;40855.3-2	A0A0G2JEC4;Q9JK48;Q9JK48-2	Sh3glb1	Isoform of Q9JK48, Endophilin-B1;Endophilin-B1;Isoform of Q9JK48, Isoform 2 of Endophilin-B1	9	9	9	9	9	9	9	Filtered	9	9	9	9	9	9	9	9	9	9	9	9	9	9	9	9	9	9	9	9	9	9	9	9	9	9	9	9	9	9	9	9	9	9	9	9	9
3.37004e-07	35250.63;40978.21	A0A0G2JEG3;Q8VE96	Slc35f6	Isoform of Q8VE96, Solute carrier family 35 member F6;Solute carrier family 35 member F6	1	1	1	1	1	1	1	1	1	1	1	1	1	1	1	1	1	1	1	1	1	1	1	1	1	1	1	1	1	1	1	1	1	1	1	1	1	1	1	1	1	1	1	1	1
7.95284e-06	13581.66;8549.81	A0A0G2JEK2;P63254	Crip1	Isoform of P63254, Cysteine-rich protein 1;Cysteine-rich protein 1	4	4	4	4	4	4	4	4	4	4	4	4	4	4	4	4	4	4	4	4	4	4	4	4	4	4	4	4	4	4	4	4	4	4	4	4	4	4	5	5	5	5	5	5	5
0.00143293	48414.13;49761.61;45524.86;47133.63;47147.66;47147.66-2	A0A0G2JEP4;A0A0G2JFV5;A0A0R4J169;E9QN52;Q91WK0;Q91WK0-2	Lrrfip2	Isoform of Q91WK0, Leucine-rich repeat flightless-interacting protein 2;Isoform of Q91WK0, Leucine-rich repeat flightless-interacting protein 2;Isoform of Q91WK0, Leucine-rich repeat flightless-interacting protein 2;Isoform of Q91WK0, Leucine-rich repeat flightless-interacting protein 2;Leucine-rich repeat flightless-interacting protein 2;Isoform of Q91WK0, Isoform 2 of Leucine-rich repeat flight…	Filtered	Filtered	8	8	8	Filtered	Filtered	8	8	8	8	8	8	Filtered	8	8	8	Filtered	8	8	8	Filtered	8	8	Filtered	8	Filtered	8	Filtered	8	8	Filtered	8	8	8	8	Filtered	8	Filtered	Filtered	11	11	11	Filtered	Filtered
1.00155e-07	22210.78;54145.2;54437.72;54163.23	A0A0G2JFE3;E9PUE1;E9Q816;Q8BSI6	Cyp2w1;R3hcc1;Cyp2w1;R3hcc1	Isoform of E9Q816, Cytochrome P450 2W1 (Fragment);Isoform of Q8BSI6, R3H and coiled-coil domain-containing protein 1;Cytochrome P450 2W1;R3H and coiled-coil domain-containing protein 1	1	1	1	1	1	1	1	1	1	1	1	1	1	1	1	1	1	1	1	1	1	1	1	1	1	1	1	1	1	1	1	1	1	1	1	1	1	1	1	1	1	1	1	1	1
0.000610772	23601.93;31610.16	A0A0G2JFE8;Q920L5	Elovl6	Isoform of Q920L5, Elongation of very long chain fatty acids protein (Fragment);Elongation of very long chain fatty acids protein 6	Filtered	Filtered	Filtered	Filtered	Filtered	Filtered	1	1	Filtered	Filtered	Filtered	1	1	Filtered	Filtered	Filtered	1	Filtered	1	1	1	1	Filtered	Filtered	Filtered	1	Filtered	1	1	1	1	1	Filtered	1	1	Filtered	Filtered	1	Filtered	Filtered	Filtered	Filtered	Filtered	Filtered	1
0.0040097	5528.29;105490.93;105500.97;105500.97-2;103370.55;102706.82	A0A0G2JFF6;A0A0G2LB90;A4Q9F0;A4Q9F0-2;E9PWB8;E9Q6C6	Ttll7	Isoform of A4Q9F0, Tubulin polyglutamylase TTLL7 (Fragment);Isoform of A4Q9F0, Tubulin polyglutamylase TTLL7;Tubulin polyglutamylase TTLL7;Isoform of A4Q9F0, Isoform 2 of Tubulin polyglutamylase TTLL7;Isoform of A4Q9F0, Tubulin polyglutamylase TTLL7;Isoform of A4Q9F0, Tubulin polyglutamylase TTLL7	Filtered	Filtered	Filtered	Filtered	Filtered	Filtered	Filtered	Filtered	Filtered	Filtered	Filtered	Filtered	Filtered	Filtered	Filtered	Filtered	Filtered	Filtered	Filtered	Filtered	Filtered	Filtered	Filtered	Filtered	Filtered	Filtered	Filtered	Filtered	Filtered	Filtered	Filtered	Filtered	Filtered	Filtered	Filtered	1	Filtered	Filtered	Filtered	Filtered	Filtered	Filtered	Filtered	Filtered	Filtered
0.000512722	66066.4	A0A0G2JFP4	Frrs1	Isoform of Q8K385, Ferric-chelate reductase 1	4	4	4	4	4	4	4	4	4	4	4	4	4	4	4	4	4	4	4	4	4	4	4	4	4	4	4	4	4	4	4	4	4	4	4	4	4	4	4	4	4	4	4	4	4
0.00408064	45186.85;45094.75	A0A0G2JFS9;Q8C9S8	Atg4a-ps;Atg4a	Cysteine protease;Cysteine protease ATG4A	2	2	2	2	2	2	Filtered	2	2	2	2	2	2	2	2	2	Filtered	2	2	2	2	2	2	2	2	2	2	2	2	2	2	2	2	2	2	Filtered	2	2	2	2	2	2	2	2	Filtered
0.00829377	74769.99;74401.6	A0A0G2JFT8;Q9D394-2	Rufy3	Isoform of Q9D394, Protein RUFY3;Isoform of Q9D394, Isoform 2 of Protein RUFY3	17	17	17	17	17	17	17	17	17	17	17	17	17	17	17	17	17	17	17	17	17	17	17	17	17	17	17	17	17	17	17	17	17	17	17	17	17	17	17	17	17	17	17	17	17
1.10601e-09	19143.06;19888.98	A0A0G2JFX7;Q9CWZ3	Rbm8a	Isoform of Q9CWZ3, RNA-binding protein 8A;RNA-binding protein 8A	5	5	5	5	5	5	5	5	5	5	5	5	5	5	5	5	5	5	5	5	5	5	5	5	5	5	5	5	5	5	5	5	5	5	5	5	5	5	6	6	6	6	6	6	6
8.42611e-10	68873.92;54844.76;67530.44;67443.36;74485.89;68539.58	A0A0G2JFY5;A0A0G2JG00;A0A0G2JGW9;Q3TUE1;Q3UUU2;Q91WJ8	Fubp1	Isoform of Q91WJ8, Far upstream element-binding protein 1;Isoform of Q91WJ8, Far upstream element-binding protein 1;Isoform of Q91WJ8, Far upstream element-binding protein 1;Isoform of Q91WJ8, Far upstream element-binding protein 1;Isoform of Q91WJ8, Far upstream element-binding protein 1;Far upstream element-binding protein 1	17	17	17	17	17	17	17	17	17	17	17	17	17	17	17	17	17	17	17	17	17	17	17	17	17	17	17	17	17	17	17	17	17	17	17	17	17	17	20	20	20	20	20	20	20
0.000127966	75371.03;78197.13	A0A0G2JFZ4;E9Q7M2	Tsc22d2	Isoform of E9Q7M2, MCG8104;TSC22 domain family, member 2	4	4	4	4	4	4	4	4	4	4	4	4	4	4	4	4	4	4	4	4	4	4	4	4	4	4	4	4	4	4	4	4	4	4	4	4	4	4	4	4	4	4	4	4	4
2.47206e-06	73116.87;70306.52	A0A0G2JGQ4;P54729	Nub1	Isoform of P54729, NEDD8 ultimate buster 1;NEDD8 ultimate buster 1	11	11	11	11	11	11	11	11	11	11	11	11	11	11	11	11	11	11	11	11	11	11	11	11	11	11	11	11	11	11	11	11	11	11	11	11	11	11	11	11	11	11	11	11	11
0.00118945	NaN;11254.55;11370.64;11311.6	A0A0G2JGQ8;P01844;P01845;Q99JC1	Iglc3;Iglc2;Iglc3;Iglc2	Isoform of P01845, Ig lambda-3 chain C region (Fragment);Ig lambda-2 chain C region;Ig lambda-3 chain C region;Isoform of P01844, Ig lambda-2 chain C region (Fragment)	2	Filtered	2	Filtered	Filtered	2	2	Filtered	2	2	2	Filtered	2	2	2	2	2	Filtered	Filtered	Filtered	Filtered	Filtered	2	Filtered	Filtered	Filtered	Filtered	2	Filtered	2	Filtered	2	Filtered	Filtered	Filtered	Filtered	Filtered	Filtered	2	Filtered	2	Filtered	Filtered	2	2
0.00414946	60003.47;60004.56;57748.98;56369.4;56369.4-2;56369.4-4;56369.4-5	A0A0G2JGS4;E9Q1T1;E9Q1W0;Q6PHZ2;Q6PHZ2-2;Q6PHZ2-4;Q6PHZ2-5	Camk2d	Isoform of Q6PHZ2, Calcium/calmodulin-dependent protein kinase type II subunit delta;Isoform of Q6PHZ2, Calcium/calmodulin-dependent protein kinase type II subunit delta;Isoform of Q6PHZ2, Calcium/calmodulin-dependent protein kinase type II subunit delta;Calcium/calmodulin-dependent protein kinase type II subunit delta;Isoform of Q6PHZ2, Isoform 2 of Calcium/calmodulin-dependent protein kinase ty…	Filtered	6	6	6	Filtered	6	Filtered	Filtered	6	6	6	6	6	6	6	Filtered	6	6	6	6	6	6	6	6	6	6	Filtered	6	6	Filtered	6	Filtered	6	6	6	6	6	Filtered	Filtered	6	6	6	Filtered	6	Filtered
0.00412373	10828.6	A0A0J9YTR2	0610012G03Rik	RIKEN cDNA 0610012G03 gene	2	Filtered	Filtered	2	2	2	2	2	Filtered	2	2	2	2	2	Filtered	Filtered	2	2	2	2	Filtered	2	Filtered	2	Filtered	2	2	2	2	2	2	2	Filtered	2	2	Filtered	Filtered	2	2	Filtered	Filtered	2	2	2	2
3.57049e-10	48978.86;49781.71;49694.63;49694.63-2;49694.63-3	A0A0J9YTY0;A0A0J9YUL3;Q8C1B7;Q8C1B7-2;Q8C1B7-3	2021-09-11	Isoform of Q8C1B7, Septin-11;Isoform of Q8C1B7, Septin 11, isoform CRA_b;Septin-11;Isoform of Q8C1B7, Isoform 2 of Septin-11;Isoform of Q8C1B7, Isoform 3 of Septin-11	17	17	17	17	17	17	17	17	17	17	17	17	17	17	17	17	17	17	17	17	17	17	17	17	17	17	17	17	17	17	17	17	17	17	17	17	17	17	20	20	20	20	20	20	20
0.00803343	20906.28;28552.84;38381.24;38381.24-2;38381.24-3	A0A0J9YTY5;D3YY98;Q8VDS8;Q8VDS8-2;Q8VDS8-3	Stx18	Isoform of Q8VDS8, Syntaxin-18 (Fragment);Isoform of Q8VDS8, Syntaxin-18 (Fragment);Syntaxin-18;Isoform of Q8VDS8, Isoform 2 of Syntaxin-18;Isoform of Q8VDS8, Isoform 3 of Syntaxin-18	2	2	Filtered	Filtered	Filtered	2	2	2	2	Filtered	Filtered	Filtered	Filtered	2	Filtered	Filtered	2	Filtered	Filtered	Filtered	Filtered	2	2	2	Filtered	Filtered	2	2	2	Filtered	Filtered	2	Filtered	2	Filtered	Filtered	Filtered	2	2	2	Filtered	Filtered	Filtered	2	2
2.04207e-10	32740.3	A0A0J9YU79	Khk	Isoform of P97328, Ketohexokinase	14	14	14	14	14	14	14	14	14	14	14	14	14	14	14	14	14	14	14	14	14	14	14	14	14	14	14	14	14	14	14	14	14	14	14	14	14	14	16	16	16	16	16	16	16
0.00676842	NaN;72172.67;72172.67-2	A0A0J9YU92;Q8VDH1;Q8VDH1-2	Fbxo21	Isoform of Q8VDH1, F-box only protein 21 (Fragment);F-box only protein 21;Isoform of Q8VDH1, Isoform 2 of F-box only protein 21	2	Filtered	Filtered	2	2	2	2	2	Filtered	2	2	2	2	2	2	2	2	2	2	2	2	2	2	2	2	2	2	2	2	2	2	2	2	2	2	2	2	2	2	Filtered	Filtered	2	2	2	2
0.000166298	233097.83;227465.44	A0A0J9YUD5;B9EJ54	Nup205	Nucleoporin 205;Isoform of A0A0J9YUD5, MCG21756, isoform CRA_b	9	9	9	9	9	9	9	9	9	9	9	9	9	9	9	9	9	9	9	9	9	9	9	9	9	9	9	9	9	9	9	9	9	9	9	9	9	9	9	9	9	9	9	9	9
1.05978e-10	19773.83;24233.63;24893.76	A0A0J9YUD8;A0A0J9YUZ4;P63158	Hmgb1	Isoform of P63158, High mobility group protein B1;Isoform of P63158, High mobility group protein B1 (Fragment);High mobility group protein B1	9	9	9	9	9	9	9	9	9	9	9	9	9	9	9	9	9	9	9	9	9	9	9	9	9	9	9	9	9	9	9	9	9	9	9	9	9	9	11	11	11	11	11	11	11
0.00351249	23695.96;25865.43;22701.7	A0A0J9YUG5;Q8BGM4;Q8BY07	Mettl27	Isoform of Q8BGM4, Methyltransferase-like 27 (Fragment);Methyltransferase-like 27;Isoform of Q8BGM4, Methyltransferase-like 27	5	5	5	Filtered	5	Filtered	5	Filtered	5	5	5	5	5	5	5	5	5	5	5	5	5	5	5	5	5	5	Filtered	5	Filtered	5	5	5	5	5	5	5	5	5	5	5	5	Filtered	5	Filtered	5
2.06771e-10	68721.2	A0A0J9YUI8	Gckr	Isoform of Q91X44, Glucokinase regulatory protein	27	27	27	27	27	27	27	27	27	27	27	27	27	27	27	27	27	27	27	27	27	27	27	27	27	27	27	27	27	27	27	27	27	27	27	27	27	27	32	32	32	32	32	32	32
0.00996113	13635.24;16982.03;17315.42	A0A0J9YUN2;Q3TQ27;Q9Z255	Ube2a	Isoform of Q9Z255, Ubiquitin-conjugating enzyme E2 A;Isoform of Q9Z255, Ubiquitin-conjugating enzyme E2 A;Ubiquitin-conjugating enzyme E2 A	2	2	2	2	2	2	2	2	2	2	2	2	2	2	2	2	2	2	2	2	2	2	2	2	2	2	2	2	2	2	2	Filtered	2	2	2	2	Filtered	2	2	2	2	2	2	2	2
5.07747e-09	51622.46;55660.94	A0A0J9YV90;Q8BHJ5	Tbl1xr1	Isoform of Q8BHJ5, F-box-like/WD repeat-containing protein TBL1XR1;F-box-like/WD repeat-containing protein TBL1XR1	6	6	6	6	6	6	6	6	6	6	6	6	6	6	6	6	6	6	6	6	6	6	6	6	6	6	6	6	6	6	6	6	6	6	6	6	6	6	6	6	6	6	6	6	6
5.0969e-08	47802.53;58728.09	A0A0J9YVG0;Q61074	Ppm1g	Isoform of Q61074, Protein phosphatase 1G;Protein phosphatase 1G	6	6	6	6	6	6	6	6	6	6	6	6	6	6	6	6	6	6	6	6	6	6	6	6	6	6	6	6	6	6	6	6	6	6	6	6	6	6	7	7	7	7	7	7	7
0.0040097	113916.68;339092.74;339092.74-2	A0A0J9YVH0;E9Q8I9;E9Q8I9-2	Fry	Isoform of E9Q8I9, Protein furry homolog (Fragment);Protein furry homolog;Isoform of E9Q8I9, Isoform 2 of Protein furry homolog	1	1	1	Filtered	1	1	1	1	1	1	1	1	1	Filtered	1	1	1	1	1	1	1	1	1	1	1	1	Filtered	1	Filtered	1	1	1	1	1	1	1	1	1	1	1	1	Filtered	1	1	1
2.91847e-08	56829.29;53505.61;54739.93;53051.95;56375.62;56602.83;56602.83-2;56602.83-4	A0A0M3HEQ0;A0A0U1RPV8;A0A0U1RQA4;J3QMN4;J3QMQ8;Q9JLT4;Q9JLT4-2;Q9JLT4-4	Txnrd2	Isoform of Q9JLT4, Thioredoxin reductase 2, mitochondrial;Isoform of Q9JLT4, Thioredoxin reductase 2, mitochondrial;Isoform of Q9JLT4, Thioredoxin reductase 2, mitochondrial;Isoform of Q9JLT4, Thioredoxin reductase 2, mitochondrial;Isoform of Q9JLT4, Thioredoxin reductase 2, mitochondrial;Thioredoxin reductase 2, mitochondrial;Isoform of Q9JLT4, Isoform 2 of Thioredoxin reductase 2, mitochondrial…	17	17	17	17	17	17	17	17	17	17	17	17	17	17	17	17	17	17	17	17	17	17	17	17	17	17	17	17	17	17	17	17	17	17	17	17	17	17	25	25	25	25	25	25	25
0.00185593	72930.77;72799.58	A0A0N4SUH4;Q8BKS9	Pum3	Isoform of Q8BKS9, Pumilio homolog 3;Pumilio homolog 3	11	11	11	11	11	11	11	11	11	11	11	11	11	11	11	11	11	11	11	11	11	11	11	11	11	11	11	11	11	11	11	11	11	11	11	11	11	11	12	12	12	12	12	12	12
2.61312e-07	28654.73;28567.65	A0A0N4SUH8;Q9QZ23	Nfu1	Isoform of Q9QZ23, NFU1 iron-sulfur cluster scaffold homolog, mitochondrial;NFU1 iron-sulfur cluster scaffold homolog, mitochondrial	6	6	6	6	6	6	6	6	6	6	6	6	6	6	6	6	6	6	6	6	6	6	6	6	6	6	6	6	6	6	6	6	6	6	6	6	6	6	7	7	7	7	7	7	7
7.30237e-11	72674.81;76728.55	A0A0N4SUN2;Q9JJL3	Slco1b2	Isoform of Q9JJL3, Solute carrier organic anion transporter family member;Solute carrier organic anion transporter family member 1B2	16	16	16	16	16	16	16	16	16	16	16	16	16	16	16	16	16	16	16	16	16	16	16	16	16	16	16	16	16	16	16	16	16	16	16	16	16	16	18	18	18	18	18	18	18
0.00384887	11327.74;11274.68	A0A0N4SUQ4;Q8K262	Gm9780;Plac9	Isoform of Q8K262, Predicted gene 9780;Placenta-specific protein 9	1	Filtered	Filtered	Filtered	Filtered	1	1	Filtered	1	Filtered	1	Filtered	Filtered	Filtered	1	Filtered	Filtered	Filtered	Filtered	Filtered	Filtered	Filtered	Filtered	1	Filtered	Filtered	Filtered	1	Filtered	Filtered	Filtered	Filtered	Filtered	Filtered	Filtered	Filtered	Filtered	Filtered	1	Filtered	Filtered	Filtered	Filtered	1	1
0.00623576	11039.4	A0A0N4SUZ3	Lsm8	Isoform of Q6ZWM4, U6 snRNA-associated Sm-like protein LSm8	Filtered	1	1	Filtered	Filtered	Filtered	1	Filtered	1	1	1	1	1	Filtered	Filtered	1	1	Filtered	Filtered	Filtered	1	1	1	1	1	Filtered	Filtered	Filtered	Filtered	Filtered	Filtered	Filtered	1	Filtered	1	1	1	1	Filtered	1	1	Filtered	Filtered	Filtered	1
3.59194e-11	13659.94;14135.49;14135.49;14135.49;14135.49;14135.49;14135.49;14135.49;14135.49;14135.49;14121.46;14161.53;13950.26;14149.52;14045.45	A0A0N4SV66;C0HKE1;C0HKE2;C0HKE3;C0HKE4;C0HKE5;C0HKE6;C0HKE7;C0HKE8;C0HKE9;Q8BFU2;Q8CGP5;Q8CGP6;Q8CGP7;Q8R1M2	H2afj;Hist1h2ab;Hist1h2ac;Hist1h2ad;Hist1h2ae;Hist1h2ag;Hist1h2ai;Hist1h2an;Hist1h2ao;Hist1h2ap;Hist3h2a;Hist1h2af;Hist1h2ah;Hist1h2ak;H2afj	Isoform of Q8R1M2, Histone H2A;Histone H2A type 1-B;Histone H2A type 1-C;Histone H2A type 1-D;Histone H2A type 1-E;Histone H2A type 1-G;Histone H2A type 1-I;Histone H2A type 1-N;Histone H2A type 1-O;Histone H2A type 1-P;Histone H2A type 3;Histone H2A type 1-F;Histone H2A type 1-H;Histone H2A type 1-K;Histone H2A.J	6	6	6	6	6	6	6	6	6	6	6	6	6	6	6	6	6	6	6	6	6	6	6	6	6	6	6	6	6	6	6	6	6	6	6	6	6	6	6	6	6	6	6	6	6
0.00222823	40276.47;57736.94;61476.06;55823.3;37001.83;58605.2;58605.2-2;58605.2-4;58605.2-5;58605.2-7;58605.2-8;58605.2-9;59425.87;61536.16;61536.16-2;61536.16-3;61536.16-4;52614.29	A0A0N4SV79;A2AEW0;A2AEW1;E9PZ28;F6W7D6;Q08874;Q08874-2;Q08874-4;Q08874-5;Q08874-7;Q08874-8;Q08874-9;Q3UKG7;Q64092;Q64092-2;Q64092-3;Q64092-4;Q9R210	Mitf;Tfe3;Tfe3;Mitf;Tfeb;Mitf;Mitf;Mitf;Mitf;Mitf;Mitf;Mitf;Tfeb;Tfe3;Tfe3;Tfe3;Tfe3;Tfeb	Isoform of Q08874, Microphthalmia-associated transcription factor;Isoform of Q64092, Transcription factor E3;Isoform of Q64092, Transcription factor E3;Isoform of Q08874, Microphthalmia-associated transcription factor;Isoform of Q9R210, Transcription factor EB (Fragment);Microphthalmia-associated transcription factor;Isoform of Q08874, Isoform A1 of Microphthalmia-associated transcription factor;…	2	Filtered	Filtered	Filtered	Filtered	2	2	2	2	Filtered	2	2	2	2	2	2	2	Filtered	2	2	2	2	2	2	Filtered	2	2	2	Filtered	2	2	2	Filtered	2	Filtered	Filtered	2	2	2	Filtered	Filtered	Filtered	Filtered	2	2
2.59653e-06	NaN;46121.29;49351.01	A0A0N4SVA6;P70295;Q3U3K9	Aup1	Isoform of P70295, Ancient ubiquitous protein 1 (Fragment);Ancient ubiquitous protein 1;Isoform of P70295, Ancient ubiquitous protein 1	4	4	4	4	4	4	4	4	4	4	4	4	4	4	4	4	4	4	4	4	4	4	4	4	4	4	4	4	4	4	4	4	4	4	4	4	4	4	4	4	4	4	4	4	4
0.00620474	15985.58;21539.01	A0A0N4SVB8;Q9CQW2	Arl8b	Isoform of Q9CQW2, ADP-ribosylation factor-like protein 8B;ADP-ribosylation factor-like protein 8B	Filtered	3	Filtered	3	3	3	Filtered	Filtered	Filtered	3	Filtered	Filtered	Filtered	3	Filtered	Filtered	Filtered	3	Filtered	Filtered	Filtered	3	3	Filtered	3	Filtered	Filtered	Filtered	Filtered	Filtered	3	Filtered	3	Filtered	Filtered	Filtered	Filtered	Filtered	Filtered	4	Filtered	4	4	4	Filtered
0.00018438	192818.21;174718.95;174818.03;174890.09;174890.09-2;174890.09-3;174890.09-4;173550.62	A0A0N4SVL0;A0A0R4J112;A2AMI2;Q80XI3;Q80XI3-2;Q80XI3-3;Q80XI3-4;Z4YKC4	Eif4g3	Isoform of Q80XI3, Eukaryotic translation initiation factor 4 gamma 3;Isoform of Q80XI3, Eukaryotic translation initiation factor 4 gamma 3;Isoform of Q80XI3, Eukaryotic translation initiation factor 4 gamma 3;Eukaryotic translation initiation factor 4 gamma 3;Isoform of Q80XI3, Isoform 2 of Eukaryotic translation initiation factor 4 gamma 3;Isoform of Q80XI3, Isoform 3 of Eukaryotic translation …	7	7	7	7	7	7	7	7	7	7	7	7	7	7	7	7	7	7	7	7	7	7	7	7	7	7	7	7	7	7	7	7	7	7	7	7	7	7	7	7	7	7	7	7	7
0.00403786	NaN;42481.64;42481.64-2	A0A0N4SVQ6;Q9CR89;Q9CR89-2	Ergic2	Isoform of Q9CR89, Endoplasmic reticulum-Golgi intermediate compartment protein 2 (Fragment);Endoplasmic reticulum-Golgi intermediate compartment protein 2;Isoform of Q9CR89, Isoform 2 of Endoplasmic reticulum-Golgi intermediate compartment protein 2	1	1	1	1	1	1	1	1	1	1	1	1	1	1	1	1	1	1	1	1	1	1	1	1	1	1	1	1	1	1	1	1	Filtered	1	1	1	1	1	1	1	1	1	1	1	1
2.95003e-09	18799	A0A0N4SVS6	Cnbp	Isoform of P53996, Cellular nucleic acid-binding protein	1	1	1	1	1	1	1	1	1	1	1	1	1	1	1	1	1	1	1	1	1	1	1	1	1	1	1	1	1	1	1	1	1	1	1	1	1	1	1	1	1	1	1	1	1
0.00442254	NaN;19653.61;NaN;50638.62	A0A0N4SVT1;A0A0N4SWC5;F6QKD2;Q9CWX9	Ddx47	Isoform of Q9CWX9, Probable ATP-dependent RNA helicase DDX47 (Fragment);Isoform of Q9CWX9, Probable ATP-dependent RNA helicase DDX47 (Fragment);Isoform of Q9CWX9, Probable ATP-dependent RNA helicase DDX47 (Fragment);Probable ATP-dependent RNA helicase DDX47	Filtered	1	1	Filtered	1	Filtered	1	1	1	Filtered	1	1	1	Filtered	1	1	1	Filtered	1	1	1	1	1	1	1	1	1	Filtered	Filtered	1	1	1	Filtered	1	Filtered	1	1	1	Filtered	1	1	Filtered	1	Filtered	1
2.63729e-06	7197.15;9181.6;7997.22	A0A0N4SVT3;A0A0N4SW28;Q9DAS9	Gng12	Isoform of Q9DAS9, Guanine nucleotide-binding protein subunit gamma (Fragment);Isoform of Q9DAS9, Guanine nucleotide-binding protein subunit gamma;Guanine nucleotide-binding protein G(I)/G(S)/G(O) subunit gamma-12	3	3	3	3	3	3	3	3	3	3	3	3	3	3	3	3	3	3	3	3	3	3	3	3	3	3	3	3	3	3	3	3	3	3	3	3	3	3	4	4	4	4	4	4	4
0.00123241	45428.42;38822.95;48971.48;48971.48-2	A0A0N4SW06;Q3TWL5;Q91WI7;Q91WI7-2	Itfg2	Isoform of Q91WI7, KICSTOR complex protein ITFG2;Isoform of Q91WI7, KICSTOR complex protein ITFG2;KICSTOR complex protein ITFG2;Isoform of Q91WI7, Isoform 2 of KICSTOR complex protein ITFG2	3	3	3	3	3	3	3	3	3	3	3	3	3	3	Filtered	3	3	Filtered	3	3	3	Filtered	Filtered	Filtered	3	3	3	3	3	3	3	3	3	3	3	3	3	Filtered	3	3	3	3	3	3	3
0.000789863	113851.57;144351.48	A0A0N4SWD7;E9Q6H8	Plekha5	Isoform of E9Q6H8, Pleckstrin homology domain-containing, family A member 5 (Fragment);Pleckstrin homology domain-containing, family A member 5	12	12	12	12	12	12	12	12	12	12	12	12	12	12	12	12	12	12	12	12	12	12	12	12	12	12	12	12	12	12	12	12	12	12	12	12	12	12	13	13	13	13	13	13	13
0.00686473	10469.24;9746.39	A0A0R3P9C4;Q8C1Q6	Smim4	Isoform of Q8C1Q6, Small integral membrane protein 4;Small integral membrane protein 4	3	3	3	3	3	3	3	3	3	3	3	3	3	3	3	3	3	3	3	3	3	3	3	Filtered	3	3	3	Filtered	3	3	3	3	3	3	3	3	3	3	3	3	3	3	3	3	3
2.56789e-07	42121.67;42525.19	A0A0R3P9C8;Q9DC69	Ndufa9	Isoform of Q9DC69, NADH dehydrogenase [ubiquinone] 1 alpha subcomplex subunit 9, mitochondrial;NADH dehydrogenase [ubiquinone] 1 alpha subcomplex subunit 9, mitochondrial	21	21	21	21	21	21	21	21	21	21	21	21	21	21	21	21	21	21	21	21	21	21	21	21	21	21	21	21	21	21	21	21	21	21	21	21	21	21	27	27	27	27	27	27	27
0.00150878	98283.97;98255.87	A0A0R4IZW5;P09803	Cdh1	Isoform of P09803, Cadherin 1, isoform CRA_b;Cadherin-1	19	19	19	19	19	19	19	19	19	19	19	19	19	19	19	19	19	19	19	19	19	19	19	19	19	19	19	19	19	19	19	19	19	19	19	19	19	19	20	20	20	20	20	20	20
7.1762e-11	28406.01;28463.06	A0A0R4IZW8;O88456	Capns1	Isoform of O88456, Calpain small subunit 1;Calpain small subunit 1	7	7	7	7	7	7	7	7	7	7	7	7	7	7	7	7	7	7	7	7	7	7	7	7	7	7	7	7	7	7	7	7	7	7	7	7	7	7	12	12	12	12	12	12	12
0.000723404	23990.99;23159	A0A0R4IZW9;Q9DCT5	Sdf2	Isoform of Q9DCT5, Stromal cell-derived factor 2;Stromal cell-derived factor 2	5	5	5	5	5	5	5	5	5	5	5	5	5	5	5	5	5	5	5	5	5	5	5	5	5	5	5	5	5	5	5	5	5	5	5	5	5	5	7	7	7	7	7	7	7
1.10337e-07	37432.78;37402.71	A0A0R4IZX2;Q9JHL1	Slc9a3r2	Isoform of Q9JHL1, Na(+)/H(+) exchange regulatory cofactor NHE-RF;Na(+)/H(+) exchange regulatory cofactor NHE-RF2	16	16	16	16	16	16	16	16	16	16	16	16	16	16	16	16	16	16	16	16	16	16	16	16	16	16	16	16	16	16	16	16	16	16	16	16	16	16	16	16	16	16	16	16	16
0.000707075	78026.92;78025.93	A0A0R4IZY0;Q8C1A5	Thop1	Isoform of Q8C1A5, Thimet oligopeptidase;Thimet oligopeptidase	23	23	23	23	23	23	23	23	23	23	23	23	23	23	23	23	23	23	23	23	23	23	23	23	23	23	23	23	23	23	23	23	23	23	23	23	23	23	25	25	25	25	25	25	25
1.19668e-11	56949.8	A0A0R4IZY2	Cyp2d26	Isoform of Q8CIM7, Cytochrome P450 2D26	21	21	21	21	21	21	21	21	21	21	21	21	21	21	21	21	21	21	21	21	21	21	21	21	21	21	21	21	21	21	21	21	21	21	21	21	21	21	26	26	26	26	26	26	26
2.09057e-09	61254.69;61268.71	A0A0R4IZZ5;P70194	Clec4f	Isoform of P70194, C-type lectin domain family 4 member F;C-type lectin domain family 4 member F	16	16	16	16	16	16	16	16	16	16	16	16	16	16	16	16	16	16	16	16	16	16	16	16	16	16	16	16	16	16	16	16	16	16	16	16	16	16	18	18	18	18	18	18	18
4.34828e-07	38387.62;44340.19;37240.29	A0A0R4J005;E9QP62;Q99JW4	Lims1	Isoform of Q99JW4, LIM and senescent cell antigen-like-containing domain protein;Isoform of Q99JW4, LIM and senescent cell antigen-like-containing domain protein;LIM and senescent cell antigen-like-containing domain protein 1	8	8	8	8	8	8	8	8	8	8	8	8	8	8	8	8	8	8	8	8	8	8	8	8	8	8	8	8	8	8	8	8	8	8	8	8	8	8	8	8	8	8	8	8	8
5.21508e-05	55330.17;55302.12	A0A0R4J008;P70288	Hdac2	Isoform of P70288, Histone deacetylase;Histone deacetylase 2	10	10	10	10	10	10	10	10	10	10	10	10	10	10	10	10	10	10	10	10	10	10	10	10	10	10	10	10	10	10	10	10	10	10	10	10	10	10	16	16	16	16	16	16	16
8.51004e-05	169151.7;169123.64;169123.64-2;169123.64-3;169222.78	A0A0R4J015;B2RX12;B2RX12-2;B2RX12-3;J3QML2	Abcc3	Isoform of B2RX12, Canalicular multispecific organic anion transporter 2;Canalicular multispecific organic anion transporter 2;Isoform of B2RX12, Isoform 2 of Canalicular multispecific organic anion transporter 2;Isoform of B2RX12, Isoform 3 of Canalicular multispecific organic anion transporter 2;Isoform of B2RX12, Canalicular multispecific organic anion transporter 2	7	7	7	7	7	7	7	7	7	7	7	7	7	7	7	7	7	7	7	7	7	7	Filtered	7	7	7	7	7	7	7	7	7	7	7	7	7	7	7	8	8	8	8	8	8	8
5.02871e-11	27571.65;27585.68	A0A0R4J018;O55060	Tpmt	Isoform of O55060, Thiopurine S-methyltransferase;Thiopurine S-methyltransferase	15	15	15	15	15	15	15	15	15	15	15	15	15	15	15	15	15	15	15	15	15	15	15	15	15	15	15	15	15	15	15	15	15	15	15	15	15	15	16	16	16	16	16	16	16
3.72171e-09	33337.94;33394.99	A0A0R4J023;Q9JLZ3	Auh	Isoform of Q9JLZ3, Methylglutaconyl-CoA hydratase, mitochondrial;Methylglutaconyl-CoA hydratase, mitochondrial	11	11	11	11	11	11	11	11	11	11	11	11	11	11	11	11	11	11	11	11	11	11	11	11	11	11	11	11	11	11	11	11	11	11	11	11	11	11	12	12	12	12	12	12	12
0.00338589	63426.08;62002.33	A0A0R4J032;P06683	C9	Isoform of P06683, Complement component 9;Complement component C9	Filtered	14	14	14	Filtered	14	14	14	14	14	14	14	14	14	14	Filtered	14	14	14	14	14	14	14	14	14	Filtered	14	14	14	14	Filtered	Filtered	14	14	14	Filtered	Filtered	Filtered	Filtered	16	16	16	Filtered	16	16
0.000129846	87479.75;87380.62	A0A0R4J034;Q99K01-2	Pdxdc1	Isoform of Q99K01, MCG129810, isoform CRA_c;Isoform of Q99K01, Isoform 2 of Pyridoxal-dependent decarboxylase domain-containing protein 1	23	23	23	23	23	23	23	23	23	23	23	23	23	23	23	23	23	23	23	23	23	23	23	23	23	23	23	23	23	23	23	23	23	23	23	23	23	23	27	27	27	27	27	27	27
4.65571e-09	73101.17;73102.11	A0A0R4J038;O08677	Kng1	Isoform of O08677, Kininogen-1;Kininogen-1	20	20	20	20	20	20	20	20	20	20	20	20	20	20	20	20	20	20	20	20	20	20	20	20	20	20	20	20	20	20	20	20	20	20	20	20	20	20	27	27	27	27	27	27	27
1.9294e-05	60439.13;59162.75	A0A0R4J039;Q9ESB3	Hrg	Isoform of Q9ESB3, Histidine-rich glycoprotein;Histidine-rich glycoprotein	12	12	12	12	12	12	12	12	12	12	12	12	12	12	12	12	12	12	12	12	12	12	12	12	12	12	12	12	12	12	12	12	12	12	12	12	12	12	12	12	12	12	12	12	12
3.60448e-06	38465.33;43934.15	A0A0R4J047;Q9CYI4	Luc7l	Isoform of Q9CYI4, Luc7 homolog (S. cerevisiae)-like, isoform CRA_c;Putative RNA-binding protein Luc7-like 1	9	9	9	9	9	9	9	9	9	9	9	9	9	9	9	9	9	9	9	9	9	9	9	9	9	9	9	9	9	9	9	9	9	9	9	9	9	9	11	11	11	11	11	11	11
0.00680255	72737.9	A0A0R4J049	Prmt5	Isoform of Q8CIG8, Protein arginine N-methyltransferase 5	8	Filtered	Filtered	Filtered	Filtered	8	Filtered	Filtered	8	8	8	8	8	Filtered	8	Filtered	8	Filtered	8	8	8	8	8	8	Filtered	Filtered	Filtered	8	Filtered	8	8	Filtered	8	8	8	Filtered	8	8	8	Filtered	Filtered	Filtered	Filtered	8	Filtered
6.52408e-10	45794.99;42067.59	A0A0R4J050;A0A1L1SS90	Acy1	Isoform of Q99JW2, Aminoacylase-1;Isoform of Q99JW2, Aminoacylase-1	21	21	21	21	21	21	21	21	21	21	21	21	21	21	21	21	21	21	21	21	21	21	21	21	21	21	21	21	21	21	21	21	21	21	21	21	21	21	26	26	26	26	26	26	26
0.00846703	52045.44;52036.43	A0A0R4J051;Q149S1	Tekt4	Isoform of Q149S1, Tektin-4;Tektin-4	2	2	2	2	2	2	2	Filtered	2	2	2	2	2	2	2	2	2	2	2	2	2	2	2	2	2	2	2	2	Filtered	2	2	2	2	2	2	2	2	2	2	2	2	2	2	2	2
2.49051e-11	47203.86;47173.84	A0A0R4J069;Q9JLI6	Scly	Isoform of Q9JLI6, Selenocysteine lyase;Selenocysteine lyase	20	20	20	20	20	20	20	20	20	20	20	20	20	20	20	20	20	20	20	20	20	20	20	20	20	20	20	20	20	20	20	20	20	20	20	20	20	20	25	25	25	25	25	25	25
1.17849e-06	56460	A0A0R4J078	Ubxn4	Isoform of Q8VCH8, UBX domain containing 2, isoform CRA_a	7	7	7	7	7	7	7	7	7	7	7	7	7	7	7	7	7	7	7	7	7	7	7	7	7	7	7	7	7	7	7	7	7	7	7	7	7	7	7	7	7	7	7	7	7
3.15237e-08	60181.72;60180.78	A0A0R4J079;Q8BMP6	Acbd3	Isoform of Q8BMP6, Acyl-Coenzyme A binding domain containing 3, isoform CRA_b;Golgi resident protein GCP60	14	14	14	14	14	14	14	14	14	14	14	14	14	14	14	14	14	14	14	14	14	14	14	14	14	14	14	14	14	14	14	14	14	14	14	14	14	14	17	17	17	17	17	17	17
0.000464141	37985.09;37782.82;37809.85	A0A0R4J081;A2AQ17;Q9CWX2	Ndufaf1	Isoform of Q9CWX2, Complex I intermediate-associated protein 30, mitochondrial;Isoform of Q9CWX2, Complex I intermediate-associated protein 30, mitochondrial;Complex I intermediate-associated protein 30, mitochondrial	15	15	15	15	15	15	15	15	15	15	15	15	15	15	15	15	15	15	15	15	15	15	15	15	15	15	15	15	15	15	15	15	15	15	15	15	15	15	17	17	17	17	17	17	17
1.08289e-10	47896.9	A0A0R4J083	Acadl	Isoform of P51174, Long-chain-specific acyl-CoA dehydrogenase, mitochondrial	19	19	19	19	19	19	19	19	19	19	19	19	19	19	19	19	19	19	19	19	19	19	19	19	19	19	19	19	19	19	19	19	19	19	19	19	19	19	24	24	24	24	24	24	24
0.000111148	58495.61;58582.69;58608.73;58608.73-3	A0A0R4J085;Q3UHZ7;Q91YN5;Q91YN5-3	Uap1	Isoform of Q91YN5, UDP-N-acetylhexosamine pyrophosphorylase;Isoform of Q91YN5, UDP-N-acetylhexosamine pyrophosphorylase;UDP-N-acetylhexosamine pyrophosphorylase;Isoform of Q91YN5, Isoform 3 of UDP-N-acetylhexosamine pyrophosphorylase	9	9	9	9	9	9	9	9	9	9	9	9	9	9	9	9	9	9	9	9	9	9	9	9	9	9	9	9	9	9	9	9	9	9	9	9	9	9	10	10	10	10	10	10	10
2.14702e-05	38576.11;38554.06	A0A0R4J090;P11609	Cd1d1	Isoform of P11609, Antigen-presenting glycoprotein CD1d1;Antigen-presenting glycoprotein CD1d1	5	5	5	5	5	5	5	5	5	5	5	5	5	5	5	5	5	5	5	5	5	5	5	5	5	5	5	5	5	5	5	5	5	5	5	5	5	5	6	6	6	6	6	6	6
0.00431685	100847.79;100830.85	A0A0R4J092;Q8K2I4	Manba	Isoform of Q8K2I4, Beta-mannosidase;Beta-mannosidase	Filtered	15	15	15	15	15	15	15	15	15	15	15	15	15	15	15	15	15	15	15	15	15	15	15	15	15	Filtered	15	15	15	15	15	15	15	15	15	15	15	Filtered	15	15	15	15	15	15
3.50694e-10	25714.73;22165.32	A0A0R4J093;Q9DBP5	Cmpk1	Isoform of Q9DBP5, UMP-CMP kinase;UMP-CMP kinase	14	14	14	14	14	14	14	14	14	14	14	14	14	14	14	14	14	14	14	14	14	14	14	14	14	14	14	14	14	14	14	14	14	14	14	14	14	14	19	19	19	19	19	19	19
3.70165e-08	34676.3	A0A0R4J094	Fahd2a	Isoform of Q3TC72, Fumarylacetoacetate hydrolase domain-containing 2A	11	11	11	11	11	11	11	11	11	11	11	11	11	11	11	11	11	11	11	11	11	11	11	11	11	11	11	11	11	11	11	11	11	11	11	11	11	11	13	13	13	13	13	13	13
0.00114646	65167.2;65225.24	A0A0R4J098;O88291	Zfp326;Znf326	Isoform of O88291, Zinc finger protein 326;DBIRD complex subunit ZNF326	14	14	14	14	14	14	14	14	14	14	14	14	14	14	14	14	14	14	14	14	14	14	14	14	14	14	14	14	14	14	14	14	14	14	14	14	14	14	15	15	15	15	15	15	15
1.98455e-05	82022.17;80873.83;80240.22;79091.89;86355.96;NaN;86305.94;86305.94-3;86305.94-4;82778.03	A0A0R4J0B1;A0A0R4J227;E9PYX3;E9Q9N6;E9QMP6;F6ZS70;Q05512;Q05512-3;Q05512-4;Q3T9A3	Mark2	Isoform of Q05512, Non-specific serine/threonine protein kinase;Isoform of Q05512, Non-specific serine/threonine protein kinase;Isoform of Q05512, Non-specific serine/threonine protein kinase;Isoform of Q05512, Non-specific serine/threonine protein kinase;Isoform of Q05512, Non-specific serine/threonine protein kinase;Isoform of Q05512, Non-specific serine/threonine protein kinase (Fragment);Seri…	8	8	8	8	8	8	8	8	8	8	8	8	8	8	8	8	8	8	8	8	8	8	8	8	8	8	8	8	8	8	8	8	8	8	8	Filtered	8	8	9	9	9	9	9	9	9
0.000512322	63018.42;62998.43	A0A0R4J0B2;Q8VCI0	Plbd1	Isoform of Q8VCI0, Phospholipase B-like;Phospholipase B-like 1	11	11	11	11	11	11	11	11	11	11	11	11	11	11	11	11	11	11	11	11	11	11	11	11	11	11	11	11	11	11	11	11	11	11	11	11	11	11	11	11	11	11	11	11	11
5.17303e-06	48029.9	A0A0R4J0B4	Cmas	Isoform of Q99KK2, Cytidine monophospho-N-acetylneuraminic acid synthetase	15	15	15	15	15	15	15	15	15	15	15	15	15	15	15	15	15	15	15	15	15	15	15	15	15	15	15	15	15	15	15	15	15	15	15	15	15	15	15	15	15	15	15	15	15
0.00440352	50530.2	A0A0R4J0B5	BC017158	Isoform of Q91W34, cDNA sequence BC017158	8	8	8	8	8	8	8	8	8	8	8	8	8	8	8	8	8	8	8	8	8	8	8	8	8	8	8	8	8	8	8	8	8	8	8	8	8	8	8	8	8	8	8	8	8
0.000802856	73021.92;72977.81;63607.93	A0A0R4J0B6;Q7TMS5;S4R2E1	Abcg2	Isoform of Q7TMS5, ATP-binding cassette sub-family G member 2;ATP-binding cassette sub-family G member 2;Isoform of Q7TMS5, ATP-binding cassette sub-family G member 2	Filtered	12	12	12	12	12	12	12	12	12	12	12	12	12	12	12	12	12	12	12	12	12	12	12	12	12	Filtered	12	12	12	12	12	12	12	12	12	12	12	Filtered	14	14	14	14	14	14
0.000502831	38705.32;35856.06	A0A0R4J0D1;Q8R3Q0	Saraf	Isoform of Q8R3Q0, Store-operated calcium entry-associated regulatory factor;Store-operated calcium entry-associated regulatory factor	9	9	9	9	9	9	9	9	9	9	9	9	9	9	9	9	9	9	9	9	9	9	9	9	9	9	9	9	9	9	9	9	9	9	9	9	9	9	9	9	9	9	9	9	9
8.14495e-11	93314.84;93245.74	A0A0R4J0D3;Q3TDQ1	Stt3b	Isoform of Q3TDQ1, Dolichyl-diphosphooligosaccharide--protein glycosyltransferase subunit STT3B;Dolichyl-diphosphooligosaccharide--protein glycosyltransferase subunit STT3B	11	11	11	11	11	11	11	11	11	11	11	11	11	11	11	11	11	11	11	11	11	11	11	11	11	11	11	11	11	11	11	11	11	11	11	11	11	11	13	13	13	13	13	13	13
4.54487e-07	36438.49;36439.48	A0A0R4J0E1;Q71KU9	Fgl1	Isoform of Q71KU9, Fibrinogen-like protein 1;Fibrinogen-like protein 1	6	6	6	6	6	6	6	6	6	6	6	6	6	6	6	6	6	6	6	6	6	6	6	6	6	6	6	6	6	6	6	6	6	6	6	6	6	6	6	6	6	6	6	6	6
0.00333701	143670.5;143640.51;143640.51-2	A0A0R4J0F6;Q99KY4;Q99KY4-2	Gak	Isoform of Q99KY4, Cyclin-G-associated kinase;Cyclin-G-associated kinase;Isoform of Q99KY4, Isoform 2 of Cyclin-G-associated kinase	23	23	23	23	23	23	23	23	23	23	23	23	23	23	23	23	23	23	23	23	23	23	23	23	23	23	23	23	23	23	23	23	23	23	23	23	23	23	23	23	23	23	23	23	23
3.68124e-05	73418.29;70527.89	A0A0R4J0G0;Q8BH04	Pck2	Isoform of Q8BH04, Phosphoenolpyruvate carboxykinase [GTP], mitochondrial;Phosphoenolpyruvate carboxykinase [GTP], mitochondrial	14	14	14	14	14	14	14	14	14	14	14	14	14	14	14	14	14	14	14	14	14	14	14	14	14	14	14	14	14	14	14	14	14	14	14	14	14	14	14	14	14	14	14	14	14
0.00273388	70087.85;67188.41	A0A0R4J0G4;Q6VN19	Ranbp10	Isoform of Q6VN19, Ran-binding protein 10;Ran-binding protein 10	10	10	10	10	10	10	10	10	10	10	10	10	10	10	10	10	10	10	10	10	10	10	10	10	10	10	10	10	10	10	10	10	10	10	10	10	10	10	10	10	10	10	10	10	10
1.34475e-10	46672.7	A0A0R4J0I1	Serpina3k	Isoform of P07759, MCG1051009	15	15	15	15	15	15	15	15	15	15	15	15	15	15	15	15	15	15	15	15	15	15	15	15	15	15	15	15	15	15	15	15	15	15	15	15	15	15	17	17	17	17	17	17	17
4.15294e-10	87348.34;87366.38	A0A0R4J0I6;Q80XL6	Acad11	Isoform of Q80XL6, Acyl-CoA dehydrogenase family member 11;Acyl-CoA dehydrogenase family member 11	36	36	36	36	36	36	36	36	36	36	36	36	36	36	36	36	36	36	36	36	36	36	36	36	36	36	36	36	36	36	36	36	36	36	36	36	36	36	48	48	48	48	48	48	48
4.17048e-10	504771.77;504741.74	A0A0R4J0I9;Q91ZX7	Lrp1	Isoform of Q91ZX7, Low density lipoprotein receptor-related protein 1;Prolow-density lipoprotein receptor-related protein 1	102	102	102	102	102	102	102	102	102	102	102	102	102	102	102	102	102	102	102	102	102	102	102	102	102	102	102	102	102	102	102	102	102	102	102	102	102	102	125	125	125	125	125	125	125
2.99407e-10	62644.91;62699.94	A0A0R4J0J0;Q9JHU2	Palmd	Isoform of Q9JHU2, Palmdelphin;Palmdelphin	14	14	14	14	14	14	14	14	14	14	14	14	14	14	14	14	14	14	14	14	14	14	14	14	14	14	14	14	14	14	14	14	14	14	14	14	14	14	17	17	17	17	17	17	17
0.000655825	42833.44;43060.7;43026.68;43026.68-2	A0A0R4J0J9;E9QM19;Q8R1J1;Q8R1J1-2	Tm6sf2	Isoform of Q8R1J1, Transmembrane 6 superfamily member 2;Isoform of Q8R1J1, Transmembrane 6 superfamily member 2;Transmembrane 6 superfamily member 2;Isoform of Q8R1J1, Isoform 2 of Transmembrane 6 superfamily member 2	1	1	1	1	1	1	1	1	1	1	1	1	1	1	1	1	1	1	1	1	1	1	1	1	1	1	1	1	1	1	1	1	1	1	1	1	1	1	1	1	1	1	1	1	1
2.08937e-09	17731.51;17806.47	A0A0R4J0K1;Q9ERR7	Selenof	Isoform of Q9ERR7, Selenoprotein F;Selenoprotein F	3	3	3	3	3	3	3	3	3	3	3	3	3	3	3	3	3	3	3	3	3	3	3	3	3	3	3	3	3	3	3	3	3	3	3	3	3	3	3	3	3	3	3	3	3
0.00366749	223519.15;225634.64;225634.64-2;225634.64-3;225635.58;218707.54	A0A0R4J0K2;A2AGT5;A2AGT5-2;A2AGT5-3;K3W4R5;Z4YL78	Ckap5	Isoform of A2AGT5, Cytoskeleton-associated protein 5;Cytoskeleton-associated protein 5;Isoform of A2AGT5, Isoform 2 of Cytoskeleton-associated protein 5;Isoform of A2AGT5, Isoform 3 of Cytoskeleton-associated protein 5;Isoform of A2AGT5, Cytoskeleton-associated protein 5;Isoform of A2AGT5, Cytoskeleton-associated protein 5	47	47	47	47	47	47	47	47	47	47	47	47	47	47	47	47	47	47	47	47	47	47	47	47	47	47	47	47	47	47	47	47	47	47	47	47	Filtered	47	49	49	49	49	49	49	49
6.23319e-08	35917.22;35975.24	A0A0R4J0L6;Q8BJZ4	Mrps35	Isoform of Q8BJZ4, 28S ribosomal protein S35, mitochondrial;28S ribosomal protein S35, mitochondrial	10	10	10	10	10	10	10	10	10	10	10	10	10	10	10	10	10	10	10	10	10	10	10	10	10	10	10	10	10	10	10	10	10	10	10	10	10	10	11	11	11	11	11	11	11
7.72574e-08	38094.8;38124.83	A0A0R4J0M1;Q8VCN9	Tbcc	Isoform of Q8VCN9, Tubulin-specific Chaperone C;Tubulin-specific chaperone C	3	3	3	3	3	3	3	3	3	3	3	3	3	3	3	3	3	3	3	3	3	3	3	3	3	3	3	3	3	3	3	3	3	3	3	3	3	3	3	3	3	3	3	3	3
0.000551791	134442.84;134502.87	A0A0R4J0M9;Q8CDG3	Vcpip1	Isoform of Q8CDG3, Deubiquitinating protein VCIP135;Deubiquitinating protein VCIP135	34	34	34	34	34	34	34	34	34	34	34	34	34	34	34	34	34	34	34	34	34	34	34	34	34	34	34	34	34	34	34	34	34	34	34	34	34	34	35	35	35	35	35	35	35
2.1988e-08	57705.37;57706.31	A0A0R4J0N7;O88962	Cyp8b1	Isoform of O88962, 7-alpha-hydroxycholest-4-en-3-one 12-alpha-hydroxylase;7-alpha-hydroxycholest-4-en-3-one 12-alpha-hydroxylase	20	20	20	20	20	20	20	20	20	20	20	20	20	20	20	20	20	20	20	20	20	20	20	20	20	20	20	20	20	20	20	20	20	20	20	20	20	20	26	26	26	26	26	26	26
7.11027e-11	45091.84;45019.78	A0A0R4J0P1;Q9D7B6	Acad8	Isoform of Q9D7B6, Acyl-Coenzyme A dehydrogenase family, member 8;Isobutyryl-CoA dehydrogenase, mitochondrial	19	19	19	19	19	19	19	19	19	19	19	19	19	19	19	19	19	19	19	19	19	19	19	19	19	19	19	19	19	19	19	19	19	19	19	19	19	19	25	25	25	25	25	25	25
2.37291e-09	43375	A0A0R4J0P7	Slc22a18	Isoform of Q78KK3, Solute carrier family 22 member 18	8	8	8	8	8	8	8	8	8	8	8	8	8	8	8	8	8	8	8	8	8	8	8	8	8	8	8	8	8	8	8	8	8	8	8	8	8	8	8	8	8	8	8	8	8
1.34475e-10	69084.9	A0A0R4J0Q5	Lmnb2	Isoform of P21619, Lamin-B2	29	29	29	29	29	29	29	29	29	29	29	29	29	29	29	29	29	29	29	29	29	29	29	29	29	29	29	29	29	29	29	29	29	29	29	29	29	29	31	31	31	31	31	31	31
0.00297786	79528.85;79512.9	A0A0R4J0Q6;Q80VI1	Trim56	Isoform of Q80VI1, E3 ubiquitin-protein ligase TRIM56;E3 ubiquitin-protein ligase TRIM56	5	5	5	Filtered	Filtered	5	5	Filtered	5	5	5	5	5	Filtered	5	5	5	Filtered	5	5	5	5	5	5	5	Filtered	Filtered	5	5	5	Filtered	Filtered	5	5	5	5	5	5	5	5	5	Filtered	Filtered	5	5
2.22872e-08	11435.33;11451.33	A0A0R4J0R1;O70404	Vamp8	Isoform of O70404, Vesicle-associated membrane protein 8;Vesicle-associated membrane protein 8	4	4	4	4	4	4	4	4	4	4	4	4	4	4	4	4	4	4	4	4	4	4	4	4	4	4	4	4	4	4	4	4	4	4	4	4	4	4	6	6	6	6	6	6	6
8.03788e-05	43399.5	A0A0R4J0S3	Rtn4ip1	Isoform of Q924D0, Reticulon 4 interacting protein 1	11	11	11	11	11	11	11	11	11	11	11	11	11	11	11	11	11	11	11	11	11	11	11	11	11	11	11	11	11	11	11	11	11	11	11	11	11	11	14	14	14	14	14	14	14
3.46776e-06	52178.27;52107.19;52107.19-2;52107.19-3;52107.19-4	A0A0R4J0T5;P28659;P28659-2;P28659-3;P28659-4	Celf1	Isoform of P28659, CUG triplet repeat, RNA binding protein 1, isoform CRA_b;CUGBP Elav-like family member 1;Isoform of P28659, Isoform 2 of CUGBP Elav-like family member 1;Isoform of P28659, Isoform 3 of CUGBP Elav-like family member 1;Isoform of P28659, Isoform 4 of CUGBP Elav-like family member 1	8	8	8	8	8	8	8	8	8	8	8	8	8	8	8	8	8	8	8	8	8	8	8	8	8	8	8	8	8	8	8	8	8	8	8	8	8	8	11	11	11	11	11	11	11
0.00061671	57542.91;57455.83	A0A0R4J0T8;Q9D8S3	Arfgap3	Isoform of Q9D8S3, ADP-ribosylation factor GTPase-activating protein 3;ADP-ribosylation factor GTPase-activating protein 3	10	10	10	10	10	10	10	10	10	10	10	10	10	10	10	10	10	10	10	10	10	10	10	10	10	10	10	10	10	10	10	10	10	10	10	10	10	10	10	10	10	10	10	10	10
0.000267035	46448.65;46478.67	A0A0R4J0U2;Q0VGB7	Ppp4r2	Isoform of Q0VGB7, Serine/threonine-protein phosphatase 4 regulatory subunit 2;Serine/threonine-protein phosphatase 4 regulatory subunit 2	10	10	10	10	10	10	10	10	10	10	10	10	10	10	10	10	10	10	10	10	10	10	10	10	10	10	10	10	10	10	10	10	10	10	10	10	10	10	12	12	12	12	12	12	12
1.08487e-06	83457.4;83483.43	A0A0R4J0U5;Q61285	Abcd2	Isoform of Q61285, ATP-binding cassette sub-family D member 2;ATP-binding cassette sub-family D member 2	19	19	19	19	19	19	19	19	19	19	19	19	19	19	19	19	19	19	19	19	19	19	19	19	19	19	19	19	19	19	19	19	19	19	19	19	19	19	19	19	19	19	19	19	19
0.0056075	24467.1	A0A0R4J0U7	Commd5	Isoform of Q8R395, COMM domain-containing protein 5	7	7	7	7	7	7	7	7	7	7	7	7	7	7	7	7	7	7	7	7	7	7	7	7	7	7	7	7	7	7	7	7	7	7	7	7	7	7	7	7	7	7	7	7	7
0.00192012	80920.24;80861.17;80861.17-2	A0A0R4J0U8;A2RSY6;A2RSY6-2	Trmt1l	Isoform of A2RSY6, RIKEN cDNA 1190005F20, isoform CRA_a;TRMT1-like protein;Isoform of A2RSY6, Isoform 2 of TRMT1-like protein	Filtered	Filtered	Filtered	1	Filtered	1	Filtered	1	1	Filtered	Filtered	Filtered	1	1	Filtered	Filtered	Filtered	Filtered	1	Filtered	Filtered	1	Filtered	Filtered	Filtered	1	Filtered	1	1	Filtered	Filtered	1	Filtered	Filtered	Filtered	Filtered	Filtered	1	Filtered	Filtered	Filtered	1	Filtered	1	Filtered
0.00316104	213481.01;217176.17	A0A0R4J0V5;P08775	Polr2a	Isoform of P08775, DNA-directed RNA polymerase subunit;DNA-directed RNA polymerase II subunit RPB1	39	39	39	39	39	39	39	39	39	39	39	39	39	39	39	39	39	39	39	39	39	39	39	39	39	39	39	39	39	39	39	39	39	39	39	39	39	39	44	44	44	44	44	44	44
0.00547872	68048.59;68075.63	A0A0R4J0W6;Q9CRC8	Lrrc40	Isoform of Q9CRC8, Leucine rich repeat containing 40, isoform CRA_a;Leucine-rich repeat-containing protein 40	18	18	18	18	18	18	18	18	18	18	18	18	18	18	18	18	18	18	18	18	18	18	18	18	18	18	Filtered	18	18	18	18	18	18	18	18	18	18	18	18	18	18	18	18	18	18
3.62782e-11	72369.77;71982.42	A0A0R4J0Z1;P08003	Pdia4	Isoform of P08003, Protein disulfide-isomerase A4;Protein disulfide-isomerase A4	34	34	34	34	34	34	34	34	34	34	34	34	34	34	34	34	34	34	34	34	34	34	34	34	34	34	34	34	34	34	34	34	34	34	34	34	34	34	40	40	40	40	40	40	40
9.08477e-05	82212.67;56503.6;79993.25;82311.81;82311.81-2;82311.81-3;58723.02	A0A0R4J104;E9PX84;E9QL31;P98078;P98078-2;P98078-3;Q3TRE6	Dab2	Isoform of P98078, Disabled homolog 2;Isoform of P98078, Disabled homolog 2;Isoform of P98078, Disabled homolog 2;Disabled homolog 2;Isoform of P98078, Isoform p93 of Disabled homolog 2;Isoform of P98078, Isoform p67 of Disabled homolog 2;Isoform of P98078, Disabled homolog 2	5	5	5	5	5	5	5	5	5	5	5	5	5	5	5	5	5	5	5	5	5	5	5	5	5	5	5	5	5	5	5	5	5	5	5	5	5	5	5	5	5	5	5	5	5
1.8125e-09	NaN;81580.86;81580.86-2	A0A0R4J107;Q8R146;Q8R146-2	Apeh	Isoform of Q8R146, Acylamino-acid-releasing enzyme (Fragment);Acylamino-acid-releasing enzyme;Isoform of Q8R146, Isoform 2 of Acylamino-acid-releasing enzyme	23	23	23	23	23	23	23	23	23	23	23	23	23	23	23	23	23	23	23	23	23	23	23	23	23	23	23	23	23	23	23	23	23	23	23	23	23	23	25	25	25	25	25	25	25
0.00333066	29539.55;24046.21;6953.04;29568.41	A0A0R4J110;D3YX15;D6RDQ6;Q61153	Dio1	Isoform of Q61153, Iodothyronine deiodinase;Isoform of Q61153, Iodothyronine deiodinase (Fragment);Isoform of Q61153, Iodothyronine deiodinase (Fragment);Type I iodothyronine deiodinase	Filtered	2	Filtered	2	2	2	Filtered	2	Filtered	2	Filtered	2	2	2	2	2	2	2	2	2	2	2	2	2	2	2	2	2	2	2	2	2	2	2	2	2	2	2	Filtered	2	Filtered	2	2	2	Filtered
2.75706e-08	144917.22;145241.47;145241.47-2	A0A0R4J119;Q7TMB8;Q7TMB8-2	Cyfip1	Isoform of Q7TMB8, Cytoplasmic FMR1-interacting protein 1;Cytoplasmic FMR1-interacting protein 1;Isoform of Q7TMB8, Isoform 2 of Cytoplasmic FMR1-interacting protein 1	19	19	19	19	19	19	19	19	19	19	19	19	19	19	19	19	19	19	19	19	19	19	19	19	19	19	19	19	19	19	19	19	19	19	19	19	19	19	21	21	21	21	21	21	21
0.00023778	59278.77;58154.33	A0A0R4J131;Q8CIF4	Btd	Isoform of Q8CIF4, Biotinidase;Biotinidase	9	9	9	9	9	9	9	9	9	9	9	9	9	9	9	9	9	9	9	9	9	9	9	9	9	9	9	9	9	9	9	9	9	9	9	9	9	9	11	11	11	11	11	11	11
0.00257255	29397.5	A0A0R4J136	Srd5a1	Isoform of Q68FF9, 3-oxo-5-alpha-steroid 4-dehydrogenase 1	Filtered	3	3	3	3	3	3	3	3	3	Filtered	3	3	3	3	Filtered	3	3	Filtered	3	3	3	3	3	3	3	Filtered	3	3	3	3	3	3	3	3	3	3	3	Filtered	4	4	4	4	4	4
3.475e-10	34614.5;27914.87;32517.09	A0A0R4J137;A2AQZ2;Q9DB26	Phyhd1	Isoform of Q9DB26, Phytanoyl-CoA dioxygenase domain-containing protein 1;Isoform of Q9DB26, Phytanoyl-CoA dioxygenase domain-containing protein 1 (Fragment);Phytanoyl-CoA dioxygenase domain-containing protein 1	8	8	8	8	8	8	8	8	8	8	8	8	8	8	8	8	8	8	8	8	8	8	8	8	8	8	8	8	8	8	8	8	8	8	8	8	8	8	8	8	8	8	8	8	8
0.000423582	59705.09;59647.05	A0A0R4J138;P50429	Arsb	Isoform of P50429, Arylsulfatase B;Arylsulfatase B	6	6	6	6	6	6	6	6	6	6	6	6	6	6	6	6	6	6	6	6	6	6	6	6	6	6	6	6	6	6	6	6	6	6	6	6	6	6	8	8	8	8	8	8	8
1.73314e-09	151837	A0A0R4J140	Cluh	Isoform of Q5SW19, Clustered mitochondria protein homolog	55	55	55	55	55	55	55	55	55	55	55	55	55	55	55	55	55	55	55	55	55	55	55	55	55	55	55	55	55	55	55	55	55	55	55	55	55	55	62	62	62	62	62	62	62
0.000636602	49772.92;49799	A0A0R4J174;Q9QZH6	Ecsit	Isoform of Q9QZH6, Evolutionarily conserved-signaling intermediate in Toll pathway, mitochondrial;Evolutionarily conserved signaling intermediate in Toll pathway, mitochondrial	6	6	6	6	6	6	6	6	6	6	6	6	6	6	6	6	6	6	6	6	6	6	6	6	6	6	6	6	6	6	6	6	6	6	6	6	6	6	6	6	6	6	6	6	6
0.000127962	69485.28;69484.34	A0A0R4J187;P23475	Xrcc6	Isoform of P23475, X-ray repair cross-complementing protein 6;X-ray repair cross-complementing protein 6	14	14	14	14	14	14	14	14	14	14	14	14	14	14	14	14	14	14	14	14	14	14	14	14	14	14	14	14	14	14	14	14	14	14	14	14	14	14	14	14	14	14	14	14	14
0.00105307	36812.65;NaN;36883.73;36883.73-2	A0A0R4J195;F6YB25;Q9CSU0;Q9CSU0-2	Rprd1b	Isoform of Q9CSU0, Regulation of nuclear pre-mRNA domain-containing protein 1B;Isoform of Q9CSU0, Regulation of nuclear pre-mRNA domain-containing protein 1B (Fragment);Regulation of nuclear pre-mRNA domain-containing protein 1B;Isoform of Q9CSU0, Isoform 2 of Regulation of nuclear pre-mRNA domain-containing protein 1B	5	5	5	5	5	5	5	5	5	5	5	5	5	5	5	5	5	5	5	5	5	5	5	5	5	5	5	5	5	5	5	5	5	5	5	5	5	5	6	6	6	6	6	6	6
0.00686473	85603.49;85187.93;85187.93-2	A0A0R4J1C0;P70351;P70351-2	Ezh1	Isoform of P70351, Histone-lysine N-methyltransferase EZH1;Histone-lysine N-methyltransferase EZH1;Isoform of P70351, Isoform 2 of Histone-lysine N-methyltransferase EZH1	Filtered	2	Filtered	2	2	2	2	2	Filtered	2	2	2	2	Filtered	Filtered	2	2	2	2	2	2	2	2	Filtered	2	Filtered	2	2	2	Filtered	2	Filtered	2	Filtered	2	Filtered	Filtered	2	Filtered	2	Filtered	2	2	2	2
0.00688829	34287.24;33289.01	A0A0R4J1C5;Q91YY4	Atpaf2	Isoform of Q91YY4, ATP synthase mitochondrial F1 complex assembly factor 2;ATP synthase mitochondrial F1 complex assembly factor 2	Filtered	Filtered	Filtered	5	Filtered	Filtered	Filtered	Filtered	Filtered	Filtered	Filtered	Filtered	Filtered	5	Filtered	Filtered	Filtered	Filtered	Filtered	Filtered	Filtered	Filtered	Filtered	Filtered	Filtered	Filtered	Filtered	Filtered	Filtered	Filtered	5	Filtered	Filtered	Filtered	Filtered	Filtered	Filtered	Filtered	Filtered	Filtered	Filtered	5	Filtered	Filtered	Filtered
0.00666571	35927.19;34817.77;34817.77-2	A0A0R4J1C8;P31996;P31996-2	Cd68	Isoform of P31996, Macrosialin;Macrosialin;Isoform of P31996, Isoform Short of Macrosialin	2	2	2	2	Filtered	2	Filtered	2	2	2	2	2	Filtered	2	2	Filtered	2	2	2	2	2	Filtered	2	2	2	2	Filtered	2	2	2	2	2	Filtered	2	2	Filtered	2	Filtered	2	2	2	2	Filtered	2	Filtered
1.19841e-05	72544.55;77286.84;77286.84-2;77286.84-3	A0A0R4J1E3;Q9QXS6;Q9QXS6-2;Q9QXS6-3	Dbn1	Isoform of Q9QXS6, Drebrin;Drebrin;Isoform of Q9QXS6, Isoform A2 of Drebrin;Isoform of Q9QXS6, Isoform E2 of Drebrin	5	5	5	5	5	5	5	5	5	Filtered	5	5	Filtered	5	5	5	Filtered	5	5	5	5	5	5	5	5	5	5	5	Filtered	5	5	5	5	5	Filtered	Filtered	Filtered	5	5	5	5	5	5	5	5
5.10548e-07	29802.08;33365.14;33365.14-2	A0A0R4J1E8;Q6P8M1;Q6P8M1-2	Tatdn1	Isoform of Q6P8M1, Putative deoxyribonuclease TATDN1;Putative deoxyribonuclease TATDN1;Isoform of Q6P8M1, Isoform 2 of Putative deoxyribonuclease TATDN1	4	4	4	4	4	4	4	4	4	4	4	4	4	4	4	4	4	4	4	4	4	4	4	4	4	4	4	4	4	4	4	4	4	4	4	4	4	4	6	6	6	6	6	6	6
0.000881395	49835.01;49964.12;49983.17;49983.17-2	A0A0R4J1F2;Q3U4P5;Q61144;Q61144-2	Psen2	Isoform of Q61144, Presenilin;Isoform of Q61144, Presenilin;Presenilin-2;Isoform of Q61144, Isoform 2 of Presenilin-2	3	3	Filtered	3	Filtered	3	3	3	3	3	3	3	Filtered	3	3	3	Filtered	Filtered	3	Filtered	3	Filtered	3	3	3	3	3	3	Filtered	3	Filtered	3	3	3	3	3	3	Filtered	3	3	Filtered	3	Filtered	3	3
0.00634917	54747.98;58529.15	A0A0R4J1G9;E9QN92	Steap3	Isoform of Q8CI59, Metalloreductase STEAP3;Isoform of Q8CI59, Metalloreductase STEAP3	Filtered	4	4	4	Filtered	4	Filtered	4	4	4	4	4	4	4	4	4	4	4	4	4	4	4	4	4	4	Filtered	Filtered	4	4	4	4	Filtered	Filtered	4	4	4	4	4	Filtered	4	4	4	Filtered	4	Filtered
1.78363e-05	27363.27;31231.68	A0A0R4J1H0;Q3KNM2	2021-03-05	Isoform of Q3KNM2, E3 ubiquitin-protein ligase MARCH5;E3 ubiquitin-protein ligase MARCH5	7	7	7	7	7	7	7	7	7	7	7	7	7	7	7	7	7	7	7	7	7	7	7	7	7	7	7	7	7	7	7	7	7	7	7	7	7	7	8	8	8	8	8	8	8
9.44929e-11	55335	A0A0R4J1H2	Glyctk	Isoform of Q8QZY2, Glycerate kinase	16	16	16	16	16	16	16	16	16	16	16	16	16	16	16	16	16	16	16	16	16	16	16	16	16	16	16	16	16	16	16	16	16	16	16	16	16	16	21	21	21	21	21	21	21
0.00366749	162891.55;167290.44;167220.35;167220.35-1	A0A0R4J1H6;E9QP99;P55937;P55937-1	Golga3	Isoform of P55937, Golgin subfamily A member 3;Isoform of P55937, Golgin subfamily A member 3;Golgin subfamily A member 3;Isoform of P55937, Isoform 1 of Golgin subfamily A member 3	11	11	11	11	Filtered	11	11	11	11	11	11	11	11	11	11	11	11	11	11	11	11	11	11	11	11	11	11	11	11	11	11	11	11	11	11	11	11	11	11	11	11	11	Filtered	11	11
0.000271402	199487.19;204100.69	A0A0R4J1I6;Q9QY81	Nup210	Isoform of Q9QY81, Nuclear pore membrane glycoprotein 210;Nuclear pore membrane glycoprotein 210	9	9	9	9	9	9	9	9	9	9	9	9	9	9	9	9	9	9	9	9	9	9	9	9	9	9	9	9	9	9	9	9	9	9	9	9	9	9	9	9	9	9	9	9	9
2.10581e-07	15569.83;15585.83	A0A0R4J1J1;Q69ZP3-2	Pnkd	Isoform of Q69ZP3, MCG114807, isoform CRA_c;Isoform of Q69ZP3, Isoform 2 of Probable hydrolase PNKD	2	2	2	2	2	2	2	2	2	2	2	2	2	2	2	2	2	2	2	2	2	2	2	2	2	2	2	2	2	2	2	2	2	2	2	2	2	2	2	2	2	2	2	2	2
1.03736e-08	28728.1	A0A0R4J1L2	Eef1d	Isoform of P57776, Elongation factor 1-delta	1	1	1	1	1	1	1	1	1	1	1	1	1	1	1	1	1	1	1	1	1	1	1	1	1	1	1	1	1	1	1	1	1	1	1	1	1	1	1	1	1	1	1	1	1
0.000558741	134409.35;134379.32	A0A0R4J1L9;Q5HZI1	Mtus1	Isoform of Q5HZI1, Microtubule-associated tumor suppressor 1 homolog;Microtubule-associated tumor suppressor 1 homolog	14	14	14	14	14	14	14	14	14	14	14	14	14	14	14	14	14	14	14	14	14	14	14	14	14	14	14	14	14	14	14	14	14	14	14	14	14	14	14	14	14	14	14	14	14
2.05365e-06	10922.26;15163.03;10982.36	A0A0R4J1N3;E9QP56;P33622	Apoc3	Isoform of P33622, Apolipoprotein C-III;Isoform of P33622, Apolipoprotein C-III;Apolipoprotein C-III	3	3	3	3	3	3	3	3	3	3	3	3	3	3	3	3	3	3	3	3	3	3	3	3	3	3	3	3	3	3	3	3	3	3	3	3	3	3	4	4	4	4	4	4	4
0.000570867	209518.24;206911.1;204197.15;204260.07;204227.17;204227.17-3;204227.17-4;204227.17-5;204227.17-6;206867.22	A0A0R4J1N7;D3Z5M4;E9QNT8;G8JL84;Q02357;Q02357-3;Q02357-4;Q02357-5;Q02357-6;Q0VGY9	Ank1	Isoform of Q02357, Ankyrin-1;Isoform of Q02357, Ankyrin-1;Isoform of Q02357, Ankyrin-1;Isoform of Q02357, Ankyrin-1;Ankyrin-1;Isoform of Q02357, Isoform Er3 of Ankyrin-1;Isoform of Q02357, Isoform Br4 of Ankyrin-1;Isoform of Q02357, Isoform 5 of Ankyrin-1;Isoform of Q02357, Isoform 6 of Ankyrin-1;Isoform of Q02357, Ank1 protein	25	25	25	25	25	25	25	25	25	25	25	25	25	25	25	25	25	25	25	25	25	25	25	25	25	25	25	25	25	25	25	25	25	25	25	25	25	25	27	27	27	27	27	27	27
0.000108835	23383.94;27987.53;27987.53-2	A0A0R4J1N9;P40630;P40630-2	Tfam	Isoform of P40630, Transcription factor A, mitochondrial;Transcription factor A, mitochondrial;Isoform of P40630, Isoform Nuclear of Transcription factor A, mitochondrial	7	7	7	7	7	7	7	7	7	7	7	7	7	7	7	7	7	7	7	7	7	7	7	7	7	7	7	7	7	7	7	7	7	7	7	7	7	7	11	11	11	11	11	11	11
0.000109465	103125.49;103026.36;103175.55;103175.55-2	A0A0R4J1Q7;G3X9S2;P06802;P06802-2	Enpp1	Isoform of P06802, Ectonucleotide pyrophosphatase/phosphodiesterase 1, isoform CRA_a;Isoform of P06802, Ectonucleotide pyrophosphatase/phosphodiesterase 1, isoform CRA_d;Ectonucleotide pyrophosphatase/phosphodiesterase family member 1;Isoform of P06802, Isoform 1 of Ectonucleotide pyrophosphatase/phosphodiesterase family member 1	20	20	20	20	20	20	20	20	20	20	20	20	20	20	20	20	20	20	20	20	20	20	20	20	20	20	20	20	20	20	20	20	20	20	20	20	20	20	22	22	22	22	22	22	22
0.000160556	67328.54;66944.15;61446.58;67296.48;67296.48-2	A0A0R4J1R1;D3Z1Y1;E9QQ99;Q9DBY1;Q9DBY1-2	Syvn1	Isoform of Q9DBY1, E3 ubiquitin-protein ligase synoviolin;Isoform of Q9DBY1, E3 ubiquitin-protein ligase synoviolin;Isoform of Q9DBY1, E3 ubiquitin-protein ligase synoviolin;E3 ubiquitin-protein ligase synoviolin;Isoform of Q9DBY1, Isoform 2 of E3 ubiquitin-protein ligase synoviolin	2	2	Filtered	2	2	2	2	2	2	2	2	2	2	2	2	2	Filtered	2	2	2	2	2	2	2	2	2	Filtered	2	2	2	2	2	Filtered	2	2	2	Filtered	Filtered	2	2	Filtered	2	2	2	2
1.97629e-09	11740.3	A0A0R4J1R7	Pcbd2	Isoform of Q9CZL5, Pterin-4-alpha-carbinolamine dehydratase 2	8	8	8	8	8	8	8	8	8	8	8	8	8	8	8	8	8	8	8	8	8	8	8	8	8	8	8	8	8	8	8	8	8	8	8	8	8	8	10	10	10	10	10	10	10
2.34444e-10	56497.7	A0A0R4J1V0	Pdzk1	Isoform of Q9JIL4, Na(+)/H(+) exchange regulatory cofactor NHE-RF3	28	28	28	28	28	28	28	28	28	28	28	28	28	28	28	28	28	28	28	28	28	28	28	28	28	28	28	28	28	28	28	28	28	28	28	28	28	28	32	32	32	32	32	32	32
2.18814e-08	53754.48;53961.85	A0A0R4J1V1;Q75N73	Slc39a14	Isoform of Q75N73, Solute carrier family 39 (Zinc transporter), member 14, isoform CRA_a;Zinc transporter ZIP14	4	4	4	4	4	4	4	4	4	4	4	4	4	4	4	4	4	4	4	4	4	4	4	4	4	4	4	4	4	4	4	4	4	4	4	4	4	4	5	5	5	5	5	5	5
6.55098e-06	27932.04;28031.17	A0A0R4J1Z3;Q9CR67	Tmem33	Isoform of Q9CR67, Transmembrane protein 33;Transmembrane protein 33	10	10	10	10	10	10	10	10	10	10	10	10	10	10	10	10	10	10	10	10	10	10	10	10	10	10	10	10	10	10	10	10	10	10	10	10	10	10	12	12	12	12	12	12	12
0.00892379	20979.82;20923.65;20923.65-1	A0A0R4J206;Q9Z223;Q9Z223-1	Mocs2	Isoform of Q9Z223, Molybdopterin synthase catalytic subunit;Molybdopterin synthase catalytic subunit;Isoform of Q9Z223, Isoform 2 of Molybdopterin synthase catalytic subunit	2	Filtered	Filtered	2	2	2	2	Filtered	Filtered	Filtered	2	2	2	2	Filtered	Filtered	2	2	2	2	2	2	2	2	Filtered	2	2	2	2	2	2	2	Filtered	2	2	2	Filtered	2	2	Filtered	Filtered	2	2	2	2
2.23922e-07	49829.15;52436.12;52422.09;52422.09-2	A0A0R4J233;A0A1W2P6J7;Q8C650;Q8C650-2	2021-09-10	Isoform of Q8C650, Septin-10;Isoform of Q8C650, Septin-10;Septin-10;Isoform of Q8C650, Isoform 2 of Septin-10	13	13	13	13	13	13	13	13	13	13	13	13	13	13	13	13	13	13	13	13	13	13	13	13	13	13	13	13	13	13	13	13	13	13	13	13	13	13	15	15	15	15	15	15	15
0.0030909	40863.89;38932.69	A0A0R4J250;Q61070	Ei24	Isoform of Q61070, Etoposide induced 2.4 mRNA;Etoposide-induced protein 2.4	7	7	7	7	7	7	7	7	7	7	7	7	7	7	7	7	7	7	7	7	7	7	7	7	7	7	7	7	7	7	7	7	7	7	7	7	7	7	7	7	7	7	7	7	7
0.000242338	129965.27;129979.34	A0A0R4J254;Q9ESJ0	Xpo4	Isoform of Q9ESJ0, Exportin-4;Exportin-4	7	7	7	7	7	7	7	7	7	7	7	7	7	7	7	7	7	7	Filtered	Filtered	7	7	7	7	7	7	Filtered	7	7	7	7	7	7	7	7	7	7	7	7	7	7	7	7	7	7
0.000279167	23325.4	A0A0R4J256	Psmb9	Isoform of P28076, Proteasome subunit beta type	6	6	6	6	6	6	6	6	6	6	6	6	6	6	6	6	6	6	6	6	6	6	6	6	6	6	6	6	6	6	6	6	6	6	6	6	6	6	7	7	7	7	7	7	7
3.28958e-11	62544.14;58751.75;65712.12;69632.64;69632.64-2	A0A0R4J259;G3UZI2;G3V018;Q7TMK9;Q7TMK9-2	Syncrip	Isoform of Q7TMK9, Heterogeneous nuclear ribonucleoprotein Q;Isoform of Q7TMK9, Heterogeneous nuclear ribonucleoprotein Q;Isoform of Q7TMK9, Heterogeneous nuclear ribonucleoprotein Q;Heterogeneous nuclear ribonucleoprotein Q;Isoform of Q7TMK9, Isoform 2 of Heterogeneous nuclear ribonucleoprotein Q	13	13	13	13	13	13	13	13	13	13	13	13	13	13	13	13	13	13	13	13	13	13	13	13	13	13	13	13	13	13	13	13	13	13	13	13	13	13	14	14	14	14	14	14	14
0.00464248	28402.67;28274.53	A0A0R4J272;Q921N7	Tmem70	Isoform of Q921N7, Transmembrane protein 70, mitochondrial;Transmembrane protein 70, mitochondrial	Filtered	Filtered	Filtered	Filtered	Filtered	Filtered	Filtered	2	Filtered	Filtered	Filtered	2	2	Filtered	2	Filtered	2	Filtered	2	2	2	Filtered	Filtered	2	Filtered	Filtered	2	2	Filtered	2	2	2	2	2	Filtered	2	2	Filtered	Filtered	Filtered	Filtered	Filtered	Filtered	Filtered	Filtered
2.82993e-10	17633.11;17086.41	A0A0R4J275;Q7TMF3	Ndufa12	Isoform of Q7TMF3, NADH dehydrogenase [ubiquinone] 1 alpha subcomplex subunit 12;NADH dehydrogenase [ubiquinone] 1 alpha subcomplex subunit 12	9	9	9	9	9	9	9	9	9	9	9	9	9	9	9	9	9	9	9	9	9	9	9	9	9	9	9	9	9	9	9	9	9	9	9	9	9	9	14	14	14	14	14	14	14
7.29995e-07	89795.6	A0A0R4J293	Tgm1	Isoform of Q9JLF6, Protein-glutamine gamma-glutamyltransferase K	20	20	20	20	20	20	20	20	20	20	20	20	20	20	20	20	20	20	20	20	20	20	20	20	20	20	20	20	20	20	20	20	20	20	20	20	20	20	22	22	22	22	22	22	22
0.00960337	64496.48;60877.5;62829.77;62829.77-2	A0A0R4J298;E9PUG7;Q61211;Q61211-2	Eif2d	Isoform of Q61211, Eukaryotic translation initiation factor 2D;Isoform of Q61211, Eukaryotic translation initiation factor 2D;Eukaryotic translation initiation factor 2D;Isoform of Q61211, Isoform 2 of Eukaryotic translation initiation factor 2D	13	Filtered	Filtered	Filtered	Filtered	13	13	Filtered	13	13	Filtered	13	13	13	Filtered	13	13	Filtered	Filtered	13	13	13	13	13	13	Filtered	13	13	Filtered	Filtered	13	Filtered	13	13	Filtered	Filtered	Filtered	13	13	Filtered	Filtered	Filtered	Filtered	13	13
5.45721e-06	35888.02;35892.01	A0A0R4J2B2;Q6WVG3	Kctd12	Isoform of Q6WVG3, BTB/POZ domain-containing protein KCTD12;BTB/POZ domain-containing protein KCTD12	5	5	5	5	5	5	5	5	5	5	5	5	5	5	5	5	5	5	5	5	5	5	5	5	5	5	5	5	5	5	5	5	5	5	5	5	5	5	6	6	6	6	6	6	6
0.00512868	38160.96;38191.97	A0A0U1RNF2;A2RTH5	Lcmt1	Leucine carboxyl methyltransferase 1;Isoform of A0A0U1RNF2, Leucine carboxyl methyltransferase 1	2	Filtered	Filtered	2	2	2	2	2	2	2	2	2	2	2	2	2	2	2	2	2	2	2	2	2	Filtered	2	2	2	2	2	2	2	Filtered	2	2	2	2	Filtered	3	Filtered	Filtered	3	3	3	3
0.000158724	20291.95;23598.9	A0A0U1RP13;Q8VDP6	Cdipt	Isoform of Q8VDP6, CDP-diacylglycerol--inositol 3-phosphatidyltransferase;CDP-diacylglycerol--inositol 3-phosphatidyltransferase	4	4	4	4	4	4	4	4	4	4	4	4	4	4	4	4	4	4	4	4	4	4	4	4	4	4	Filtered	4	4	4	4	4	4	4	4	4	4	4	6	6	6	6	6	6	6
0.00464248	21188.1;11111.3;21509.29	A0A0U1RP62;A0A0U1RPI8;Q9BCZ4	Selenos	Isoform of Q9BCZ4, Histocompatibility 47, isoform CRA_b;Isoform of Q9BCZ4, Selenoprotein S;Selenoprotein S	1	1	1	Filtered	Filtered	1	1	1	1	1	1	1	1	1	1	1	1	1	1	1	1	1	1	1	1	1	1	1	1	1	Filtered	1	1	1	1	1	1	1	1	1	1	Filtered	Filtered	1	1
0.00908878	23887.7	A0A0U1RPB1	Opa3	Isoform of Q505D7, Optic atrophy 3 (Human), isoform CRA_b	Filtered	Filtered	Filtered	Filtered	Filtered	Filtered	Filtered	Filtered	1	1	1	Filtered	Filtered	Filtered	Filtered	Filtered	Filtered	1	Filtered	1	1	Filtered	Filtered	1	1	Filtered	1	Filtered	Filtered	1	Filtered	Filtered	1	Filtered	1	1	1	Filtered	Filtered	Filtered	Filtered	Filtered	Filtered	Filtered	Filtered
2.31255e-07	NaN;9410.04;9541.24;9410.04	A0A0U1RPF4;F6VHS4;Q5M9M1;Q80T19	Hamp2	Isoform of Q80T19, Hepcidin-2 (Fragment);Isoform of Q80T19, Hepcidin-2;Isoform of Q80T19, Hepcidin antimicrobial peptide 2;Hepcidin-2	4	4	4	4	4	4	4	4	4	4	4	4	4	4	4	4	4	4	4	4	4	4	4	4	4	4	4	4	4	4	4	4	4	4	4	4	4	4	5	5	5	5	5	5	5
2.36228e-11	7601.63;10322.99	A0A0U1RPI1;Q9Z239	Fxyd1	Isoform of Q9Z239, Phospholemman;Phospholemman	1	1	1	1	1	1	1	1	1	1	1	1	1	1	1	1	1	1	1	1	1	1	1	1	1	1	1	1	1	1	1	1	1	1	1	1	1	1	1	1	1	1	1	1	1
0.000122292	6852.61;15169.93;20046.24	A0A0U1RPJ7;D3YVR9;Q9R0P4	1110004F10Rik;1110004F10Rik;Smap	Isoform of Q9R0P4, RIKEN cDNA 1110004F10 gene (Fragment);Isoform of Q9R0P4, MCG7316, isoform CRA_b;Small acidic protein	2	2	2	2	2	2	2	2	2	2	2	2	2	2	2	2	2	2	2	2	2	2	2	2	2	2	2	2	2	2	2	2	2	2	2	2	2	2	3	3	3	3	3	3	3
0.00037316	24971.24;20618.92	A0A0U1RPM3;Q9Z0S9	Rabac1	Isoform of Q9Z0S9, PRA1 family protein;Prenylated Rab acceptor protein 1	1	1	Filtered	Filtered	1	1	Filtered	1	1	1	1	1	1	1	1	1	1	1	1	1	1	1	1	1	Filtered	1	1	1	Filtered	1	1	1	1	1	1	1	Filtered	1	1	1	Filtered	Filtered	1	1	Filtered
8.99417e-11	7136.17;17017.7	A0A0U1RPS0;P62743	Ap2s1	Isoform of P62743, AP-2 complex subunit sigma;AP-2 complex subunit sigma	3	3	3	3	3	3	3	3	3	3	3	3	3	3	3	3	3	3	3	3	3	3	3	3	3	3	3	3	3	3	3	3	3	3	3	3	3	3	4	4	4	4	4	4	4
1.58537e-07	12934.19;23436.88	A0A0U1RPY6;Q9JKW0	Arl6ip1	Isoform of Q9JKW0, ADP-ribosylation factor-like protein 6-interacting protein 1 (Fragment);ADP-ribosylation factor-like protein 6-interacting protein 1	1	1	1	1	1	1	1	1	1	1	1	1	1	1	1	1	1	1	1	1	1	1	1	1	1	1	1	1	1	1	1	1	1	1	1	1	1	1	1	1	1	1	1	1	1
0.00444293	70321.3	A0A0X1KG62	Nelfb	Isoform of Q8C4Y3, Negative elongation factor B	Filtered	Filtered	Filtered	10	Filtered	Filtered	Filtered	Filtered	Filtered	Filtered	10	10	10	Filtered	10	10	10	10	10	10	10	Filtered	10	10	Filtered	Filtered	Filtered	10	Filtered	10	10	Filtered	Filtered	10	10	Filtered	10	10	Filtered	Filtered	Filtered	10	Filtered	Filtered	Filtered
8.12478e-08	36766.33;36954.52	A0A140LHA2;Q9WVA3	Bub3	Isoform of Q9WVA3, Mitotic checkpoint protein BUB3;Mitotic checkpoint protein BUB3	9	9	9	9	9	9	9	9	9	9	9	9	9	9	9	9	9	9	9	9	9	9	9	9	9	9	9	9	9	9	9	9	9	9	9	9	9	9	11	11	11	11	11	11	11
6.88122e-07	28455.8;21997.56;28078.24;24977.65	A0A140LHG8;A0A140LHR3;A0A140LJ01;Q9CYN2	Spcs2	Isoform of Q9CYN2, Signal peptidase complex subunit 2;Isoform of Q9CYN2, Signal peptidase complex subunit 2;Isoform of Q9CYN2, Signal peptidase complex subunit 2 (Fragment);Signal peptidase complex subunit 2	5	5	5	5	5	5	5	5	5	5	5	5	5	5	5	5	5	5	5	5	5	5	5	5	5	5	5	5	5	5	5	5	5	5	5	5	5	5	6	6	6	6	6	6	6
8.64362e-07	39425.34;43256.26;43256.26-2	A0A140LHL5;Q8VDQ8;Q8VDQ8-2	Sirt2	Isoform of Q8VDQ8, NAD-dependent protein deacetylase;NAD-dependent protein deacetylase sirtuin-2;Isoform of Q8VDQ8, Isoform 2 of NAD-dependent protein deacetylase sirtuin-2	7	7	7	7	7	7	7	7	7	7	7	7	7	7	7	7	7	7	7	7	7	7	7	7	7	7	7	7	7	7	7	7	7	7	7	7	7	7	7	7	7	7	7	7	7
0.00535319	NaN;125225.5	A0A140LHL8;Q6ZPJ0	Tex2	Isoform of Q6ZPJ0, Testis-expressed protein 2 (Fragment);Testis-expressed protein 2	6	6	6	Filtered	6	6	6	6	6	6	6	6	6	6	6	6	6	6	6	6	6	6	6	6	6	6	6	6	6	6	6	6	6	6	6	6	Filtered	6	6	6	6	Filtered	6	6	6
6.11696e-05	12953.92;23985.74	A0A140LHT6;E9QPQ8	Mrpl48	Isoform of Q8JZS9, 39S ribosomal protein L48, mitochondrial;Isoform of Q8JZS9, 39S ribosomal protein L48, mitochondrial	3	3	3	3	3	3	3	3	3	3	3	3	3	3	3	3	3	3	3	3	3	3	3	3	3	3	3	3	3	3	3	3	3	3	3	3	3	3	4	4	4	4	4	4	4
0.00666105	23260.8;24000.72	A0A140LIM2;Q9DCH6	Zfand6	Isoform of Q9DCH6, AN1-type zinc finger protein 6 (Fragment);AN1-type zinc finger protein 6	Filtered	6	Filtered	6	6	6	Filtered	6	6	6	6	6	6	6	6	6	6	Filtered	6	6	6	Filtered	6	6	Filtered	6	6	6	6	6	6	Filtered	6	6	6	6	6	6	Filtered	6	Filtered	6	6	6	Filtered
3.19066e-07	37840.1	A0A140LIS8	Gm4756	Predicted gene 4756	8	8	8	8	8	8	8	8	8	8	8	8	8	8	8	8	8	8	8	8	8	8	8	8	8	8	8	8	8	8	8	8	8	8	8	8	8	8	9	9	9	9	9	9	9
6.3353e-08	54220.14;53918.73	A0A140LIT2;O88455	Dhcr7	Isoform of O88455, 7-dehydrocholesterol reductase;7-dehydrocholesterol reductase	6	6	6	6	6	6	6	6	6	6	6	6	6	6	6	6	6	6	6	6	6	6	6	6	6	6	6	6	6	6	6	6	6	6	6	6	6	6	6	6	6	6	6	6	6
3.29631e-05	9827.32;8986.42	A0A140LIU4;P56392	Cox7a1	Isoform of P56392, Cytochrome c oxidase subunit 7A1, mitochondrial;Cytochrome c oxidase subunit 7A1, mitochondrial	2	2	2	2	2	2	2	2	2	2	2	2	2	2	2	2	2	2	2	2	2	2	2	2	2	2	2	2	2	2	2	2	2	2	2	2	2	2	2	2	2	2	2	2	2
0.000483599	331300.35;328268.92	A0A140LJ04;E9Q5W5	Zzef1	Isoform of Q5SSH7, Zinc finger ZZ-type and EF-hand domain-containing protein 1;Isoform of Q5SSH7, Zinc finger ZZ-type and EF-hand domain-containing protein 1	45	45	45	45	45	45	45	45	45	45	45	45	45	45	45	45	45	45	45	45	45	45	45	45	45	45	45	45	45	45	45	45	45	45	45	45	45	45	45	45	45	45	45	45	45
0.000184567	14134.27;9717.21;21618.69	A0A140LJ25;G5E8I4;Q9DD02	Hikeshi	Isoform of Q9DD02, Protein Hikeshi;Isoform of Q9DD02, Protein Hikeshi;Protein Hikeshi	2	2	2	2	2	2	2	2	2	2	2	2	2	2	2	2	2	2	2	2	2	2	2	2	2	2	2	2	2	2	2	2	2	2	2	2	2	2	2	2	2	2	2	2	2
6.60216e-05	NaN;77952.84;74227.7	A0A140LJ55;A1L3P4;B0QZV3	Slc9a6	Isoform of A1L3P4, Solute carrier family 9 (sodium/hydrogen exchanger), member 6 (Fragment);Sodium/hydrogen exchanger;Isoform of A1L3P4, Sodium/hydrogen exchanger	1	1	1	1	1	1	1	1	1	1	1	1	1	1	1	1	1	1	1	1	1	1	1	1	1	1	1	1	1	1	1	1	1	1	1	1	1	1	1	1	1	1	1	1	1
0.00365267	306005.79;303975.57;303975.57-2	A0A140LJJ5;E9Q394;E9Q394-2	Akap13	Isoform of E9Q394, A-kinase anchor protein 13;A-kinase anchor protein 13;Isoform of E9Q394, Isoform 2 of A-kinase anchor protein 13	Filtered	7	7	7	7	7	Filtered	7	7	7	7	7	7	7	7	7	Filtered	7	7	7	Filtered	7	7	7	7	Filtered	Filtered	7	7	7	7	7	7	Filtered	7	7	7	7	Filtered	7	7	7	7	7	Filtered
0.00403839	231355.4;237041.74	A0A140T8I9;E9Q3L2	Pi4ka	Isoform of E9Q3L2, Phosphatidylinositol 4-kinase alpha;Phosphatidylinositol 4-kinase alpha	48	48	48	48	48	48	48	48	48	48	48	48	48	48	48	48	48	48	48	48	48	48	48	48	48	48	48	48	48	48	48	48	48	48	48	48	48	48	51	51	51	51	51	51	51
0.00230048	12557.2	A0A140T8M2	Igkv12-44	Immunoglobulin kappa variable 12-44 (Fragment)	Filtered	3	3	3	3	3	3	Filtered	3	Filtered	3	3	Filtered	3	3	3	Filtered	3	3	Filtered	Filtered	Filtered	3	3	Filtered	Filtered	3	3	3	3	3	3	3	3	3	Filtered	3	3	Filtered	3	3	3	3	3	3
0.00801177	12615.11;12615.11	A0A140T8N2;P01642	Igkv5-48;Gm10881	Isoform of P01642, Protein Igkv5-48 (Fragment);Ig kappa chain V-V region L7 (Fragment)	Filtered	Filtered	Filtered	Filtered	Filtered	Filtered	Filtered	Filtered	1	1	1	Filtered	Filtered	1	Filtered	Filtered	Filtered	Filtered	Filtered	Filtered	Filtered	Filtered	1	Filtered	Filtered	Filtered	Filtered	1	Filtered	1	Filtered	Filtered	Filtered	Filtered	Filtered	1	1	1	Filtered	Filtered	Filtered	Filtered	Filtered	Filtered	Filtered
3.15668e-06	12787.3	A0A140T8N5	Igkv6-23	Immunoglobulin kappa variable 6-23 (Fragment)	2	2	2	2	2	2	2	2	2	2	2	2	2	2	2	2	2	2	2	2	2	2	2	2	2	2	Filtered	2	2	2	2	2	2	2	2	2	2	2	3	3	3	3	3	3	3
0.000481358	13264	A0A140T8P5	Igkv8-24	Immunoglobulin kappa chain variable 8-24 (Fragment)	Filtered	Filtered	Filtered	Filtered	Filtered	Filtered	Filtered	Filtered	Filtered	Filtered	Filtered	Filtered	Filtered	Filtered	1	Filtered	1	1	Filtered	1	1	Filtered	1	1	Filtered	Filtered	Filtered	Filtered	1	1	Filtered	Filtered	Filtered	Filtered	Filtered	Filtered	Filtered	Filtered	Filtered	Filtered	Filtered	Filtered	Filtered	Filtered	Filtered
0.00394428	12562.1	A0A140T8P6	Igkv12-46	Immunoglobulin kappa variable 12-46 (Fragment)	Filtered	Filtered	1	Filtered	Filtered	Filtered	Filtered	Filtered	1	Filtered	Filtered	Filtered	Filtered	1	1	Filtered	1	Filtered	Filtered	Filtered	Filtered	Filtered	1	1	Filtered	Filtered	Filtered	Filtered	Filtered	Filtered	1	Filtered	1	Filtered	1	Filtered	1	1	Filtered	Filtered	1	Filtered	Filtered	Filtered	Filtered
1.95141e-05	41784.3	A0A140T8T5	Map4	Isoform of P27546, Microtubule-associated protein	1	1	1	1	Filtered	1	1	Filtered	1	1	1	1	1	1	1	1	Filtered	Filtered	1	Filtered	1	1	1	1	1	Filtered	1	1	1	1	1	1	Filtered	1	Filtered	Filtered	1	1	1	1	1	1	Filtered	1	1
0.000585631	289516.72;289614.83;289574.79	A0A140T8T7;A0A140T8W1;A6H584	Col6a5	Isoform of A6H584, Collagen alpha-5(VI) chain;Isoform of A6H584, Collagen alpha-5(VI) chain;Collagen alpha-5(VI) chain	Filtered	9	9	9	9	9	9	9	9	9	9	Filtered	Filtered	9	9	9	9	Filtered	9	Filtered	9	9	9	9	9	Filtered	9	9	9	9	9	9	9	9	9	9	9	9	Filtered	9	9	9	9	9	9
0.000232572	584627.59;584783.78	A0A171EBL2;E9Q555	Rnf213	Isoform of E9Q555, E3 ubiquitin-protein ligase RNF213;E3 ubiquitin-protein ligase RNF213	42	42	42	42	42	42	42	42	42	42	42	42	42	42	42	42	42	42	42	42	42	42	42	42	42	42	42	42	42	42	42	42	42	42	42	42	42	42	43	43	43	43	43	43	43
2.19562e-06	36567.26;42435.6;42435.6-2;42435.6-3	A0A171KXD3;Q9JIF0;Q9JIF0-2;Q9JIF0-3	Prmt1	Isoform of Q9JIF0, Protein arginine N-methyltransferase 1;Protein arginine N-methyltransferase 1;Isoform of Q9JIF0, Isoform 2 of Protein arginine N-methyltransferase 1;Isoform of Q9JIF0, Isoform 3 of Protein arginine N-methyltransferase 1	8	8	8	8	8	8	8	8	8	8	8	8	8	8	8	8	8	8	8	8	8	8	8	8	8	8	8	8	8	8	8	8	8	8	8	8	8	8	8	8	8	8	8	8	8
0.000140084	17504.65;15900.89;24560.11;24454.01	A0A1B0GQW0;A0A1B0GT97;Q99JH8;Q9CQM2	Kdelr1;Kdelr1;Kdelr1;Kdelr2	Isoform of Q99JH8, ER lumen protein-retaining receptor;Isoform of Q99JH8, ER lumen protein-retaining receptor;ER lumen protein-retaining receptor 1;ER lumen protein-retaining receptor 2	1	1	1	1	1	1	1	1	1	1	1	1	1	1	1	1	1	1	1	1	1	1	1	1	1	1	1	1	1	1	1	1	Filtered	1	1	1	1	1	1	1	1	1	1	1	1
5.55053e-11	42151.38;37386.94	A0A1B0GR11;Q93092	Taldo1	Isoform of Q93092, Transaldolase;Transaldolase	14	14	14	14	14	14	14	14	14	14	14	14	14	14	14	14	14	14	14	14	14	14	14	14	14	14	14	14	14	14	14	14	14	14	14	14	14	14	18	18	18	18	18	18	18
0.00427922	31842.95;32523.71;NaN;21750.68;38001.59	A0A1B0GR19;A0A1B0GR86;A0A1B0GS22;A0A1B0GSK5;Q8BH97	Rcn3	Isoform of Q8BH97, Reticulocalbin-3 (Fragment);Isoform of Q8BH97, Reticulocalbin-3 (Fragment);Isoform of Q8BH97, Reticulocalbin-3 (Fragment);Isoform of Q8BH97, Reticulocalbin-3 (Fragment);Reticulocalbin-3	Filtered	Filtered	2	Filtered	Filtered	Filtered	Filtered	Filtered	2	Filtered	Filtered	Filtered	Filtered	Filtered	2	Filtered	Filtered	2	Filtered	Filtered	Filtered	Filtered	Filtered	2	2	Filtered	Filtered	2	Filtered	2	Filtered	Filtered	Filtered	Filtered	Filtered	Filtered	Filtered	Filtered	Filtered	Filtered	2	Filtered	Filtered	Filtered	Filtered
0.00138066	7582.61;19587.37	A0A1B0GR84;Q9D938	Tmem160	Isoform of Q9D938, Transmembrane protein 160;Transmembrane protein 160	Filtered	Filtered	1	Filtered	Filtered	1	Filtered	1	1	1	1	1	1	Filtered	1	1	1	1	1	1	1	Filtered	1	1	1	Filtered	Filtered	1	Filtered	1	1	1	1	1	1	1	1	1	Filtered	Filtered	1	Filtered	Filtered	1	Filtered
0.00129167	192731	A0A1B0GR85	2900026A02Rik	Isoform of Q8BRV5, RIKEN cDNA 2900026A02 gene	22	22	22	22	22	22	22	22	22	22	22	22	22	22	22	22	22	22	22	22	22	22	22	22	22	22	22	22	22	22	22	22	22	22	22	22	22	22	23	23	23	23	23	23	23
0.0042961	120108.12;125025.08;70683.76	A0A1B0GRJ0;E9Q8L9;Q9D620	Rab11fip1	Isoform of Q9D620, Rab11 family-interacting protein 1;Isoform of Q9D620, Rab11 family-interacting protein 1;Rab11 family-interacting protein 1	6	6	6	6	6	6	6	6	6	6	6	6	6	6	6	6	6	6	6	6	6	6	6	6	6	6	6	6	6	6	6	6	6	6	6	6	6	6	6	6	6	6	6	6	6
0.000112275	106355.55;107694.06;105246.34;105618.72;105618.72-2;105618.72-3	A0A1B0GRJ9;F7D3W5;Q5PR72;Q922S4;Q922S4-2;Q922S4-3	Pde2a;Gm45837;Pde2a;Pde2a;Pde2a;Pde2a	Isoform of Q922S4, Phosphodiesterase;Phosphodiesterase;Isoform of Q922S4, Phosphodiesterase;cGMP-dependent 3',5'-cyclic phosphodiesterase;Isoform of Q922S4, Isoform PDE2A1 of cGMP-dependent 3',5'-cyclic phosphodiesterase;Isoform of Q922S4, Isoform PDE2A2 of cGMP-dependent 3',5'-cyclic phosphodiesterase	4	4	Filtered	4	4	4	4	4	4	Filtered	4	4	4	4	4	4	4	4	4	4	4	4	4	4	4	4	4	4	4	4	4	4	4	4	4	4	Filtered	4	4	4	Filtered	4	4	4	4
0.00764548	6134.93;11429.24;12658.78;10583.22;11313.89	A0A1B0GRP8;A0A1B0GSU2;D3YVK4;D3YVK5;Q9WV96	Timm10b;Timm10b;Gm45799;Gm45799;Timm10b	Isoform of Q9WV96, Mitochondrial import inner membrane translocase subunit Tim10 B;Isoform of Q9WV96, Mitochondrial import inner membrane translocase subunit Tim10 B;Isoform of Q9WV96, Predicted gene 45799;Isoform of Q9WV96, Predicted gene 45799;Mitochondrial import inner membrane translocase subunit Tim10 B	Filtered	Filtered	Filtered	1	1	1	Filtered	Filtered	Filtered	1	1	1	1	1	1	1	1	1	Filtered	1	1	1	Filtered	1	1	Filtered	1	1	1	1	1	1	1	1	1	1	1	Filtered	Filtered	Filtered	Filtered	1	1	1	Filtered
0.00528074	127447.55;136021.87;140967.37;140967.37-2	A0A1B0GRU3;E9Q8K8;Q6ZPZ3;Q6ZPZ3-2	Zc3h4	Isoform of Q6ZPZ3, Zinc finger CCCH domain-containing protein 4;Isoform of Q6ZPZ3, Zinc finger CCCH domain-containing protein 4;Zinc finger CCCH domain-containing protein 4;Isoform of Q6ZPZ3, Isoform 2 of Zinc finger CCCH domain-containing protein 4	13	Filtered	Filtered	13	Filtered	13	13	Filtered	13	Filtered	13	13	Filtered	13	13	13	13	13	13	Filtered	13	13	13	13	13	Filtered	13	13	13	13	Filtered	13	Filtered	Filtered	13	Filtered	Filtered	13	13	Filtered	Filtered	13	Filtered	13	13
0.000670186	105526.42;108480.58;108480.58-2	A0A1B0GRU8;Q9R1C7;Q9R1C7-2	Prpf40a	Isoform of Q9R1C7, Pre-mRNA-processing factor 40 homolog A;Pre-mRNA-processing factor 40 homolog A;Isoform of Q9R1C7, Isoform 2 of Pre-mRNA-processing factor 40 homolog A	17	17	17	17	17	17	17	17	17	17	17	17	17	17	17	17	17	17	17	17	17	17	17	17	17	17	17	17	17	17	17	17	17	17	17	17	17	17	18	18	18	18	18	18	18
0.00076895	24262.4	A0A1B0GRV7	Gm17949	Predicted gene, 17949	1	1	1	1	1	1	1	1	1	1	1	1	1	1	1	1	1	1	1	1	1	1	1	1	1	1	1	1	1	1	1	1	1	1	1	1	1	1	1	1	1	1	1	1	1
0.00467457	22344.85;34747.26	A0A1B0GRZ8;Q8BGF6	Elmod2	Isoform of Q8BGF6, ELMO domain-containing protein 2 (Fragment);ELMO domain-containing protein 2	5	Filtered	Filtered	5	5	5	Filtered	5	Filtered	5	5	5	Filtered	5	5	Filtered	Filtered	5	5	Filtered	Filtered	Filtered	Filtered	Filtered	Filtered	5	5	5	5	Filtered	5	5	Filtered	Filtered	Filtered	Filtered	5	5	5	Filtered	Filtered	5	5	5	Filtered
3.15663e-05	NaN;18955.56;19518.65;21394.59	A0A1B0GS13;A0A1B0GT81;A0A1B0GTA4;Q07813	Bax	Isoform of Q07813, Apoptosis regulator BAX (Fragment);Isoform of Q07813, Apoptosis regulator BAX;Isoform of Q07813, Apoptosis regulator BAX (Fragment);Apoptosis regulator BAX	2	2	2	2	2	2	2	2	2	2	2	2	2	2	2	2	2	2	2	2	2	2	2	2	2	2	2	2	2	2	2	2	2	2	2	2	2	2	4	4	4	4	4	4	4
2.5286e-07	253265.25;230426.47;243161.62;243161.62-3	A0A1B0GS91;E9Q3Z5;Q8K4L3;Q8K4L3-3	Svil	Isoform of Q8K4L3, Supervillin;Isoform of Q8K4L3, Supervillin;Supervillin;Isoform of Q8K4L3, Isoform 2 of Supervillin	17	17	17	17	17	17	17	17	17	17	17	17	17	17	17	17	17	17	17	17	17	17	17	17	17	17	17	17	17	17	17	17	17	17	17	17	17	17	17	17	17	17	17	17	17
5.18995e-11	53926.28;49816.45	A0A1B0GSG5;Q91VI7	Rnh1	Isoform of Q91VI7, Ribonuclease inhibitor;Ribonuclease inhibitor	20	20	20	20	20	20	20	20	20	20	20	20	20	20	20	20	20	20	20	20	20	20	20	20	20	20	20	20	20	20	20	20	20	20	20	20	20	20	22	22	22	22	22	22	22
5.5585e-09	NaN	A0A1B0GSH8	Gm45808	Predicted gene 45808 (Fragment)	10	10	10	10	10	10	10	10	10	10	10	10	10	10	10	10	10	10	10	10	10	10	10	10	10	10	10	10	10	10	10	10	10	10	10	10	10	10	14	14	14	14	14	14	14
4.60112e-08	84797.9;84755.75	A0A1B0GSU0;Q571I9	Aldh16a1	Isoform of Q571I9, Aldehyde dehydrogenase family 16 member A1;Aldehyde dehydrogenase family 16 member A1	17	17	17	17	17	17	17	17	17	17	17	17	17	17	17	17	17	17	17	17	17	17	17	17	17	17	17	17	17	17	17	17	17	17	17	17	17	17	19	19	19	19	19	19	19
3.21757e-11	39758.21;36498.53;36498.53	A0A1B0GSX0;P06151;Q564E2	Ldha	Isoform of P06151, L-lactate dehydrogenase;L-lactate dehydrogenase A chain;Isoform of P06151, L-lactate dehydrogenase	18	18	18	18	18	18	18	18	18	18	18	18	18	18	18	18	18	18	18	18	18	18	18	18	18	18	18	18	18	18	18	18	18	18	18	18	18	18	24	24	24	24	24	24	24
5.93396e-05	197312.7;197240.63	A0A1B0GSX7;Q6PFD9	Nup98	Isoform of Q6PFD9, Nuclear pore complex protein Nup98-Nup96;Nuclear pore complex protein Nup98-Nup96	19	19	19	19	19	19	19	19	19	19	19	19	19	19	19	19	19	19	19	19	19	19	19	19	19	19	19	19	19	19	19	19	19	19	19	19	19	19	20	20	20	20	20	20	20
0.00470831	19380.59;20978.42	A0A1B0GT26;O55003	Bnip3	Isoform of O55003, BCL2/adenovirus E1B 19 kDa protein-interacting protein 3;BCL2/adenovirus E1B 19 kDa protein-interacting protein 3	4	4	4	4	4	4	4	4	Filtered	4	4	4	4	4	4	4	4	4	Filtered	4	4	4	4	Filtered	4	4	4	Filtered	4	4	4	4	4	4	4	4	4	4	4	4	4	4	4	4	4
0.00533771	16693.09;15743.13	A0A1B0GT68;Q99J93	Gm45717;Ifitm2	Predicted gene 45717;Interferon-induced transmembrane protein 2	Filtered	Filtered	Filtered	2	Filtered	2	Filtered	2	Filtered	2	2	2	2	2	Filtered	Filtered	2	Filtered	2	2	Filtered	2	2	2	Filtered	2	Filtered	2	Filtered	2	Filtered	Filtered	2	2	2	Filtered	Filtered	2	Filtered	Filtered	Filtered	2	Filtered	2	Filtered
0.006464	80458.33;83365.68	A0A1B0GT78;Q7TMK6	Hook2	Isoform of Q7TMK6, Protein Hook homolog 2;Protein Hook homolog 2	Filtered	2	Filtered	Filtered	Filtered	Filtered	2	Filtered	2	Filtered	2	Filtered	Filtered	Filtered	2	2	2	Filtered	2	Filtered	2	2	2	2	2	Filtered	Filtered	2	Filtered	2	Filtered	Filtered	Filtered	Filtered	Filtered	2	2	Filtered	Filtered	2	Filtered	Filtered	Filtered	Filtered	2
0.00352223	110186.15;125786.81	A0A1B0GX25;Q9Z2V5	Hdac6	Isoform of Q9Z2V5, Histone deacetylase 6 (Fragment);Histone deacetylase 6	Filtered	12	12	12	12	12	Filtered	12	12	12	12	12	12	12	12	12	12	12	12	12	12	12	12	12	Filtered	12	12	12	12	12	12	12	12	12	12	12	12	12	Filtered	12	12	12	12	12	Filtered
1.58344e-11	70642.82;71746.11;70741.95	A0A1C7CYV0;B1AX58;Q99K51	Pls3	Isoform of Q99K51, Plastin-3 (Fragment);Isoform of Q99K51, Plastin-3;Plastin-3	31	31	31	31	31	31	31	31	31	31	31	31	31	31	31	31	31	31	31	31	31	31	31	31	31	31	31	31	31	31	31	31	31	31	31	31	31	31	40	40	40	40	40	40	40
0.00374774	22304.64;25424.14	A0A1C7ZMZ5;P46412	Gpx3	Isoform of P46412, Glutathione peroxidase (Fragment);Glutathione peroxidase 3	5	5	5	5	5	5	5	5	5	5	5	5	5	5	5	Filtered	5	5	5	5	5	5	5	5	5	5	Filtered	5	5	5	5	5	5	5	5	5	5	5	7	7	7	7	7	7	7
0.00594672	106411.85;107671.27;106168.59	A0A1D5RL92;G5E8I8;Q8CGZ0	Cherp	Isoform of Q8CGZ0, Calcium homeostasis endoplasmic reticulum protein;Isoform of Q8CGZ0, Calcium homeostasis endoplasmic reticulum protein;Calcium homeostasis endoplasmic reticulum protein	14	14	14	14	14	14	14	Filtered	Filtered	14	14	14	14	14	14	14	14	14	14	14	14	14	14	14	Filtered	14	14	14	14	14	14	14	Filtered	14	14	14	Filtered	14	16	16	16	16	16	16	16
0.00669887	222641.46;223925.95;240316;222442.25;238834.34;238834.34-2;238834.34-3	A0A1D5RLD1;E9PWZ6;E9PZW8;E9QKV6;Q9QY06;Q9QY06-2;Q9QY06-3	Myo9b	Isoform of Q9QY06, Unconventional myosin-IXb;Isoform of Q9QY06, Unconventional myosin-IXb;Isoform of Q9QY06, Unconventional myosin-IXb;Isoform of Q9QY06, Unconventional myosin-IXb;Unconventional myosin-IXb;Isoform of Q9QY06, Isoform 2 of Unconventional myosin-IXb;Isoform of Q9QY06, Isoform 3 of Unconventional myosin-IXb	9	9	9	9	9	9	9	9	9	9	9	9	9	9	9	9	9	9	9	9	9	9	9	9	9	9	9	9	9	9	9	9	9	9	9	9	9	9	9	9	9	9	9	9	9
0.00779319	35812	A0A1D5RLD8	Gm10358	Glyceraldehyde-3-phosphate dehydrogenase	1	1	1	1	1	1	1	1	1	1	1	1	1	1	1	1	1	1	1	1	Filtered	1	1	1	1	1	1	1	1	1	1	1	1	1	1	1	1	1	1	1	1	1	1	1	1
0.00450117	110959.32;110197.58	A0A1D5RLG3;Q80UJ7	Rab3gap1	Isoform of Q80UJ7, Rab3 GTPase-activating protein catalytic subunit;Rab3 GTPase-activating protein catalytic subunit	22	22	Filtered	22	Filtered	22	22	Filtered	22	22	Filtered	22	22	22	22	22	Filtered	22	Filtered	22	22	22	22	22	Filtered	Filtered	Filtered	22	Filtered	22	22	22	22	22	22	22	Filtered	22	23	23	Filtered	23	Filtered	23	23
0.0037242	114535.78;142027.13;111296.26;114721.99;114721.99-2;114721.99-4;114721.99-5	A0A1D5RLK2;A0A1D5RMH7;F6Z9E6;Q2PFD7;Q2PFD7-2;Q2PFD7-4;Q2PFD7-5	Psd3	Isoform of Q2PFD7, PH and SEC7 domain-containing protein 3;Isoform of Q2PFD7, PH and SEC7 domain-containing protein 3;Isoform of Q2PFD7, PH and SEC7 domain-containing protein 3;PH and SEC7 domain-containing protein 3;Isoform of Q2PFD7, Isoform 2 of PH and SEC7 domain-containing protein 3;Isoform of Q2PFD7, Isoform 4 of PH and SEC7 domain-containing protein 3;Isoform of Q2PFD7, Isoform 5 of PH and…	3	Filtered	Filtered	3	3	3	3	3	3	3	3	3	3	3	3	3	3	3	3	3	3	3	3	3	3	3	3	3	3	3	3	3	3	3	3	Filtered	3	3	3	Filtered	Filtered	3	3	3	3
0.00076765	19347.91;32926.43	A0A1D5RLR0;Q9QZE7	Tsnax	Isoform of Q9QZE7, Translin-associated protein X;Translin-associated protein X	3	Filtered	Filtered	3	3	3	3	3	3	3	3	3	3	3	3	Filtered	3	3	3	3	3	3	3	3	3	3	3	3	3	3	3	3	3	3	Filtered	3	3	3	4	Filtered	Filtered	4	4	4	4
2.19841e-07	19632.75;25197.33;26240.28	A0A1D5RLS2;A0A1D5RM23;Q9CQF3	Nudt21	Isoform of Q9CQF3, Cleavage and polyadenylation-specificity factor subunit 5 (Fragment);Isoform of Q9CQF3, Cleavage and polyadenylation-specificity factor subunit 5;Cleavage and polyadenylation specificity factor subunit 5	5	5	5	5	5	5	5	5	5	5	5	5	5	5	5	5	5	5	5	5	5	5	5	5	5	5	5	5	5	5	5	5	5	5	5	5	5	5	5	5	5	5	5	5	5
0.00372938	11474.07;24218.68	A0A1D5RM22;E9PW74	Gimd1	Isoform of E9PW74, GTPase IMAP family member GIMD1;GTPase IMAP family member GIMD1	Filtered	3	3	3	3	3	3	3	3	3	3	3	3	3	3	3	3	3	Filtered	3	3	3	3	3	3	3	3	3	Filtered	3	3	3	3	3	3	3	3	3	Filtered	3	3	3	3	3	3
0.00330301	NaN;223720.97;223720.97-4	A0A1D5RM34;Q8CJ19;Q8CJ19-4	Mical3	Isoform of Q8CJ19, [F-actin]-monooxygenase MICAL3 (Fragment);[F-actin]-monooxygenase MICAL3;Isoform of Q8CJ19, Isoform 4 of [F-actin]-monooxygenase MICAL3	1	1	1	1	1	1	1	1	1	1	1	1	1	1	1	1	1	1	1	1	1	Filtered	Filtered	1	1	Filtered	1	1	Filtered	1	1	1	Filtered	1	1	1	1	1	1	1	1	1	1	1	1
6.33209e-11	24638.34;20732.33	A0A1D5RM85;P62717	Rpl18a	Isoform of P62717, 60S ribosomal protein L18a (Fragment);60S ribosomal protein L18a	8	8	8	8	8	8	8	8	8	8	8	8	8	8	8	8	8	8	8	8	8	8	8	8	8	8	8	8	8	8	8	8	8	8	8	8	8	8	9	9	9	9	9	9	9
0.000311064	266119.9;260957.72;266807.71;266807.71-2;266807.71-4	A0A1D5RMJ8;B7ZWL1;Q6ZQ08;Q6ZQ08-2;Q6ZQ08-4	Cnot1	Isoform of Q6ZQ08, CCR4-NOT transcription complex subunit 1;Isoform of Q6ZQ08, CCR4-NOT transcription complex subunit 1;CCR4-NOT transcription complex subunit 1;Isoform of Q6ZQ08, Isoform 2 of CCR4-NOT transcription complex subunit 1;Isoform of Q6ZQ08, Isoform 4 of CCR4-NOT transcription complex subunit 1	50	50	50	50	50	50	50	50	50	50	50	50	50	50	50	50	50	50	50	50	50	50	50	50	50	50	50	50	50	50	50	50	50	50	50	50	50	50	52	52	52	52	52	52	52
0.00688784	48359.44;31443.18	A0A1D5RML8;P97760	Polr2c	Isoform of P97760, DNA-directed RNA polymerase II subunit RPB3;DNA-directed RNA polymerase II subunit RPB3	5	5	Filtered	Filtered	5	5	5	5	5	Filtered	Filtered	5	5	5	5	Filtered	5	5	5	5	5	5	5	5	5	5	5	5	5	5	5	5	Filtered	5	Filtered	Filtered	Filtered	5	5	5	Filtered	Filtered	5	5	5
0.00790423	65434.79;67462.11;67333.98	A0A1I7Q4G8;E9QMN5;Q8CHY6	Gatad2a	Isoform of Q8CHY6, Transcriptional repressor p66 alpha;Isoform of Q8CHY6, Transcriptional repressor p66 alpha;Transcriptional repressor p66 alpha	Filtered	9	Filtered	Filtered	Filtered	Filtered	9	Filtered	9	9	Filtered	Filtered	Filtered	Filtered	Filtered	Filtered	Filtered	Filtered	Filtered	Filtered	9	Filtered	Filtered	9	9	Filtered	Filtered	9	Filtered	Filtered	Filtered	Filtered	9	Filtered	Filtered	Filtered	Filtered	Filtered	Filtered	10	Filtered	Filtered	Filtered	Filtered	10
2.931e-09	64094.81;58221.22;59048.07	A0A1L1SQ41;J3QNU1;Q9Z2A5-2	Ate1	Isoform of Q9Z2A5, Arginyl-tRNA--protein transferase 1;Isoform of Q9Z2A5, Arginyl-tRNA--protein transferase 1;Isoform of Q9Z2A5, Isoform ATE1-2 of Arginyl-tRNA--protein transferase 1	9	9	9	9	9	9	9	9	9	9	9	9	9	9	9	9	9	9	9	9	9	9	9	9	9	9	9	9	9	9	9	9	9	9	9	9	9	9	10	10	10	10	10	10	10
2.13979e-10	10309.11;13742.13	A0A1L1SQA8;P62852	Rps25	Isoform of P62852, 40S ribosomal protein S25;40S ribosomal protein S25	4	4	4	4	4	4	4	4	4	4	4	4	4	4	4	4	4	4	4	4	4	4	4	4	4	4	4	4	4	4	4	4	4	4	4	4	4	4	4	4	4	4	4	4	4
0.000475495	12451.24;7742.02;26000.56;14458.51;17428;22055.37;40433.38	A0A1L1SRB5;A0A1L1SRT4;A0A1L1SRT5;A0A1L1SRW2;A0A1L1STF2;A0A1L1SU68;Q91W67	Ubl7	Isoform of Q91W67, Ubiquitin-like protein 7;Isoform of Q91W67, Ubiquitin-like protein 7 (Fragment);Isoform of Q91W67, Ubiquitin-like protein 7 (Fragment);Isoform of Q91W67, Ubiquitin-like protein 7 (Fragment);Isoform of Q91W67, Ubiquitin-like protein 7 (Fragment);Isoform of Q91W67, Ubiquitin-like protein 7 (Fragment);Ubiquitin-like protein 7	1	1	1	1	1	1	1	1	1	1	1	1	1	1	1	1	1	1	1	1	1	1	1	1	1	1	1	1	1	1	1	1	1	1	1	1	1	1	2	2	2	2	2	2	2
0.00690992	17298.69;30148.05	A0A1L1SRC3;Q9CQT2	Rbm7	Isoform of Q9CQT2, RNA-binding protein 7;RNA-binding protein 7	Filtered	Filtered	Filtered	Filtered	2	2	2	2	2	2	Filtered	Filtered	2	2	2	Filtered	2	2	2	Filtered	2	2	2	2	Filtered	2	Filtered	2	2	2	2	Filtered	2	2	2	Filtered	2	2	Filtered	Filtered	Filtered	Filtered	2	2	2
0.000678399	89440.78;94947.26	A0A1L1SRE8;P35951	Ldlr	Isoform of P35951, Low-density lipoprotein receptor;Low-density lipoprotein receptor	8	8	8	8	8	8	8	8	8	8	8	8	8	8	8	8	8	8	8	8	8	8	8	8	8	8	8	8	8	8	8	8	8	8	8	8	8	8	8	8	8	8	8	8	8
0.00304972	8182.5	A0A1L1SRH5	Abhd14b	Isoform of Q8VCR7, Protein ABHD14B (Fragment)	Filtered	Filtered	Filtered	Filtered	Filtered	Filtered	Filtered	Filtered	Filtered	1	Filtered	1	1	Filtered	Filtered	Filtered	Filtered	1	Filtered	1	1	Filtered	1	Filtered	Filtered	Filtered	Filtered	Filtered	Filtered	1	1	Filtered	1	Filtered	1	1	Filtered	Filtered	Filtered	Filtered	Filtered	Filtered	Filtered	Filtered	Filtered
0.00398341	39714.27;39696.23;39740.31;39740.31-2	A0A1L1SRT0;F6TCF9;Q60739;Q60739-2	Bag1	Isoform of Q60739, BAG family molecular chaperone regulator 1;Isoform of Q60739, BAG family molecular chaperone regulator 1;BAG family molecular chaperone regulator 1;Isoform of Q60739, Isoform 2 of BAG family molecular chaperone regulator 1	7	7	7	7	7	7	7	7	7	7	7	7	7	7	7	7	7	7	7	7	7	7	7	7	7	7	7	7	7	7	7	7	7	7	7	7	7	7	8	8	8	8	8	8	8
2.53558e-11	19612.07;21179.98	A0A1L1SSA8;Q91XE8	Tmem205	Isoform of Q91XE8, Transmembrane protein 205 (Fragment);Transmembrane protein 205	4	4	4	4	4	4	4	4	4	4	4	4	4	4	4	4	4	4	4	4	4	4	4	4	4	4	4	4	4	4	4	4	4	4	4	4	4	4	4	4	4	4	4	4	4
6.01307e-06	53916.49;53788.36;53902.46;53902.46-3	A0A1L1SSF2;Q3UDS7;Q8VDL4;Q8VDL4-3	Adpgk	Isoform of Q8VDL4, ADP-dependent glucokinase;Isoform of Q8VDL4, ADP-dependent glucokinase;ADP-dependent glucokinase;Isoform of Q8VDL4, Isoform 3 of ADP-dependent glucokinase	10	10	10	10	10	10	10	10	10	10	10	10	10	10	10	10	10	10	10	10	10	10	10	10	10	10	10	10	10	10	10	10	10	10	10	10	10	10	10	10	10	10	10	10	10
0.000728711	97452.66;76348.02;96020.99;96020.99-2;96020.99-3	A0A1L1STE4;Q45VK5;Q9Z1X4;Q9Z1X4-2;Q9Z1X4-3	Ilf3	Isoform of Q9Z1X4, Interleukin enhancer-binding factor 3;Isoform of Q9Z1X4, Interleukin enhancer-binding factor 3;Interleukin enhancer-binding factor 3;Isoform of Q9Z1X4, Isoform 2 of Interleukin enhancer-binding factor 3;Isoform of Q9Z1X4, Isoform 3 of Interleukin enhancer-binding factor 3	9	9	9	9	9	9	9	9	9	9	9	9	9	9	9	9	9	9	9	9	9	9	9	9	9	9	9	9	9	9	9	9	9	9	9	9	9	9	10	10	10	10	10	10	10
1.49207e-11	41519.95;39638.7	A0A1L1STE6;Q9D6R2	Idh3a	Isoform of Q9D6R2, Isocitrate dehydrogenase [NAD] subunit, mitochondrial;Isocitrate dehydrogenase [NAD] subunit alpha, mitochondrial	18	18	18	18	18	18	18	18	18	18	18	18	18	18	18	18	18	18	18	18	18	18	18	18	18	18	18	18	18	18	18	18	18	18	18	18	18	18	23	23	23	23	23	23	23
5.23545e-08	48428.28;46063.69	A0A1L1SUI3;Q9D1F9	Slc37a4	Solute carrier family 37 (glucose-6-phosphate transporter), member 4;Isoform of A0A1L1SUI3, Solute carrier family 37 (Glucose-6-phosphate transporter), member 4	6	6	6	6	6	6	6	6	6	6	6	6	6	6	6	6	6	6	6	6	6	6	6	6	6	6	6	6	6	6	6	6	6	6	6	6	6	6	7	7	7	7	7	7	7
0.00968992	16655.9	A0A1L1SUS8	Cep63	Isoform of Q3UPP8, Centrosomal protein of 63 kDa (Fragment)	1	1	1	1	1	1	1	1	1	1	1	1	1	1	1	1	1	1	1	1	1	1	1	1	1	1	1	1	1	1	1	1	1	1	1	1	1	1	1	1	1	1	1	1	1
0.00452942	22087.82;36464.73	A0A1L1SUU4;Q9ERN0	Scamp2	Isoform of Q9ERN0, Secretory carrier-associated membrane protein (Fragment);Secretory carrier-associated membrane protein 2	1	1	1	1	Filtered	1	1	1	1	1	1	1	Filtered	1	1	1	1	1	1	Filtered	1	1	1	1	1	1	1	1	1	1	1	1	1	1	Filtered	1	1	Filtered	1	1	1	1	Filtered	1	1
0.00409013	14037.98;18079.93	A0A1L1SUX8;P01831	Thy1	Isoform of P01831, Thy-1 membrane glycoprotein (Fragment);Thy-1 membrane glycoprotein	3	3	3	3	Filtered	3	3	3	3	3	3	3	3	3	3	3	Filtered	3	3	Filtered	3	3	3	3	3	Filtered	3	3	3	3	Filtered	3	Filtered	3	Filtered	Filtered	Filtered	Filtered	3	3	3	3	Filtered	3	3
9.36334e-09	157154.9;154841.34	A0A1L1SV73;Q8BY87-2	Usp47	Isoform of Q8BY87, Ubiquitin carboxyl-terminal hydrolase 47;Isoform of Q8BY87, Isoform 2 of Ubiquitin carboxyl-terminal hydrolase 47	50	50	50	50	50	50	50	50	50	50	50	50	50	50	50	50	50	50	50	50	50	50	50	50	50	50	50	50	50	50	50	50	50	50	50	50	50	50	53	53	53	53	53	53	53
0.00506834	NaN;21860.32	A0A1L1SVC7;Q9CQ02	Commd4	Isoform of Q9CQ02, COMM domain-containing protein 4 (Fragment);COMM domain-containing protein 4	3	3	3	3	3	3	3	3	3	3	3	3	3	3	3	3	3	3	3	3	3	3	3	3	3	3	Filtered	3	3	3	3	3	3	3	3	3	3	3	3	3	3	3	3	3	3
3.61689e-11	17005.02;17672.83;16930.05;16930.05-2	A0A1W2P6F6;A0A1W2P7Q9;Q60605;Q60605-2	Myl6	Isoform of Q60605, Myosin light polypeptide 6;Isoform of Q60605, Myosin light polypeptide 6;Myosin light polypeptide 6;Isoform of Q60605, Isoform Smooth muscle of Myosin light polypeptide 6	7	7	7	7	7	7	7	7	7	7	7	7	7	7	7	7	7	7	7	7	7	7	7	7	7	7	7	7	7	7	7	7	7	7	7	7	7	7	9	9	9	9	9	9	9
0.00899866	12401.19;14743.69;9283.59;21629.81;20925.79	A0A1W2P6I3;A0A1W2P758;A0A1W2P7N8;A0A1W2P845;P97314	Csrp2	Isoform of P97314, Cysteine and glycine-rich protein 2;Isoform of P97314, Cysteine and glycine-rich protein 2 (Fragment);Isoform of P97314, Cysteine and glycine-rich protein 2 (Fragment);Isoform of P97314, Cysteine and glycine-rich protein 2;Cysteine and glycine-rich protein 2	Filtered	Filtered	Filtered	Filtered	Filtered	1	Filtered	1	1	1	1	Filtered	Filtered	1	1	Filtered	Filtered	Filtered	1	1	Filtered	Filtered	1	1	Filtered	Filtered	Filtered	1	Filtered	1	Filtered	Filtered	Filtered	Filtered	Filtered	Filtered	Filtered	Filtered	Filtered	Filtered	Filtered	Filtered	Filtered	2	Filtered
7.06661e-09	156590.54;156461.43	A0A1W2P711;Q91ZV0	Mia2	Isoform of Q91ZV0, Melanoma inhibitory activity protein 2;Melanoma inhibitory activity protein 2	38	38	38	38	38	38	38	38	38	38	38	38	38	38	38	38	38	38	38	38	38	38	38	38	38	38	38	38	38	38	38	38	38	38	38	38	38	38	42	42	42	42	42	42	42
0.00392505	20246.69;15388.02	A0A1W2P768;P84228	Hist2h3c1;Hist1h3b	Isoform of P84228, Histone H3.2;Histone H3.2	1	1	1	1	1	1	1	1	1	1	1	1	1	1	1	1	1	1	1	Filtered	1	1	1	1	1	1	1	1	1	1	1	1	1	1	1	1	1	1	2	2	2	2	2	2	2
8.43008e-07	82042.62;73275.79	A0A1W2P788;P45700	Man1a;Man1a1	Isoform of P45700, alpha-1,2-Mannosidase (Fragment);Mannosyl-oligosaccharide 1,2-alpha-mannosidase IA	17	17	17	17	17	17	17	17	17	17	17	17	17	17	17	17	17	17	17	17	17	17	17	17	17	17	17	17	17	17	17	17	17	17	17	17	17	17	18	18	18	18	18	18	18
1.11689e-10	15978.59;15180.77;14514.93	A0A1W2P7A1;F7AEH4;Q6ZWZ6	Rps12;Rps12;Rps12-ps3	Isoform of P63323, 40S ribosomal protein S12;Isoform of P63323, 40S ribosomal protein S12;Isoform of P63323, 40S ribosomal protein S12	6	6	6	6	6	6	6	6	6	6	6	6	6	6	6	6	6	6	6	6	6	6	6	6	6	6	6	6	6	6	6	6	6	6	6	6	6	6	7	7	7	7	7	7	7
0.0010566	32378.41;25161.91;36296.16;36296.16-2	A0A1W2P7P6;A0A1W2P7R5;Q91W52;Q91W52-2	Tmem19	Isoform of Q91W52, Transmembrane protein 19;Isoform of Q91W52, Transmembrane protein 19;Transmembrane protein 19;Isoform of Q91W52, Isoform 2 of Transmembrane protein 19	1	1	1	1	1	1	1	1	1	1	1	1	1	1	1	1	1	1	1	1	1	1	1	1	1	1	1	1	1	1	1	1	1	1	1	1	1	1	1	1	1	1	1	1	1
0.00309088	109789	A0A1W2P7Q6	Xpot	Isoform of Q9CRT8, Exportin-T	17	17	Filtered	17	17	17	17	17	17	17	17	17	17	17	17	17	17	17	17	17	17	17	17	17	17	17	17	17	17	17	17	17	17	Filtered	17	17	17	17	17	17	Filtered	17	17	17	17
0.00523178	14053.18;17935.93	A0A1W2P7S5;Q9D289	Trappc6b	Isoform of Q9D289, Trafficking protein particle complex subunit 6B;Trafficking protein particle complex subunit 6B	Filtered	Filtered	2	2	2	2	2	Filtered	2	2	2	2	2	2	Filtered	2	2	2	2	Filtered	2	Filtered	2	Filtered	Filtered	2	2	2	2	2	2	2	Filtered	Filtered	Filtered	2	Filtered	Filtered	Filtered	Filtered	2	2	2	2	2
3.83296e-06	44672.36;50636.13;50662.12;50662.12-2	A0A1W2P7V0;K3W4Q9;Q8BH60;Q8BH60-2	Gopc	Isoform of Q8BH60, Golgi-associated PDZ and coiled-coil motif-containing protein (Fragment);Isoform of Q8BH60, Golgi-associated PDZ and coiled-coil motif-containing protein;Golgi-associated PDZ and coiled-coil motif-containing protein;Isoform of Q8BH60, Isoform 2 of Golgi-associated PDZ and coiled-coil motif-containing protein	13	13	13	13	13	13	13	13	13	13	13	13	13	13	13	13	13	13	13	13	13	13	13	13	13	13	13	13	13	13	13	13	13	13	13	13	13	13	13	13	13	13	13	13	13
0.00534645	13514.26;15624.49;16795.7	A0A1W2P7V6;A0A1W2P899;Q9DAC7	Ttc32	Isoform of Q9DAC7, Tetratricopeptide repeat protein 32;Isoform of Q9DAC7, Tetratricopeptide repeat protein 32;Tetratricopeptide repeat protein 32	Filtered	Filtered	1	Filtered	1	Filtered	Filtered	1	Filtered	Filtered	Filtered	1	1	Filtered	1	Filtered	1	1	1	1	1	Filtered	1	1	Filtered	1	Filtered	1	1	1	Filtered	Filtered	1	Filtered	1	Filtered	1	1	Filtered	Filtered	1	Filtered	1	Filtered	Filtered
9.16935e-06	6437.44;9058.43;9030.41	A0A1W2P7X0;E9QMV2;Q4KML4	Abracl	Isoform of Q4KML4, Costars family protein ABRACL (Fragment);Isoform of Q4KML4, Costars family protein ABRACL;Costars family protein ABRACL	3	3	3	3	3	3	3	3	3	3	3	3	3	3	3	3	3	3	3	3	3	3	3	3	3	3	3	3	3	3	3	3	3	3	3	3	3	3	4	4	4	4	4	4	4
0.00257255	166011.72;163003.25;164185.63	A0A1W2P7Y1;B2RRF0;P35822	Ptprk	Isoform of P35822, Receptor-type tyrosine-protein phosphatase kappa;Isoform of P35822, Ptprk protein;Receptor-type tyrosine-protein phosphatase kappa	4	4	4	4	4	4	4	4	4	4	4	4	4	4	4	4	4	4	4	Filtered	4	4	4	4	Filtered	4	4	4	4	4	4	4	Filtered	4	Filtered	Filtered	Filtered	Filtered	5	5	5	5	5	5	5
0.00773473	191254.84;211799.94;211931.78;214062.35;214062.35-2;214062.35-3;197498.3;284643.68;216909.38	A0A1W2P812;G5E8K2;G5E8K3;G5E8K5;G5E8K5-2;G5E8K5-3;S4R1S2;S4R2K9;S4R2S8	Ank3	Isoform of G5E8K5, Ankyrin-3;Isoform of G5E8K5, Ankyrin 3, epithelial, isoform CRA_l;Isoform of G5E8K5, Ankyrin 3, epithelial, isoform CRA_b;Ankyrin-3;Isoform of G5E8K5, Isoform 2 of Ankyrin-3;Isoform of G5E8K5, Isoform 3 of Ankyrin-3;Isoform of G5E8K5, Ankyrin-3;Isoform of G5E8K5, Ankyrin-3 (Fragment);Isoform of G5E8K5, Ankyrin-3	Filtered	Filtered	5	5	5	5	Filtered	5	5	5	5	5	5	5	5	5	5	5	5	5	5	Filtered	5	5	5	5	Filtered	5	5	5	5	Filtered	5	5	5	Filtered	5	5	Filtered	Filtered	5	5	5	5	Filtered
0.00533771	131934.94;179467.1;179467.1-2	A0A1Y7VJ05;Q8K4P8;Q8K4P8-2	Hecw1	Isoform of Q8K4P8, E3 ubiquitin-protein ligase HECW1 (Fragment);E3 ubiquitin-protein ligase HECW1;Isoform of Q8K4P8, Isoform 2 of E3 ubiquitin-protein ligase HECW1	1	1	1	1	1	1	1	1	1	1	1	1	1	1	1	1	1	1	1	1	1	1	1	1	1	1	1	1	1	1	1	1	1	1	1	1	1	1	1	1	1	1	1	1	1
6.43232e-08	9927.18;12757.66	A0A1Y7VJ48;P48428	Tbca	Isoform of P48428, Tubulin-specific chaperone A;Tubulin-specific chaperone A	6	6	6	6	6	6	6	6	6	6	6	6	6	6	6	6	6	6	6	6	6	6	6	6	6	6	6	6	6	6	6	6	6	6	6	6	6	6	8	8	8	8	8	8	8
0.00705784	55076.63;60588.03;70281.12;67308.59;72085.89;64273.3;70837.67	A0A1Y7VJ93;A0A1Y7VMG9;D3YXX1;D3YY85;D3YY86;Q8BJZ0;Q8R5C8	Zmynd11	Isoform of Q8R5C8, Zinc finger MYND domain-containing protein 11 (Fragment);Isoform of Q8R5C8, Zinc finger MYND domain-containing protein 11 (Fragment);Isoform of Q8R5C8, Zinc finger MYND domain-containing protein 11;Isoform of Q8R5C8, Zinc finger MYND domain-containing protein 11;Isoform of Q8R5C8, Zinc finger MYND domain-containing protein 11;Isoform of Q8R5C8, Zinc finger MYND domain-containin…	Filtered	Filtered	1	Filtered	Filtered	Filtered	1	Filtered	1	Filtered	1	1	1	Filtered	Filtered	Filtered	Filtered	Filtered	Filtered	Filtered	Filtered	1	Filtered	Filtered	1	Filtered	Filtered	1	Filtered	1	Filtered	Filtered	Filtered	1	Filtered	Filtered	Filtered	1	Filtered	Filtered	1	Filtered	Filtered	Filtered	1
0.000184524	46036.28;42945.81;42893.76;44337.39;44337.39-2	A0A1Y7VJA2;E9PVP4;F8WJB9;P70429;P70429-2	Evl	Isoform of P70429, Ena/VASP-like protein (Fragment);Isoform of P70429, Ena/VASP-like protein;Isoform of P70429, Ena/VASP-like protein;Ena/VASP-like protein;Isoform of P70429, Isoform 1 of Ena/VASP-like protein	4	4	4	4	Filtered	4	4	Filtered	4	4	4	4	4	4	4	Filtered	Filtered	4	4	4	4	4	4	4	4	4	4	4	4	4	Filtered	4	Filtered	4	4	Filtered	4	4	4	4	4	4	Filtered	4	4
5.87822e-06	55260.1;53518.03	A0A1Y7VJM4;Q8R2E9	Ero1lb;Ero1b	Isoform of Q8R2E9, ERO1-like beta (S. cerevisiae);ERO1-like protein beta	14	14	14	14	14	14	14	14	14	14	14	14	14	14	14	14	14	14	14	14	14	14	14	14	14	14	14	14	14	14	14	14	14	14	14	14	14	14	14	14	14	14	14	14	14
0.00114646	48996.8	A0A1Y7VJN8	Cast	Isoform of P51125, Calpastatin	1	Filtered	1	1	1	1	1	1	1	1	1	1	1	1	1	1	1	1	1	1	1	1	1	1	1	1	1	1	1	1	1	1	1	1	1	1	1	1	1	Filtered	1	1	1	1	1
4.33737e-11	24205.1	A0A1Y7VJZ2	Gstz1	Isoform of Q9WVL0, Glutathione transferase zeta 1 (Maleylacetoacetate isomerase), isoform CRA_c	18	18	18	18	18	18	18	18	18	18	18	18	18	18	18	18	18	18	18	18	18	18	18	18	18	18	18	18	18	18	18	18	18	18	18	18	18	18	23	23	23	23	23	23	23
0.00544618	NaN;16717.9	A0A1Y7VK19;Q9DCB8	Isca2	Isoform of Q9DCB8, Iron-sulfur cluster assembly 2 homolog, mitochondrial (Fragment);Iron-sulfur cluster assembly 2 homolog, mitochondrial	Filtered	Filtered	5	5	5	Filtered	Filtered	5	5	5	5	5	5	5	5	5	5	5	5	5	5	5	5	5	5	5	5	5	5	5	5	5	5	5	5	5	5	5	Filtered	Filtered	5	5	5	Filtered	Filtered
0.00639204	51297.3;48768.31;48768.31-2;48768.31-3;48768.31-5	A0A1Y7VK55;P70255;P70255-2;P70255-3;P70255-5	Nfic	Isoform of P70255, Nuclear factor 1;Nuclear factor 1 C-type;Isoform of P70255, Isoform 2 of Nuclear factor 1 C-type;Isoform of P70255, Isoform 3 of Nuclear factor 1 C-type;Isoform of P70255, Isoform 5 of Nuclear factor 1 C-type	Filtered	4	4	4	4	4	Filtered	4	4	4	4	4	4	4	4	Filtered	4	4	4	4	4	Filtered	4	4	4	4	4	4	4	4	4	4	4	4	4	Filtered	4	4	Filtered	4	4	4	4	4	Filtered
0.000782198	8576.95;8202.83;5400.45;6491.68;13052.31;8546.92	A0A1Y7VKT9;E0CY38;E0CY91;E0CYW1;E0CZB3;Q9EPV8	Gm16381;Ubl5;Ubl5;Ubl5;Ubl5;Ubl5	Predicted gene 16381;Isoform of Q9EPV8, Ubiquitin-like 5, isoform CRA_a;Isoform of Q9EPV8, Ubiquitin-like protein 5;Isoform of Q9EPV8, Ubiquitin-like protein 5 (Fragment);Isoform of Q9EPV8, Ubiquitin-like protein 5;Ubiquitin-like protein 5	Filtered	3	3	3	3	3	3	3	3	3	3	3	3	3	3	3	3	3	3	3	3	3	3	3	3	3	3	3	3	3	3	3	3	3	3	3	3	3	Filtered	4	4	4	4	4	4
9.90147e-12	17748.65;17671.57;17718.67	A0A1Y7VKY1;F6YVP7;P62270	Gm11361;Gm10260;Rps18	MCG116671;Predicted gene 10260;40S ribosomal protein S18	9	9	9	9	9	9	9	9	9	9	9	9	9	9	9	9	9	9	9	9	9	9	9	9	9	9	9	9	9	9	9	9	9	9	9	9	9	9	10	10	10	10	10	10	10
0.00111579	98535.72;102041.62;102001.56;102001.56-2	A0A1Y7VLN4;E9QKQ5;Q91ZP3;Q91ZP3-2	Lpin1	Isoform of Q91ZP3, Phosphatidate phosphatase LPIN1;Isoform of Q91ZP3, Phosphatidate phosphatase LPIN1;Phosphatidate phosphatase LPIN1;Isoform of Q91ZP3, Isoform 2 of Phosphatidate phosphatase LPIN1	11	Filtered	Filtered	Filtered	11	Filtered	11	Filtered	11	Filtered	Filtered	11	Filtered	11	Filtered	11	Filtered	11	Filtered	11	Filtered	11	11	11	Filtered	11	11	11	11	11	11	11	Filtered	11	Filtered	Filtered	Filtered	11	11	Filtered	Filtered	Filtered	11	Filtered	11
1.06334e-08	6560.83;6697.97	A0A1Y7VLP0;P56379	2010107E04Rik;Mp68	Isoform of P56379, RIKEN cDNA 2010107E04 gene (Fragment);6.8 kDa mitochondrial proteolipid	1	1	1	1	1	1	1	1	1	1	1	1	1	1	1	1	1	1	1	1	1	1	1	1	1	1	1	1	1	1	1	1	1	1	1	1	1	1	4	4	4	4	4	4	4
1.4273e-07	166790.34;160615.61	A0A1Y7VMN0;F8VPK5	Rock2	Isoform of P70336, Rho-associated protein kinase 2 (Fragment);Isoform of P70336, Rho-associated protein kinase	39	39	39	39	39	39	39	39	39	39	39	39	39	39	39	39	39	39	39	39	39	39	39	39	39	39	39	39	39	39	39	39	39	39	39	39	39	39	42	42	42	42	42	42	42
4.72997e-05	NaN;38167.46	A0A1Y7VN19;Q9CXR1	Dhrs7	Isoform of Q9CXR1, Dehydrogenase/reductase SDR family member 7 (Fragment);Dehydrogenase/reductase SDR family member 7	9	9	9	9	9	9	9	9	9	9	9	9	9	9	9	9	9	9	9	9	9	9	9	9	9	9	9	9	9	9	9	9	9	9	9	9	9	9	10	10	10	10	10	10	10
1.06469e-09	35558.14;33677.89;32065.01	A0A286YCG8;A0A286YCT4;Q9CY50	Ssr1	Isoform of Q9CY50, Translocon-associated protein subunit alpha;Isoform of Q9CY50, Translocon-associated protein subunit alpha;Translocon-associated protein subunit alpha	4	4	4	4	4	4	4	4	4	4	4	4	4	4	4	4	4	4	4	4	4	4	4	4	4	4	4	4	4	4	4	4	4	4	4	4	4	4	4	4	4	4	4	4	4
0.00965126	23427.61;19920.97;NaN;23714.88;23714.88-2	A0A286YCS0;A0A286YDT0;A0A286YEA7;Q7TMY4;Q7TMY4-2	Thoc7	Isoform of Q7TMY4, THO complex subunit 7 homolog;Isoform of Q7TMY4, THO complex subunit 7 homolog (Fragment);Isoform of Q7TMY4, THO complex subunit 7 homolog (Fragment);THO complex subunit 7 homolog;Isoform of Q7TMY4, Isoform 2 of THO complex subunit 7 homolog	Filtered	Filtered	2	2	2	Filtered	2	Filtered	2	2	2	2	2	2	2	2	2	2	2	2	2	2	2	2	2	2	Filtered	2	2	2	2	Filtered	2	2	2	Filtered	Filtered	2	Filtered	Filtered	2	2	2	Filtered	2
3.2152e-07	204941.74;204575.35	A0A286YCV9;E9Q4K7	Kif13b	Kinesin family member 13B;Isoform of A0A286YCV9, Kinesin family member 13B	38	38	38	38	38	38	38	38	38	38	38	38	38	38	38	38	38	38	38	38	38	38	38	38	38	38	38	38	38	38	38	38	38	38	38	38	38	38	49	49	49	49	49	49	49
0.00152259	160811.79;160910.92	A0A286YCX6;E9PWG2	Trappc8	Isoform of E9PWG2, Trafficking protein particle complex 8;Trafficking protein particle complex 8	18	18	18	18	18	18	18	18	18	18	18	18	18	18	18	18	18	18	18	18	18	18	18	18	18	18	18	18	18	18	18	18	18	18	18	18	18	18	19	19	19	19	19	19	19
0.000836409	73427.54;73569.66;NaN;73697.79	A0A286YDA2;A0A286YDT3;A0A286YDV7;E9Q5C9	Nolc1	Isoform of E9Q5C9, Nucleolar and coiled-body phosphoprotein 1;Isoform of E9Q5C9, Nucleolar and coiled-body phosphoprotein 1;Isoform of E9Q5C9, Nucleolar and coiled-body phosphoprotein 1 (Fragment);Nucleolar and coiled-body phosphoprotein 1	Filtered	13	13	13	13	13	13	13	13	13	13	13	13	13	13	13	13	13	13	13	13	13	13	13	13	13	13	13	13	13	13	13	13	13	13	13	13	13	Filtered	13	13	13	13	13	13
0.00818196	23038.82;24986.47	A0A286YDF2;O89116	Vti1a	Isoform of O89116, Vesicle transport through interaction with t-SNAREs homolog 1A;Vesicle transport through interaction with t-SNAREs homolog 1A	Filtered	3	3	3	Filtered	3	Filtered	Filtered	3	3	3	3	3	Filtered	3	3	Filtered	3	3	3	3	3	3	3	3	Filtered	Filtered	3	Filtered	3	Filtered	Filtered	3	3	3	Filtered	3	3	Filtered	3	3	3	Filtered	3	Filtered
0.00575644	234526.09;233324.98;233323.89;233323.89-2;233323.89-3;233323.89-4	A0A286YDF5;E9Q390;Q69ZN7;Q69ZN7-2;Q69ZN7-3;Q69ZN7-4	Myof	Isoform of Q69ZN7, Myoferlin;Isoform of Q69ZN7, Myoferlin;Myoferlin;Isoform of Q69ZN7, Isoform 2 of Myoferlin;Isoform of Q69ZN7, Isoform 3 of Myoferlin;Isoform of Q69ZN7, Isoform 4 of Myoferlin	Filtered	Filtered	Filtered	Filtered	Filtered	Filtered	Filtered	Filtered	Filtered	Filtered	Filtered	Filtered	Filtered	1	1	Filtered	1	Filtered	1	1	Filtered	Filtered	1	1	Filtered	Filtered	Filtered	1	Filtered	1	Filtered	Filtered	Filtered	1	Filtered	Filtered	Filtered	Filtered	Filtered	Filtered	Filtered	Filtered	Filtered	Filtered	Filtered
4.52681e-08	24596.92;27127.17	A0A286YDS5;Q99KF1	Tmed9	Isoform of Q99KF1, Transmembrane emp24 domain-containing protein 9;Transmembrane emp24 domain-containing protein 9	5	5	5	5	5	5	5	5	5	5	5	5	5	5	5	5	5	5	5	5	5	5	5	5	5	5	5	5	5	5	5	5	5	5	5	5	5	5	7	7	7	7	7	7	7
4.48348e-08	13605.06;15423.19;15423.19-2;15423.19-3	A0A286YEB7;P62849;P62849-2;P62849-3	Rps24	Isoform of P62849, 40S ribosomal protein S24;40S ribosomal protein S24;Isoform of P62849, Isoform 2 of 40S ribosomal protein S24;Isoform of P62849, Isoform 3 of 40S ribosomal protein S24	3	3	3	3	3	3	3	3	3	3	3	3	3	3	3	3	3	3	3	3	3	3	3	3	3	3	3	3	3	3	3	3	3	3	3	3	3	3	5	5	5	5	5	5	5
9.90147e-12	52270.73;49925.27	A0A2C9F2D2;Q07076	Anxa7	Isoform of Q07076, Annexin;Annexin A7	17	17	17	17	17	17	17	17	17	17	17	17	17	17	17	17	17	17	17	17	17	17	17	17	17	17	17	17	17	17	17	17	17	17	17	17	17	17	25	25	25	25	25	25	25
5.02126e-09	12454.84;12440.82	A0A2I3BPG9;P83882	Rpl36a-ps1;Rpl36a	MCG113838;60S ribosomal protein L36a	5	5	5	5	5	5	5	5	5	5	5	5	5	5	5	5	5	5	5	5	5	5	5	5	5	5	5	5	5	5	5	5	5	5	5	5	5	5	5	5	5	5	5	5	5
4.65492e-07	203826.54;203755.46	A0A2I3BPQ5;E9Q784	Zc3h13	Isoform of E9Q784, Zinc finger CCCH domain-containing protein 13;Zinc finger CCCH domain-containing protein 13	1	1	1	1	1	1	1	1	1	1	1	1	1	1	1	1	1	1	1	1	1	1	1	1	1	1	1	1	1	1	1	1	1	1	1	1	1	1	1	1	1	1	1	1	1
0.00521485	NaN;16723.12	A0A2I3BPS1;Q9CQI3	Gmfb	Isoform of Q9CQI3, Glia maturation factor beta (Fragment);Glia maturation factor beta	5	5	5	5	5	5	5	5	5	5	5	5	5	5	5	Filtered	5	5	5	5	5	5	5	5	5	5	5	5	5	5	5	5	5	5	5	5	5	5	6	6	6	6	6	6	6
1.06859e-06	30489.7	A0A2I3BPW0	Ndrg2	Isoform of Q9QYG0, Protein NDRG2 (Fragment)	1	1	Filtered	1	1	1	1	1	1	1	1	1	1	1	1	1	1	1	1	1	1	1	1	1	1	1	1	1	1	1	1	1	1	1	1	1	1	1	1	1	Filtered	1	1	1	1
0.00217759	116033.25;112897.7	A0A2I3BQ07;Q505D1	Ankrd28	Isoform of Q505D1, Serine/threonine-protein phosphatase 6 regulatory ankyrin repeat subunit A;Serine/threonine-protein phosphatase 6 regulatory ankyrin repeat subunit A	8	8	8	8	8	8	8	8	8	8	8	8	8	8	8	8	8	8	8	8	8	8	8	8	8	8	8	8	8	8	8	8	8	8	Filtered	8	8	8	8	8	8	8	8	8	8
0.00264835	79814.47;69989.08;78946.54;78946.54-2	A0A2I3BQ91;A0A2I3BQY6;Q8BMD6;Q8BMD6-2	Tmem260	Isoform of Q8BMD6, Transmembrane protein 260;Isoform of Q8BMD6, Transmembrane protein 260;Transmembrane protein 260;Isoform of Q8BMD6, Isoform 2 of Transmembrane protein 260	1	1	Filtered	1	1	1	1	1	1	Filtered	1	1	1	1	1	Filtered	1	1	1	1	Filtered	1	Filtered	1	Filtered	1	1	1	1	1	1	1	Filtered	1	1	Filtered	Filtered	Filtered	1	1	Filtered	1	1	1	1
0.00127382	93139.64;94144.82;93282.78	A0A2I3BQD7;E9QL65;Q8CI04	Cog3	Isoform of Q8CI04, Conserved oligomeric Golgi complex subunit 3;Isoform of Q8CI04, Conserved oligomeric Golgi complex subunit 3;Conserved oligomeric Golgi complex subunit 3	2	2	2	2	2	2	2	2	2	2	2	2	2	2	2	2	2	2	2	2	2	2	2	2	2	2	Filtered	2	2	2	2	2	2	2	2	2	2	2	2	2	2	2	2	2	2
0.000564667	123959.52;123810.32;123810.32-2	A0A2I3BQV5;Q9EPK7;Q9EPK7-2	Xpo7	Isoform of Q9EPK7, Exportin-7;Exportin-7;Isoform of Q9EPK7, Isoform 2 of Exportin-7	18	18	18	18	18	18	18	18	18	18	18	18	18	18	18	18	18	18	18	18	18	18	18	18	18	18	18	18	18	18	18	18	18	18	18	18	18	18	18	18	18	18	18	18	18
0.00481104	35175.56;17994.49;15571.69	A0A2I3BR29;H9H9T1;Q3TGF2	Fam107b	Isoform of Q3TGF2, Protein FAM107B;Isoform of Q3TGF2, Protein FAM107B;Protein FAM107B	4	Filtered	4	4	4	4	4	4	4	4	Filtered	4	4	4	4	Filtered	4	Filtered	4	4	Filtered	Filtered	4	4	4	4	4	4	4	4	4	4	4	4	Filtered	4	4	Filtered	4	Filtered	4	4	4	4	4
0.000104587	10983.9;11528.61	A0A2I3BRK6;Q9JIX0	Eny2	Isoform of Q9JIX0, Transcription and mRNA export factor ENY2;Transcription and mRNA export factor ENY2	1	1	1	1	1	1	1	1	1	1	1	1	1	1	1	1	1	1	1	1	1	1	1	1	1	1	Filtered	1	1	1	1	1	1	1	1	1	1	1	1	1	1	1	1	1	1
1.13647e-07	42178.65;42161.67	A0A2I3BRL8;Q91VM5	Gm7324;Rbmxl1	Predicted gene 7324;RNA binding motif protein, X-linked-like-1	14	14	14	14	14	14	14	14	14	14	14	14	14	14	14	14	14	14	14	14	14	14	14	14	14	14	14	14	14	14	14	14	14	14	14	14	14	14	15	15	15	15	15	15	15
5.6278e-08	78016.81;99357.77	A0A2I3BRQ3;Q61704	Itih3	Isoform of Q61704, Inter-alpha-trypsin inhibitor heavy chain H3;Inter-alpha-trypsin inhibitor heavy chain H3	5	5	5	5	5	5	5	5	5	5	5	5	5	5	5	5	5	5	5	5	5	5	5	5	5	5	5	5	5	5	5	5	5	5	5	5	5	5	6	6	6	6	6	6	6
0.000184003	11776.8	A0A2I3BRW0	Spcs1	Isoform of Q9D958, Signal peptidase complex subunit 1	3	3	3	3	3	3	3	3	3	3	3	3	3	3	3	3	3	3	3	3	3	3	3	3	3	3	3	3	3	3	3	3	3	3	3	3	3	3	7	7	7	7	7	7	7
0.00393968	80373.69;76711.71;82348.91	A0A2I3BS41;Q8K0M3;Q9R1Z8	Sorbs3	Isoform of Q9R1Z8, Vinexin;Isoform of Q9R1Z8, Sorbs3 protein;Vinexin	8	8	8	8	8	8	8	8	8	8	8	8	8	8	8	8	8	8	8	8	8	8	8	8	8	8	8	8	8	8	8	8	8	8	8	8	8	8	8	8	8	8	8	8	8
0.0069138	20749.71;21909.08;21978.23	A0A2I3BS49;Q9CXU4;Q9WTQ8	Timm23;Gm10273;Timm23	Isoform of Q9WTQ8, Mitochondrial import inner membrane translocase subunit Tim23;Isoform of Q9WTQ8, Mitochondrial import inner membrane translocase subunit TIM23;Mitochondrial import inner membrane translocase subunit Tim23	4	4	4	4	4	Filtered	4	4	4	4	Filtered	4	4	4	4	Filtered	4	4	4	4	4	4	4	4	Filtered	4	Filtered	Filtered	Filtered	4	Filtered	4	4	4	4	4	4	4	6	6	6	6	6	Filtered	6
0.00347711	66605.8;66704.93	A0A2K6EDK3;Q6PIP5	Nudcd1	Isoform of Q6PIP5, NudC domain-containing protein 1;NudC domain-containing protein 1	13	13	13	13	13	13	13	13	13	13	13	13	13	13	13	13	13	13	13	13	13	13	13	13	13	13	13	13	13	13	13	13	13	13	13	13	13	13	15	15	15	15	15	15	15
3.43651e-10	60594.6	A0JNU3	Aspg	60 kDa lysophospholipase	20	20	20	20	20	20	20	20	20	20	20	20	20	20	20	20	20	20	20	20	20	20	20	20	20	20	20	20	20	20	20	20	20	20	20	20	20	20	23	23	23	23	23	23	23
3.7683e-10	83665.81;83282.36	A0JNY3;Q8BUV3	Gphn	Isoform of Q8BUV3, Gephyrin;Gephyrin	32	32	32	32	32	32	32	32	32	32	32	32	32	32	32	32	32	32	32	32	32	32	32	32	32	32	32	32	32	32	32	32	32	32	32	32	32	32	40	40	40	40	40	40	40
0.00594248	63638.88;65410.88	A1L3S7;Q8VHR5	Gatad2b	Isoform of Q8VHR5, Gatad2b protein;Transcriptional repressor p66-beta	Filtered	10	Filtered	Filtered	Filtered	10	10	10	10	10	10	10	10	10	10	10	10	10	10	Filtered	10	10	10	10	10	Filtered	10	10	Filtered	10	Filtered	Filtered	10	10	10	Filtered	10	10	Filtered	11	Filtered	Filtered	Filtered	11	11
0.001756	110699.39;102409.19	A2A432;E9PXY1	Cul4b	Cullin-4B;Isoform of A2A432, Cullin-4B	20	20	20	20	20	20	20	20	20	20	20	20	20	20	20	20	20	20	20	20	20	20	20	20	20	20	20	20	20	20	20	20	20	20	20	20	20	20	21	21	21	21	21	21	21
0.00622538	148534.07;149668.28	A2A4A6;Q62077	Plcg1	Isoform of Q62077, Phosphoinositide phospholipase C;1-phosphatidylinositol 4,5-bisphosphate phosphodiesterase gamma-1	22	Filtered	Filtered	22	Filtered	22	22	22	22	22	22	22	22	22	22	22	22	22	22	22	22	22	22	22	22	22	22	22	22	22	22	22	22	22	22	Filtered	Filtered	22	22	Filtered	Filtered	22	Filtered	22	22
8.22714e-08	78257.8	A2A4U6	Zfp334	Zinc finger protein 334	2	2	2	2	2	2	2	2	2	2	2	2	2	2	2	2	2	2	2	2	2	2	2	2	2	2	2	2	2	2	2	2	2	2	2	2	2	2	2	2	2	2	2	2	2
1.08332e-09	57041.08;57769.84;57769.84-2;57769.84-3	A2A513;P02535;P02535-2;P02535-3	Krt10	Isoform of P02535, Keratin, type I cytoskeletal 10;Keratin, type I cytoskeletal 10;Isoform of P02535, Isoform 2 of Keratin, type I cytoskeletal 10;Isoform of P02535, Isoform 3 of Keratin, type I cytoskeletal 10	8	8	8	8	8	8	Filtered	Filtered	8	8	8	Filtered	8	8	8	Filtered	8	8	8	8	8	8	8	8	8	8	8	8	8	8	8	8	Filtered	8	8	8	8	8	9	9	9	9	9	9	Filtered
1.34196e-10	23247.69;23465.96	A2A547;P84099	Rpl19	Isoform of P84099, Ribosomal protein L19;60S ribosomal protein L19	5	5	5	5	5	5	5	5	5	5	5	5	5	5	5	5	5	5	5	5	5	5	5	5	5	5	5	5	5	5	5	5	5	5	5	5	5	5	7	7	7	7	7	7	7
0.000964665	202240	A2A5R2	Arfgef2	Brefeldin A-inhibited guanine nucleotide-exchange protein 2	31	31	31	31	31	31	31	31	31	31	31	31	31	31	31	31	31	31	31	31	31	31	31	31	31	31	31	31	31	31	31	31	31	31	31	31	31	31	38	38	38	38	38	38	38
0.00100918	53746.52;54166.04	A2A5R8;Q9DBE7	Stau1	Isoform of Q9Z108, Double-stranded RNA-binding protein Staufen homolog 1;Isoform of Q9Z108, Double-stranded RNA-binding protein Staufen homolog 1	20	20	20	20	20	20	20	20	20	20	20	20	20	20	20	20	20	20	20	20	20	20	20	20	20	20	20	20	20	20	20	20	20	20	20	20	20	20	25	25	25	25	25	25	25
1.35003e-09	63772.82;65574.89;65574.89-3	A2A6U3;Q80UG5;Q80UG5-3	2021-09-09	Isoform of Q80UG5, Septin-9;Septin-9;Isoform of Q80UG5, Isoform 3 of Septin-9	28	28	28	28	28	28	28	28	28	28	28	28	28	28	28	28	28	28	28	28	28	28	28	28	28	28	28	28	28	28	28	28	28	28	28	28	28	28	33	33	33	33	33	33	33
1.46458e-09	89909.98;88927.76	A2A7A7;Q8CFX1	H6pd	Isoform of Q8CFX1, GDH/6PGL endoplasmic bifunctional protein;GDH/6PGL endoplasmic bifunctional protein	30	30	30	30	30	30	30	30	30	30	30	30	30	30	30	30	30	30	30	30	30	30	30	30	30	30	30	30	30	30	30	30	30	30	30	30	30	30	33	33	33	33	33	33	33
3.60341e-10	63001.75;59105.37	A2A7S7;Q91WQ3	Yars	Isoform of Q91WQ3, Tyrosine--tRNA ligase;Tyrosine--tRNA ligase, cytoplasmic	27	27	27	27	27	27	27	27	27	27	27	27	27	27	27	27	27	27	27	27	27	27	27	27	27	27	27	27	27	27	27	27	27	27	27	27	27	27	28	28	28	28	28	28	28
0.00234111	110654	A2A7S8-2	Kiaa1522	Isoform of A2A7S8, Isoform 2 of Uncharacterized protein KIAA1522	14	14	14	Filtered	14	14	14	14	14	14	14	Filtered	14	14	14	14	14	14	14	14	14	14	14	14	14	14	14	14	14	14	14	14	14	14	14	Filtered	Filtered	14	15	15	15	Filtered	15	15	15
7.14614e-10	75148.7;72424.03;97239.68;95911.23	A2A838;A2A839;A2A841;P48193	Epb41	Isoform of P48193, Protein 4.1 (Fragment);Isoform of P48193, Protein 4.1;Isoform of P48193, Protein 4.1;Protein 4.1	18	18	18	18	18	18	18	18	18	18	18	18	18	18	18	18	18	18	18	18	18	18	18	18	18	18	18	18	18	18	18	18	18	18	18	18	18	18	21	21	21	21	21	21	21
0.00316104	211489	A2A8L5	Ptprf	Receptor-type tyrosine-protein phosphatase F	31	31	31	31	31	31	31	31	31	31	31	31	31	31	31	31	31	31	31	31	31	31	31	31	31	31	31	31	31	31	31	31	31	31	31	31	31	31	32	32	32	32	32	32	32
0.00580876	72499.66;72499.66-2;72499.66-3	A2A8U2;A2A8U2-2;A2A8U2-3	Tmem201	Transmembrane protein 201;Isoform of A2A8U2, Isoform 2 of Transmembrane protein 201;Isoform of A2A8U2, Isoform 3 of Transmembrane protein 201	Filtered	Filtered	Filtered	3	Filtered	Filtered	Filtered	3	Filtered	Filtered	3	Filtered	3	3	3	3	Filtered	3	3	Filtered	Filtered	3	Filtered	3	Filtered	Filtered	3	Filtered	3	Filtered	Filtered	Filtered	Filtered	Filtered	Filtered	Filtered	Filtered	Filtered	Filtered	Filtered	Filtered	3	Filtered	Filtered	Filtered
0.000868037	102660.24;103715.57;104306.2;106862.14	A2A8V8;A2A8V9;E9PUK6;Q52KI8	Srrm1	Isoform of Q52KI8, Serine/arginine repetitive matrix protein 1;Isoform of Q52KI8, Serine/arginine repetitive matrix protein 1;Isoform of Q52KI8, Serine/arginine repetitive matrix protein 1;Serine/arginine repetitive matrix protein 1	11	11	11	11	11	11	11	11	11	11	11	11	11	11	11	11	11	11	11	11	11	11	11	11	11	11	11	11	11	11	11	11	11	11	11	11	11	11	11	11	11	11	11	11	11
2.81402e-05	58309.4	A2A974	Cyp4a12b	Cytochrome P450, family 4, subfamily a, polypeptide 12B	15	15	15	15	15	Filtered	Filtered	Filtered	15	15	15	15	15	15	15	15	15	15	15	15	15	15	Filtered	15	15	15	15	15	15	15	15	15	15	15	15	15	15	15	17	17	17	17	17	Filtered	Filtered
5.45414e-08	57188.91;58330.29	A2A977;O88833	Cyp4a10	Isoform of O88833, Cytochrome P450 4A10;Cytochrome P450 4A10	17	17	17	17	17	17	17	17	17	17	17	17	17	17	17	17	17	17	17	17	17	17	17	17	17	17	17	17	17	17	17	17	17	17	17	17	17	17	20	20	20	20	20	20	20
0.000140111	65393.33;66080.26	A2A997;Q8K182	C8a	Isoform of Q8K182, Complement component C8 alpha chain;Complement component C8 alpha chain	11	11	11	Filtered	Filtered	11	11	11	11	11	11	Filtered	Filtered	11	11	11	Filtered	11	11	Filtered	11	11	11	11	11	Filtered	Filtered	11	Filtered	11	Filtered	Filtered	Filtered	11	Filtered	Filtered	11	11	11	11	11	Filtered	Filtered	11	11
1.31972e-05	19571.55;24725.28	A2A9I0;O35166	Gosr2	Isoform of O35166, Golgi SNAP receptor complex member 2;Golgi SNAP receptor complex member 2	4	4	4	4	4	4	4	4	4	4	4	4	4	4	4	4	4	4	4	4	4	4	4	4	4	4	4	4	4	4	4	4	4	4	4	4	4	4	6	6	6	6	6	6	6
2.32252e-06	140619.96;132891.28	A2A9Q2;Q8BHG1	Nrd1;Nrdc	Isoform of Q8BHG1, Nardilysin, N-arginine dibasic convertase, NRD convertase 1;Nardilysin	29	29	29	29	29	29	29	29	29	29	29	29	29	29	29	29	29	29	29	29	29	29	29	29	29	29	29	29	29	29	29	29	29	29	29	29	29	29	32	32	32	32	32	32	32
0.000188522	68927.11;70367.78	A2A9Z1;A2A9Z2	Dmd	Isoform of P11531, Dystrophin;Isoform of P11531, Dystrophin	13	13	13	13	13	13	13	13	13	13	13	13	13	13	13	13	13	13	13	13	13	13	13	13	13	13	13	13	13	13	13	13	13	13	13	13	13	13	14	14	14	14	14	14	14
5.69244e-07	118654.33;118782.46	A2AA71;Q3U2P1	Sec24a	Isoform of Q3U2P1, Protein transport protein Sec24A;Protein transport protein Sec24A	20	20	20	20	20	20	20	20	20	20	20	20	20	20	20	20	20	20	20	20	20	20	20	20	20	20	20	20	20	20	20	20	20	20	20	20	20	20	23	23	23	23	23	23	23
0.00476455	16277.33;16998.04;16998.04-2	A2AA85;Q6NXN1;Q6NXN1-2	Szrd1	Isoform of Q6NXN1, SUZ domain-containing protein 1 (Fragment);SUZ domain-containing protein 1;Isoform of Q6NXN1, Isoform 2 of SUZ domain-containing protein 1	Filtered	Filtered	Filtered	Filtered	Filtered	Filtered	Filtered	Filtered	Filtered	2	Filtered	Filtered	Filtered	Filtered	Filtered	Filtered	Filtered	Filtered	Filtered	Filtered	2	Filtered	Filtered	2	2	Filtered	Filtered	Filtered	Filtered	Filtered	Filtered	Filtered	Filtered	Filtered	2	Filtered	Filtered	Filtered	Filtered	Filtered	Filtered	Filtered	Filtered	Filtered	Filtered
2.60102e-05	966371.58;966371.58-3;NaN;874539.18	A2AAJ9;A2AAJ9-3;F6TJX7;H7BX05	Obscn	Obscurin;Isoform of A2AAJ9, Isoform 3 of Obscurin;Isoform of A2AAJ9, Obscurin (Fragment);Isoform of A2AAJ9, Obscurin	1	1	1	1	1	1	1	1	1	1	1	1	1	1	1	1	1	1	1	1	1	1	1	1	1	1	1	1	1	1	1	1	1	1	1	1	1	1	1	1	1	1	1	1	1
0.006736	78505.53;79960.17;79960.17-2	A2AAN0;O35250;O35250-2	Exoc7	Isoform of O35250, Exocyst complex component 7;Exocyst complex component 7;Isoform of O35250, Isoform 2 of Exocyst complex component 7	Filtered	21	21	21	21	21	21	21	21	21	Filtered	21	21	21	21	21	Filtered	21	21	21	21	21	21	21	21	Filtered	21	21	21	21	21	21	21	21	21	Filtered	Filtered	21	Filtered	22	22	22	22	22	22
7.46255e-11	43446.09;45234.98	A2ABY3;Q922E4	Pcyt2	Isoform of Q922E4, Ethanolamine-phosphate cytidylyltransferase;Ethanolamine-phosphate cytidylyltransferase	21	21	21	21	21	21	21	21	21	21	21	21	21	21	21	21	21	21	21	21	21	21	21	21	21	21	21	21	21	21	21	21	21	21	21	21	21	21	25	25	25	25	25	25	25
4.33791e-10	67502.25;69062.92	A2ACG7;Q9DBG6	Rpn2	Isoform of Q9DBG6, Dolichyl-diphosphooligosaccharide--protein glycosyltransferase subunit 2;Dolichyl-diphosphooligosaccharide--protein glycosyltransferase subunit 2	17	17	17	17	17	17	17	17	17	17	17	17	17	17	17	17	17	17	17	17	17	17	17	17	17	17	17	17	17	17	17	17	17	17	17	17	17	17	20	20	20	20	20	20	20
0.00731072	149497.31;149471.28	A2ACM0;Q8K4Q0	Rptor	Isoform of Q8K4Q0, Regulatory-associated protein of mTOR;Regulatory-associated protein of mTOR	14	14	14	14	14	14	14	14	14	14	14	14	14	14	14	14	14	14	14	14	14	14	14	14	14	14	14	14	14	14	14	14	14	14	14	14	Filtered	14	14	14	14	14	14	14	14
0.00512868	21610.91;34702.71	A2ACZ1;Q9D903	Ebna1bp2	Isoform of Q9D903, Probable rRNA-processing protein EBP2 (Fragment);Probable rRNA-processing protein EBP2	2	2	2	Filtered	Filtered	Filtered	Filtered	2	2	2	2	2	2	2	2	2	2	2	2	2	2	2	2	2	Filtered	2	Filtered	2	2	2	2	2	2	2	2	2	2	2	2	2	2	Filtered	Filtered	Filtered	Filtered
9.35102e-09	41637.78;NaN;37969.52	A2ADH1;F6WHL0;Q9CQY5	Magt1	Isoform of Q9CQY5, Magnesium transporter protein 1;Isoform of Q9CQY5, Magnesium transporter protein 1 (Fragment);Magnesium transporter protein 1	7	7	7	7	7	7	7	7	7	7	7	7	7	7	7	7	7	7	7	7	7	7	7	7	7	7	7	7	7	7	7	7	7	7	7	7	7	7	8	8	8	8	8	8	8
0.0027521	38399.68;38527.86	A2ADR8;Q8R3G1	Ppp1r8	Isoform of Q8R3G1, Nuclear inhibitor of protein phosphatase 1;Nuclear inhibitor of protein phosphatase 1	8	8	Filtered	8	8	8	8	8	8	8	8	8	8	8	8	8	8	8	8	8	8	8	8	8	8	8	8	8	8	8	8	8	8	8	8	8	8	8	9	9	Filtered	9	9	9	9
7.11032e-10	44590.6	A2ADY9	Ddi2	Protein DDI1 homolog 2	17	17	17	17	17	17	17	17	17	17	17	17	17	17	17	17	17	17	17	17	17	17	17	17	17	17	17	17	17	17	17	17	17	17	17	17	17	17	19	19	19	19	19	19	19
0.00412042	94696	A2AE27	Ampd2	Isoform of Q9DBT5, AMP deaminase	14	14	14	14	14	14	14	14	14	14	14	14	14	14	14	14	14	14	14	14	14	14	14	14	14	14	14	14	14	14	14	14	14	14	14	14	14	14	14	14	14	14	14	14	14
0.000333422	61240.03;60621.23	A2AEM2;Q99LI2	Clcc1	Isoform of Q99LI2, Chloride channel CLIC-like 1, isoform CRA_a;Chloride channel CLIC-like protein 1	14	14	14	14	14	14	14	14	14	14	14	14	14	14	14	14	14	14	14	14	14	14	14	14	14	14	14	14	14	14	14	14	14	14	14	14	14	14	15	15	15	15	15	15	15
0.0060799	95913.52;92715.07	A2AEW8;Q8VD04	Gripap1	Isoform of Q8VD04, GRIP1-associated protein 1;GRIP1-associated protein 1	9	9	Filtered	Filtered	9	9	9	9	9	9	9	9	9	9	9	9	Filtered	9	9	9	9	9	9	9	9	Filtered	Filtered	9	9	9	9	9	9	9	9	Filtered	Filtered	9	9	9	Filtered	Filtered	9	9	9
0.00404183	35080.54;33563.56;31888.71	A2AEX6;A2AEX8;P97447	Fhl1	Isoform of P97447, Four and a half LIM domains protein 1;Isoform of P97447, Four and a half LIM domains 1, isoform CRA_b;Four and a half LIM domains protein 1	Filtered	Filtered	Filtered	Filtered	Filtered	11	Filtered	11	11	11	11	11	11	11	11	11	11	11	11	11	11	11	11	11	11	11	11	11	11	11	11	11	11	11	Filtered	Filtered	11	11	Filtered	Filtered	Filtered	Filtered	Filtered	11	Filtered
0.00646135	145706.38;141281.35	A2AFF6;O35638	Stag2	Isoform of O35638, Cohesin subunit SA-2;Cohesin subunit SA-2	13	Filtered	13	13	13	13	13	13	13	13	13	13	13	13	13	13	13	13	13	Filtered	13	13	13	13	Filtered	13	13	13	13	Filtered	13	Filtered	13	13	13	Filtered	13	13	14	Filtered	14	14	14	14	14
0.00786516	70484.2;57532.76;70612.33;57749.55	A2AFI8;B1AV20;B9EI38;Q80XA6	Reps2	Isoform of Q80XA6, RalBP1-associated Eps domain-containing protein 2;Isoform of Q80XA6, RalBP1-associated Eps domain-containing protein 2 (Fragment);Isoform of Q80XA6, RalBP1-associated Eps domain-containing protein 2;RalBP1-associated Eps domain-containing protein 2	3	3	Filtered	Filtered	Filtered	3	3	3	Filtered	Filtered	3	Filtered	Filtered	3	3	Filtered	Filtered	3	Filtered	3	3	Filtered	Filtered	Filtered	Filtered	3	Filtered	Filtered	Filtered	3	Filtered	Filtered	Filtered	3	3	Filtered	Filtered	3	3	3	Filtered	Filtered	Filtered	3	3
1.25387e-05	482691.66;482634.61	A2AFQ0;Q7TMY8	Huwe1	Isoform of Q7TMY8, E3 ubiquitin-protein ligase HUWE1;E3 ubiquitin-protein ligase HUWE1	77	77	77	77	77	77	77	77	77	77	77	77	77	77	77	77	77	77	77	77	77	77	77	77	77	77	77	77	77	77	77	77	77	77	77	77	77	77	79	79	79	79	79	79	79
3.81586e-11	54437.27;50410.68	A2AH25;Q5FWK3	Arhgap1	Isoform of Q5FWK3, Rho GTPase-activating protein 1;Rho GTPase-activating protein 1	14	14	14	14	14	14	14	14	14	14	14	14	14	14	14	14	14	14	14	14	14	14	14	14	14	14	14	14	14	14	14	14	14	14	14	14	14	14	16	16	16	16	16	16	16
7.85818e-11	109491.88;109360.69	A2AH85;O08810	Eftud2	Isoform of O08810, 116 kDa U5 small nuclear ribonucleoprotein component;116 kDa U5 small nuclear ribonucleoprotein component	28	28	28	28	28	28	28	28	28	28	28	28	28	28	28	28	28	28	28	28	28	28	28	28	28	28	28	28	28	28	28	28	28	28	28	28	28	28	32	32	32	32	32	32	32
0.000705776	133807.15;138492.36	A2AHQ7;Q8BWJ3	Phka2	Isoform of Q8BWJ3, Phosphorylase b kinase regulatory subunit;Phosphorylase b kinase regulatory subunit alpha, liver isoform	20	20	20	20	20	20	20	20	20	20	20	20	20	20	20	20	20	20	20	20	20	20	20	20	20	20	20	20	20	20	20	20	20	20	20	20	20	20	21	21	21	21	21	21	21
0.00717174	32134.3;26393.22;29462.55;29462.55-3	A2AHT3;Q3YAA9;Q9QXT8;Q9QXT8-3	Kcnip3	Isoform of Q9QXT8, Calsenilin isoform 4;Isoform of Q9QXT8, Calsenilin isoform 4;Calsenilin;Isoform of Q9QXT8, Isoform 3 of Calsenilin	Filtered	Filtered	1	Filtered	Filtered	Filtered	Filtered	Filtered	1	1	1	Filtered	1	Filtered	1	1	1	1	Filtered	1	1	Filtered	1	1	Filtered	Filtered	Filtered	Filtered	Filtered	1	Filtered	Filtered	1	Filtered	1	Filtered	Filtered	1	Filtered	Filtered	1	Filtered	Filtered	Filtered	Filtered
1.59949e-08	27942.78;32066.4	A2AIH8;Q9D711	Pir	Isoform of Q9D711, Pirin (Fragment);Pirin	13	13	13	13	13	13	13	13	13	13	13	13	13	13	13	13	13	13	13	13	13	13	13	13	13	13	13	13	13	13	13	13	13	13	13	13	13	13	16	16	16	16	16	16	16
0.000228372	256473	A2AIX1	Sec16a	Protein transport protein sec16	48	48	48	48	48	48	48	48	48	48	48	48	48	48	48	48	48	48	48	48	48	48	48	48	48	48	48	48	48	48	48	48	48	48	48	48	48	48	51	51	51	51	51	51	51
5.36589e-08	61447.32;61959.94	A2AJ72;Q3TIX6	Fubp3	Isoform of Q3TIX6, Far upstream element (FUSE)-binding protein 3;Far upstream element (FUSE)-binding protein 3	12	12	12	12	12	12	12	12	12	12	12	12	12	12	12	12	12	12	12	12	12	12	12	12	12	12	12	12	12	12	12	12	12	12	12	12	12	12	14	14	14	14	14	14	14
2.38051e-06	56984.33;56537.52;60484.27	A2AJH3;F7APP3;O70311	Nmt2	Isoform of O70311, Glycylpeptide N-tetradecanoyltransferase;Isoform of O70311, Glycylpeptide N-tetradecanoyltransferase;Glycylpeptide N-tetradecanoyltransferase 2	4	4	4	4	4	4	4	4	4	4	4	4	4	4	4	4	4	4	4	4	4	4	4	4	4	4	4	4	4	4	4	4	4	4	4	4	4	4	5	5	5	5	5	5	5
0.00761586	28553.72;33262.93	A2AJK8;Q91Z38	Ttc1	Isoform of Q91Z38, Tetratricopeptide repeat protein 1;Tetratricopeptide repeat protein 1	3	3	3	3	3	3	3	3	3	3	3	3	3	3	3	3	3	3	3	3	3	3	3	3	3	3	3	3	3	3	3	3	3	3	3	3	3	3	3	3	3	3	3	3	3
2.10235e-10	60336.4	A2AJL3	Fggy	FGGY carbohydrate kinase domain-containing protein	21	21	21	21	21	21	21	21	21	21	21	21	21	21	21	21	21	21	21	21	21	21	21	21	21	21	21	21	21	21	21	21	21	21	21	21	21	21	28	28	28	28	28	28	28
0.00703041	95671.61;95641.62;82752.8;104335.01;104773.49;104773.49-2	A2AK42;A2AK44;B1AYU4;B1AYU7;Q8C5N3;Q8C5N3-2	Gm13697;Gm13695;Cwc22;Cwc22;Cwc22;Cwc22	Predicted gene 13691;Predicted gene 13695;Isoform of Q8C5N3, Pre-mRNA-splicing factor CWC22 homolog;Isoform of Q8C5N3, Pre-mRNA-splicing factor CWC22 homolog;Pre-mRNA-splicing factor CWC22 homolog;Isoform of Q8C5N3, Isoform 2 of Pre-mRNA-splicing factor CWC22 homolog	3	Filtered	3	3	Filtered	3	Filtered	3	Filtered	Filtered	3	3	3	3	3	Filtered	3	3	3	3	3	3	3	3	3	3	3	3	Filtered	Filtered	3	Filtered	3	3	Filtered	3	Filtered	3	3	Filtered	3	3	Filtered	3	Filtered
0.00518558	53282.65;53665.03	A2AKD7;Q61234	Snta1	Isoform of Q61234, Alpha-1-syntrophin;Alpha-1-syntrophin	7	7	7	7	7	7	7	7	7	7	7	7	7	7	7	Filtered	7	7	7	7	7	7	7	7	7	7	7	7	7	7	7	7	7	7	7	7	7	7	7	7	7	7	7	7	7
4.72361e-05	46070.5	A2AKK5	Acnat1	Acyl-coenzyme A amino acid N-acyltransferase 1	11	11	11	11	11	11	11	11	11	11	11	11	11	11	11	11	11	11	11	11	11	11	11	11	11	11	11	11	11	11	11	11	11	11	11	11	11	11	12	12	12	12	12	12	12
2.36228e-11	20648.41;20762.55;20649.39;20762.55	A2AKN9;A2BIM8;P02762;P04938	Mup2;Mup18;Mup6;Mup11	Isoform of P11589, Major urinary protein 2;Major urinary protein 18;Major urinary protein 6;Major urinary protein 11	14	14	14	14	14	14	14	14	14	14	14	14	14	14	14	14	14	14	14	14	14	14	14	14	14	14	14	14	14	14	14	14	14	14	14	14	14	14	18	18	18	18	18	18	18
0.00556102	39272.15;39272.15-2	A2AKQ0;A2AKQ0-2	Slc35d1	UDP-glucuronic acid/UDP-N-acetylgalactosamine transporter;Isoform of A2AKQ0, Isoform 2 of UDP-glucuronic acid/UDP-N-acetylgalactosamine transporter	Filtered	3	3	3	3	3	3	3	3	3	3	3	3	3	3	3	3	3	3	3	3	3	3	3	3	3	3	3	3	3	3	3	3	Filtered	3	3	3	3	Filtered	3	3	3	3	3	3
0.000117502	35489.42;33689.36	A2AKW0;Q5HZI9	Slc25a51	Isoform of Q5HZI9, Solute carrier family 25 member 51;Solute carrier family 25 member 51	4	4	4	4	4	4	4	4	4	4	4	4	4	4	4	4	4	4	4	4	4	4	4	4	4	4	4	4	4	4	4	4	4	4	4	4	4	4	4	4	4	4	4	4	4
0.00808157	74342.54;63841.77;71683.52	A2AL50;H3BKN2;Q8C0I1	Agps	Isoform of Q8C0I1, Alkylglycerone-phosphate synthase;Isoform of Q8C0I1, Alkylglycerone-phosphate synthase;Alkyldihydroxyacetonephosphate synthase, peroxisomal	Filtered	Filtered	Filtered	Filtered	Filtered	Filtered	Filtered	Filtered	2	Filtered	Filtered	Filtered	Filtered	2	Filtered	Filtered	Filtered	Filtered	Filtered	Filtered	Filtered	Filtered	2	2	Filtered	Filtered	Filtered	2	Filtered	2	Filtered	Filtered	2	Filtered	Filtered	Filtered	Filtered	Filtered	Filtered	Filtered	Filtered	Filtered	Filtered	Filtered	Filtered
8.109e-07	81468.43;83042.15;75127.72	A2AL85;Q8BSY0;Q8CBM2	Asph	Isoform of Q8BSY0, Aspartyl/asparaginyl beta-hydroxylase;Aspartyl/asparaginyl beta-hydroxylase;Isoform of Q8BSY0, Aspartyl/asparaginyl beta-hydroxylase	22	22	22	22	22	22	22	22	22	22	22	22	22	22	22	22	22	22	22	22	22	22	22	22	22	22	22	22	22	22	22	22	22	22	22	22	22	22	25	25	25	25	25	25	25
0.000753321	25835.08;27486.92;29812.57	A2ALF0;A2ALF3;Q6NZB0	Dnajc8	Isoform of Q6NZB0, DnaJ homolog subfamily C member 8;Isoform of Q6NZB0, DnaJ homolog subfamily C member 8;DnaJ homolog subfamily C member 8	4	4	4	4	4	4	4	4	4	4	4	4	4	4	4	4	4	4	4	4	4	4	4	4	4	4	4	4	4	4	4	4	4	4	4	4	4	4	4	4	4	4	4	4	4
0.000605386	41937.3	A2ALW5	Dnajc25	DnaJ homolog subfamily C member 25	6	Filtered	6	6	6	6	6	6	6	6	6	6	6	6	6	6	6	6	6	6	6	6	6	6	6	6	6	6	6	6	6	6	6	6	6	6	6	6	7	Filtered	7	7	7	7	7
9.88985e-10	49293.57;51313.8	A2AMQ5;Q99L43	Cds2	Isoform of Q99L43, Phosphatidate cytidylyltransferase;Phosphatidate cytidylyltransferase 2	6	6	6	6	6	6	6	6	6	6	6	6	6	6	6	6	6	6	6	6	6	6	6	6	6	6	6	6	6	6	6	6	6	6	6	6	6	6	6	6	6	6	6	6	6
3.20578e-09	41235.13;43232.17	A2AMS3;Q03249	Galt	Isoform of Q03249, Galactose-1-phosphate uridylyltransferase;Galactose-1-phosphate uridylyltransferase	13	13	13	13	13	13	13	13	13	13	13	13	13	13	13	13	13	13	13	13	13	13	13	13	13	13	13	13	13	13	13	13	13	13	13	13	13	13	16	16	16	16	16	16	16
0.00546352	27417.48;27545.65	A2AMV1;Q9D0I8	Mrto4	Isoform of Q9D0I8, Ribosome assembly factor mrt4;mRNA turnover protein 4 homolog	4	Filtered	Filtered	4	4	4	4	4	4	4	4	4	4	4	4	4	Filtered	4	4	4	4	4	4	4	4	4	4	4	4	4	4	4	Filtered	Filtered	Filtered	Filtered	Filtered	4	4	Filtered	Filtered	4	4	4	4
2.23322e-10	29295.24;30628.73;33767.24	A2AMW0;P47757-2;P47757-4	Capzb	Isoform of P47757, Capping protein (Actin filament) muscle Z-line, beta, isoform CRA_a;Isoform of P47757, Isoform 2 of F-actin-capping protein subunit beta;Isoform of P47757, Isoform 3 of F-actin-capping protein subunit beta	13	13	13	13	13	13	13	13	13	13	13	13	13	13	13	13	13	13	13	13	13	13	13	13	13	13	13	13	13	13	13	13	13	13	13	13	13	13	16	16	16	16	16	16	16
3.75579e-08	572289.85;572289.85-3	A2AN08;A2AN08-3	Ubr4	E3 ubiquitin-protein ligase UBR4;Isoform of A2AN08, Isoform 3 of E3 ubiquitin-protein ligase UBR4	97	97	97	97	97	97	97	97	97	97	97	97	97	97	97	97	97	97	97	97	97	97	97	97	97	97	97	97	97	97	97	97	97	97	97	97	97	97	104	104	104	104	104	104	104
9.38957e-08	11741.54;15515.06	A2AP32;Q3UIU2	Ndufb6	Isoform of Q3UIU2, NADH dehydrogenase [ubiquinone] 1 beta subcomplex subunit 6;NADH dehydrogenase [ubiquinone] 1 beta subcomplex subunit 6	5	5	5	5	5	5	5	5	5	5	5	5	5	5	5	5	5	5	5	5	5	5	5	5	5	5	5	5	5	5	5	5	5	5	5	5	5	5	6	6	6	6	6	6	6
0.00788995	23235.74;20092.19;25463.11;25463.11-2	A2AP74;I7HJQ8;Q8BIF0;Q8BIF0-2	Cd99l2	Isoform of Q8BIF0, CD99 antigen-like protein 2;Isoform of Q8BIF0, CD99 antigen-like protein 2;CD99 antigen-like protein 2;Isoform of Q8BIF0, Isoform 2 of CD99 antigen-like protein 2	1	Filtered	Filtered	1	1	1	1	1	Filtered	Filtered	Filtered	1	1	1	1	Filtered	1	1	1	1	1	1	1	Filtered	Filtered	1	1	1	1	1	1	1	Filtered	Filtered	1	1	Filtered	1	1	Filtered	Filtered	1	1	1	1
0.00167728	18311.24;23009.99	A2AP78;O54879	Hmgb3	Isoform of O54879, High mobility group protein B3 (Fragment);High mobility group protein B3	Filtered	4	4	4	4	4	4	4	4	4	4	4	4	4	4	4	4	4	4	4	4	4	4	4	4	4	4	4	4	4	4	4	4	4	4	4	4	4	Filtered	5	5	5	5	5	5
0.00224441	44271.33;44331.43	A2APF7;Q9QY24	Zbp1	Isoform of Q9QY24, Z-DNA-binding protein 1;Z-DNA-binding protein 1	8	8	Filtered	Filtered	Filtered	8	8	8	8	8	Filtered	8	Filtered	8	8	Filtered	Filtered	8	8	8	8	8	8	8	8	Filtered	Filtered	8	Filtered	8	Filtered	8	8	8	8	Filtered	Filtered	Filtered	9	9	Filtered	Filtered	Filtered	9	9
0.00466215	101597.78;NaN;98578.56;98578.56-2;98578.56-3;98578.56-4;98578.56-5	A2API8;F7AA26;O54931;O54931-2;O54931-3;O54931-4;O54931-5	Akap2;Pakap;Akap2;Akap2;Akap2;Akap2;Akap2	Isoform of O54931, A-kinase anchor protein 2;Isoform of Q8BR92, Paralemmin A kinase anchor protein (Fragment);A-kinase anchor protein 2;Isoform of O54931, Isoform 2 of A-kinase anchor protein 2;Isoform of O54931, Isoform 3 of A-kinase anchor protein 2;Isoform of O54931, Isoform 4 of A-kinase anchor protein 2;Isoform of O54931, Isoform 5 of A-kinase anchor protein 2	6	6	6	6	6	6	6	6	6	6	6	6	Filtered	6	6	6	6	6	6	Filtered	6	6	Filtered	6	6	Filtered	6	6	Filtered	6	Filtered	6	Filtered	6	Filtered	Filtered	Filtered	6	6	6	6	6	6	6	6
0.00058392	60876.04;62030.2;62030.2-2;62030.2-3	A2APL5;P43006;P43006-2;P43006-3	Slc1a2	Isoform of P43006, Amino acid transporter;Excitatory amino acid transporter 2;Isoform of P43006, Isoform Glt-1A of Excitatory amino acid transporter 2;Isoform of P43006, Isoform Glt-1B of Excitatory amino acid transporter 2	3	3	3	3	3	3	3	3	3	3	3	3	3	3	3	3	3	3	3	3	3	3	3	3	3	3	3	3	3	3	3	3	3	3	3	3	3	3	4	4	4	4	4	4	4
0.0044997	72087.78;85838.41;50707.13;54261.96;47417.74;63006.99;85617.14;85617.14-10;85617.14-11;85617.14-2;85617.14-3;85617.14-4;85617.14-5;85617.14-6;85617.14-7;85617.14-8;85617.14-9;40262.99;63264.39	A2APM1;A2APM2;A2APM3;A2APM4;A2APM5;E9QKM8;P15379;P15379-10;P15379-11;P15379-2;P15379-3;P15379-4;P15379-5;P15379-6;P15379-7;P15379-8;P15379-9;Q3U8S1;Q80X37	Cd44	Isoform of P15379, CD44 antigen;Isoform of P15379, CD44 antigen;Isoform of P15379, CD44 antigen;Isoform of P15379, CD44 antigen;Isoform of P15379, CD44 antigen;Isoform of P15379, CD44 antigen;CD44 antigen;Isoform of P15379, Isoform 8 of CD44 antigen;Isoform of P15379, Isoform 9 of CD44 antigen;Isoform of P15379, Isoform 13 of CD44 antigen;Isoform of P15379, Isoform 12 of CD44 antigen;Isoform of P…	4	Filtered	4	Filtered	Filtered	4	Filtered	4	4	Filtered	4	Filtered	4	4	4	4	Filtered	4	4	4	4	Filtered	4	4	Filtered	4	Filtered	4	Filtered	4	Filtered	Filtered	4	4	4	Filtered	4	Filtered	4	Filtered	4	Filtered	Filtered	4	Filtered
0.00445405	35905.51;35755.28;37803.59	A2APN2;Q8CGR7;Q8R093	Upp2	Isoform of Q8CGR7, Uridine phosphorylase;Uridine phosphorylase 2;Isoform of Q8CGR7, Uridine phosphorylase	Filtered	Filtered	Filtered	Filtered	4	Filtered	Filtered	Filtered	Filtered	Filtered	Filtered	4	4	Filtered	Filtered	Filtered	Filtered	Filtered	4	Filtered	4	4	Filtered	4	4	Filtered	Filtered	Filtered	Filtered	Filtered	Filtered	4	4	4	4	Filtered	Filtered	4	Filtered	Filtered	Filtered	Filtered	4	Filtered	Filtered
0.000916291	213036.78;218446.03	A2AQ25;E9QAU4	Skt;Etl4	Sickle tail protein;Isoform of A2AQ25, Enhancer trap locus 4	30	30	30	30	30	30	30	30	30	30	30	30	30	30	30	30	30	30	30	30	30	30	30	30	30	30	30	30	30	30	30	30	30	30	30	30	Filtered	30	30	30	30	30	30	30	30
0.00431741	134671.47;133462.09;136947.09	A2AQD5;A2AQD6;Q922B9	Ssfa2	Isoform of Q922B9, Sperm-specific antigen 2 homolog;Isoform of Q922B9, Sperm-specific antigen 2 homolog;Sperm-specific antigen 2 homolog	8	8	Filtered	8	8	Filtered	8	8	8	Filtered	Filtered	8	8	8	8	8	8	8	8	8	8	8	8	8	8	8	8	8	8	8	8	8	8	8	8	8	Filtered	8	8	8	Filtered	8	8	Filtered	8
3.35484e-11	80386.86;78862.01	A2AQN4;Q9QXG4	Acss2	Isoform of Q9QXG4, Acetyl-coenzyme A synthetase, cytoplasmic;Acetyl-coenzyme A synthetase, cytoplasmic	24	24	24	24	24	24	24	24	24	24	24	24	24	24	24	24	24	24	24	24	24	24	24	24	24	24	24	24	24	24	24	24	24	24	24	24	24	24	28	28	28	28	28	28	28
0.000585501	16063.37;14149.15	A2AQU8;Q9D975	Srxn1	Isoform of Q9D975, Sulfiredoxin;Sulfiredoxin-1	4	Filtered	4	4	4	4	4	4	4	4	4	4	4	4	4	Filtered	4	4	4	4	4	Filtered	4	4	Filtered	4	4	4	4	4	4	4	Filtered	Filtered	4	4	4	4	4	Filtered	4	4	4	4	4
0.00365412	88324.6	A2AR02	Ppig	Peptidyl-prolyl cis-trans isomerase G	6	6	6	6	6	6	6	6	6	6	6	6	6	6	6	6	6	6	6	6	6	6	6	6	6	6	6	6	6	6	6	6	6	Filtered	6	6	6	6	7	7	7	7	7	7	7
0.0054459	117556	A2ARA8	Itga8	Integrin alpha-8	7	7	Filtered	7	Filtered	7	7	7	7	Filtered	7	Filtered	7	7	7	7	7	Filtered	7	Filtered	7	7	7	7	7	Filtered	7	7	7	7	Filtered	7	7	7	7	7	7	7	7	7	Filtered	7	Filtered	7	7
6.33209e-11	52456.53;52325.34	A2ARD6;Q9CXF0	Kynu	Isoform of Q9CXF0, Kynureninase;Kynureninase	18	18	18	18	18	18	18	18	18	18	18	18	18	18	18	18	18	18	18	18	18	18	18	18	18	18	18	18	18	18	18	18	18	18	18	18	18	18	21	21	21	21	21	21	21
0.00130557	334006.82;326590.58;331563.15	A2AS03;A2AS05;E9QAM5	Helz2	Isoform of E9QAM5, Helicase with zinc finger domain 2;Isoform of E9QAM5, Helicase with zinc finger domain 2;Helicase with zinc finger domain 2	20	20	20	20	20	20	20	20	20	20	20	20	20	20	20	20	20	20	20	Filtered	20	20	20	20	20	20	20	20	20	20	20	Filtered	20	20	20	20	20	20	20	20	20	20	20	20	20
2.92603e-10	128526.8;131550.93;131550.93-2	A2AS45;Q68FH0;Q68FH0-2	Pkp4	Isoform of Q68FH0, Plakophilin-4;Plakophilin-4;Isoform of Q68FH0, Isoform 2 of Plakophilin-4	19	19	19	19	19	19	19	19	19	19	19	19	19	19	19	19	19	19	19	19	19	19	19	19	19	19	19	19	19	19	19	19	19	19	19	19	19	19	19	19	19	19	19	19	19
8.01249e-10	38254.9	A2AS89	Agmat	Agmatinase, mitochondrial	14	14	14	14	14	14	14	14	14	14	14	14	14	14	14	14	14	14	14	14	14	14	14	14	14	14	14	14	14	14	14	14	14	14	14	14	14	14	18	18	18	18	18	18	18
0.00184574	129510.74;128783.91	A2AS98;P28660	Nckap1	Isoform of P28660, Nck-associated protein 1;Nck-associated protein 1	24	24	24	24	24	24	24	24	24	24	24	24	24	24	24	24	24	24	24	24	24	24	24	24	24	24	24	24	24	24	24	24	24	24	24	24	24	24	26	26	26	26	26	26	26
0.00284653	41984.47;47499.9	A2ASL8;Q7TQ95	Lnpk	Isoform of Q7TQ95, Endoplasmic reticulum junction formation protein lunapark;Endoplasmic reticulum junction formation protein lunapark	5	Filtered	Filtered	5	5	5	5	5	5	5	5	5	5	5	5	Filtered	5	5	5	5	5	Filtered	5	5	Filtered	5	5	5	5	5	5	5	5	5	5	5	5	5	5	Filtered	Filtered	5	5	5	5
7.31163e-07	3906487.62;3716057.14;3716016.09	A2ASS6;E9Q8K5;E9Q8N1	Ttn	Titin;Isoform of A2ASS6, Titin;Isoform of A2ASS6, Titin	5	5	5	5	5	5	5	5	5	5	5	5	5	5	5	5	5	5	5	5	5	5	5	5	5	5	5	5	5	5	5	5	5	5	5	Filtered	5	5	5	5	5	5	5	5	5
0.000186421	52621;52621-2;52621-3;52621-4;52621-5	A2ASZ8;A2ASZ8-2;A2ASZ8-3;A2ASZ8-4;A2ASZ8-5	Slc25a25	Calcium-binding mitochondrial carrier protein SCaMC-2;Isoform of A2ASZ8, Isoform 2 of Calcium-binding mitochondrial carrier protein SCaMC-2;Isoform of A2ASZ8, Isoform 3 of Calcium-binding mitochondrial carrier protein SCaMC-2;Isoform of A2ASZ8, Isoform 4 of Calcium-binding mitochondrial carrier protein SCaMC-2;Isoform of A2ASZ8, Isoform 5 of Calcium-binding mitochondrial carrier protein SCaMC-2	5	5	5	5	5	5	5	5	5	5	5	5	5	5	5	5	5	5	5	Filtered	5	5	5	5	5	5	5	5	5	5	5	5	5	5	5	5	5	5	7	7	7	7	7	7	7
0.000578705	147553	A2AT37	Upf2	UPF2 regulator of nonsense transcripts homolog (Yeast)	17	17	17	17	17	17	17	17	17	17	17	17	17	17	17	17	17	17	17	17	17	17	17	17	17	17	17	17	17	17	17	17	17	17	17	17	17	17	17	17	17	17	17	17	17
2.02436e-08	45026.16;47038.33	A2ATI9;Q99JX3	Gorasp2	Isoform of Q99JX3, Golgi reassembly stacking protein 2, isoform CRA_d;Golgi reassembly-stacking protein 2	9	9	9	9	9	9	9	9	9	9	9	9	9	9	9	9	9	9	9	9	9	9	9	9	9	9	9	9	9	9	9	9	9	9	9	9	9	9	10	10	10	10	10	10	10
9.25296e-08	59543.26;61104.03;63294.55;63294.55-1;63294.55-2;63294.55-3	A2ATP5;A2ATP6;Q8C854;Q8C854-1;Q8C854-2;Q8C854-3	Myef2	Isoform of Q8C854, Myelin expression factor 2;Isoform of Q8C854, Myelin expression factor 2;Myelin expression factor 2;Isoform of Q8C854, Isoform 3 of Myelin expression factor 2;Isoform of Q8C854, Isoform 4 of Myelin expression factor 2;Isoform of Q8C854, Isoform 2 of Myelin expression factor 2	4	4	4	4	4	4	4	4	4	4	4	4	4	4	4	4	4	4	4	4	4	4	4	4	4	4	4	4	4	4	4	Filtered	4	4	4	4	4	4	4	4	4	4	4	4	4
2.17275e-09	102793	A2ATU0	Dhtkd1	Probable 2-oxoglutarate dehydrogenase E1 component DHKTD1, mitochondrial	23	23	23	23	23	23	23	23	23	23	23	23	23	23	23	23	23	23	23	23	23	23	23	23	23	23	23	23	23	23	23	23	23	23	23	23	23	23	25	25	25	25	25	25	25
0.00270213	31690.46;33187.91;33187.91-2	A2AU62;Q64012;Q64012-2	Raly	Isoform of Q64012, RNA-binding protein Raly (Fragment);RNA-binding protein Raly;Isoform of Q64012, Isoform 1 of RNA-binding protein Raly	Filtered	11	11	11	11	11	11	11	11	11	11	11	11	11	11	Filtered	11	11	11	11	11	11	11	11	11	11	11	11	11	11	11	11	11	11	11	11	11	11	Filtered	12	12	12	12	12	12
7.27527e-05	15819.18;18753.18;22100.73	A2AUE1;G5E8T0;P60904	Dnajc5	Isoform of P60904, DnaJ homolog subfamily C member 5 (Fragment);Isoform of P60904, DnaJ (Hsp40) homolog, subfamily C, member 5, isoform CRA_b;DnaJ homolog subfamily C member 5	3	3	3	3	3	3	3	3	3	3	3	3	3	3	3	3	3	3	3	3	3	3	3	3	3	3	3	3	3	3	3	3	3	3	3	3	3	3	3	3	3	3	3	3	3
7.89804e-08	29542.9;31550.27;31461.17	A2AUR7;Q01730;Q9D031	Rsu1	Isoform of Q01730, Ras suppressor protein 1;Ras suppressor protein 1;Isoform of Q01730, Ras suppressor protein 1	8	8	8	8	8	8	8	8	8	8	8	8	8	8	8	8	8	8	8	8	8	8	8	8	8	8	8	8	8	8	8	8	8	8	8	8	8	8	9	9	9	9	9	9	9
1.19668e-11	158395.57;172879.22	A2AVJ7;Q99PL5	Rrbp1	Isoform of Q99PL5, Ribosome-binding protein 1;Ribosome-binding protein 1	60	60	60	60	60	60	60	60	60	60	60	60	60	60	60	60	60	60	60	60	60	60	60	60	60	60	60	60	60	60	60	60	60	60	60	60	60	60	71	71	71	71	71	71	71
0.000551791	69377.89;67354.59	A2AVR6;Q8VHQ9	Acot11	Isoform of Q8VHQ9, Acyl-coenzyme A thioesterase 11;Acyl-coenzyme A thioesterase 11	12	12	12	12	12	12	12	12	12	12	12	12	12	12	12	Filtered	12	12	12	12	12	12	12	12	12	12	12	12	12	12	12	12	Filtered	12	12	12	12	12	13	13	13	13	13	13	13
0.000616308	11927.77;10989.67	A2AVR9;P62627	Dynlrb1	Isoform of P62627, Dynein light chain roadblock;Dynein light chain roadblock-type 1	3	3	3	3	3	3	3	3	3	3	3	3	3	3	3	3	3	3	3	3	3	3	3	3	3	3	3	3	3	3	3	3	3	3	3	3	3	3	6	6	6	6	6	6	6
0.000521382	56033.5	A2AVZ9	Slc43a3	Solute carrier family 43 member 3	2	2	2	2	2	2	2	2	2	2	2	2	2	2	2	2	2	2	2	2	2	2	2	2	2	2	2	2	2	2	2	2	2	2	2	2	2	2	2	2	2	2	2	2	2
0.00264835	71528.3;80860.42;80860.42-2	A2AW05;Q08943;Q08943-2	Ssrp1	Isoform of Q08943, FACT complex subunit SSRP1 (Fragment);FACT complex subunit SSRP1;Isoform of Q08943, Isoform 2 of FACT complex subunit SSRP1	10	10	10	10	10	10	10	10	10	10	10	10	10	10	10	10	10	10	10	10	10	10	10	10	10	10	10	10	10	10	10	10	10	10	10	10	10	10	10	10	10	10	10	10	10
0.00494017	22185.9;27098.72	A2AWJ3;Q9JMF7	Dolpp1	Isoform of Q9JMF7, Dolichyl pyrophosphate phosphatase 1, isoform CRA_b;Dolichyldiphosphatase 1	1	1	Filtered	1	1	1	1	1	1	1	Filtered	1	1	1	Filtered	Filtered	1	Filtered	1	1	1	1	Filtered	1	1	Filtered	Filtered	1	Filtered	Filtered	1	Filtered	1	Filtered	1	1	1	1	1	1	Filtered	1	1	1	1
0.000422877	63900.06;60878.63	A2AWN8;P59326	Ythdf1	Isoform of P59326, YTH domain family 1, isoform CRA_a;YTH domain-containing family protein 1	7	7	7	7	7	7	7	7	7	7	7	7	7	7	7	7	7	7	7	7	7	7	7	7	7	7	7	7	7	7	7	7	7	7	7	7	7	7	7	7	7	7	7	7	7
0.00394428	113980.3;139986.77;139986.77-2;139986.77-3;139986.77-4	A2AWP6;A2AWP8;A2AWP8-2;A2AWP8-3;A2AWP8-4	Arhgef10l	Isoform of A2AWP8, Rho guanine nucleotide exchange factor 10-like protein;Rho guanine nucleotide exchange factor 10-like protein;Isoform of A2AWP8, Isoform 2 of Rho guanine nucleotide exchange factor 10-like protein;Isoform of A2AWP8, Isoform 3 of Rho guanine nucleotide exchange factor 10-like protein;Isoform of A2AWP8, Isoform 4 of Rho guanine nucleotide exchange factor 10-like protein	2	2	2	Filtered	Filtered	2	Filtered	2	2	2	2	2	2	2	Filtered	2	2	2	Filtered	Filtered	2	2	2	2	2	2	Filtered	2	2	Filtered	Filtered	2	2	2	2	2	Filtered	2	2	2	2	Filtered	Filtered	2	Filtered
0.000989943	89478.95;85009.82;88387.42;89508.97;89508.97-2	A2AWT5;A2AWT6;A2AWT7;P25976;P25976-2	Ubtf	Isoform of P25976, Nucleolar transcription factor 1;Isoform of P25976, Nucleolar transcription factor 1;Isoform of P25976, Nucleolar transcription factor 1;Nucleolar transcription factor 1;Isoform of P25976, Isoform UBF2 of Nucleolar transcription factor 1	13	13	13	13	13	13	13	13	13	13	13	13	13	13	13	13	13	13	13	13	13	13	13	13	13	13	13	13	13	13	13	13	13	13	13	13	13	13	14	14	14	14	14	14	14
3.0028e-06	49375	A2BDX3	Mocs3	Adenylyltransferase and sulfurtransferase MOCS3	15	15	15	15	15	15	15	15	15	15	15	15	15	15	15	15	15	15	15	15	15	15	15	15	15	15	15	15	15	15	15	15	15	15	15	15	15	15	15	15	15	15	15	15	15
0.00986647	92115.04;57905.31;93482.39;90328	A2BEE9;A2BEF2;P70175;Q52KF7	Dlg3	Isoform of P70175, Disks large homolog 3;Isoform of P70175, Disks large homolog 3;Disks large homolog 3;Isoform of P70175, Disks large homolog 3	9	9	Filtered	9	9	9	9	9	9	9	9	9	9	9	9	9	9	9	9	Filtered	9	9	9	9	9	9	9	9	9	9	9	9	9	9	9	9	9	9	9	9	Filtered	9	9	9	9
6.80575e-05	33355.01;33339.01	A2BFB0;O08609	Mlx	Isoform of O08609, MAX-like protein X, isoform CRA_b;Max-like protein X	8	8	8	8	8	8	8	8	8	8	8	8	8	8	8	8	8	8	8	8	8	8	8	8	8	8	8	8	8	8	8	8	8	8	8	8	8	8	8	8	8	8	8	8	8
1.71724e-09	71296.26;68266;71424.39;68394.14;70612.5	A2BFF5;A2BFF8;A2BFF9;O88487;Q3TPJ8	Dync1i2	Isoform of O88487, Cytoplasmic dynein 1 intermediate chain 2;Isoform of O88487, Cytoplasmic dynein 1 intermediate chain 2;Isoform of O88487, Cytoplasmic dynein 1 intermediate chain 2;Cytoplasmic dynein 1 intermediate chain 2;Isoform of O88487, Cytoplasmic dynein 1 intermediate chain 2	9	9	9	9	9	9	9	9	9	9	9	9	9	9	9	9	9	9	9	9	9	9	9	9	9	9	9	9	9	9	9	9	9	9	9	9	9	9	9	9	9	9	9	9	9
7.84133e-07	62559.73;54777.05;63375.57;55123.42;63506.76;63506.76-2;63506.76-3	A2BG75;A2BG76;A2BG77;I7HIP8;P97863;P97863-2;P97863-3	Nfib	Isoform of P97863, Nuclear factor 1;Isoform of P97863, Nuclear factor 1;Isoform of P97863, Nuclear factor 1;Isoform of P97863, Nuclear factor 1;Nuclear factor 1 B-type;Isoform of P97863, Isoform 2 of Nuclear factor 1 B-type;Isoform of P97863, Isoform 3 of Nuclear factor 1 B-type	6	6	6	6	6	6	6	6	6	6	6	6	6	6	6	6	6	6	6	6	6	6	6	6	6	6	6	6	6	6	6	6	6	6	6	6	6	6	7	7	7	7	7	7	7
0.00859592	17232.83;19208.12	A2BGI8;Q9D868-2	Ppih	Isoform of Q9D868, Peptidyl-prolyl cis-trans isomerase (Fragment);Isoform of Q9D868, Isoform 2 of Peptidyl-prolyl cis-trans isomerase H	Filtered	5	5	5	5	5	5	5	5	5	5	5	5	5	5	5	5	5	5	5	5	5	5	5	5	5	5	5	5	5	5	5	5	5	5	5	5	5	Filtered	5	5	5	5	5	5
0.000298141	9368.01;9339.95	A2BGN7;Q9D8X0	Manbal	Isoform of Q9D8X0, Protein MANBAL;Protein MANBAL	Filtered	1	1	1	1	1	1	1	1	1	1	1	1	1	1	1	1	1	1	Filtered	1	1	1	1	1	1	1	1	1	1	1	Filtered	1	1	1	1	1	1	Filtered	1	1	1	1	1	1
[truncated: 3,822 more rows]
[truncated: 297 more columns]

## Sheet: Batch2_Liver
[truncated: 4,047 more chars]
